# Supplementary material for: RBM20 isoform regulation by independent transcription start sites adapts alternative splicing in development and disease
Source: Nat Commun. 2026 May 23;17:4607. doi: 10.1038/s41467-026-73230-w (PMC13198548; doi:10.1038/s41467-026-73230-w)
Supplement: Supplementary file 3 — Supplementary Data 1 [file 41467_2026_73230_MOESM3_ESM.xlsx]

## Sheet: Info
Significantly differentially expressed genes
Filtered by adj. p.val <0.05

## Sheet: RBM20-HET_vs_WT
baseMean	log2FoldChange	lfcSE	stat	pvalue	padj	weight	gene_id	gene_name
34525.9	2.04821	0.167474	9.24449	2.36368e-20	5.09722e-16	1.54915	ENSMUSG00000082884	Gm13339
132.396	-2.58469	0.272339	-7.65477	1.93664e-14	1.50489e-10	2.14957	ENSMUSG00000086596	Susd5
93.7801	2.04756	0.236797	6.53539	6.34442e-11	2.52573e-07	2.09789	ENSMUSG00000100944	Gm28900
66.5709	3.5943	0.460776	6.71541	1.87538e-11	2.52573e-07	0.705205	ENSMUSG00000055691	Gja6
57.6332	1.87567	0.257295	5.34665	8.9598e-08	0.000278492	2.14957	ENSMUSG00000108911	Gm45113
33.1967	2.60988	0.410774	5.13637	2.80101e-07	0.000743393	2.09789	ENSMUSG00000064350	mt-Ty
2524.62	-1.59157	0.21177	-5.1545	2.54311e-07	0.000839472	1.44577	ENSMUSG00000064337	mt-Rnr1
675.079	-1.12314	0.127278	-4.89588	9.78676e-07	0.0019759	2.06834	ENSMUSG00000084289	Gm6977
599.194	-1.51573	0.209216	-4.85493	1.20432e-06	0.0021613	2.06834	ENSMUSG00000097790	Gm16399
516.103	-1.2277	0.154851	-4.69932	2.61026e-06	0.00293888	2.96715	ENSMUSG00000070423	Olfr558
14.5477	4.58553	0.842166	4.85122	1.22706e-06	0.00314987	1.0845	ENSMUSG00000081262	Gm12261
5113.17	-1.14196	0.134212	-4.78316	1.72564e-06	0.00314987	1.54915	ENSMUSG00000018830	Myh11
89.8904	-2.01573	0.327821	-4.62365	3.77039e-06	0.00468445	2.06834	ENSMUSG00000099696	2900052N01Rik
998.404	-0.998875	0.109127	-4.5715	4.84241e-06	0.0053755	2.14957	ENSMUSG00000096255	Dynlt1b
31.7433	-2.94723	0.539694	-4.53448	5.77459e-06	0.00621793	2.06834	ENSMUSG00000081871	Gm11488
240.135	-1.61756	0.259984	-4.29858	1.71895e-05	0.0173524	2.06834	ENSMUSG00000099375	Gm28187
340.779	6.29201	1.37019	4.22716	2.3666e-05	0.0216352	2.14957	ENSMUSG00000050359	Sprr1a
869.689	-1.20234	0.166355	-4.22197	2.42179e-05	0.021731	2.06834	ENSMUSG00000020102	Slc16a7
46.033	-2.47546	0.474719	-4.16133	3.164e-05	0.0265179	2.09789	ENSMUSG00000081673	Gm14794
463.59	-1.12712	0.151448	-4.14083	3.46057e-05	0.0268735	2.14957	ENSMUSG00000102145	Gm38056
22.2473	3.20775	0.635439	4.26123	2.03305e-05	0.0268735	1.20349	ENSMUSG00000024827	Gldc
165.84	2.1028	0.399208	4.01495	5.94594e-05	0.0304295	2.96715	ENSMUSG00000067768	Xlr4b
459.428	1.98077	0.365585	4.05042	5.11268e-05	0.0339551	2.14957	ENSMUSG00000021913	Ogdhl
399.401	-0.992022	0.121652	-4.04449	5.24362e-05	0.0339551	2.14957	ENSMUSG00000033207	Mamdc2
2109.46	1.13352	0.153846	4.11786	3.82414e-05	0.0368515	1.38668	ENSMUSG00000057897	Camk2b

## Sheet: RBM20-KO_vs_WT
baseMean	log2FoldChange	lfcSE	stat	pvalue	padj	weight	gene_id	gene_name
573.151	2.20344	0.135638	12.5587	3.56057e-36	5.39175e-32	1.10306	ENSMUSG00000100551	Gm19503
1492.96	-2.95982	0.194106	-12.6726	8.39261e-37	5.39175e-32	0.319981	ENSMUSG00000001027	Scn4a
1089.93	-2.72922	0.189226	-11.7807	4.90565e-32	3.82269e-28	1.42904	ENSMUSG00000042251	Pm20d1
680.079	-1.80071	0.11136	-11.6803	1.60799e-31	2.5142e-27	0.534148	ENSMUSG00000047965	Rpl9-ps7
232.662	-2.90524	0.223776	-10.7484	6.02944e-27	3.7231e-23	1.08203	ENSMUSG00000097595	1500002F19Rik
193.04	3.29488	0.27167	10.2878	8.00242e-25	9.57978e-22	4.65106	ENSMUSG00000037386	Rims2
153.017	2.57123	0.206666	10.0221	1.21858e-23	1.25038e-20	4.65106	ENSMUSG00000084345	Rpl17-ps4
637.645	-2.04611	0.155597	-9.93662	2.88443e-23	7.41863e-20	1.62362	ENSMUSG00000066180	Gm10155
1009.21	1.52561	0.103409	9.91802	3.4758e-23	9.24796e-20	1.3951	ENSMUSG00000070490	Gm10293
349.896	-1.77233	0.134006	-9.49458	2.21103e-21	1.49052e-18	4.95559	ENSMUSG00000080885	Rpl10-ps6
1740.75	1.97664	0.153563	9.61583	6.85536e-22	2.45938e-18	0.846545	ENSMUSG00000078162	Gm2574
34525.9	1.96766	0.156661	9.3684	7.36402e-21	2.54623e-17	0.805145	ENSMUSG00000082884	Gm13339
9991.03	1.92149	0.152482	9.32234	1.13803e-20	4.14174e-17	0.706098	ENSMUSG00000007122	Casq1
95.6662	-2.5737	0.232963	-8.9014	5.51485e-19	2.94301e-16	4.47149	ENSMUSG00000059912	Rpl21-ps6
861.912	1.28679	0.0905388	8.6901	3.62118e-18	4.96722e-15	1.62362	ENSMUSG00000059058	Tma7-ps
497.179	-2.00106	0.174551	-8.59951	8.00565e-18	5.40753e-15	3.09112	ENSMUSG00000050777	Tmem37
66.5709	4.20464	0.438709	8.44441	3.05579e-17	1.9723e-14	3.04466	ENSMUSG00000055691	Gja6
392.848	3.44991	0.358947	8.21824	2.06516e-16	7.73434e-14	4.95559	ENSMUSG00000041889	Shisa4
8463.25	-1.92935	0.170742	-8.37141	5.69312e-17	1.4724e-13	0.679843	ENSMUSG00000080893	Gm15920
70.8303	3.98361	0.427618	8.14654	3.74481e-16	2.05446e-13	3.04466	ENSMUSG00000058019	Ces5a
251.741	3.02494	0.313813	8.046	8.55456e-16	2.92593e-13	4.65106	ENSMUSG00000000183	Fgf6
75.5097	-3.12961	0.33137	-7.93557	2.09536e-15	7.11577e-13	4.47149	ENSMUSG00000102676	Gm37435
380.105	-1.70892	0.153899	-7.85529	3.98842e-15	1.24554e-12	4.65106	ENSMUSG00000105879	Gm6204
1123.49	-1.34723	0.105776	-8.00969	1.14994e-15	1.89083e-12	0.846545	ENSMUSG00000062456	Rpl9-ps6
8329.65	2.2069	0.212851	8.01919	1.06444e-15	2.01444e-12	0.706098	ENSMUSG00000038670	Mybpc2
2033.83	-1.28784	0.0979784	-8.04099	8.91183e-16	2.97565e-12	0.384812	ENSMUSG00000085711	Gm15163
2201.03	-1.2547	0.0955163	-7.90129	2.7603e-15	4.03441e-12	0.846545	ENSMUSG00000067547	Gm7666
820.212	-1.34825	0.107878	-7.8631	3.74734e-15	4.05326e-12	1.10306	ENSMUSG00000066543	Rpl17-ps9
634.076	2.60385	0.271376	7.75253	9.00801e-15	4.71389e-12	2.20135	ENSMUSG00000022129	Dct
66.0056	-2.77416	0.298434	-7.62032	2.53049e-14	9.11602e-12	3.09112	ENSMUSG00000098006	Gm8565
5246.52	-1.70631	0.152036	-7.93433	2.11633e-15	1.16679e-11	0.195464	ENSMUSG00000037949	Ano10
137.709	3.13751	0.350442	7.52624	5.22226e-14	1.17218e-11	4.65106	ENSMUSG00000086806	Gm13054
119.59	2.01682	0.201512	7.5272	5.18382e-14	1.66459e-11	3.15257	ENSMUSG00000100922	Gm8520
1052.95	-1.94339	0.186092	-7.75632	8.7426e-15	2.68457e-11	0.319981	ENSMUSG00000061533	Cep128
79.9562	2.90571	0.322711	7.45468	9.00843e-14	2.82409e-11	3.04466	ENSMUSG00000069376	Gm5507
240.135	-2.30159	0.242425	-7.43155	1.07332e-13	3.15937e-11	3.15257	ENSMUSG00000099375	Gm28187
3409.98	1.75548	0.165469	7.58736	3.2648e-14	3.30402e-11	0.892174	ENSMUSG00000031748	Gnao1
1066.78	2.23315	0.233018	7.43786	1.02329e-13	6.44835e-11	1.3951	ENSMUSG00000049871	Nlrc3
1139.48	2.76454	0.308997	7.32866	2.32457e-13	1.39339e-10	1.42904	ENSMUSG00000027524	Edn3
1791.42	1.4308	0.126671	7.34816	2.00954e-13	1.77049e-10	0.947939	ENSMUSG00000026479	Lamc2
90.447	-2.6535	0.300791	-7.15946	8.09982e-13	2.16765e-10	3.04466	ENSMUSG00000082745	Gm15181
239.312	-1.93304	0.201248	-7.12076	1.07336e-12	2.76197e-10	3.09112	ENSMUSG00000083481	Rps8-ps2
73.0462	4.54077	0.571643	7.06869	1.56405e-12	3.85438e-10	3.15257	ENSMUSG00000025172	Ankrd2
1727.49	-1.6729	0.16091	-7.2892	3.11799e-13	4.51444e-10	0.524391	ENSMUSG00000041193	Pla2g5
205.05	-1.79182	0.185326	-6.97053	3.15743e-12	5.03973e-10	4.65106	ENSMUSG00000084235	Gm15421
1721.46	1.1082	0.084887	7.1648	7.78987e-13	5.96801e-10	0.947939	ENSMUSG00000109610	RP23-108H19.3
684.255	-1.34907	0.119849	-7.08453	1.39521e-12	6.10798e-10	1.62362	ENSMUSG00000066491	Gm6265
1208.9	-1.38906	0.125239	-7.0989	1.25754e-12	6.12456e-10	1.42904	ENSMUSG00000081400	Gm13680
315.043	-1.72535	0.175682	-6.97483	3.0623e-12	6.7542e-10	3.09112	ENSMUSG00000107369	Gstm2-ps1
27.0643	-4.02765	0.512454	-6.88383	5.82652e-12	8.00244e-10	4.76929	ENSMUSG00000093962	Gm11756
76.6474	2.67158	0.312555	6.94782	3.70976e-12	8.00244e-10	3.09112	ENSMUSG00000079501	Gm5138
576.008	-1.2416	0.10592	-7.00157	2.53109e-12	1.00152e-09	1.62362	ENSMUSG00000067344	Rps25-ps1
15.2265	-8.23991	1.10391	-7.01134	2.36042e-12	1.15147e-09	1.29211	ENSMUSG00000064340	mt-Tl1
1064.69	2.03607	0.219603	6.99473	2.65762e-12	1.17851e-09	1.3951	ENSMUSG00000047485	Klhl34
431.578	2.54538	0.307757	6.6461	3.00965e-11	3.93041e-09	4.65106	ENSMUSG00000030283	St8sia1
366.972	2.518	0.301682	6.68915	2.24477e-11	4.33217e-09	3.09112	ENSMUSG00000097989	Gm4335
1362.2	-1.11249	0.0892396	-6.86341	6.72337e-12	4.65478e-09	0.846545	ENSMUSG00000048949	Gm6206
64.154	-3.55978	0.45985	-6.65388	2.85473e-11	5.31935e-09	3.09112	ENSMUSG00000050511	Oprd1
167.111	-2.41536	0.289095	-6.62537	3.46387e-11	6.345e-09	3.09112	ENSMUSG00000080994	Gm13464
293.178	2.72116	0.339036	6.55138	5.70072e-11	6.40502e-09	4.95559	ENSMUSG00000022449	Adamts20
2487.22	1.42804	0.136616	6.79307	1.09769e-11	7.10126e-09	0.846545	ENSMUSG00000087579	1500017E21Rik
175.052	-1.686	0.182877	-6.48521	8.86079e-11	1.02652e-08	4.65106	ENSMUSG00000081957	Ak3l2-ps
224.403	-2.01695	0.23239	-6.52759	6.6836e-11	1.14655e-08	3.09112	ENSMUSG00000106375	Gm43361
9429.15	-1.13457	0.0942038	-6.73615	1.62637e-11	1.19308e-08	0.700609	ENSMUSG00000081485	Gm12338
466.266	-1.17734	0.103863	-6.52148	6.96148e-11	1.19308e-08	3.04466	ENSMUSG00000091561	Gm6665
12780.1	1.82469	0.199731	6.63237	3.30335e-11	1.23412e-08	1.35484	ENSMUSG00000024471	Myot
731.697	-3.77741	0.502799	-6.51833	7.10948e-11	1.39051e-08	2.54932	ENSMUSG00000037129	Tmprss13
57354.2	3.78219	0.491497	6.67795	2.42308e-11	1.44666e-08	0.822868	ENSMUSG00000041616	Nppa
613.7	-1.2637	0.116543	-6.55292	5.64234e-11	1.68254e-08	1.62362	ENSMUSG00000082585	Gm15387
198.024	2.45883	0.310986	6.29878	3.00007e-10	3.07835e-08	4.65106	ENSMUSG00000027868	Tbx15
101644	3.72973	0.499873	6.46111	1.0394e-10	3.692e-08	1.32465	ENSMUSG00000031972	Acta1
690.309	2.13782	0.253027	6.47289	9.61432e-11	4.04414e-08	1.10306	ENSMUSG00000026355	Mcm6
46.8574	3.13395	0.422589	6.23289	4.57919e-10	4.39389e-08	4.76929	ENSMUSG00000058050	Gm9234
21.4728	-6.28591	0.898847	-6.43703	1.21832e-10	4.91986e-08	1.11793	ENSMUSG00000105506	Gm43743
586.219	-1.74787	0.197258	-6.32611	2.51418e-10	5.08727e-08	2.20135	ENSMUSG00000042359	Osbpl6
60.3326	2.7213	0.354438	6.26711	3.67805e-10	5.31009e-08	3.04466	ENSMUSG00000078308	Gm7293
66.0102	-2.72421	0.356724	-6.23511	4.51449e-10	6.43304e-08	3.04466	ENSMUSG00000061833	Gm6311
404.244	4.09066	0.588644	6.09988	1.06148e-09	9.17401e-08	4.95559	ENSMUSG00000028613	Lrp8
3708.24	-1.33819	0.127164	-6.59146	4.35525e-11	9.42227e-08	0.195464	ENSMUSG00000062210	Tnfaip8
504.346	-1.36302	0.142653	-6.0498	1.4503e-09	1.21771e-07	4.95559	ENSMUSG00000051116	Gm8121
2700.22	-1.1931	0.109537	-6.32752	2.49135e-10	1.21771e-07	0.843812	ENSMUSG00000042962	Gm5436
2921.94	1.46979	0.153895	6.30164	2.94511e-10	1.44038e-07	0.833009	ENSMUSG00000044716	Dok7
231.923	3.03548	0.416907	6.08166	1.18947e-09	1.51861e-07	3.15257	ENSMUSG00000056271	Lman1l
40.7727	-3.13237	0.433855	-6.0674	1.3e-09	1.63997e-07	3.15257	ENSMUSG00000090145	Ugt1a6b
1892.06	-1.14418	0.102904	-6.25998	3.85019e-10	1.6961e-07	0.892174	ENSMUSG00000083626	Gm4459
113.107	3.8086	0.54964	6.01958	1.74869e-09	1.86805e-07	3.63635	ENSMUSG00000074736	Syndig1
103.256	2.68851	0.362311	6.04042	1.53718e-09	1.87231e-07	3.15257	ENSMUSG00000027560	Dok5
26.3341	-3.62032	0.511807	-6.09667	1.08302e-09	2.06885e-07	1.9873	ENSMUSG00000032091	Tmprss4
634.786	-1.43526	0.152845	-6.11902	9.41497e-10	2.17662e-07	1.62362	ENSMUSG00000072407	Gm6419
2726.63	-1.14438	0.104061	-6.19231	5.92874e-10	2.60803e-07	0.843812	ENSMUSG00000083621	Gm14586
47.1235	-2.27719	0.297802	-5.96771	2.40613e-09	2.83522e-07	3.09112	ENSMUSG00000109509	Rps12-ps4
226.201	2.77011	0.380431	5.9672	2.41353e-09	2.83522e-07	3.09112	ENSMUSG00000094526	Gm21451
2227.81	0.88219	0.0608277	6.28315	3.31787e-10	3.09717e-07	0.384812	ENSMUSG00000020111	Micu1
601.4	1.8041	0.217024	6.00902	1.86648e-09	4.08554e-07	1.62362	ENSMUSG00000038168	P3h2
108.58	-2.70747	0.375902	-5.87246	4.29384e-09	4.15236e-07	3.63635	ENSMUSG00000063681	Crb1
238.861	-1.43023	0.153313	-6.06748	1.29935e-09	4.17882e-07	1.08203	ENSMUSG00000059159	Gm8129
34.5528	3.24282	0.462641	5.9286	3.05525e-09	5.29479e-07	1.9873	ENSMUSG00000090125	Pou3f1
93.613	1.72604	0.210434	5.82627	5.66812e-09	6.12895e-07	3.15257	ENSMUSG00000108437	Gm19366
544.922	-1.112	0.103194	-5.9306	3.01838e-09	6.27327e-07	1.62362	ENSMUSG00000106133	Gm3724
4633.07	-1.06584	0.0903077	-6.26567	3.71216e-10	6.53829e-07	0.189671	ENSMUSG00000080859	Rpl10-ps1
1739.12	2.01374	0.253125	5.98018	2.22887e-09	7.70089e-07	0.947939	ENSMUSG00000028841	Cnksr1
146.258	-1.9524	0.251077	-5.78468	7.26496e-09	7.70089e-07	3.09112	ENSMUSG00000100550	2310039L15Rik
6422.45	-1.76148	0.209332	-6.02622	1.67839e-09	7.70953e-07	0.706098	ENSMUSG00000064339	mt-Rnr2
93.7801	-1.98966	0.258953	-5.75261	8.78772e-09	9.13198e-07	3.09112	ENSMUSG00000100944	Gm28900
20.9741	-4.17082	0.615651	-5.9625	2.48414e-09	9.30015e-07	0.849836	ENSMUSG00000096530	Gm11758
25.4995	-3.00156	0.428874	-5.83286	5.44856e-09	1.00725e-06	1.70481	ENSMUSG00000096579	Gm17121
142.727	1.60014	0.186691	5.89284	3.79623e-09	1.09538e-06	1.08203	ENSMUSG00000070443	Gm10291
40487.4	1.84618	0.230991	5.82784	5.61496e-09	1.27019e-06	1.35484	ENSMUSG00000039376	Synpo2l
51.4124	2.49278	0.350301	5.68878	1.27954e-08	1.27019e-06	3.09112	ENSMUSG00000076031	Gm22751
2643.53	-1.32584	0.140455	-5.87975	4.10875e-09	1.4788e-06	0.843812	ENSMUSG00000049233	Apoo-ps
42.3262	3.14882	0.468925	5.64871	1.61655e-08	1.54326e-06	3.15257	ENSMUSG00000081604	Gm11518
158848	1.64133	0.197631	5.77506	7.69254e-09	1.73216e-06	1.32465	ENSMUSG00000053093	Myh7
62.3442	2.324	0.327063	5.57692	2.44811e-08	2.3414e-06	3.09112	ENSMUSG00000105850	Gm2861
30.0975	5.58584	0.914415	5.56185	2.66928e-08	2.53052e-06	3.09112	ENSMUSG00000042817	Flt3
782.891	-0.893004	0.0708424	-5.54758	2.89645e-08	3.30051e-06	2.54932	ENSMUSG00000092074	Dynlt1a
93.6231	-2.0752	0.285889	-5.50981	3.59215e-08	3.33339e-06	3.09112	ENSMUSG00000106258	Rpl7a-ps7
20.1896	-5.60242	0.899962	-5.6696	1.43131e-08	3.33339e-06	1.22603	ENSMUSG00000098973	Mir6236
158.22	1.63635	0.199736	5.68926	1.27592e-08	3.33842e-06	1.08203	ENSMUSG00000059343	Aldoart1
138.398	1.49026	0.180904	5.47397	4.40054e-08	3.91861e-06	3.15257	ENSMUSG00000100215	Gm8292
158.962	-1.79281	0.239316	-5.40208	6.5871e-08	3.92639e-06	4.65106	ENSMUSG00000106783	Gm42757
1328.31	-1.08463	0.104148	-5.61339	1.98402e-08	3.92639e-06	1.3951	ENSMUSG00000042961	Egflam
3291.17	1.54267	0.18212	5.72518	1.03324e-08	4.00696e-06	0.706098	ENSMUSG00000035049	Rrp12
33.1967	-4.17722	0.664602	-5.53297	3.14855e-08	4.30307e-06	1.9873	ENSMUSG00000064350	mt-Ty
750.503	-1.03015	0.0921759	-5.75146	8.84746e-09	4.46244e-06	0.534148	ENSMUSG00000083097	Gm14494
426.243	-1.26051	0.141914	-5.35896	8.3704e-08	4.49836e-06	4.95559	ENSMUSG00000085322	Gm14261
708.503	-1.62738	0.205838	-5.47703	4.32526e-08	4.49836e-06	2.54932	ENSMUSG00000059408	Mrgprh
227116	-2.16806	0.298467	-5.58876	2.28701e-08	4.54151e-06	1.32465	ENSMUSG00000064354	mt-Co2
2109.46	1.30515	0.143607	5.60664	2.06296e-08	6.03489e-06	0.892174	ENSMUSG00000057897	Camk2b
1341.57	-1.70926	0.215458	-5.61253	1.99384e-08	6.09943e-06	0.846545	ENSMUSG00000039639	Kcne1
11041.4	-1.70072	0.217519	-5.52007	3.38867e-08	6.42739e-06	1.35484	ENSMUSG00000029469	Ift81
17.9036	4.55244	0.733241	5.52675	3.26213e-08	6.43824e-06	1.29211	ENSMUSG00000105703	Gm43305
340.779	7.40512	1.2863	5.36822	7.95174e-08	6.60977e-06	3.04466	ENSMUSG00000050359	Sprr1a
57.209	2.13008	0.303995	5.36219	8.22194e-08	6.78298e-06	3.04466	ENSMUSG00000095524	Gm15682
929.258	-1.00451	0.0923111	-5.46536	4.61957e-08	7.09335e-06	1.62362	ENSMUSG00000090136	Gm10177
2766.66	-1.23535	0.131322	-5.59959	2.1486e-08	7.52998e-06	0.706098	ENSMUSG00000002416	Ndufb2
535.992	-1.14288	0.116497	-5.51837	3.42153e-08	7.61942e-06	1.10306	ENSMUSG00000083325	Gm14121
675.177	1.33421	0.154916	5.38492	7.2476e-08	8.02828e-06	2.20135	ENSMUSG00000082286	Pisd-ps1
2363.28	2.68008	0.394166	5.53087	3.18646e-08	8.64605e-06	0.892174	ENSMUSG00000042793	Lgr6
242.382	1.86947	0.259312	5.28116	1.28367e-07	9.78612e-06	3.15257	ENSMUSG00000065460	Mir133a-2
20.265	-3.93175	0.631076	-5.43794	5.3899e-08	9.95384e-06	1.29211	ENSMUSG00000094249	Gm20091
89.7487	-1.49249	0.188247	-5.27227	1.34747e-07	1.01268e-05	3.15257	ENSMUSG00000081559	Gm12411
58.4838	-1.78671	0.243953	-5.27441	1.33187e-07	1.02913e-05	3.04466	ENSMUSG00000045102	Poln
192.602	-1.52123	0.194792	-5.24265	1.5829e-07	1.1963e-05	3.09112	ENSMUSG00000026980	Ly75
304.209	-1.65578	0.222045	-5.20515	1.93838e-07	1.42643e-05	3.15257	ENSMUSG00000053963	6330403A02Rik
1603.47	-1.04811	0.100987	-5.42753	5.7139e-08	1.47555e-05	0.892174	ENSMUSG00000069862	Rps12-ps9
2438.61	-1.14197	0.118756	-5.40584	6.45041e-08	1.65433e-05	0.892174	ENSMUSG00000089838	Gm2962
93.1916	4.61714	0.808441	5.09268	3.53028e-07	1.79423e-05	4.47149	ENSMUSG00000050808	Muc15
732.536	1.41278	0.175327	5.20616	1.92787e-07	1.97616e-05	2.20135	ENSMUSG00000097979	Gm4691
796.239	1.37127	0.159549	5.46081	4.73956e-08	1.97616e-05	0.534148	ENSMUSG00000021047	Nova1
196.166	2.13409	0.317863	5.14087	2.73466e-07	1.97616e-05	3.09112	ENSMUSG00000021260	Hhipl1
407.528	-1.41324	0.181534	-5.03068	4.88736e-07	2.18192e-05	4.95559	ENSMUSG00000042425	Frmpd3
441.573	1.52639	0.203663	5.03964	4.6641e-07	2.20399e-05	4.65106	ENSMUSG00000104736	Gm43146
151.544	-1.25234	0.149547	-5.03081	4.88405e-07	2.29284e-05	4.65106	ENSMUSG00000091058	Gm17538
150.293	4.9013	0.862404	5.10353	3.33375e-07	2.29395e-05	3.15257	ENSMUSG00000079049	Serpinb1c
1003.34	1.59416	0.20883	5.23948	1.61027e-07	2.42863e-05	1.42904	ENSMUSG00000029061	Mmp23
1462.42	5.67087	0.987429	5.2367	1.63472e-07	2.44969e-05	1.42904	ENSMUSG00000028364	Tnc
5.35859	-7.33016	1.23911	-5.51214	3.54499e-08	2.55092e-05	0.295703	ENSMUSG00000096659	Gm25679
609.045	-1.82022	0.257366	-5.12972	2.90171e-07	2.78706e-05	2.20135	ENSMUSG00000043621	Ubxn10
1892.6	-1.47086	0.183422	-5.29307	1.20282e-07	2.83265e-05	0.892174	ENSMUSG00000023828	Slc22a3
44.1017	2.88053	0.47987	4.96078	7.02089e-07	3.06754e-05	4.76929	ENSMUSG00000105397	Gm43471
24.6429	2.93589	0.466931	5.2168	1.82043e-07	3.06754e-05	1.22603	ENSMUSG00000082709	Gm12362
215.489	-2.235	0.331135	-5.23956	1.60956e-07	3.06754e-05	1.08203	ENSMUSG00000024411	Aqp4
5513.15	1.19128	0.130124	5.31248	1.08144e-07	3.13896e-05	0.706098	ENSMUSG00000003228	Grk5
884.012	-1.4268	0.178372	-5.19588	2.0375e-07	3.71732e-05	1.10306	ENSMUSG00000050296	Abca12
333.572	1.94226	0.293749	4.90983	9.11546e-07	3.71732e-05	4.95559	ENSMUSG00000037185	Krt80
149.756	-1.51595	0.195393	-5.19951	1.9981e-07	3.71732e-05	1.08203	ENSMUSG00000073371	Gm6594
46.0833	-1.91685	0.278783	-5.08228	3.72929e-07	3.75391e-05	1.9873	ENSMUSG00000083219	Gm11410
50.6789	-1.78832	0.26302	-4.89818	9.6727e-07	4.03294e-05	4.76929	ENSMUSG00000049252	Lrp1b
4512.24	-1.88597	0.263588	-5.25808	1.45564e-07	4.0751e-05	0.706098	ENSMUSG00000064348	mt-Tn
75.7817	-1.69678	0.241935	-4.94669	7.54852e-07	4.0793e-05	3.63635	ENSMUSG00000044377	Gm13080
207.236	-1.46383	0.186518	-5.1675	2.37243e-07	4.25855e-05	1.08203	ENSMUSG00000078901	Gm14440
40260	1.92625	0.278	5.13041	2.89109e-07	4.25855e-05	1.32465	ENSMUSG00000023092	Fhl1
300.355	3.81137	0.668229	4.95544	7.21656e-07	4.42035e-05	3.15257	ENSMUSG00000007888	Crlf1
32.8346	2.80104	0.458469	5.01896	5.19508e-07	4.86752e-05	2.04915	ENSMUSG00000083326	Rpl38-ps1
122.799	1.69369	0.24176	4.93748	7.91365e-07	4.93358e-05	3.04466	ENSMUSG00000026840	Lamc3
516.025	1.2033	0.14487	4.85473	1.20551e-06	4.93358e-05	4.65106	ENSMUSG00000096617	Gm5559
706.826	-0.982119	0.0916123	-5.2626	1.42032e-07	5.01867e-05	0.534148	ENSMUSG00000074506	Gm10705
72.6931	2.05444	0.320553	4.84925	1.23926e-06	5.2015e-05	4.47149	ENSMUSG00000092741	Mir3074-1
58.7065	-1.91257	0.287207	-4.91831	8.72929e-07	5.27045e-05	3.09112	ENSMUSG00000035896	Rnase1
470.793	-1.32036	0.166807	-4.91805	8.74088e-07	5.3282e-05	3.04466	ENSMUSG00000067121	Gm7027
50.1593	2.22258	0.344905	4.99437	5.90291e-07	5.48228e-05	1.9873	ENSMUSG00000105031	Gm3511
107.416	-2.20264	0.352354	-4.83219	1.35038e-06	5.54334e-05	4.47149	ENSMUSG00000086384	Banf2os
55.526	-2.22906	0.359301	-4.81229	1.4921e-06	6.09162e-05	4.47149	ENSMUSG00000067351	Rps15a-ps2
15.1966	-6.04357	1.09138	-5.07943	3.78561e-07	6.14812e-05	1.11793	ENSMUSG00000064352	mt-Ts1
21.4102	4.97868	0.899565	4.97872	6.40065e-07	6.77976e-05	1.70481	ENSMUSG00000110386	RP23-359B23.11
3517.95	-1.19831	0.135946	-5.1367	2.79606e-07	7.11224e-05	0.706098	ENSMUSG00000084284	Tpt1-ps6
647.642	1.70503	0.233215	5.16702	2.37851e-07	7.95497e-05	0.534148	ENSMUSG00000089679	Gm16299
738.533	1.32981	0.165061	5.0273	4.97436e-07	8.01345e-05	1.10306	ENSMUSG00000034674	Tdg
205.262	-1.46431	0.199898	-4.82401	1.40697e-06	8.04538e-05	3.09112	ENSMUSG00000057696	Rpl30-ps1
38.9955	-2.08932	0.324092	-4.90391	9.39485e-07	8.06122e-05	2.04915	ENSMUSG00000095199	Gm14431
869.689	-1.25106	0.154164	-4.87183	1.10568e-06	8.78503e-05	2.20135	ENSMUSG00000020102	Slc16a7
4574.43	1.82912	0.249851	5.31967	1.03954e-07	9.25362e-05	0.195464	ENSMUSG00000041798	Gck
165.84	2.25049	0.373258	4.68976	2.73522e-06	0.000101794	4.65106	ENSMUSG00000067768	Xlr4b
24.7044	-2.4187	0.388072	-4.94418	7.64655e-07	0.000101907	1.29211	ENSMUSG00000074232	Gm10647
321.102	1.43711	0.199924	4.68732	2.76808e-06	0.00010196	4.65106	ENSMUSG00000082535	Gm7860
1030.43	-0.950828	0.0915998	-4.92171	8.57901e-07	0.000104813	1.3951	ENSMUSG00000052825	Gm9892
154.437	-1.56795	0.224554	-4.75586	1.97606e-06	0.000106293	3.15257	ENSMUSG00000023473	Celsr3
43.0578	-2.13558	0.337434	-4.84712	1.25269e-06	0.000106354	1.9873	ENSMUSG00000103976	Gm37677
34450.7	-2.34347	0.374674	-4.9202	8.64537e-07	0.000109016	1.32465	ENSMUSG00000100131	Gm28439
2657.28	1.34878	0.168317	5.04271	4.58975e-07	0.000109016	0.706098	ENSMUSG00000022887	Masp1
44481.4	1.87721	0.275515	4.99867	5.7726e-07	0.000116596	0.822868	ENSMUSG00000069917	Hba-a2
271.643	-2.0421	0.327958	-4.70215	2.57439e-06	0.00013505	3.15257	ENSMUSG00000030972	Acsm5
15.574	-2.6575	0.434862	-4.96136	7.00027e-07	0.000135557	0.849836	ENSMUSG00000098222	Gm8318
189.587	-1.52981	0.219277	-4.6964	2.64791e-06	0.00014242	3.04466	ENSMUSG00000098019	Gm2546
11701.1	1.68972	0.240878	4.93909	7.84875e-07	0.000158858	0.805145	ENSMUSG00000004951	Hspb1
41.4769	1.98558	0.313719	4.73539	2.18631e-06	0.000178409	1.9873	ENSMUSG00000108772	Gm6063
8581.92	1.10666	0.123581	4.909	9.15433e-07	0.000183493	0.805145	ENSMUSG00000004677	Myo9b
26.7358	-2.04816	0.328232	-4.71666	2.39747e-06	0.000187912	2.04915	ENSMUSG00000048349	Pou4f1
97.9255	2.14367	0.361415	4.54787	5.41928e-06	0.000193723	4.47149	ENSMUSG00000101625	Gm29371
11.9185	-4.1174	0.747009	-4.84251	1.28209e-06	0.00020659	0.987252	ENSMUSG00000106826	Gm42583
5740.01	-1.03557	0.110242	-4.85812	1.18505e-06	0.000232063	0.805145	ENSMUSG00000084830	Gm14539
1272.88	1.31918	0.165751	4.94225	7.72253e-07	0.000232063	0.524391	ENSMUSG00000021983	Atp8a2
82.5117	2.56962	0.452757	4.57114	4.85073e-06	0.000241324	3.15257	ENSMUSG00000034813	Grip1
114213	1.78037	0.270319	4.73653	2.1741e-06	0.000250504	1.35484	ENSMUSG00000027022	Xirp2
2524.62	-1.44081	0.197453	-4.7647	1.89133e-06	0.000329394	0.892174	ENSMUSG00000064337	mt-Rnr1
3697.07	1.59955	0.229889	4.78295	1.72742e-06	0.000331825	0.805145	ENSMUSG00000056708	Ier5
87.3919	1.91852	0.317536	4.46728	7.92196e-06	0.000335386	3.63635	ENSMUSG00000082456	Gm11598
62426	0.988707	0.102272	4.77851	1.76596e-06	0.000396668	0.682236	ENSMUSG00000036854	Hspb6
215.095	-1.28005	0.16704	-4.66982	3.01458e-06	0.000424992	1.08203	ENSMUSG00000083678	Gm12989
41.5318	-2.03682	0.346002	-4.44165	8.92719e-06	0.000429996	3.15257	ENSMUSG00000069913	Anp32-ps
100.349	1.39446	0.202267	4.42218	9.771e-06	0.000485115	3.04466	ENSMUSG00000044145	1810024B03Rik
128.999	1.82505	0.307294	4.312	1.61783e-05	0.000523438	4.65106	ENSMUSG00000078956	Gm14221
308.559	-1.367	0.196963	-4.40184	1.07338e-05	0.000528139	3.04466	ENSMUSG00000087221	BC037032
905.201	4.16613	0.82065	4.46735	7.91959e-06	0.000536542	2.20135	ENSMUSG00000001131	Timp1
21.3396	-2.64199	0.459189	-4.66473	3.09025e-06	0.0005399	0.849836	ENSMUSG00000005251	Ripk4
189.345	1.36887	0.188624	4.60638	4.09734e-06	0.000559746	1.08203	ENSMUSG00000072674	Plac9b
135.236	-1.42	0.200307	-4.59295	4.37025e-06	0.000594399	1.08203	ENSMUSG00000084383	Gm13370
164.987	5.39752	1.12277	4.362	1.2888e-05	0.000598994	3.15257	ENSMUSG00000054196	Cthrc1
64.7642	1.63607	0.26548	4.2793	1.87485e-05	0.000611671	4.47149	ENSMUSG00000015709	Arnt2
30.6628	2.06481	0.359422	4.3537	1.33857e-05	0.000626549	3.09112	ENSMUSG00000086235	Gm16284
3644.1	1.40553	0.194035	4.66681	3.05911e-06	0.000626549	0.706098	ENSMUSG00000062382	Gm10116
82.3784	-2.17572	0.392688	-4.26731	1.97843e-05	0.000637116	4.47149	ENSMUSG00000040985	Sun3
47.1693	2.00575	0.339227	4.43878	9.04703e-06	0.000649926	1.9873	ENSMUSG00000081721	Gm13882
9766.67	1.19514	0.149026	4.66456	3.09282e-06	0.000649926	0.679843	ENSMUSG00000043822	Adamtsl5
56.7998	-2.37515	0.432874	-4.33185	1.47858e-05	0.000666731	3.15257	ENSMUSG00000028584	Lrrc38
62.4393	1.93014	0.330997	4.32071	1.55527e-05	0.000723089	3.04466	ENSMUSG00000065475	Mir27b
69.457	2.16799	0.390377	4.27276	1.93066e-05	0.000748392	3.63635	ENSMUSG00000081473	Gm4853
336971	2.01104	0.337595	4.47589	7.60927e-06	0.000788341	1.35484	ENSMUSG00000024803	Ankrd1
144.609	-1.36671	0.201962	-4.29144	1.77518e-05	0.000814972	3.04466	ENSMUSG00000031497	Tnfsf13b
44.4258	-2.23302	0.414576	-4.18022	2.91232e-05	0.000846459	4.76929	ENSMUSG00000030292	Smco2
170.116	-2.05612	0.363747	-4.27802	1.88566e-05	0.000846459	3.09112	ENSMUSG00000063388	BC023105
86.298	1.75107	0.298716	4.18815	2.81232e-05	0.000867442	4.47149	ENSMUSG00000096177	Gm5070
42.6145	2.19477	0.396856	4.27049	1.95041e-05	0.000867442	3.09112	ENSMUSG00000062083	Rpl13a-ps1
35.402	1.95875	0.350304	4.16425	3.12376e-05	0.00089675	4.76929	ENSMUSG00000051727	Kctd14
155.426	2.19707	0.399019	4.25311	2.10822e-05	0.000911847	3.15257	ENSMUSG00000043857	Mgat5b
327.22	1.9873	0.350134	4.2478	2.1588e-05	0.000962889	3.04466	ENSMUSG00000049303	Syt12
32.9001	-2.68311	0.515347	-4.2362	2.27332e-05	0.000975295	3.15257	ENSMUSG00000079507	H2-Q1
62.8747	-1.70776	0.285473	-4.23073	2.32933e-05	0.000995294	3.15257	ENSMUSG00000105867	Gm42517
668.677	-1.78851	0.299175	-4.30686	1.65588e-05	0.0010092	2.20135	ENSMUSG00000021456	Fbp2
41.044	2.03078	0.363082	4.21608	2.48587e-05	0.00105232	3.15257	ENSMUSG00000082283	Gm14472
244.803	1.13646	0.154224	4.12687	3.67735e-05	0.00105232	4.65106	ENSMUSG00000084224	Gm12337
917.686	-1.16405	0.154758	-4.29091	1.77942e-05	0.00107159	2.20135	ENSMUSG00000021575	Ahrr
752.59	1.16926	0.150844	4.43674	9.13303e-06	0.00109329	1.10306	ENSMUSG00000087651	1500009L16Rik
507.146	-0.992564	0.117294	-4.19941	2.67617e-05	0.00111648	3.15257	ENSMUSG00000037096	Gm9762
214.888	-1.94307	0.343997	-4.195	2.72876e-05	0.00113396	3.15257	ENSMUSG00000068606	Gm4841
243.776	-2.25426	0.41887	-4.18807	2.81337e-05	0.00115662	3.15257	ENSMUSG00000056494	Cngb3
109.425	2.29273	0.427477	4.19373	2.74399e-05	0.00115662	3.09112	ENSMUSG00000035352	Ccl12
87.5596	-1.2708	0.187642	-4.10782	3.99414e-05	0.00115662	4.47149	ENSMUSG00000099488	Gm19774
50.2515	-1.90437	0.335213	-4.18949	2.79577e-05	0.0011666	3.09112	ENSMUSG00000094737	Gm17045
1280.86	1.01252	0.114579	4.47306	7.71077e-06	0.00117034	0.846545	ENSMUSG00000039206	Daglb
59.5957	-1.8196	0.315611	-4.18111	2.90092e-05	0.00117779	3.15257	ENSMUSG00000105461	Gm4742
334.249	2.03996	0.369275	4.17022	3.04303e-05	0.00123077	3.15257	ENSMUSG00000057378	Ryr3
49.0132	-2.63704	0.512878	-4.16676	3.08961e-05	0.00124486	3.15257	ENSMUSG00000039198	Ptchd3
54.9916	-1.56133	0.255224	-4.15841	3.20468e-05	0.00128633	3.15257	ENSMUSG00000094932	Gm2007
37.0504	2.16188	0.390468	4.25612	2.08001e-05	0.00131945	1.9873	ENSMUSG00000081544	Gm13077
140.022	2.00269	0.343009	4.3809	1.18192e-05	0.00137184	1.08203	ENSMUSG00000091785	Rpl29-ps5
1609.84	1.29281	0.175049	4.52908	5.92413e-06	0.0014135	0.524391	ENSMUSG00000037996	Slc24a2
98.3414	-1.2944	0.192237	-4.13239	3.59012e-05	0.00141954	3.15257	ENSMUSG00000009210	Prr29
80.033	-1.44032	0.227778	-4.12823	3.65574e-05	0.00144011	3.15257	ENSMUSG00000099902	Gm12115
11.181	5.73468	1.15551	4.53019	5.89317e-06	0.00145285	0.501883	ENSMUSG00000097348	Rmst
68.6946	2.03793	0.380387	4.04308	5.27536e-05	0.00145435	4.47149	ENSMUSG00000005057	Sh2b2
11.7244	-3.70705	0.708735	-4.52503	6.03869e-06	0.00147778	0.501883	ENSMUSG00000039913	Pak7
295.289	1.40162	0.219064	4.11578	3.85865e-05	0.00152755	3.09112	ENSMUSG00000094320	Gm13202
327.589	-1.28576	0.191309	-4.10728	4.00346e-05	0.00154831	3.15257	ENSMUSG00000025922	Gm5045
22.7178	-4.03898	0.8335	-4.24592	2.17694e-05	0.00155123	1.70481	ENSMUSG00000060068	Gm12222
469.616	1.64819	0.279729	4.10465	4.04919e-05	0.00155465	3.15257	ENSMUSG00000029769	Ccdc136
12.0301	-3.62813	0.715199	-4.37379	1.22108e-05	0.00160507	0.917505	ENSMUSG00000035131	Brinp3
66.2231	-1.97486	0.36011	-4.09558	4.21121e-05	0.00163126	3.09112	ENSMUSG00000090674	Gm17082
1834.59	3.44674	0.673527	4.37509	1.21384e-05	0.00163126	0.892174	ENSMUSG00000002020	Ltbp2
141.19	1.64199	0.285789	3.99594	6.4439e-05	0.00165301	4.65106	ENSMUSG00000095595	Fam177a
28.347	-3.06349	0.644362	-3.97834	6.93981e-05	0.00172992	4.76929	ENSMUSG00000099021	Rn7s1
244.119	1.0209	0.128173	4.06403	4.8232e-05	0.00181242	3.15257	ENSMUSG00000083044	Gm12416
5742.94	1.13165	0.143546	4.40034	1.08083e-05	0.00186634	0.682236	ENSMUSG00000023169	Slc38a1
6567.99	1.66494	0.264759	4.40001	1.08245e-05	0.00186634	0.682236	ENSMUSG00000023905	Tnfrsf12a
3057.53	1.6878	0.272911	4.35232	1.34703e-05	0.00187122	0.843812	ENSMUSG00000028369	Svep1
426.149	1.25592	0.191958	3.93794	8.21857e-05	0.00193719	4.95559	ENSMUSG00000081453	Gm6767
29.382	2.51712	0.499428	4.03886	5.37105e-05	0.00197624	3.15257	ENSMUSG00000108874	Gm9711
544.786	1.54859	0.250125	4.19224	2.76212e-05	0.00197624	1.62362	ENSMUSG00000059456	Ptk2b
4368.1	-1.06635	0.129205	-4.38338	1.16852e-05	0.00197989	0.682236	ENSMUSG00000075053	Vdac3-ps1
863.357	-1.29211	0.185341	-4.27377	1.92193e-05	0.00200715	1.10306	ENSMUSG00000026062	Slc9a2
106.568	-1.73237	0.3082	-3.99858	6.37229e-05	0.00201175	3.63635	ENSMUSG00000020014	Cfap54
532.668	-1.70814	0.293799	-4.11212	3.92035e-05	0.00203747	2.20135	ENSMUSG00000061100	Retnla
124.134	1.20031	0.178455	3.92431	8.69799e-05	0.00213224	4.65106	ENSMUSG00000082860	Gm13204
49.3054	-2.02537	0.370192	-4.12048	3.7809e-05	0.00216183	1.9873	ENSMUSG00000100141	Gm6445
188.434	-1.79548	0.322383	-4.01844	5.85838e-05	0.00217898	3.04466	ENSMUSG00000026304	Rab17
61.0363	-1.90887	0.354464	-3.97466	7.04792e-05	0.00218747	3.63635	ENSMUSG00000053930	Shisa6
32.2813	2.07712	0.384216	4.10476	4.04734e-05	0.00222166	2.04915	ENSMUSG00000066944	4921513D11Rik
381.711	2.2778	0.457117	3.88916	0.00010059	0.00227553	4.95559	ENSMUSG00000054675	Tmem119
52.5401	1.72871	0.307159	4.00025	6.32765e-05	0.00228714	3.09112	ENSMUSG00000079140	Gm6374
437701	-1.13372	0.151296	-4.18859	2.80694e-05	0.00235966	1.32465	ENSMUSG00000064360	mt-Nd3
92.521	-1.52517	0.262938	-3.8989	9.66311e-05	0.00239848	4.47149	ENSMUSG00000105960	6330410L21Rik
3766.33	1.15944	0.152309	4.32959	1.49384e-05	0.00242215	0.682236	ENSMUSG00000031824	6430548M08Rik
23.095	-2.6393	0.510368	-4.19169	2.76882e-05	0.00248995	1.22603	ENSMUSG00000100349	Gm28188
2290.03	3.30258	0.631162	4.44034	8.98149e-06	0.00256486	0.384812	ENSMUSG00000042254	Cilp
608.405	1.60781	0.263477	4.20457	2.6158e-05	0.00259744	1.10306	ENSMUSG00000027313	Chac1
267.247	1.93601	0.3732	3.84783	0.00011917	0.00262534	4.95559	ENSMUSG00000051506	Wdfy4
51.867	2.99473	0.616741	4.04502	5.2319e-05	0.0028648	1.9873	ENSMUSG00000061577	Adgrg5
302.655	1.26473	0.200215	3.81952	0.00013371	0.00292655	4.95559	ENSMUSG00000025272	Tro
430.514	-1.10284	0.157294	-3.83256	0.000126814	0.00294778	4.65106	ENSMUSG00000021719	Rgs7bp
1248.21	0.890324	0.0878463	4.44326	8.86046e-06	0.00298406	0.319981	ENSMUSG00000062054	Iah1
8.69479	-4.72372	0.972366	-4.34376	1.40065e-05	0.00299781	0.501883	ENSMUSG00000084221	Hmgb1-ps4
1635.13	2.11996	0.374671	4.32367	1.53453e-05	0.00313331	0.524391	ENSMUSG00000036040	Adamtsl2
147.266	2.01784	0.398883	3.80522	0.000141678	0.00325121	4.65106	ENSMUSG00000033676	Gabrb3
912.534	-1.44132	0.238407	-3.94839	7.86781e-05	0.0032835	2.54932	ENSMUSG00000005268	Prlr
127.345	-1.37331	0.224335	-3.89287	9.90634e-05	0.00332883	3.15257	ENSMUSG00000050663	Trhde
355.639	2.47315	0.50583	3.90081	9.58696e-05	0.00332883	3.04466	ENSMUSG00000041324	Inhba
99.0445	-1.45245	0.247888	-3.84225	0.000121913	0.00353317	3.63635	ENSMUSG00000020018	Snrpf
151.011	2.2564	0.453281	3.87486	0.000106686	0.00368109	3.04466	ENSMUSG00000028459	Cd72
559.215	1.47205	0.248212	3.9162	8.99549e-05	0.00369527	2.54932	ENSMUSG00000059326	Csf2ra
57.1713	-2.42108	0.510434	-3.76362	0.000167473	0.00391004	4.47149	ENSMUSG00000064246	Chil1
1548.35	-0.996661	0.120138	-4.1341	3.56345e-05	0.00391222	0.947939	ENSMUSG00000016386	Mpped2
6201.91	1.9827	0.353158	4.19841	2.68792e-05	0.00398036	0.700609	ENSMUSG00000048126	Col6a3
8.49779	6.5214	1.40371	4.28964	1.78959e-05	0.00400909	0.461682	ENSMUSG00000010154	Spire2
15.1881	3.97704	0.838409	4.14719	3.36585e-05	0.00408368	0.849836	ENSMUSG00000078240	Gm3550
389.313	1.6369	0.296685	3.832	0.000127106	0.00422673	3.09112	ENSMUSG00000057751	Megf6
321.161	1.05761	0.145868	3.82267	0.000132013	0.00429111	3.15257	ENSMUSG00000067161	Gm5560
38.5903	-1.65126	0.293589	-3.92133	8.80599e-05	0.00437692	2.04915	ENSMUSG00000059864	Olfr1393
2360.14	1.55939	0.256522	4.12982	3.6304e-05	0.00437692	0.846545	ENSMUSG00000020695	Mrc2
66.2433	2.67746	0.577263	3.77204	0.000161918	0.00452137	3.63635	ENSMUSG00000026259	Ngef
2111.97	0.921974	0.102481	4.11759	3.8285e-05	0.00457828	0.846545	ENSMUSG00000057541	Pus7
9.53042	6.03846	1.30272	4.25145	2.12393e-05	0.0046431	0.461682	ENSMUSG00000082646	Gm12732
24.6293	2.32347	0.443955	4.10734	4.00242e-05	0.004739	0.849836	ENSMUSG00000043531	Sorcs1
416.023	1.78764	0.339606	3.79158	0.00014969	0.00476344	3.15257	ENSMUSG00000022504	Ciita
1504.71	11.7442	2.82546	3.97959	6.90356e-05	0.00494948	1.3951	ENSMUSG00000030046	Bmp10
12.9828	-2.64037	0.505864	-4.23111	2.32538e-05	0.00502278	0.461682	ENSMUSG00000061619	Vma21-ps
74.6421	2.52871	0.536666	3.7802	0.0001567	0.00504025	3.09112	ENSMUSG00000028874	Fgr
120.196	1.74983	0.309915	4.03283	5.51102e-05	0.00504894	1.08203	ENSMUSG00000067038	Rps12-ps3
58.927	-1.38278	0.233498	-3.78065	0.000156422	0.00507783	3.04466	ENSMUSG00000090576	Gm17055
55730.5	-1.3149	0.197096	-4.13456	3.55639e-05	0.00509928	0.682236	ENSMUSG00000101939	Gm28438
100.043	2.04146	0.412843	3.73376	0.000188643	0.00509928	3.63635	ENSMUSG00000060131	Atp8b4
32.4979	2.12616	0.431012	3.77289	0.000161366	0.00509928	3.09112	ENSMUSG00000081170	Gm12922
1552.39	1.59149	0.255976	4.26404	2.00763e-05	0.00509928	0.384812	ENSMUSG00000079523	Tmsb10
81.7661	-1.54814	0.280962	-3.73055	0.000191065	0.00511752	3.63635	ENSMUSG00000069996	Gm7125
590.122	1.29803	0.198655	4.01716	5.89025e-05	0.0051858	1.10306	ENSMUSG00000029570	Lfng
14985.9	3.18545	0.676941	3.96704	7.27712e-05	0.00520103	1.35484	ENSMUSG00000027750	Postn
1302.46	2.2132	0.420911	4.07021	4.69711e-05	0.00535726	0.846545	ENSMUSG00000040690	Col16a1
10.4412	3.84923	0.827726	4.0463	5.20332e-05	0.00544415	0.917505	ENSMUSG00000094403	Mir692-2
34.4083	-1.88079	0.358265	-3.85409	0.000116161	0.00544415	2.04915	ENSMUSG00000100337	Gm5066
57.2208	2.45341	0.526978	3.70681	0.000209888	0.00552502	3.63635	ENSMUSG00000050370	Ch25h
398.785	-1.30864	0.215854	-3.74625	0.000179497	0.00554257	3.09112	ENSMUSG00000073427	Gm4924
975.528	1.19123	0.175732	3.93342	8.37466e-05	0.00557769	1.42904	ENSMUSG00000096449	Gm4076
59010.5	1.35536	0.216528	3.95035	7.80379e-05	0.00559113	1.32465	ENSMUSG00000068699	Flnc
105.314	-1.24118	0.198119	-3.74106	0.000183248	0.0056103	3.09112	ENSMUSG00000097251	5033417F24Rik
2333.31	0.829275	0.0814843	4.04096	5.32333e-05	0.00563077	0.892174	ENSMUSG00000048758	Rpl29
268.262	1.3107	0.216746	3.74031	0.000183792	0.00566786	3.04466	ENSMUSG00000029516	Cit
1695.37	1.69025	0.295799	4.02385	5.72548e-05	0.00566786	0.947939	ENSMUSG00000020473	Aebp1
42.7482	1.58169	0.298864	3.61935	0.000295345	0.00579489	4.76929	ENSMUSG00000082399	Gm14036
271.853	1.53915	0.279621	3.71627	0.000202182	0.00598455	3.15257	ENSMUSG00000047810	Ccdc88b
777.705	-1.00549	0.127411	-3.96741	7.26586e-05	0.0061296	1.10306	ENSMUSG00000070605	Gm13251
64.8096	-1.45875	0.259004	-3.70166	0.000214193	0.00630485	3.15257	ENSMUSG00000103847	Gm20056
2857.4	1.98515	0.368916	4.0257	5.68064e-05	0.0063107	0.833009	ENSMUSG00000022371	Col14a1
79.9878	-1.51813	0.277947	-3.66305	0.000249233	0.00632513	3.63635	ENSMUSG00000082127	Gm13577
5.12913	-5.92124	1.27183	-4.26256	2.02099e-05	0.00648608	0.286756	ENSMUSG00000064346	mt-Tw
15.171	3.27117	0.708887	3.90918	9.26102e-05	0.00657802	1.29211	ENSMUSG00000000182	Fgf23
164.477	2.12302	0.452903	3.5836	0.000338896	0.00666898	4.65106	ENSMUSG00000000682	Cd52
373.592	2.36396	0.520605	3.58037	0.000343105	0.00673335	4.65106	ENSMUSG00000095098	Ccdc85b
249.546	1.80497	0.355004	3.67594	0.000236972	0.00684232	3.15257	ENSMUSG00000044770	Scml4
45.167	3.05872	0.675078	3.79026	0.000150492	0.00686533	1.9873	ENSMUSG00000028626	Col9a2
349.489	-1.51952	0.285327	-3.57316	0.000352697	0.00686533	4.65106	ENSMUSG00000078234	Klhdc7a
539.767	-0.951764	0.121329	-3.72345	0.000196516	0.00696	2.54932	ENSMUSG00000106831	Ube2n-ps1
119.608	-1.21575	0.194633	-3.67742	0.000235603	0.00696795	3.04466	ENSMUSG00000083670	Gm6829
17.9652	2.38435	0.472566	3.98749	6.67768e-05	0.00705643	0.849836	ENSMUSG00000101968	1700027A15Rik
29.8668	1.91323	0.397989	3.55092	0.000383888	0.00718979	4.76929	ENSMUSG00000104018	4833412K13Rik
2134.18	1.39363	0.214489	4.16634	3.09534e-05	0.00718979	0.384812	ENSMUSG00000034684	Sema3f
70.5669	-1.28987	0.221811	-3.56102	0.00036942	0.00735994	4.47149	ENSMUSG00000096370	Gm21992
23.3489	-1.89575	0.360483	-3.8719	0.00010799	0.00741137	1.29211	ENSMUSG00000097368	Gm10390
36.1077	4.62998	1.09903	3.75784	0.000171386	0.00741137	2.04915	ENSMUSG00000074973	Gm11382
165.203	1.41034	0.257378	3.53696	0.00040476	0.00769116	4.65106	ENSMUSG00000053398	Phgdh
156.043	1.73094	0.3376	3.64614	0.000266213	0.00770706	3.04466	ENSMUSG00000042766	Trim46
81.9846	-1.62668	0.309163	-3.64428	0.000268137	0.00774232	3.04466	ENSMUSG00000102117	Rpsa-ps1
81.0308	1.81164	0.371473	3.53093	0.000414105	0.00809902	4.47149	ENSMUSG00000080775	Gm6368
56.1787	3.1123	0.728504	3.58584	0.000335997	0.00809902	3.63635	ENSMUSG00000091383	Hist1h2al
99.5842	3.04127	0.70101	3.62516	0.000288779	0.00827303	3.04466	ENSMUSG00000030789	Itgax
407.864	1.17098	0.19113	3.5106	0.000447096	0.00836287	4.65106	ENSMUSG00000036377	C530008M17Rik
147.661	-1.32825	0.229089	-3.61541	0.000299876	0.00854633	3.04466	ENSMUSG00000108799	Glud-ps
260.845	1.60975	0.308444	3.59791	0.000320783	0.00898145	3.09112	ENSMUSG00000020437	Myo1g
144.416	1.70944	0.337041	3.58841	0.000332698	0.00910985	3.15257	ENSMUSG00000024186	Rgs11
74.096	1.42716	0.259133	3.57792	0.000346337	0.00945376	3.15257	ENSMUSG00000071537	Klrg2
149.555	-1.04617	0.157197	-3.4744	0.000511999	0.00945376	4.65106	ENSMUSG00000074547	Rps8-ps4
2139.09	1.62126	0.287921	3.89433	9.84687e-05	0.00945413	0.892174	ENSMUSG00000020773	Trim47
89.8904	-1.53871	0.290422	-3.57656	0.000348143	0.00962283	3.09112	ENSMUSG00000099696	2900052N01Rik
145.962	-1.13554	0.178006	-3.57034	0.000356525	0.0096343	3.15257	ENSMUSG00000106978	N4bp2os
25.8273	-2.30774	0.476094	-3.79702	0.000146445	0.0096343	1.29211	ENSMUSG00000087172	Gm12153
170.595	1.76642	0.355575	3.56161	0.000368592	0.0099134	3.15257	ENSMUSG00000035711	Dok3
1568.39	1.73387	0.308533	3.99914	6.3573e-05	0.0102532	0.524391	ENSMUSG00000032997	Chpf
18.7239	2.88801	0.632053	3.77818	0.000157979	0.0103127	1.29211	ENSMUSG00000083496	Gm11263
365856	0.874107	0.0993441	3.76576	0.000166041	0.0103127	1.35484	ENSMUSG00000006221	Hspb7
35.1258	2.29088	0.489528	3.65838	0.000253815	0.0103968	2.04915	ENSMUSG00000059089	Fcgr4
1528.89	-1.07887	0.154503	-3.74664	0.00017922	0.0104742	1.42904	ENSMUSG00000005628	Tmod4
89.8094	2.02311	0.429835	3.54348	0.000394885	0.0104742	3.15257	ENSMUSG00000109486	BB114814
3940.68	-0.888374	0.0920669	-4.2184	2.46047e-05	0.0104868	0.195464	ENSMUSG00000045104	Gm5514
1963.47	1.17041	0.173628	3.86116	0.000112849	0.0105114	0.892174	ENSMUSG00000089991	Gm16332
235.05	-0.927306	0.124443	-3.43376	0.000595277	0.0106096	4.65106	ENSMUSG00000044268	Gm4895
985.294	1.64406	0.295916	3.86616	0.000110562	0.0107997	0.846545	ENSMUSG00000017969	Ptgis
136.631	2.22501	0.453516	3.80363	0.000142592	0.0108702	1.08203	ENSMUSG00000020325	Fstl3
121.942	2.33743	0.520156	3.53247	0.000411701	0.0109055	3.09112	ENSMUSG00000038600	Atp6v0a4
728.085	1.63404	0.313092	3.62208	0.000292246	0.0109055	2.20135	ENSMUSG00000030707	Coro1a
615.865	2.756	0.622978	3.62132	0.000293101	0.0109055	2.20135	ENSMUSG00000032332	Col12a1
34.1793	2.21015	0.47001	3.63855	0.000274181	0.0109289	2.04915	ENSMUSG00000040867	Begain
73.2923	-1.93666	0.412211	-3.48526	0.00049166	0.0110168	3.63635	ENSMUSG00000037846	Rtkn2
689.343	1.37827	0.245747	3.57386	0.000351757	0.0112154	2.54932	ENSMUSG00000000290	Itgb2
162.397	-1.22917	0.207376	-3.51616	0.000437838	0.0112613	3.15257	ENSMUSG00000062438	Adam1b
34.568	2.56082	0.586817	3.51187	0.00044497	0.011644	3.09112	ENSMUSG00000048003	Catsper4
403.546	4.31393	1.08945	3.50078	0.000463903	0.0118455	3.15257	ENSMUSG00000029304	Spp1
173.739	-1.4981	0.293899	-3.39607	0.00068362	0.0118455	4.65106	ENSMUSG00000110353	RP23-234F23.1
1175.09	-0.896098	0.106912	-3.70488	0.000211491	0.0118848	1.42904	ENSMUSG00000102824	Gm3837
835.426	2.14831	0.437468	3.76784	0.000164668	0.0119595	1.10306	ENSMUSG00000031574	Star
219.396	-1.46621	0.276433	-3.49527	0.00047358	0.0122444	3.09112	ENSMUSG00000055026	Gabrg3
1425.02	1.3436	0.228141	3.69771	0.000217553	0.0124332	1.3951	ENSMUSG00000025316	Banp
5520.35	0.961727	0.119504	3.8637	0.000111683	0.0125809	0.706098	ENSMUSG00000017765	Slc12a4
18876.3	1.21877	0.194258	3.70006	0.000215552	0.0126246	1.35484	ENSMUSG00000040249	Lrp1
106.931	1.18518	0.199272	3.43842	0.000585125	0.0127382	3.63635	ENSMUSG00000062758	Gm16477
271.816	1.58488	0.311291	3.48511	0.000491944	0.0127607	3.04466	ENSMUSG00000031934	Panx1
48.1464	-1.41826	0.256222	-3.58386	0.000338553	0.0130014	2.04915	ENSMUSG00000029001	Fbxo44
12.5653	-2.4712	0.500873	-3.93553	8.30124e-05	0.0130014	0.501883	ENSMUSG00000103586	5830405F06Rik
136610	-2.23579	0.47072	-3.68753	0.000226439	0.0131066	1.35484	ENSMUSG00000064357	mt-Atp6
818.253	-1.24495	0.209215	-3.56067	0.000369911	0.0131467	2.20135	ENSMUSG00000002565	Scin
664.336	1.13775	0.1707	3.73608	0.000186914	0.0132263	1.10306	ENSMUSG00000074136	4930513N10Rik
66.8173	-1.28976	0.227648	-3.46919	0.000522021	0.0133515	3.04466	ENSMUSG00000082816	Gm11953
804.116	1.52748	0.289214	3.55266	0.000381356	0.0134589	2.20135	ENSMUSG00000023046	Igfbp6
27.0234	2.76877	0.635991	3.56729	0.000360688	0.0136433	2.04915	ENSMUSG00000029322	Plac8
43.4345	1.70806	0.350586	3.44582	0.000569322	0.0139412	3.15257	ENSMUSG00000026418	Tnni1
12.6457	-3.36795	0.728952	-3.93434	8.34246e-05	0.0139412	0.461682	ENSMUSG00000091148	Gm3182
355.451	1.6365	0.32952	3.44896	0.000562746	0.0140134	3.09112	ENSMUSG00000058385	Hist1h2bg
56.9605	-1.41881	0.266435	-3.44853	0.000563643	0.0142172	3.04466	ENSMUSG00000089662	Gm14057
564.87	1.71569	0.349023	3.48312	0.0004956	0.0148956	2.54932	ENSMUSG00000021453	Gadd45g
77.794	-1.15556	0.191596	-3.42159	0.00062256	0.0150658	3.15257	ENSMUSG00000059743	Fdps
332.022	1.78215	0.38894	3.29653	0.000978869	0.0150658	4.95559	ENSMUSG00000031595	Pdgfrl
73.1388	1.72731	0.363077	3.38031	0.000724047	0.0151522	3.63635	ENSMUSG00000023908	Pkmyt1
2144	1.64212	0.304158	3.75501	0.000173334	0.0155108	0.846545	ENSMUSG00000035673	Sbno2
297.139	-1.15742	0.20003	-3.28658	0.00101411	0.0155108	4.95559	ENSMUSG00000101086	Gm28651
174.135	2.4303	0.566105	3.4098	0.0006501	0.0155858	3.15257	ENSMUSG00000023043	Krt18
63.3298	-1.75384	0.367897	-3.40812	0.000654116	0.0156467	3.15257	ENSMUSG00000004552	Ctse
8.96615	-3.71193	0.899429	-3.57107	0.000355522	0.0156908	1.70481	ENSMUSG00000103238	Gm36527
579.377	-1.00602	0.146098	-3.46357	0.000533058	0.0156974	2.54932	ENSMUSG00000094530	Gm21399
183.271	-1.17072	0.203725	-3.29226	0.000993866	0.0160058	4.65106	ENSMUSG00000044162	Tnip3
530.12	0.959787	0.131538	3.49546	0.000473246	0.0160668	2.20135	ENSMUSG00000105245	Gm43076
1119.36	1.13835	0.176979	3.60691	0.000309864	0.0161331	1.42904	ENSMUSG00000026204	Ptprn
14.5479	2.34122	0.492325	3.73985	0.000184128	0.0161331	0.849836	ENSMUSG00000054003	Tdrd9
50.902	1.53109	0.303513	3.39719	0.000680805	0.0163505	3.09112	ENSMUSG00000108694	Gm7287
36.2277	2.41436	0.5641	3.39365	0.000689676	0.0165269	3.09112	ENSMUSG00000058147	Xlr3c
106.149	1.43291	0.275037	3.39194	0.000694005	0.016847	3.04466	ENSMUSG00000015451	C4a
97.117	1.78566	0.379573	3.38711	0.000706331	0.0171083	3.04466	ENSMUSG00000079553	Kifc1
321.14	-0.93586	0.134094	-3.25041	0.00115237	0.0171111	4.95559	ENSMUSG00000091931	AK010878
4325.99	-0.825178	0.0871113	-3.73291	0.000189284	0.017261	0.805145	ENSMUSG00000107176	Gm9794
53.2358	1.50752	0.299418	3.36491	0.000765691	0.0177935	3.15257	ENSMUSG00000084797	Gm14321
4.95076	-5.98004	1.37854	-3.97524	7.03097e-05	0.0179236	0.286756	ENSMUSG00000096333	Gm13871
130.022	1.45253	0.283446	3.36055	0.000777883	0.0179979	3.15257	ENSMUSG00000011263	Exoc3l2
1632.2	1.52018	0.261495	3.90135	9.56576e-05	0.0180924	0.384812	ENSMUSG00000022440	C1qtnf6
282.731	1.38001	0.271277	3.24394	0.00117889	0.0183281	4.65106	ENSMUSG00000030257	Srgap3
186.667	-1.0922	0.176088	-3.36311	0.000770685	0.0183281	3.04466	ENSMUSG00000096647	Gm6223
101.307	2.35577	0.551834	3.36291	0.000771253	0.0183281	3.04466	ENSMUSG00000095742	CAAA01147332.1
110.916	1.21694	0.214492	3.34249	0.0008303	0.0190032	3.15257	ENSMUSG00000082420	Gm6517
105.625	2.9033	0.717368	3.35016	0.000807648	0.0190614	3.04466	ENSMUSG00000039481	Nrtn
4309.14	1.04743	0.146547	3.7355	0.000187342	0.0190614	0.706098	ENSMUSG00000046727	Cystm1
10.7788	-2.80054	0.656007	-3.50689	0.000453373	0.0190648	1.70481	ENSMUSG00000087360	Gm15104
12.4847	3.44216	0.766532	3.83827	0.000123904	0.0191573	0.461682	ENSMUSG00000004371	Il11
1188.88	1.21127	0.192917	3.68692	0.000226981	0.0191573	0.846545	ENSMUSG00000034201	Gas2l1
1684.74	-0.9108	0.108223	-3.79588	0.000147122	0.0199842	0.524391	ENSMUSG00000073640	Rpl27-ps3
103.22	1.33545	0.259572	3.21857	0.00128832	0.0204357	4.47149	ENSMUSG00000097166	9330179D12Rik
421.049	1.60218	0.343645	3.20733	0.00133973	0.0204357	4.65106	ENSMUSG00000024679	Ms4a6d
238.983	1.09645	0.165626	3.60119	0.00031676	0.0207095	1.08203	ENSMUSG00000083373	Gm13392
132.396	-1.23421	0.221642	-3.31258	0.000924398	0.0207095	3.15257	ENSMUSG00000086596	Susd5
60.682	-1.45563	0.287897	-3.31934	0.000902295	0.0208866	3.04466	ENSMUSG00000101236	Gm6750
269.205	-0.910549	0.128493	-3.19511	0.00139778	0.0211364	4.65106	ENSMUSG00000063245	Gm13248
589.557	1.28993	0.227187	3.47701	0.000507032	0.0219171	1.62362	ENSMUSG00000028047	Thbs3
252.209	1.00525	0.153124	3.29959	0.000968276	0.022273	3.04466	ENSMUSG00000026839	Upp2
2107.99	2.27457	0.48725	3.64202	0.000270509	0.0223327	0.846545	ENSMUSG00000042436	Mfap4
35.3512	1.8439	0.394498	3.4066	0.000657771	0.0223408	2.04915	ENSMUSG00000083033	Gm9083
139.21	-1.25417	0.210827	-3.57721	0.000347283	0.0223408	1.08203	ENSMUSG00000046818	Ddit4l
310.414	-1.18594	0.208862	-3.28417	0.00102283	0.0225336	3.15257	ENSMUSG00000083394	Gm11703
231.718	3.78962	1.002	3.28305	0.0010269	0.0225762	3.15257	ENSMUSG00000027966	Col11a1
10.8843	3.07962	0.685348	3.76395	0.00016725	0.0230491	0.501883	ENSMUSG00000098040	Gm20757
75.9722	-1.44843	0.289287	-3.27852	0.00104353	0.0233015	3.09112	ENSMUSG00000030638	Sh3gl3
56.6456	1.85433	0.42715	3.17061	0.00152117	0.0234326	4.47149	ENSMUSG00000086236	5830418P13Rik
601.555	0.942852	0.124587	3.55455	0.00037862	0.0235594	1.10306	ENSMUSG00000006542	Prkag3
835.114	-1.25866	0.225229	-3.36839	0.000756081	0.0235594	2.20135	ENSMUSG00000042851	Zc3h6
243.031	0.985119	0.148021	3.27736	0.00104782	0.0235594	3.04466	ENSMUSG00000057802	Gm10030
58.1203	-1.51706	0.31084	-3.27199	0.00106793	0.0236024	3.09112	ENSMUSG00000110146	RP23-64O4.2
111.952	1.13931	0.202603	3.15546	0.00160246	0.0244331	4.47149	ENSMUSG00000024353	Mzb1
54.5297	-1.47427	0.299878	-3.24888	0.00115859	0.0250046	3.15257	ENSMUSG00000069814	Ccdc92b
96.0456	2.08318	0.504162	3.14022	0.00168819	0.0256355	4.47149	ENSMUSG00000017724	Etv4
64.6983	1.57382	0.342147	3.13848	0.00169826	0.0257361	4.47149	ENSMUSG00000009292	Trpm2
2.48367e+06	-1.01321	0.142459	-3.60254	0.000315122	0.0258976	0.822868	ENSMUSG00000064345	mt-Nd2
20.9367	1.87743	0.394078	3.49532	0.000473493	0.0260643	1.22603	ENSMUSG00000056682	4930465K10Rik
14.0862	-2.27217	0.50952	-3.47811	0.000504955	0.0263214	1.29211	ENSMUSG00000109284	B230311B06Rik
2005.61	1.06709	0.15935	3.55874	0.000372645	0.0263708	0.947939	ENSMUSG00000013089	Etv5
29.2112	-1.70219	0.386566	-3.10994	0.00187128	0.0263708	4.76929	ENSMUSG00000097740	E030044B06Rik
7822.82	1.49889	0.274872	3.63404	0.000279021	0.0266623	0.700609	ENSMUSG00000042895	Abra
27.4915	2.49436	0.642523	3.10396	0.0019095	0.0267506	4.76929	ENSMUSG00000043301	Kcnj6
2948.14	0.855446	0.097977	3.62785	0.00028579	0.0269349	0.706098	ENSMUSG00000005950	P2rx5
309.666	3.27326	0.858185	3.23154	0.00123123	0.0269349	3.04466	ENSMUSG00000091971	Hspa1a
10504	1.04863	0.158514	3.46106	0.00053805	0.0269769	1.32465	ENSMUSG00000042286	Stab1
39.3643	1.9643	0.438455	3.33968	0.000838756	0.0270947	2.04915	ENSMUSG00000050493	Fam167b
2648.93	1.3068	0.22258	3.62478	0.000289204	0.0270947	0.706098	ENSMUSG00000074001	Klhl40
26.1617	-2.01679	0.454293	-3.3388	0.000841417	0.0271097	2.04915	ENSMUSG00000068638	4930403O15Rik
81.0524	2.90519	0.745989	3.22416	0.00126341	0.0272443	3.04466	ENSMUSG00000051048	P4ha3
89.5215	-1.44399	0.297521	-3.17286	0.00150946	0.0272443	3.63635	ENSMUSG00000035129	Gm6781
359.988	1.53452	0.335599	3.0826	0.00205199	0.0272443	4.95559	ENSMUSG00000022346	Myc
21.1326	-1.86493	0.403186	-3.38537	0.000710816	0.0273117	1.70481	ENSMUSG00000092131	BC050972
438.345	-1.07723	0.179211	-3.22093	0.00127773	0.0273288	3.04466	ENSMUSG00000107655	Gm44220
279.482	1.38092	0.284384	3.09764	0.00195071	0.0273288	4.65106	ENSMUSG00000040428	Plekha4
543.245	2.22408	0.526931	3.27193	0.00106818	0.0273288	2.54932	ENSMUSG00000053113	Socs3
758.238	-1.25595	0.216747	-3.48769	0.000487213	0.0286518	1.10306	ENSMUSG00000100457	D830032E09Rik
325.862	-1.28572	0.245059	-3.20625	0.00134475	0.0286518	3.04466	ENSMUSG00000089417	Gm22009
86.445	1.24043	0.235034	3.15029	0.00163106	0.0290398	3.63635	ENSMUSG00000055771	Gm7936
6174.9	0.973845	0.131306	3.6087	0.000307733	0.0291465	0.682236	ENSMUSG00000033684	Qsox1
19.3172	4.84018	1.22271	3.54964	0.000385756	0.0292742	0.849836	ENSMUSG00000075707	Dio3
6.77785	-5.66581	1.24597	-4.14602	3.38304e-05	0.0299922	0.0726054	ENSMUSG00000103772	Gm36933
90.6831	1.52005	0.325043	3.1382	0.00169991	0.0300327	3.63635	ENSMUSG00000041617	Ccdc74a
26.4299	2.86838	0.74402	3.18322	0.00145646	0.0300966	3.09112	ENSMUSG00000095788	Sirpb1a
65.3069	-1.32682	0.263574	-3.13694	0.00170721	0.0300966	3.63635	ENSMUSG00000084127	Gm13169
93.4478	1.55877	0.333177	3.17781	0.00148393	0.0300966	3.15257	ENSMUSG00000050022	Amz1
322.228	2.6217	0.666004	3.18571	0.00144399	0.0302364	3.04466	ENSMUSG00000041482	Piezo2
294.499	-1.11841	0.19447	-3.17996	0.00147298	0.0303221	3.09112	ENSMUSG00000053469	Tg
68.8165	1.46412	0.303807	3.17346	0.00150635	0.0309501	3.09112	ENSMUSG00000038112	AW551984
12538.2	2.2965	0.507128	3.54249	0.000396364	0.0310743	0.805145	ENSMUSG00000026193	Fn1
1786.12	1.22228	0.197686	3.65367	0.00025852	0.0310743	0.524391	ENSMUSG00000053007	9430076C15Rik
127.118	1.88965	0.401142	3.46424	0.00053173	0.0310743	1.08203	ENSMUSG00000030587	2200002D01Rik
67.3694	1.33986	0.274247	3.06244	0.00219544	0.0310743	4.47149	ENSMUSG00000001348	Acp5
229.637	-2.02065	0.439149	-3.46271	0.000534758	0.0310929	1.08203	ENSMUSG00000046480	Scn4b
19.9613	-3.67972	0.952982	-3.3366	0.000848102	0.0312391	1.70481	ENSMUSG00000063277	Gm10128
54.0859	1.88199	0.419833	3.29176	0.000995638	0.0314013	1.9873	ENSMUSG00000063506	Arhgap22
127.878	1.53023	0.325313	3.16689	0.00154076	0.0316586	3.04466	ENSMUSG00000025427	Rnf165
53.6088	1.54572	0.318847	3.27969	0.00103921	0.0316674	2.04915	ENSMUSG00000069300	Hist1h2bj
21.3968	-2.02867	0.447226	-3.41813	0.00063054	0.0320543	1.22603	ENSMUSG00000103403	Gm37931
87.6359	-1.37184	0.276786	-3.14988	0.00163338	0.0321719	3.15257	ENSMUSG00000091613	Gm17046
73.4459	1.68317	0.388339	3.04675	0.00231328	0.0321719	4.47149	ENSMUSG00000082481	Rps12-ps19
182085	1.01064	0.143032	3.57008	0.000356879	0.0323446	0.682236	ENSMUSG00000026208	Des
19.2024	2.24722	0.51414	3.39833	0.000677995	0.0323446	1.29211	ENSMUSG00000083011	Gm12816
119.35	1.35158	0.269676	3.15778	0.00158975	0.0323446	3.04466	ENSMUSG00000030474	Siglece
83.2517	-1.31585	0.268154	-3.04247	0.00234647	0.0323446	4.47149	ENSMUSG00000056418	BC043934
353.997	-0.906497	0.134409	-3.02432	0.00249194	0.0329627	4.65106	ENSMUSG00000024761	Gm16437
254.225	1.45758	0.305203	3.13753	0.00170381	0.033189	3.15257	ENSMUSG00000024013	Fgd2
82.3414	-1.16647	0.215487	-3.09285	0.00198244	0.0334176	3.63635	ENSMUSG00000073374	C030034I22Rik
28356	1.06367	0.160382	3.51458	0.000440458	0.0334715	0.805145	ENSMUSG00000037820	Tgm2
13.6332	2.78843	0.674156	3.39451	0.000687521	0.0341233	1.22603	ENSMUSG00000081631	Gm12005
237.257	1.68042	0.376825	3.13255	0.00173292	0.0341233	3.09112	ENSMUSG00000071715	Ncf4
391.339	1.36292	0.275444	3.13284	0.00173122	0.0341233	3.09112	ENSMUSG00000079419	Ms4a6c
19066.8	2.02759	0.453067	3.37167	0.000747149	0.0342595	1.32465	ENSMUSG00000029661	Col1a2
17.4411	3.80665	0.978892	3.37795	0.000730273	0.0342667	1.29211	ENSMUSG00000004885	Crabp2
77.2558	1.65409	0.382566	3.01671	0.00255533	0.0345854	4.47149	ENSMUSG00000028337	Coro2a
1525.07	-0.97716	0.127595	-3.73965	0.000184279	0.0347908	0.319981	ENSMUSG00000091989	Gm17257
315.075	-1.16735	0.213665	-3.12333	0.00178815	0.0348533	3.09112	ENSMUSG00000026011	Ctla4
34.6926	2.32654	0.563381	3.2421	0.00118651	0.0348533	2.04915	ENSMUSG00000005947	Itgae
1311.32	-0.925697	0.117953	-3.60905	0.000307319	0.0352125	0.524391	ENSMUSG00000046312	AI464131
58.4276	-2.43093	0.628915	-3.07026	0.00213873	0.0352755	3.63635	ENSMUSG00000022286	Grhl2
112.405	1.40306	0.294681	3.06453	0.00218011	0.0358935	3.63635	ENSMUSG00000108801	Gm44514
30.5864	2.34529	0.594425	3.10433	0.00190708	0.0361401	3.15257	ENSMUSG00000039476	Prrx2
164.372	1.22691	0.243402	2.98645	0.00282234	0.0361401	4.65106	ENSMUSG00000037990	Sh3rf3
86.1575	1.5813	0.347775	3.10919	0.00187599	0.0361401	3.09112	ENSMUSG00000081783	Gm15599
140.079	-1.27825	0.228498	-3.40595	0.000659341	0.0362219	1.08203	ENSMUSG00000096173	Gm3150
3480.71	-0.955881	0.129747	-3.5136	0.00044207	0.0371497	0.706098	ENSMUSG00000060882	Kcnd2
1584.75	-1.17118	0.194625	-3.44855	0.000563598	0.0373516	0.892174	ENSMUSG00000019945	1700040L02Rik
339.918	0.913355	0.133441	3.09765	0.00195059	0.0373516	3.09112	ENSMUSG00000079311	Gm3222
481.397	2.38529	0.610976	3.0857	0.00203071	0.0380193	3.15257	ENSMUSG00000049103	Ccr2
7.8378	-3.53742	0.843376	-3.6015	0.000316381	0.0403759	0.461682	ENSMUSG00000102796	Gm37711
243.906	1.61061	0.361262	3.07425	0.00211035	0.0407667	3.04466	ENSMUSG00000082609	Gm15464
1541.62	1.48342	0.269852	3.6443	0.000268117	0.0409072	0.384812	ENSMUSG00000037447	Arid5a
124.396	1.39436	0.291661	3.06642	0.00216639	0.0417022	3.04466	ENSMUSG00000098240	Gm4575
161.216	-1.19811	0.238084	-2.9322	0.0033657	0.0422064	4.65106	ENSMUSG00000093805	Gm9994
51.4628	-1.37873	0.275711	-3.18714	0.00143687	0.0422064	1.9873	ENSMUSG00000026870	Cutal
60.2367	-1.72562	0.400959	-3.05672	0.00223775	0.0422064	3.09112	ENSMUSG00000023918	Adgrf4
47.1137	-1.89061	0.455457	-3.05323	0.00226393	0.0426258	3.09112	ENSMUSG00000044349	Snhg11
3531.58	-1.22405	0.208251	-3.47679	0.000507452	0.0432146	0.682236	ENSMUSG00000085779	Atcayos
267.201	-1.31763	0.268373	-3.04661	0.00231441	0.0440876	3.04466	ENSMUSG00000031853	BC021891
124.363	-1.11232	0.210169	-2.91347	0.00357434	0.0444944	4.65106	ENSMUSG00000071568	Gm5874
49.627	2.33481	0.579088	3.16845	0.00153255	0.0445718	1.9873	ENSMUSG00000002204	Napsa
2343.87	-0.72173	0.0651533	-3.4032	0.000666023	0.045394	0.846545	ENSMUSG00000043483	Gm6863
107.975	1.39882	0.308278	2.91562	0.00354983	0.0457262	4.47149	ENSMUSG00000024301	Kifc5b
6950.17	1.28043	0.226437	3.44658	0.000567726	0.0462312	0.706098	ENSMUSG00000020032	Nuak1
89.243	1.28807	0.261248	3.01656	0.00255662	0.0465496	3.15257	ENSMUSG00000085873	Ttc39aos1
80.0187	1.22226	0.240229	3.00654	0.0026424	0.0480289	3.15257	ENSMUSG00000026173	Plcd4
145.963	-1.06845	0.171433	-3.31584	0.000913665	0.0483028	1.08203	ENSMUSG00000083557	Gm6877
93.077	1.32545	0.275164	2.99984	0.00270119	0.0489296	3.15257	ENSMUSG00000028927	Padi2
263.065	-1.00161	0.166929	-3.00493	0.00265646	0.0489922	3.09112	ENSMUSG00000083246	Gm11839
99.5437	1.53554	0.344341	3.0073	0.00263579	0.0491849	3.04466	ENSMUSG00000082516	Gm13342
430.671	-1.33421	0.277789	-3.00304	0.00267301	0.0491849	3.09112	ENSMUSG00000089901	Gm8113
170.227	2.95944	0.743942	3.30596	0.000946507	0.0496143	1.08203	ENSMUSG00000056174	Col8a2
7948.78	1.17679	0.197238	3.43132	0.000600663	0.049793	0.682236	ENSMUSG00000019916	P4ha1
353.96	1.57225	0.376165	2.85048	0.0043653	0.049793	4.95559	ENSMUSG00000079547	H2-DMb1

## Sheet: RBM20-lacZ-HET_vs_WT
baseMean	log2FoldChange	lfcSE	stat	pvalue	padj	weight	gene_id	gene_name
573.151	2.39185	0.135793	13.9319	4.05627e-44	7.31342e-40	1.85286	ENSMUSG00000100551	Gm19503
1009.21	1.79613	0.103428	12.5317	5.00539e-36	9.69895e-32	0.862026	ENSMUSG00000070490	Gm10293
34525.9	2.42733	0.156656	12.3029	8.73629e-35	1.05696e-30	0.920421	ENSMUSG00000082884	Gm13339
680.079	-1.83229	0.112654	-11.8264	2.85152e-32	1.33041e-28	1.79006	ENSMUSG00000047965	Rpl9-ps7
1721.46	1.42421	0.0848567	10.8914	1.26661e-27	9.81723e-24	0.862026	ENSMUSG00000109610	RP23-108H19.3
79.9562	3.91862	0.319259	10.708	9.33861e-27	2.50268e-23	2.0776	ENSMUSG00000069376	Gm5507
1740.75	2.11503	0.153632	10.5123	7.58176e-26	4.85274e-22	0.745629	ENSMUSG00000078162	Gm2574
975.528	2.24131	0.175116	9.94376	2.68499e-23	1.35793e-19	0.82568	ENSMUSG00000096449	Gm4076
153.017	2.47721	0.208131	9.49983	2.10239e-21	2.74395e-18	2.84402	ENSMUSG00000084345	Rpl17-ps4
95.6662	-2.61426	0.240159	-8.80358	1.32519e-18	2.32511e-15	1.90403	ENSMUSG00000059912	Rpl21-ps6
861.912	1.29105	0.0910208	8.69084	3.59785e-18	5.89718e-15	1.85286	ENSMUSG00000059058	Tma7-ps
119.59	2.23385	0.20191	8.58725	8.90749e-18	1.30238e-14	1.90403	ENSMUSG00000100922	Gm8520
76.6474	3.05796	0.312065	8.19688	2.46712e-16	2.95851e-13	2.14295	ENSMUSG00000079501	Gm5138
516.025	1.69653	0.144507	8.28008	1.23089e-16	3.55728e-13	0.82568	ENSMUSG00000096617	Gm5559
637.645	-1.7553	0.155579	-8.06857	7.11254e-16	1.91849e-12	0.82568	ENSMUSG00000066180	Gm10155
42.3262	4.03597	0.465457	7.59678	3.03587e-14	3.45394e-11	1.83521	ENSMUSG00000081604	Gm11518
732.536	1.80926	0.175213	7.47241	7.87385e-14	1.87398e-10	0.82568	ENSMUSG00000097979	Gm4691
1208.9	-1.41915	0.125762	-7.30869	2.69757e-13	2.79685e-10	1.79006	ENSMUSG00000081400	Gm13680
820.212	-1.29169	0.108561	-7.29263	3.03964e-13	2.88444e-10	1.85286	ENSMUSG00000066543	Rpl17-ps9
142.727	1.83976	0.18691	7.16794	7.61367e-13	6.12123e-10	2.0776	ENSMUSG00000070443	Gm10291
66.0056	-2.65597	0.304735	-7.0749	1.49561e-12	1.05979e-09	2.14295	ENSMUSG00000098006	Gm8565
501.803	1.51253	0.140494	7.2069	5.72409e-13	1.05979e-09	0.82568	ENSMUSG00000078967	Gm3272
239.312	-1.90883	0.203064	-6.93785	3.98119e-12	3.03703e-09	1.90403	ENSMUSG00000083481	Rps8-ps2
1123.49	-1.23951	0.106159	-6.96601	3.26061e-12	5.49684e-09	0.82568	ENSMUSG00000062456	Rpl9-ps6
244.803	1.54806	0.153759	6.81627	9.34356e-12	5.82637e-09	2.14295	ENSMUSG00000084224	Gm12337
158.22	1.85192	0.200026	6.75874	1.39199e-11	8.34618e-09	2.14295	ENSMUSG00000059343	Aldoart1
149.756	-1.84856	0.201467	-6.69369	2.17606e-11	1.26452e-08	2.0776	ENSMUSG00000073371	Gm6594
349.896	-1.39539	0.133467	-6.70869	1.96376e-11	1.26452e-08	1.85286	ENSMUSG00000080885	Rpl10-ps6
60.3326	2.85094	0.355319	6.61643	3.67969e-11	1.91212e-08	2.14295	ENSMUSG00000078308	Gm7293
466.266	-1.20692	0.105323	-6.71191	1.92089e-11	1.91212e-08	1.13707	ENSMUSG00000091561	Gm6665
3517.95	-1.39912	0.136201	-6.60143	4.07219e-11	4.76779e-08	0.920421	ENSMUSG00000084284	Tpt1-ps6
315.043	-1.64477	0.176711	-6.47821	9.28186e-11	5.28003e-08	1.83521	ENSMUSG00000107369	Gstm2-ps1
4633.07	-1.09382	0.0904866	-6.56255	5.28968e-11	5.81791e-08	0.920421	ENSMUSG00000080859	Rpl10-ps1
380.105	-1.49436	0.154248	-6.44651	1.14454e-10	9.89015e-08	1.13707	ENSMUSG00000105879	Gm6204
46.8574	3.16754	0.424115	6.28965	3.1818e-10	1.46177e-07	2.0776	ENSMUSG00000058050	Gm9234
138.398	1.61422	0.181729	6.13121	8.72154e-10	2.84574e-07	2.84402	ENSMUSG00000100215	Gm8292
93.6231	-2.28928	0.293145	-6.10374	1.03614e-09	3.28943e-07	2.84402	ENSMUSG00000106258	Rpl7a-ps7
205.262	-1.73768	0.203937	-6.06894	1.2876e-09	3.98016e-07	2.84402	ENSMUSG00000057696	Rpl30-ps1
15.2265	-7.23072	1.10391	-6.09715	1.07974e-09	4.85758e-07	1.90403	ENSMUSG00000064340	mt-Tl1
89.7487	-1.61122	0.195372	-5.68775	1.28722e-08	3.73657e-06	2.84402	ENSMUSG00000081559	Gm12411
106.931	1.64184	0.198239	5.75991	8.41599e-09	3.73657e-06	1.83521	ENSMUSG00000062758	Gm16477
52.5401	2.23834	0.305365	5.69266	1.25073e-08	4.78839e-06	2.0776	ENSMUSG00000079140	Gm6374
21.4728	-4.97577	0.791788	-5.65273	1.57916e-08	5.40666e-06	2.26916	ENSMUSG00000105506	Gm43743
321.161	1.31672	0.145951	5.59585	2.19542e-08	9.08273e-06	1.83521	ENSMUSG00000067161	Gm5560
576.008	-1.09514	0.106519	-5.58715	2.30829e-08	9.33746e-06	1.83521	ENSMUSG00000067344	Rps25-ps1
41.044	2.47282	0.361754	5.4535	4.9389e-08	1.23435e-05	2.84402	ENSMUSG00000082283	Gm14472
25.4995	-2.92665	0.439107	-5.52633	3.27006e-08	1.23435e-05	1.90403	ENSMUSG00000096579	Gm17121
47.1693	2.35919	0.338726	5.48878	4.04719e-08	1.53484e-05	1.83521	ENSMUSG00000081721	Gm13882
366.972	2.17365	0.302431	5.53399	3.13022e-08	2.58467e-05	0.82568	ENSMUSG00000097989	Gm4335
1420.99	1.32243	0.150167	5.47674	4.3323e-08	3.50569e-05	0.82568	ENSMUSG00000038155	Gstp2
57.209	2.08757	0.306339	5.18237	2.19079e-07	6.69664e-05	2.14295	ENSMUSG00000095524	Gm15682
32.8346	2.88511	0.460108	5.1838	2.17407e-07	7.59211e-05	1.83521	ENSMUSG00000083326	Rpl38-ps1
1603.47	-1.03825	0.101404	-5.30795	1.10863e-07	7.59211e-05	0.920421	ENSMUSG00000069862	Rps12-ps9
238.983	1.34719	0.165748	5.11132	3.19922e-07	0.000103948	1.90403	ENSMUSG00000083373	Gm13392
69.457	2.4631	0.390327	5.02936	4.92124e-07	0.000105103	2.84402	ENSMUSG00000081473	Gm4853
75.7817	-1.75045	0.247458	-5.05317	4.34546e-07	0.000120969	2.14295	ENSMUSG00000044377	Gm13080
3544.17	1.17508	0.131175	5.14636	2.65592e-07	0.00014712	1.05805	ENSMUSG00000078636	Gm7336
99.0445	-1.77944	0.255008	-5.01726	5.24129e-07	0.000164498	1.83521	ENSMUSG00000020018	Snrpf
60.682	-2.00692	0.302041	-4.98913	6.06512e-07	0.000165296	2.0776	ENSMUSG00000101236	Gm6750
20.265	-3.61486	0.628702	-4.95443	7.25436e-07	0.000185394	2.14295	ENSMUSG00000094249	Gm20091
66.0102	-2.25034	0.353227	-4.95528	7.22246e-07	0.000185394	2.14295	ENSMUSG00000061833	Gm6311
93.7801	-1.7759	0.260897	-4.89045	1.00608e-06	0.000190609	2.84402	ENSMUSG00000100944	Gm28900
127.964	1.61143	0.2251	4.93747	7.9141e-07	0.000195833	2.14295	ENSMUSG00000094708	Gm10359
205.05	-1.41496	0.184644	-4.95525	7.2236e-07	0.000205459	1.83521	ENSMUSG00000084235	Gm15421
2726.63	-1.02518	0.104197	-5.04022	4.64993e-07	0.000255713	0.920421	ENSMUSG00000083621	Gm14586
41.4769	2.05042	0.315902	4.90793	9.20438e-07	0.000255713	1.83521	ENSMUSG00000108772	Gm6063
66.2231	-2.28879	0.367799	-4.86349	1.15332e-06	0.00027679	2.0776	ENSMUSG00000090674	Gm17082
4.89179	-6.94313	1.32181	-4.87447	1.09102e-06	0.000281507	1.90403	ENSMUSG00000109768	RP23-183A4.1
3049.29	1.04493	0.102823	5.29967	1.16009e-07	0.000305485	0.183862	ENSMUSG00000104913	Gm6560
167.111	-1.88592	0.28708	-4.82764	1.38159e-06	0.000317362	2.0776	ENSMUSG00000080994	Gm13464
339.918	1.16045	0.133562	4.94494	7.61689e-07	0.000434055	0.82568	ENSMUSG00000079311	Gm3222
79.9878	-1.86444	0.288215	-4.7341	2.20031e-06	0.000476406	2.14295	ENSMUSG00000082127	Gm13577
929.258	-0.936594	0.092882	-4.70052	2.59501e-06	0.000640929	1.85286	ENSMUSG00000090136	Gm10177
2333.31	0.896009	0.0816547	4.8498	1.23584e-06	0.000647213	0.862026	ENSMUSG00000048758	Rpl29
32.9001	-2.9897	0.535097	-4.6528	3.27462e-06	0.000702061	2.0776	ENSMUSG00000079507	H2-Q1
55.526	-2.21078	0.366037	-4.6738	2.95675e-06	0.000708195	1.83521	ENSMUSG00000067351	Rps15a-ps2
50.1593	2.08844	0.347961	4.565	4.99505e-06	0.000761998	2.84402	ENSMUSG00000105031	Gm3511
327.589	-1.39188	0.192854	-4.62462	3.75291e-06	0.000897929	1.79006	ENSMUSG00000025922	Gm5045
504.346	-1.15954	0.142924	-4.61463	3.93799e-06	0.000898756	1.85286	ENSMUSG00000051116	Gm8121
77.794	-1.41226	0.199886	-4.56389	5.02143e-06	0.000978506	2.14295	ENSMUSG00000059743	Fdps
1362.2	-0.910116	0.0893884	-4.58802	4.4747e-06	0.00103097	1.79006	ENSMUSG00000048949	Gm6206
470.793	-1.2659	0.167642	-4.56868	4.90815e-06	0.00108957	1.83521	ENSMUSG00000067121	Gm7027
33.1967	-3.00056	0.553135	-4.52071	6.1634e-06	0.00115762	2.14295	ENSMUSG00000064350	mt-Ty
151.544	-1.16807	0.151626	-4.40606	1.05267e-05	0.00147204	2.84402	ENSMUSG00000091058	Gm17538
634.786	-1.20515	0.15298	-4.60944	4.03753e-06	0.00192186	0.82568	ENSMUSG00000072407	Gm6419
113.792	-1.54933	0.238638	-4.39717	1.09671e-05	0.00198801	2.14295	ENSMUSG00000096699	Rps19-ps4
9.53042	6.19722	1.30404	4.36892	1.24863e-05	0.00211294	2.26916	ENSMUSG00000082646	Gm12732
15.1966	-3.04853	0.587306	-4.33936	1.42897e-05	0.00284907	1.90403	ENSMUSG00000064352	mt-Ts1
613.7	-1.0053	0.116633	-4.3324	1.47493e-05	0.00298796	1.85286	ENSMUSG00000082585	Gm15387
64.8096	-1.65275	0.267199	-4.31422	1.60164e-05	0.00312239	1.90403	ENSMUSG00000103847	Gm20056
81.0294	-1.42046	0.218665	-4.20945	2.55999e-05	0.00330446	2.84402	ENSMUSG00000078183	Gm15610
24.6429	2.51974	0.475324	4.24918	2.14552e-05	0.00343334	2.26916	ENSMUSG00000082709	Gm12362
321.102	1.36123	0.200718	4.29072	1.78091e-05	0.00345266	1.85286	ENSMUSG00000082535	Gm7860
44.1017	2.56991	0.483583	4.28036	1.86595e-05	0.00348286	1.90403	ENSMUSG00000105397	Gm43471
1030.43	-0.891254	0.0921053	-4.2479	2.15787e-05	0.00423907	1.79006	ENSMUSG00000052825	Gm9892
5.35859	-5.59462	1.2278	-4.14939	3.33366e-05	0.00511237	2.26916	ENSMUSG00000096659	Gm25679
51.4124	1.96419	0.356135	4.11133	3.93387e-05	0.00652113	2.0776	ENSMUSG00000076031	Gm22751
14.5477	3.89101	0.830111	4.08501	4.40754e-05	0.00662129	2.26916	ENSMUSG00000081262	Gm12261
32.4979	2.283	0.432139	4.12598	3.69165e-05	0.00672565	1.83521	ENSMUSG00000081170	Gm12922
141.19	1.68232	0.286568	4.12578	3.69473e-05	0.00672565	1.83521	ENSMUSG00000095595	Fam177a
18.7239	3.07857	0.633017	4.07346	4.63203e-05	0.00675185	2.26916	ENSMUSG00000083496	Gm11263
20.1896	-3.71491	0.797306	-4.03221	5.52542e-05	0.00797513	2.26916	ENSMUSG00000098973	Mir6236
295.289	1.39314	0.219696	4.06535	4.79599e-05	0.00839528	1.85286	ENSMUSG00000094320	Gm13202
5.12913	-5.6334	1.27183	-4.03624	5.43145e-05	0.00839764	2.0776	ENSMUSG00000064346	mt-Tw
12.6457	-3.55782	0.759509	-4.02604	5.67231e-05	0.00842163	2.14295	ENSMUSG00000091148	Gm3182
81.9846	-1.73338	0.314615	-3.9203	8.84392e-05	0.0098004	2.84402	ENSMUSG00000102117	Rpsa-ps1
59.5957	-1.77123	0.319201	-3.98253	6.81852e-05	0.0102466	2.0776	ENSMUSG00000105461	Gm4742
26.9894	2.20057	0.427977	3.9735	7.08241e-05	0.0105447	2.0776	ENSMUSG00000069236	Gm7251
242.382	1.53222	0.260576	3.96129	7.4547e-05	0.0106618	2.14295	ENSMUSG00000065460	Mir133a-2
42.7482	1.66914	0.301026	3.88384	0.000102822	0.0109683	2.84402	ENSMUSG00000082399	Gm14036
215.095	-1.17068	0.168211	-3.98711	6.68821e-05	0.0109683	1.83521	ENSMUSG00000083678	Gm12989
535.992	-0.965361	0.116898	-3.9809	6.86558e-05	0.0111586	1.83521	ENSMUSG00000083325	Gm14121
124.396	1.65147	0.291779	3.94636	7.93481e-05	0.0122123	1.90403	ENSMUSG00000098240	Gm4575
47.1235	-1.64325	0.288929	-3.95687	7.59376e-05	0.0122123	1.83521	ENSMUSG00000109509	Rps12-ps4
15.1881	3.81831	0.842949	3.93655	8.26612e-05	0.0126116	1.90403	ENSMUSG00000078240	Gm3550
119.608	-1.2667	0.197793	-3.87627	0.000106068	0.0147028	2.0776	ENSMUSG00000083670	Gm6829
3.2791	-5.70206	1.35103	-3.85045	0.000117902	0.0147749	2.26916	ENSMUSG00000082165	Gm7091
81.7661	-1.60959	0.285085	-3.89213	9.93668e-05	0.0147749	1.90403	ENSMUSG00000069996	Gm7125
238.861	-1.09489	0.153004	-3.88804	0.000101056	0.0154585	1.83521	ENSMUSG00000059159	Gm8129
544.922	-0.912847	0.103545	-3.98712	6.68803e-05	0.0163745	1.13707	ENSMUSG00000106133	Gm3724
750.503	-0.857845	0.0925481	-3.86659	0.000110369	0.0164443	1.83521	ENSMUSG00000083097	Gm14494
37.0504	2.02403	0.394322	3.86495	0.000111114	0.0164443	1.83521	ENSMUSG00000081544	Gm13077
149.555	-1.12018	0.160747	-3.85813	0.000114258	0.0164443	1.90403	ENSMUSG00000074547	Rps8-ps4
165.84	1.9046	0.374841	3.74718	0.000178832	0.0169405	2.84402	ENSMUSG00000067768	Xlr4b
205.103	-1.44511	0.248055	-3.81007	0.000138926	0.017326	2.14295	ENSMUSG00000064281	Rpl19-ps1
29.382	2.41453	0.50301	3.80615	0.000141149	0.0174636	2.14295	ENSMUSG00000108874	Gm9711
87.6359	-1.5825	0.282516	-3.83166	0.000127282	0.0182437	1.83521	ENSMUSG00000091613	Gm17046
86.445	1.39558	0.235951	3.79561	0.000147279	0.0209452	1.83521	ENSMUSG00000055771	Gm7936
15.574	-2.08966	0.41954	-3.78906	0.000151217	0.0220406	1.77674	ENSMUSG00000098222	Gm8318
5.74525	-5.07241	1.22158	-3.74302	0.000181819	0.02226	2.0776	ENSMUSG00000100801	Gm15459
782.891	-0.783532	0.0714631	-3.96752	7.2623e-05	0.02226	0.82568	ENSMUSG00000092074	Dynlt1a
165.54	-1.23312	0.194672	-3.76594	0.000165925	0.02226	1.90403	ENSMUSG00000089764	Gm16580
18.4133	-2.05729	0.423384	-3.67821	0.00023488	0.0259997	2.26916	ENSMUSG00000091563	Gm8108
189.587	-1.31938	0.219747	-3.72873	0.000192446	0.026143	1.83521	ENSMUSG00000098019	Gm2546
55.0352	-1.86381	0.366945	-3.71666	0.000201873	0.0272205	1.83521	ENSMUSG00000106895	Gm4754
25.3682	1.94005	0.389434	3.69781	0.000217471	0.0298958	1.77674	ENSMUSG00000063885	Gm6498
87.5596	-1.18139	0.190537	-3.57616	0.000348679	0.0298958	2.84402	ENSMUSG00000099488	Gm19774
135.557	-1.55308	0.295088	-3.5687	0.000358754	0.0305367	2.84402	ENSMUSG00000058625	Gm17383
1354.16	-0.943477	0.115198	-3.84969	0.000118266	0.0308813	0.920421	ENSMUSG00000081752	Gm14680
244.119	0.970874	0.129669	3.63137	0.000281922	0.0313925	2.14295	ENSMUSG00000083044	Gm12416
310.414	-1.29617	0.210328	-3.78538	0.000153474	0.0319791	1.13707	ENSMUSG00000083394	Gm11703
78.8438	1.34207	0.23243	3.62289	0.000291334	0.0319837	2.14295	ENSMUSG00000083245	Gm11185
42.6145	1.94941	0.401145	3.61318	0.00030246	0.038502	1.83521	ENSMUSG00000062083	Rpl13a-ps1
36.9888	1.84523	0.374112	3.59578	0.000323416	0.0394062	1.90403	ENSMUSG00000105558	Gm5855
80.033	-1.32121	0.229998	-3.57048	0.000356323	0.039514	2.0776	ENSMUSG00000099902	Gm12115
66.5709	2.128	0.455529	3.57387	0.000351746	0.0422708	1.90403	ENSMUSG00000055691	Gja6
10.4412	3.46058	0.836144	3.54075	0.000398991	0.0423127	2.14295	ENSMUSG00000094403	Mir692-2
2201.03	-0.856058	0.0953889	-3.7327	0.000189436	0.046457	0.920421	ENSMUSG00000067547	Gm7666
4.87712	5.50756	1.40657	3.56013	0.000370666	0.0467745	1.77674	ENSMUSG00000080847	Gm4773

## Sheet: RBM20-lacZ-KO_vs_WT
baseMean	log2FoldChange	lfcSE	stat	pvalue	padj	weight	gene_id	gene_name
573.151	2.38419	0.135581	13.8972	6.58883e-44	1.21137e-39	1.81706	ENSMUSG00000100551	Gm19503
34525.9	2.30602	0.156655	11.5286	9.46809e-31	2.88886e-26	0.547449	ENSMUSG00000082884	Gm13339
680.079	-1.77131	0.111792	-11.3721	5.75766e-30	3.61005e-26	1.77603	ENSMUSG00000047965	Rpl9-ps7
1009.21	1.637	0.103449	10.991	4.22395e-28	5.19972e-24	0.678447	ENSMUSG00000070490	Gm10293
637.645	-2.0755	0.156281	-10.0811	6.69399e-24	2.55874e-20	1.74794	ENSMUSG00000066180	Gm10155
153.017	2.56635	0.207192	9.97315	1.99799e-23	3.07981e-20	2.79641	ENSMUSG00000084345	Rpl17-ps4
1721.46	1.35948	0.0847821	10.1375	3.76481e-24	3.07981e-20	0.517884	ENSMUSG00000109610	RP23-108H19.3
119.59	2.49114	0.199862	9.96261	2.2215e-23	3.07981e-20	3.0121	ENSMUSG00000100922	Gm8520
1740.75	1.95375	0.153642	9.46198	3.02173e-21	1.57572e-17	0.711825	ENSMUSG00000078162	Gm2574
349.896	-1.73588	0.134685	-9.17608	4.4705e-20	5.29168e-17	2.82228	ENSMUSG00000080885	Rpl10-ps6
95.6662	-2.51958	0.23478	-8.60199	7.83467e-18	7.94677e-15	2.99416	ENSMUSG00000059912	Rpl21-ps6
861.912	1.26752	0.0908054	8.45232	2.85577e-17	4.84069e-14	1.64237	ENSMUSG00000059058	Tma7-ps
79.9562	3.18791	0.321913	8.34981	6.83755e-17	5.83344e-14	3.0121	ENSMUSG00000069376	Gm5507
66.0102	-3.52289	0.382151	-7.91018	2.57011e-15	2.04826e-12	2.99416	ENSMUSG00000061833	Gm6311
66.0056	-2.9572	0.311079	-7.89897	2.81219e-15	2.07932e-12	3.0121	ENSMUSG00000098006	Gm8565
466.266	-1.33038	0.105221	-7.89174	2.98006e-15	3.50342e-12	1.77603	ENSMUSG00000091561	Gm6665
4633.07	-1.20154	0.0904649	-7.75484	8.84531e-15	3.3159e-11	0.524205	ENSMUSG00000080859	Rpl10-ps1
66.5709	3.67907	0.441143	7.20644	5.74327e-13	3.81174e-10	2.79641	ENSMUSG00000055691	Gja6
239.312	-1.94696	0.202299	-7.15259	8.51533e-13	4.97068e-10	3.0121	ENSMUSG00000083481	Rps8-ps2
820.212	-1.27653	0.108079	-7.18482	6.72934e-13	6.186e-10	1.81706	ENSMUSG00000066543	Rpl17-ps9
380.105	-1.5765	0.15395	-6.99254	2.69948e-12	2.45681e-09	1.74794	ENSMUSG00000105879	Gm6204
76.6474	2.64789	0.313448	6.85245	7.25973e-12	3.6818e-09	2.99416	ENSMUSG00000079501	Gm5138
244.803	1.54136	0.153295	6.7932	1.09671e-11	5.32018e-09	2.99416	ENSMUSG00000084224	Gm12337
167.111	-2.46442	0.290932	-6.75217	1.45647e-11	7.10251e-09	2.79641	ENSMUSG00000080994	Gm13464
5246.52	-1.56248	0.152036	-6.98836	2.78127e-12	7.10251e-09	0.517884	ENSMUSG00000037949	Ano10
366.972	2.59398	0.301748	6.9395	3.93478e-12	7.10251e-09	0.711825	ENSMUSG00000097989	Gm4335
9991.03	1.55499	0.152517	6.91725	4.60503e-12	7.97688e-09	0.714288	ENSMUSG00000007122	Casq1
613.7	-1.29024	0.117122	-6.74715	1.50773e-11	9.89993e-09	1.81706	ENSMUSG00000082585	Gm15387
1492.96	-1.83032	0.192463	-6.91204	4.77723e-12	1.06263e-08	0.517884	ENSMUSG00000001027	Scn4a
47.1235	-2.59334	0.312783	-6.69262	2.19217e-11	1.37449e-08	1.77603	ENSMUSG00000109509	Rps12-ps4
1123.49	-1.22429	0.105817	-6.84477	7.65991e-12	1.53101e-08	0.539163	ENSMUSG00000062456	Rpl9-ps6
44481.4	2.29877	0.275512	6.52882	6.62899e-11	8.62843e-08	0.802052	ENSMUSG00000069917	Hba-a2
1362.2	-1.07123	0.0894223	-6.38796	1.68117e-10	9.68513e-08	1.75724	ENSMUSG00000048949	Gm6206
46.8574	3.16273	0.423248	6.29117	3.15075e-10	1.10706e-07	2.79641	ENSMUSG00000058050	Gm9234
60.3326	2.7093	0.355311	6.21793	5.0377e-10	1.59637e-07	3.0121	ENSMUSG00000078308	Gm7293
21.4728	-5.68815	0.843592	-6.15008	7.74459e-10	2.38596e-07	3.0121	ENSMUSG00000105506	Gm43743
1208.9	-1.27027	0.125275	-6.14863	7.81528e-10	4.01559e-07	1.75724	ENSMUSG00000081400	Gm13680
586.219	-1.7156	0.197589	-6.15218	7.64262e-10	4.09095e-07	1.64237	ENSMUSG00000042359	Osbpl6
975.528	1.60542	0.175476	6.29956	2.98494e-10	4.74229e-07	0.539163	ENSMUSG00000096449	Gm4076
93.7801	-2.10019	0.265962	-6.0166	1.7812e-09	5.18998e-07	2.79641	ENSMUSG00000100944	Gm28900
1064.69	1.87045	0.219746	6.23651	4.47431e-10	5.18998e-07	0.711825	ENSMUSG00000047485	Klhl34
69.457	2.81828	0.388059	5.97404	2.31452e-09	6.11194e-07	3.0121	ENSMUSG00000081473	Gm4853
42.3262	3.2432	0.469274	5.84563	5.04651e-09	1.30164e-06	3.0121	ENSMUSG00000081604	Gm11518
205.05	-1.596	0.184924	-5.92679	3.08918e-09	1.32062e-06	1.77603	ENSMUSG00000084235	Gm15421
89.7487	-1.64185	0.193196	-5.91031	3.41463e-09	1.42732e-06	1.77603	ENSMUSG00000081559	Gm12411
20.265	-5.56315	0.876917	-5.77381	7.74973e-09	1.86851e-06	3.0121	ENSMUSG00000094249	Gm20091
315.043	-1.55463	0.175554	-6.00742	1.88502e-09	1.88227e-06	0.711825	ENSMUSG00000107369	Gstm2-ps1
158.22	1.66775	0.200202	5.83284	5.44908e-09	2.13536e-06	1.77603	ENSMUSG00000059343	Aldoart1
15.2265	-6.65462	1.0877	-5.65838	1.52811e-08	3.7256e-06	2.79641	ENSMUSG00000064340	mt-Tl1
27.0643	-6.46019	1.04603	-5.69794	1.21267e-08	4.56204e-06	1.77603	ENSMUSG00000093962	Gm11756
1052.95	-1.58563	0.185789	-5.84336	5.11593e-09	6.21544e-06	0.539163	ENSMUSG00000061533	Cep128
732.536	1.48599	0.175404	5.62126	1.89567e-08	6.85723e-06	1.77603	ENSMUSG00000097979	Gm4691
576.008	-1.09291	0.105897	-5.59895	2.15659e-08	7.481e-06	1.81706	ENSMUSG00000067344	Rps25-ps1
1603.47	-1.0823	0.101246	-5.75131	8.85553e-09	7.69636e-06	0.711825	ENSMUSG00000069862	Rps12-ps9
61.0363	-2.50414	0.366132	-5.4738	4.40483e-08	9.47988e-06	2.82228	ENSMUSG00000053930	Shisa6
238.861	-1.34004	0.153661	-5.46682	4.58191e-08	9.68491e-06	2.82228	ENSMUSG00000059159	Gm8129
93.6231	-2.04869	0.287377	-5.38905	7.08321e-08	1.37823e-05	3.0121	ENSMUSG00000106258	Rpl7a-ps7
41.044	2.43625	0.36092	5.36478	8.10495e-08	1.55914e-05	2.99416	ENSMUSG00000082283	Gm14472
33.1967	-4.52927	0.750244	-5.37061	7.84712e-08	1.58889e-05	2.79641	ENSMUSG00000064350	mt-Ty
25.4995	-2.82353	0.427331	-5.4373	5.40937e-08	1.69584e-05	1.77603	ENSMUSG00000096579	Gm17121
34.5528	2.96466	0.465252	5.29748	1.17415e-07	2.14761e-05	2.99416	ENSMUSG00000090125	Pou3f1
1139.48	2.16157	0.309222	5.37339	7.72697e-08	2.36932e-05	1.75724	ENSMUSG00000027524	Edn3
52.5401	2.1084	0.305266	5.26883	1.37294e-07	2.4315e-05	2.99416	ENSMUSG00000079140	Gm6374
516.025	1.27725	0.145002	5.36024	8.31137e-08	2.44276e-05	1.77603	ENSMUSG00000096617	Gm5559
32.8346	2.87921	0.458971	5.1838	2.17415e-07	3.70974e-05	3.0121	ENSMUSG00000083326	Rpl38-ps1
2726.63	-1.06875	0.104114	-5.46272	4.68906e-08	4.58297e-05	0.517884	ENSMUSG00000083621	Gm14586
75.7817	-1.76057	0.245147	-5.1421	2.71679e-07	4.79974e-05	2.82228	ENSMUSG00000044377	Gm13080
142.727	1.46306	0.188113	5.11961	3.06168e-07	4.95078e-05	2.99416	ENSMUSG00000070443	Gm10291
15.1966	-5.31977	0.938698	-5.13453	2.82849e-07	4.95078e-05	2.79641	ENSMUSG00000064352	mt-Ts1
20.9741	-6.02906	1.06072	-5.21253	1.8628e-07	5.00561e-05	1.77603	ENSMUSG00000096530	Gm11758
99.0445	-1.79161	0.253237	-5.10039	3.38947e-07	5.7031e-05	2.79641	ENSMUSG00000020018	Snrpf
51.4124	2.28556	0.352425	5.06649	4.05226e-07	6.27954e-05	2.99416	ENSMUSG00000076031	Gm22751
321.102	1.55717	0.199969	5.28666	1.2457e-07	8.0086e-05	0.711825	ENSMUSG00000082535	Gm7860
50.1593	2.2272	0.345819	4.99452	5.89821e-07	9.406e-05	2.79641	ENSMUSG00000105031	Gm3511
251.741	2.07041	0.315275	4.98109	6.32272e-07	9.406e-05	2.99416	ENSMUSG00000000183	Fgf6
189.587	-1.5965	0.220639	-4.96965	6.70749e-07	9.78845e-05	3.0121	ENSMUSG00000098019	Gm2546
782.891	-0.859618	0.0712183	-5.04952	4.42913e-07	0.000105754	1.81706	ENSMUSG00000092074	Dynlt1a
24.6429	2.8474	0.469274	5.00219	5.66832e-07	0.000136693	1.77603	ENSMUSG00000082709	Gm12362
57.209	1.99688	0.305929	4.8929	9.93587e-07	0.000140327	2.99416	ENSMUSG00000095524	Gm15682
193.04	1.83473	0.275026	4.85311	1.2154e-06	0.000169508	2.99416	ENSMUSG00000037386	Rims2
44.1017	2.82964	0.480917	4.84417	1.27143e-06	0.000174091	3.0121	ENSMUSG00000105397	Gm43471
321.161	1.22088	0.145807	4.94408	7.65032e-07	0.00017831	1.74794	ENSMUSG00000067161	Gm5560
752.59	1.2431	0.150919	4.92385	8.48592e-07	0.000192313	1.77603	ENSMUSG00000087651	1500009L16Rik
138.398	1.3757	0.182255	4.80482	1.54888e-06	0.000205732	2.99416	ENSMUSG00000100215	Gm8292
431.578	2.01001	0.30824	4.89882	9.6414e-07	0.000208539	1.81706	ENSMUSG00000030283	St8sia1
175.052	-1.37107	0.181419	-4.80142	1.57543e-06	0.000216839	2.82228	ENSMUSG00000081957	Ak3l2-ps
165.84	2.28417	0.373486	4.77707	1.77869e-06	0.000226751	3.0121	ENSMUSG00000067768	Xlr4b
252.209	1.23144	0.152836	4.78582	1.70288e-06	0.000229054	2.82228	ENSMUSG00000026839	Upp2
11.7244	-4.15453	0.767715	-4.76027	1.93335e-06	0.000240929	3.0121	ENSMUSG00000039913	Pak7
70.8303	2.56466	0.432598	4.77271	1.81767e-06	0.000241274	2.79641	ENSMUSG00000058019	Ces5a
3517.95	-1.17913	0.136003	-4.99349	5.92993e-07	0.000320871	0.678447	ENSMUSG00000084284	Tpt1-ps6
79.9878	-1.8254	0.284815	-4.65355	3.26269e-06	0.000393329	3.0121	ENSMUSG00000082127	Gm13577
224.403	-1.56545	0.230827	-4.61579	3.91607e-06	0.000464273	2.99416	ENSMUSG00000106375	Gm43361
29.382	2.79934	0.498358	4.61383	3.95307e-06	0.000464273	2.99416	ENSMUSG00000108874	Gm9711
89.8904	-1.86119	0.294842	-4.61667	3.89948e-06	0.000464273	3.0121	ENSMUSG00000099696	2900052N01Rik
64.154	-2.54353	0.444562	-4.59673	4.2917e-06	0.000495822	3.0121	ENSMUSG00000050511	Oprd1
1739.12	1.69032	0.253242	4.70031	2.5977e-06	0.000509124	1.75724	ENSMUSG00000028841	Cnksr1
60.682	-1.86374	0.296332	-4.60205	4.18351e-06	0.000509978	2.79641	ENSMUSG00000101236	Gm6750
149.756	-1.41638	0.195746	-4.68145	2.84853e-06	0.000541219	1.77603	ENSMUSG00000073371	Gm6594
295.289	1.56453	0.219025	4.86029	1.17215e-06	0.000550108	0.711825	ENSMUSG00000094320	Gm13202
544.922	-0.982691	0.103249	-4.67504	2.93903e-06	0.000556153	1.74794	ENSMUSG00000106133	Gm3724
12780.1	1.48033	0.199752	4.90774	9.21325e-07	0.000575638	0.524205	ENSMUSG00000024471	Myot
9.53042	6.43275	1.30046	4.56204	5.0658e-06	0.000784578	2.09417	ENSMUSG00000082646	Gm12732
205.262	-1.39786	0.200368	-4.48107	7.42692e-06	0.000792033	3.0121	ENSMUSG00000057696	Rpl30-ps1
93.613	1.4532	0.212858	4.47808	7.53184e-06	0.00080034	2.99416	ENSMUSG00000108437	Gm19366
64.8096	-1.68936	0.265149	-4.48564	7.26939e-06	0.000819274	2.79641	ENSMUSG00000103847	Gm20056
2033.83	-0.97084	0.0977785	-4.81537	1.46927e-06	0.000850815	0.539163	ENSMUSG00000085711	Gm15163
15.574	-2.40425	0.428557	-4.44341	8.85447e-06	0.000909299	3.0121	ENSMUSG00000098222	Gm8318
750.503	-0.918857	0.0922771	-4.53912	5.64903e-06	0.000972176	1.74794	ENSMUSG00000083097	Gm14494
470.793	-1.28942	0.167195	-4.72153	2.34077e-06	0.000972176	0.711825	ENSMUSG00000067121	Gm7027
50.2515	-2.0511	0.3418	-4.53802	5.67839e-06	0.000972176	1.77603	ENSMUSG00000094737	Gm17045
59.5957	-1.91556	0.319213	-4.43452	9.2278e-06	0.000972176	2.82228	ENSMUSG00000105461	Gm4742
2333.31	0.890446	0.0815451	4.7881	1.6837e-06	0.000972176	0.517884	ENSMUSG00000048758	Rpl29
37.0504	2.21894	0.391164	4.39441	1.11074e-05	0.00108063	3.0121	ENSMUSG00000081544	Gm13077
731.697	-2.74171	0.501055	-4.47397	7.678e-06	0.00125585	1.77603	ENSMUSG00000037129	Tmprss13
42.6145	2.22994	0.397607	4.35087	1.35597e-05	0.00139646	2.79641	ENSMUSG00000062083	Rpl13a-ps1
647.642	1.53867	0.23346	4.44902	8.62627e-06	0.00149969	1.64237	ENSMUSG00000089679	Gm16299
41.4769	1.89217	0.316054	4.40485	1.05859e-05	0.00168746	1.77603	ENSMUSG00000108772	Gm6063
5742.94	1.15277	0.143566	4.54684	5.44586e-06	0.00190614	0.802052	ENSMUSG00000023169	Slc38a1
327.589	-1.33519	0.192017	-4.34957	1.36407e-05	0.00213817	1.77603	ENSMUSG00000025922	Gm5045
87.5596	-1.32628	0.190546	-4.33639	1.44839e-05	0.00225158	1.77603	ENSMUSG00000099488	Gm19774
1030.43	-0.921526	0.0918444	-4.58957	4.44167e-06	0.0023485	0.517884	ENSMUSG00000052825	Gm9892
151.544	-1.12898	0.149739	-4.20049	2.66333e-05	0.00256305	2.82228	ENSMUSG00000091058	Gm17538
8329.65	1.44974	0.212905	4.46084	8.16396e-06	0.00307924	0.714288	ENSMUSG00000038670	Mybpc2
87.7558	-2.11012	0.387376	-4.15649	3.23181e-05	0.00308868	2.79641	ENSMUSG00000022479	Vdr
86.298	1.7735	0.299237	4.25582	2.08284e-05	0.00309157	1.77603	ENSMUSG00000096177	Gm5070
215.095	-1.21288	0.167526	-4.25534	2.08734e-05	0.00309157	1.77603	ENSMUSG00000083678	Gm12989
188.358	1.31549	0.197901	4.12068	3.77749e-05	0.00327312	3.0121	ENSMUSG00000081164	Gm8722
66.2231	-1.99517	0.361912	-4.13132	3.60692e-05	0.00334029	2.79641	ENSMUSG00000090674	Gm17082
8.62048	-4.20552	0.883656	-4.19339	2.74815e-05	0.00337226	2.09417	ENSMUSG00000093149	Gm23374
42.7482	1.72622	0.298851	4.10312	4.07607e-05	0.0034598	2.99416	ENSMUSG00000082399	Gm14036
36.2277	2.8078	0.562583	4.10216	4.0932e-05	0.0034598	2.99416	ENSMUSG00000058147	Xlr3c
56.7998	-2.33179	0.434417	-4.21666	2.47946e-05	0.00348048	1.77603	ENSMUSG00000028584	Lrrc38
72.6931	1.82046	0.322372	4.09609	4.20193e-05	0.00348048	3.0121	ENSMUSG00000092741	Mir3074-1
2201.03	-0.900982	0.0952866	-4.20817	2.57444e-05	0.0036254	1.75724	ENSMUSG00000067547	Gm7666
253.291	2.23518	0.426632	4.06717	4.75881e-05	0.00388085	3.0121	ENSMUSG00000033419	Snap91
198.024	1.77388	0.312364	4.07821	4.53843e-05	0.00392123	2.82228	ENSMUSG00000027868	Tbx15
339.918	1.04227	0.133485	4.06242	4.85668e-05	0.00416579	2.82228	ENSMUSG00000079311	Gm3222
140.079	-1.43815	0.231009	-4.06112	4.88388e-05	0.00419747	2.79641	ENSMUSG00000096173	Gm3150
189.345	1.26362	0.189492	4.02983	5.5818e-05	0.00444845	2.99416	ENSMUSG00000072674	Plac9b
77.794	-1.31107	0.195801	-4.14229	3.43849e-05	0.00458708	1.77603	ENSMUSG00000059743	Fdps
219.396	-1.64925	0.277796	-4.13703	3.51823e-05	0.00466041	1.77603	ENSMUSG00000055026	Gabrg3
173.739	-1.68653	0.295539	-4.01481	5.94933e-05	0.00492458	2.82228	ENSMUSG00000110353	RP23-234F23.1
98.2815	-1.70194	0.299878	-4.00812	6.1205e-05	0.00503108	2.82228	ENSMUSG00000105970	Gm43360
100.628	1.54083	0.261782	3.97595	7.00994e-05	0.00539398	2.99416	ENSMUSG00000081289	Gm14857
97.9255	1.93912	0.3625	3.96998	7.18801e-05	0.00549311	2.99416	ENSMUSG00000101625	Gm29371
684.255	-0.987786	0.119234	-4.09101	4.29498e-05	0.00549581	1.77603	ENSMUSG00000066491	Gm6265
170.116	-1.94288	0.363877	-3.9653	7.33046e-05	0.00591707	2.79641	ENSMUSG00000063388	BC023105
929.258	-0.895127	0.0923941	-4.27654	1.89818e-05	0.00597883	0.711825	ENSMUSG00000090136	Gm10177
5.35859	-4.76091	1.01014	-4.21812	2.46348e-05	0.00641455	0.855319	ENSMUSG00000096659	Gm25679
20.1896	-3.69701	0.791591	-4.03872	5.37444e-05	0.0066949	1.77603	ENSMUSG00000098973	Mir6236
29.2112	-2.05643	0.399482	-3.8961	9.77521e-05	0.00713264	3.0121	ENSMUSG00000097740	E030044B06Rik
375.841	-1.50005	0.248822	-4.01912	5.84147e-05	0.00713493	1.77603	ENSMUSG00000061816	Myl1
119.608	-1.26489	0.196348	-3.89559	9.79592e-05	0.00713493	2.99416	ENSMUSG00000083670	Gm6829
137.709	1.91969	0.353387	4.01737	5.8851e-05	0.00714185	1.77603	ENSMUSG00000086806	Gm13054
226.92	-1.16938	0.171655	-3.89958	9.63604e-05	0.007265	2.82228	ENSMUSG00000087701	Gm13493
634.076	1.59135	0.272131	4.01039	6.06194e-05	0.007265	1.77603	ENSMUSG00000022129	Dct
4512.24	-1.62767	0.263538	-4.27897	1.87763e-05	0.00736325	0.539163	ENSMUSG00000064348	mt-Tn
535.992	-0.964994	0.116375	-3.99564	6.452e-05	0.00746044	1.81706	ENSMUSG00000083325	Gm14121
15.1881	3.76681	0.841895	3.88031	0.000104325	0.00778944	2.79641	ENSMUSG00000078240	Gm3550
238.983	1.13999	0.165977	3.85589	0.000115308	0.00791266	2.99416	ENSMUSG00000083373	Gm13392
11041.4	-1.42495	0.217505	-4.25254	2.11357e-05	0.00791266	0.547449	ENSMUSG00000029469	Ift81
5.12913	-5.77779	1.27183	-4.14977	3.32809e-05	0.00791266	0.868079	ENSMUSG00000064346	mt-Tw
103.256	1.90226	0.364918	3.84266	0.000121707	0.00881185	2.79641	ENSMUSG00000027560	Dok5
87.6359	-1.5731	0.280553	-3.82495	0.000130801	0.00881185	3.0121	ENSMUSG00000091613	Gm17046
47.1693	1.80781	0.342149	3.82234	0.000132189	0.00883193	3.0121	ENSMUSG00000081721	Gm13882
3708.24	-1.02497	0.127072	-4.13131	3.60707e-05	0.00899649	0.802052	ENSMUSG00000062210	Tnfaip8
47.7804	-1.8217	0.346336	-3.81624	0.000135498	0.00963522	2.79641	ENSMUSG00000020098	Pcbd1
11.9185	-3.18036	0.696252	-3.8497	0.00011826	0.0099742	2.31692	ENSMUSG00000106826	Gm42583
634.786	-1.12989	0.152478	-4.13105	3.61112e-05	0.0099742	0.711825	ENSMUSG00000072407	Gm6419
140.022	1.801	0.343867	3.78343	0.000154682	0.0099742	3.0121	ENSMUSG00000091785	Rpl29-ps5
135.557	-1.61385	0.294397	-3.78351	0.000154635	0.0099742	3.0121	ENSMUSG00000058625	Gm17383
110.916	1.33819	0.214607	3.9057	9.39529e-05	0.010202	1.77603	ENSMUSG00000082420	Gm6517
562.263	-0.955007	0.116415	-3.90847	9.28807e-05	0.010202	1.74794	ENSMUSG00000029270	Fam69a
231.923	2.08344	0.418123	3.78703	0.000152459	0.0103122	2.82228	ENSMUSG00000056271	Lman1l
87.3919	1.69895	0.319037	3.75802	0.000171262	0.0107924	3.0121	ENSMUSG00000082456	Gm11598
3049.29	0.928681	0.102811	4.1696	3.05134e-05	0.0109863	0.524205	ENSMUSG00000104913	Gm6560
49.0071	1.72007	0.326528	3.73651	0.000186594	0.0116961	2.99416	ENSMUSG00000045036	Tmem232
38.2774	-1.90493	0.374689	-3.7496	0.000177117	0.0117123	2.82228	ENSMUSG00000081712	Gm12096
75.5097	-1.65121	0.30785	-3.73953	0.000184367	0.0122362	2.79641	ENSMUSG00000102676	Gm37435
28.347	-2.89733	0.643761	-3.72394	0.000196136	0.0128267	2.82228	ENSMUSG00000099021	Rn7s1
64.6744	-1.25883	0.205215	-3.69774	0.000217526	0.0133353	2.99416	ENSMUSG00000078151	Gm12226
244.119	0.97616	0.128967	3.69212	0.000222397	0.0134786	3.0121	ENSMUSG00000083044	Gm12416
38.5903	-1.62409	0.296469	-3.7916	0.000149681	0.0153016	1.77603	ENSMUSG00000059864	Olfr1393
3.2791	-5.84645	1.35103	-3.95732	7.57943e-05	0.0157668	0.868079	ENSMUSG00000082165	Gm7091
86.445	1.36103	0.235186	3.66105	0.000251182	0.015985	2.82228	ENSMUSG00000055771	Gm7936
66.8173	-1.3394	0.23065	-3.63929	0.000273387	0.0163117	2.99416	ENSMUSG00000082816	Gm11953
490.714	1.05368	0.15173	3.64913	0.00026313	0.0165672	2.82228	ENSMUSG00000061390	Gm7866
304.209	-1.33369	0.221354	-3.76631	0.000165679	0.0167194	1.74794	ENSMUSG00000053963	6330403A02Rik
242.382	1.47935	0.260359	3.76152	0.000168883	0.0167194	1.77603	ENSMUSG00000065460	Mir133a-2
2921.94	1.12436	0.15403	4.05351	5.04552e-05	0.0168348	0.524205	ENSMUSG00000044716	Dok7
32.4979	2.06842	0.432805	3.62384	0.000290263	0.0178948	2.82228	ENSMUSG00000081170	Gm12922
149.555	-1.07554	0.158793	-3.62445	0.000289574	0.0179242	2.79641	ENSMUSG00000074547	Rps8-ps4
78.8438	1.36352	0.2312	3.73495	0.000187755	0.0182045	1.77603	ENSMUSG00000083245	Gm11185
504.346	-1.0618	0.142173	-3.95149	7.76653e-05	0.018692	0.711825	ENSMUSG00000051116	Gm8121
13.6332	2.92521	0.674237	3.59698	0.000321939	0.0196225	2.79641	ENSMUSG00000081631	Gm12005
608.405	1.47303	0.263705	3.68983	0.000224402	0.0209425	1.81706	ENSMUSG00000027313	Chac1
70.3911	-1.38822	0.249042	-3.56655	0.000361713	0.0218241	2.79641	ENSMUSG00000052117	D630039A03Rik
55.526	-1.75574	0.352453	-3.56286	0.000366831	0.0220216	2.79641	ENSMUSG00000067351	Rps15a-ps2
135.236	-1.23399	0.199802	-3.67357	0.000239185	0.0224953	1.77603	ENSMUSG00000084383	Gm13370
401.975	1.40309	0.246657	3.66131	0.000250928	0.022952	1.81706	ENSMUSG00000085440	Sorbs2os
155.426	1.96213	0.399652	3.65851	0.000253689	0.0236231	1.77603	ENSMUSG00000043857	Mgat5b
996.58	1.00641	0.130401	3.88343	0.000102991	0.0238105	0.711825	ENSMUSG00000046997	Spsb4
869.689	-1.06299	0.154096	-3.65354	0.000258651	0.0238491	1.77603	ENSMUSG00000020102	Slc16a7
38.9955	-1.60938	0.315822	-3.51268	0.000443616	0.0241443	2.99416	ENSMUSG00000095199	Gm14431
26.3341	-2.08376	0.450921	-3.51229	0.000444267	0.0254045	2.82228	ENSMUSG00000032091	Tmprss4
214.888	-1.70172	0.34365	-3.49693	0.000470642	0.0254045	2.99416	ENSMUSG00000068606	Gm4841
15.9025	2.2929	0.50399	3.5574	0.000374538	0.0259632	2.31692	ENSMUSG00000082076	Gm8659
507.146	-0.951265	0.117655	-3.83549	0.000125316	0.0281401	0.711825	ENSMUSG00000037096	Gm9762
4.95076	-5.83659	1.37854	-3.87118	0.000108311	0.0282269	0.610146	ENSMUSG00000096333	Gm13871
101644	2.44776	0.499876	3.89648	9.76003e-05	0.0282269	0.547449	ENSMUSG00000031972	Acta1
9429.15	-0.857943	0.0941713	-3.80098	0.000144127	0.0298758	0.760201	ENSMUSG00000081485	Gm12338
158.962	-1.31502	0.236854	-3.44103	0.000579508	0.0303558	2.99416	ENSMUSG00000106783	Gm42757
8.69479	-2.85511	0.681639	-3.45506	0.000550169	0.0307128	2.79641	ENSMUSG00000084221	Hmgb1-ps4
6422.45	-1.2928	0.209273	-3.78835	0.000151653	0.0309971	0.760201	ENSMUSG00000064339	mt-Rnr2
124.134	1.11527	0.179832	3.42137	0.000623069	0.0344603	2.79641	ENSMUSG00000082860	Gm13204
26.7358	-1.58689	0.318522	-3.41229	0.000644187	0.035139	2.82228	ENSMUSG00000048349	Pou4f1
6567.99	1.51028	0.264778	3.81558	0.000135862	0.0380308	0.547449	ENSMUSG00000023905	Tnfrsf12a
3409.98	1.13018	0.165625	3.80488	0.000141873	0.0401395	0.539163	ENSMUSG00000031748	Gnao1
56.1787	2.94541	0.729409	3.35259	0.000800586	0.040602	2.99416	ENSMUSG00000091383	Hist1h2al
4.87712	5.66168	1.40225	3.68099	0.000232326	0.0410596	0.855319	ENSMUSG00000080847	Gm4773
128.999	1.538	0.308668	3.36285	0.000771429	0.0415126	2.79641	ENSMUSG00000078956	Gm14221
10.8141	-2.65329	0.631857	-3.40788	0.000654692	0.042331	2.31692	ENSMUSG00000051728	4930563D23Rik
141.19	1.451	0.286884	3.31493	0.000916677	0.0453875	3.0121	ENSMUSG00000095595	Fam177a
35.3512	1.86709	0.395449	3.45706	0.000546094	0.0456534	1.77603	ENSMUSG00000083033	Gm9083
85.8169	-2.44362	0.58439	-3.32589	0.000881352	0.0465884	2.79641	ENSMUSG00000055333	Fat2
281.462	1.30645	0.234289	3.44213	0.000577146	0.0478242	1.77603	ENSMUSG00000083382	Gm6433
13.0307	-2.7016	0.653832	-3.36722	0.000759302	0.0480182	2.31692	ENSMUSG00000105891	A230001M10Rik
4574.43	1.43806	0.249909	3.75362	0.000174299	0.049098	0.517884	ENSMUSG00000041798	Gck
24.7044	-1.77807	0.372892	-3.42745	0.000609284	0.0498287	1.77603	ENSMUSG00000074232	Gm10647
