# Supplementary material for: RBM20 isoform regulation by independent transcription start sites adapts alternative splicing in development and disease
Source: Nat Commun. 2026 May 23;17:4607. doi: 10.1038/s41467-026-73230-w (PMC13198548; doi:10.1038/s41467-026-73230-w)
Supplement: Supplementary file 4 — Supplementary Data 2 [file 41467_2026_73230_MOESM4_ESM.xlsx]

## Sheet: Info
Significantly differentially spliced junctions
Filtered by adj pval <0.01 and |dPSI| > 0.2

## Sheet: RBM20-RRM-HET
contrast	chr	junction_start	junction_end	strand	gene_id	deltapsi	p.adjust	WT	RBM20BG-HET_psi	RBM20BG-KO_psi	RBM20-HET_psi	RBM20-KO_psi	is_sig	is_in_junctionseq	is_in_majiq	RBM20BG-HET_dPSI	RBM20BG-KO_dPSI	RBM20-HET_dPSI	RBM20-KO_dPSI
WT-vs-RBM20-HET	10	59750547	59768138		Micu1	-0.364478	0.000477017	0.975651			0.611173		TRUE	TRUE	TRUE	-0.975651	-0.975651	-0.364478	-0.975651
WT-vs-RBM20-HET	13	11623001	11635525		Ryr2	-0.205599	1.65833e-06	0.956192			0.750593		TRUE	TRUE	TRUE	-0.956192	-0.956192	-0.205599	-0.956192
WT-vs-RBM20-HET	10	70004991	70015568		Ank3	-0.462154	5.88258e-10	0.854155			0.392001		TRUE	TRUE	TRUE	-0.854155	-0.854155	-0.462154	-0.854155
WT-vs-RBM20-HET	6	120935273	120951301		Mical3	-0.40527	5.86474e-06	0.798598			0.393328		TRUE	TRUE	TRUE	-0.798598	-0.798598	-0.40527	-0.798598
WT-vs-RBM20-HET	X	56754391	56787989		Fhl1	-0.35288	0.00959873	0.725575			0.372695		TRUE	FALSE	TRUE	-0.725575	-0.725575	-0.35288	-0.725575
WT-vs-RBM20-HET	5	24126924	24127669		Klhl7	0.256095	0.0053672	0.665557			0.921652		TRUE	TRUE	TRUE	-0.665557	-0.665557	0.256095	-0.665557
WT-vs-RBM20-HET	13	34163249	34177981		Psmg4	-0.223397	0.00186638	0.583873			0.360476		TRUE	TRUE	TRUE	-0.583873	-0.583873	-0.223397	-0.583873
WT-vs-RBM20-HET	13	92349337	92353225		Msh3	-0.524407	0.000402234	0.547997			0.0235896		TRUE	FALSE	TRUE	-0.547997	-0.547997	-0.524407	-0.547997
WT-vs-RBM20-HET	8	77365160	77384751		Arhgap10	-0.404949	0.000154297	0.510755			0.105806		TRUE	TRUE	TRUE	-0.510755	-0.510755	-0.404949	-0.510755
WT-vs-RBM20-HET	2	76800580	76803293		Ttn	-0.399037	0.00041726	0.498126			0.0990892		TRUE	TRUE	TRUE	-0.498126	-0.498126	-0.399037	-0.498126
WT-vs-RBM20-HET	2	94333052	94358751		Ttc17	-0.280246	0.000491672	0.427791			0.147546		TRUE	TRUE	TRUE	-0.427791	-0.427791	-0.280246	-0.427791
WT-vs-RBM20-HET	2	76818816	76906254		Ttn	-0.402762	4.76108e-08	0.407261			0.00449878		TRUE	TRUE	TRUE	-0.407261	-0.407261	-0.402762	-0.407261
WT-vs-RBM20-HET	17	73126631	73161823		Lclat1	-0.207936	0.00962463	0.403388			0.195452		TRUE	TRUE	TRUE	-0.403388	-0.403388	-0.207936	-0.403388
WT-vs-RBM20-HET	3	126801761	126808208		Camk2d	-0.204697	7.49594e-27	0.3577			0.153004		TRUE	TRUE	TRUE	-0.3577	-0.3577	-0.204697	-0.3577
WT-vs-RBM20-HET	8	77365160	77382725		Arhgap10	0.21386	0.000154297	0.338576			0.552436		TRUE	TRUE	TRUE	-0.338576	-0.338576	0.21386	-0.338576
WT-vs-RBM20-HET	2	76881839	76906254		Ttn	-0.325472	4.76108e-08	0.329108			0.00363547		TRUE	TRUE	TRUE	-0.329108	-0.329108	-0.325472	-0.329108
WT-vs-RBM20-HET	13	92349337	92351231		Msh3	0.313455	0.000402234	0.26753			0.580984		TRUE	TRUE	TRUE	-0.26753	-0.26753	0.313455	-0.26753
WT-vs-RBM20-HET	2	76802497	76803293		Ttn	0.237446	0.00041726	0.227418			0.464864		TRUE	FALSE	TRUE	-0.227418	-0.227418	0.237446	-0.227418
WT-vs-RBM20-HET	13	92351451	92353225		Msh3	0.210953	0.000402234	0.184473			0.395426		TRUE	TRUE	TRUE	-0.184473	-0.184473	0.210953	-0.184473
WT-vs-RBM20-HET	X	56779794	56787989		Fhl1	0.408217	0.00959873	0.160642			0.568858		TRUE	FALSE	TRUE	-0.160642	-0.160642	0.408217	-0.160642
WT-vs-RBM20-HET	2	76903626	76906254		Ttn	0.543695	4.76108e-08	0.0980467			0.641742		TRUE	TRUE	TRUE	-0.0980467	-0.0980467	0.543695	-0.0980467
WT-vs-RBM20-HET	6	120937621	120951301		Mical3	0.20845	5.86474e-06	0.0845655			0.293015		TRUE	TRUE	TRUE	-0.0845655	-0.0845655	0.20845	-0.0845655
WT-vs-RBM20-HET	19	53818020	53840979		Rbm20	0.295791	4.55108e-08	5.81949e-06			0.295797		TRUE	TRUE	TRUE	-5.81949e-06	-5.81949e-06	0.295791	-5.81949e-06

## Sheet: RBM20-RRM-KO
contrast	chr	junction_start	junction_end	strand	gene_id	deltapsi	p.adjust	WT	RBM20BG-HET_psi	RBM20BG-KO_psi	RBM20-HET_psi	RBM20-KO_psi	is_sig	is_in_junctionseq	is_in_majiq	RBM20BG-HET_dPSI	RBM20BG-KO_dPSI	RBM20-HET_dPSI	RBM20-KO_dPSI
WT-vs-RBM20-KO	19	53818020	53840979		Rbm20	0.982432	5.91798e-14	9.97612e-05				0.982532	TRUE	TRUE	TRUE	-9.97612e-05	-9.97612e-05	-9.97612e-05	0.982432
WT-vs-RBM20-KO	1	118539369	118543102		Clasp1	0.837834	7.65716e-07	0.0477388				0.885572	TRUE	TRUE	TRUE	-0.0477388	-0.0477388	-0.0477388	0.837834
WT-vs-RBM20-KO	1	107941811	107949149		D830032E09Rik	0.632728	2.46194e-05	0.00961317				0.642341	TRUE	FALSE	TRUE	-0.00961317	-0.00961317	-0.00961317	0.632728
WT-vs-RBM20-KO	X	56779794	56787989		Fhl1	0.620648	1.94108e-10	0.163495				0.784143	TRUE	FALSE	TRUE	-0.163495	-0.163495	-0.163495	0.620648
WT-vs-RBM20-KO	1	85169255	85621654		Sp140,Gm6264	0.529691	0.000444586	6.82661e-08				0.529691	TRUE	FALSE	FALSE	-6.82661e-08	-6.82661e-08	-6.82661e-08	0.529691
WT-vs-RBM20-KO	5	121452795	121463787		Tmem116	0.508214	0.000269738	0.389567				0.897781	TRUE	TRUE	TRUE	-0.389567	-0.389567	-0.389567	0.508214
WT-vs-RBM20-KO	1	89609599	89627761		Agap1	0.483675	4.38522e-10	0.000121872				0.483797	TRUE	TRUE	TRUE	-0.000121872	-0.000121872	-0.000121872	0.483675
WT-vs-RBM20-KO	19	60858738	60860029		Sfxn4	0.480932	6.79981e-07	0.0344566				0.515388	TRUE	TRUE	FALSE	-0.0344566	-0.0344566	-0.0344566	0.480932
WT-vs-RBM20-KO	19	60857376	60858664		Sfxn4	0.480213	6.79981e-07	7.59669e-07				0.480214	TRUE	TRUE	FALSE	-7.59669e-07	-7.59669e-07	-7.59669e-07	0.480213
WT-vs-RBM20-KO	2	76857987	76859460		Ttn	0.433357	3.86155e-08	0.0577403				0.491097	TRUE	TRUE	TRUE	-0.0577403	-0.0577403	-0.0577403	0.433357
WT-vs-RBM20-KO	15	44619907	44624443		Ebag9	0.418948	0.00573541	0.382771				0.801718	TRUE	FALSE	FALSE	-0.382771	-0.382771	-0.382771	0.418948
WT-vs-RBM20-KO	12	8744743	8747157		Pum2	0.392111	0.00526811	0.443042				0.835153	TRUE	TRUE	TRUE	-0.443042	-0.443042	-0.443042	0.392111
WT-vs-RBM20-KO	7	109806240	109808409		Scube2	0.3897	0.0018752	0.0631069				0.452807	TRUE	TRUE	TRUE	-0.0631069	-0.0631069	-0.0631069	0.3897
WT-vs-RBM20-KO	1	120244267	120265232		Steap3	0.378733	0.00103262	0.0554657				0.434199	TRUE	TRUE	TRUE	-0.0554657	-0.0554657	-0.0554657	0.378733
WT-vs-RBM20-KO	10	80395595	80399218		Mbd3	0.363158	0.000448467	0.0796539				0.442812	TRUE	TRUE	TRUE	-0.0796539	-0.0796539	-0.0796539	0.363158
WT-vs-RBM20-KO	7	38183899	38188606		1600014C10Rik	0.362361	0.000407224	0.144479				0.50684	TRUE	TRUE	TRUE	-0.144479	-0.144479	-0.144479	0.362361
WT-vs-RBM20-KO	14	103291362	103292481		Mycbp2	0.352299	0.000967086	7.08468e-06				0.352306	TRUE	FALSE	TRUE	-7.08468e-06	-7.08468e-06	-7.08468e-06	0.352299
WT-vs-RBM20-KO	14	20662465	20663406		Synpo2l	0.351449	4.61503e-06	0.221441				0.57289	TRUE	TRUE	TRUE	-0.221441	-0.221441	-0.221441	0.351449
WT-vs-RBM20-KO	2	76802497	76803293		Ttn	0.331179	7.0411e-08	0.227523				0.558702	TRUE	FALSE	TRUE	-0.227523	-0.227523	-0.227523	0.331179
WT-vs-RBM20-KO	7	125472229	125486338		Nsmce1	0.325058	7.20756e-06	0.430816				0.755874	TRUE	TRUE	TRUE	-0.430816	-0.430816	-0.430816	0.325058
WT-vs-RBM20-KO	13	11623001	11634307		Ryr2	0.325056	3.49439e-19	0.0225358				0.347592	TRUE	TRUE	TRUE	-0.0225358	-0.0225358	-0.0225358	0.325056
WT-vs-RBM20-KO	11	98742006	98753290		Thra	0.311551	0.000173832	0.522145				0.833695	TRUE	TRUE	TRUE	-0.522145	-0.522145	-0.522145	0.311551
WT-vs-RBM20-KO	13	11634330	11635525		Ryr2	0.305109	3.49439e-19	0.0211621				0.326271	TRUE	TRUE	TRUE	-0.0211621	-0.0211621	-0.0211621	0.305109
WT-vs-RBM20-KO	9	116131713	116174944		Tgfbr2	0.298273	0.00540542	0.278639				0.576912	TRUE	TRUE	TRUE	-0.278639	-0.278639	-0.278639	0.298273
WT-vs-RBM20-KO	13	92351451	92353225		Msh3	0.287241	5.04121e-06	0.184275				0.471517	TRUE	TRUE	TRUE	-0.184275	-0.184275	-0.184275	0.287241
WT-vs-RBM20-KO	3	126805916	126808208		Camk2d	0.275616	3.95096e-32	0.00673				0.282346	TRUE	TRUE	TRUE	-0.00673	-0.00673	-0.00673	0.275616
WT-vs-RBM20-KO	19	60221304	60226644		Fam204a	0.269456	1.69348e-05	0.0537689				0.323225	TRUE	TRUE	FALSE	-0.0537689	-0.0537689	-0.0537689	0.269456
WT-vs-RBM20-KO	4	43518464	43518644		Tpm2	0.267183	0.000287568	0.104112				0.371296	TRUE	TRUE	TRUE	-0.104112	-0.104112	-0.104112	0.267183
WT-vs-RBM20-KO	7	81780570	81783031		3110040N11Rik	0.26087	0.00313103	0.571222				0.832092	TRUE	FALSE	TRUE	-0.571222	-0.571222	-0.571222	0.26087
WT-vs-RBM20-KO	18	44334156	44336767		Myot	0.260859	1.908e-15	0.301529				0.562388	TRUE	TRUE	TRUE	-0.301529	-0.301529	-0.301529	0.260859
WT-vs-RBM20-KO	4	109073149	109083089		Osbpl9	0.259847	5.77001e-13	0.145757				0.405603	TRUE	TRUE	FALSE	-0.145757	-0.145757	-0.145757	0.259847
WT-vs-RBM20-KO	2	76903626	76906254		Ttn	0.259096	3.72405e-13	0.0953562				0.354452	TRUE	TRUE	TRUE	-0.0953562	-0.0953562	-0.0953562	0.259096
WT-vs-RBM20-KO	19	29360927	29361797		Plgrkt	0.255951	8.26945e-07	0.0657684				0.321719	TRUE	TRUE	TRUE	-0.0657684	-0.0657684	-0.0657684	0.255951
WT-vs-RBM20-KO	5	76877658	76878404		Aasdh	0.250303	0.00745191	0.160126				0.410428	TRUE	FALSE	FALSE	-0.160126	-0.160126	-0.160126	0.250303
WT-vs-RBM20-KO	1	75316803	75316891		Dnpep	0.249662	0.0018636	0.116241				0.365903	TRUE	TRUE	TRUE	-0.116241	-0.116241	-0.116241	0.249662
WT-vs-RBM20-KO	13	92349337	92351231		Msh3	0.249395	5.04121e-06	0.267485				0.51688	TRUE	TRUE	TRUE	-0.267485	-0.267485	-0.267485	0.249395
WT-vs-RBM20-KO	13	64196675	64196980		Cdc14b	0.248911	0.00470348	0.235239				0.484151	TRUE	FALSE	TRUE	-0.235239	-0.235239	-0.235239	0.248911
WT-vs-RBM20-KO	2	155299189	155301201		Pigu	0.247525	0.0022042	0.560173				0.807697	TRUE	TRUE	TRUE	-0.560173	-0.560173	-0.560173	0.247525
WT-vs-RBM20-KO	5	24126924	24127669		Klhl7	0.246257	0.000131199	0.665469				0.911725	TRUE	TRUE	TRUE	-0.665469	-0.665469	-0.665469	0.246257
WT-vs-RBM20-KO	1	86587235	86589164		Cops7b	0.244925	0.00343953	0.695435				0.94036	TRUE	TRUE	TRUE	-0.695435	-0.695435	-0.695435	0.244925
WT-vs-RBM20-KO	9	123078321	123080351		Zdhhc3	0.242297	0.0081563	0.378465				0.620762	TRUE	TRUE	TRUE	-0.378465	-0.378465	-0.378465	0.242297
WT-vs-RBM20-KO	X	77511269	77633546		Tbl1x	0.239229	0.00863721	0.557219				0.796448	TRUE	FALSE	TRUE	-0.557219	-0.557219	-0.557219	0.239229
WT-vs-RBM20-KO	2	76818816	76821116		Ttn	0.239147	3.72405e-13	0.0192118				0.258359	TRUE	TRUE	TRUE	-0.0192118	-0.0192118	-0.0192118	0.239147
WT-vs-RBM20-KO	6	120937621	120951301		Mical3	0.237659	4.09571e-12	0.0820242				0.319683	TRUE	TRUE	TRUE	-0.0820242	-0.0820242	-0.0820242	0.237659
WT-vs-RBM20-KO	12	76103949	76104965		Syne2	0.237205	0.00599849	0.355677				0.592883	TRUE	TRUE	FALSE	-0.355677	-0.355677	-0.355677	0.237205
WT-vs-RBM20-KO	8	45628272	45658803		Sorbs2	0.23715	0.000448467	0.174246				0.411396	TRUE	TRUE	TRUE	-0.174246	-0.174246	-0.174246	0.23715
WT-vs-RBM20-KO	4	131873870	131891207		Srsf4	0.235888	0.00224934	0.330475				0.566363	TRUE	TRUE	TRUE	-0.330475	-0.330475	-0.330475	0.235888
WT-vs-RBM20-KO	6	120935273	120937556		Mical3	0.234893	4.09571e-12	0.113399				0.348292	TRUE	TRUE	TRUE	-0.113399	-0.113399	-0.113399	0.234893
WT-vs-RBM20-KO	16	13358759	13378264		Mkl2	0.231825	0.00567182	0.170614				0.402439	TRUE	TRUE	TRUE	-0.170614	-0.170614	-0.170614	0.231825
WT-vs-RBM20-KO	10	59756717	59768138		Micu1	0.231184	1.05058e-05	0.00990674				0.241091	TRUE	TRUE	TRUE	-0.00990674	-0.00990674	-0.00990674	0.231184
WT-vs-RBM20-KO	14	54965835	54966554		Myh6	0.231107	2.10203e-05	0.478519				0.709627	TRUE	TRUE	FALSE	-0.478519	-0.478519	-0.478519	0.231107
WT-vs-RBM20-KO	16	56024438	56029603		Pcnp	0.229252	0.000879269	0.428015				0.657266	TRUE	TRUE	FALSE	-0.428015	-0.428015	-0.428015	0.229252
WT-vs-RBM20-KO	8	77382790	77384751		Arhgap10	0.228864	1.7187e-16	0.0653366				0.294201	TRUE	TRUE	TRUE	-0.0653366	-0.0653366	-0.0653366	0.228864
WT-vs-RBM20-KO	17	85005566	85015409		Ppm1b	0.228458	0.000136869	0.118874				0.347332	TRUE	TRUE	FALSE	-0.118874	-0.118874	-0.118874	0.228458
WT-vs-RBM20-KO	7	19092254	19092543		Dmpk	0.226024	6.02754e-05	0.0749265				0.30095	TRUE	TRUE	TRUE	-0.0749265	-0.0749265	-0.0749265	0.226024
WT-vs-RBM20-KO	2	25055059	25055636		Nsmf	0.225524	0.00279509	0.187741				0.413265	TRUE	TRUE	FALSE	-0.187741	-0.187741	-0.187741	0.225524
WT-vs-RBM20-KO	2	76881839	76883910		Ttn	0.224304	3.72405e-13	0.162871				0.387176	TRUE	FALSE	TRUE	-0.162871	-0.162871	-0.162871	0.224304
WT-vs-RBM20-KO	1	183389090	183390921		Taf1a	0.223119	0.00142894	0.500041				0.723159	TRUE	TRUE	TRUE	-0.500041	-0.500041	-0.500041	0.223119
WT-vs-RBM20-KO	17	85083315	85090106		Prepl	0.222875	0.000146351	0.275603				0.498478	TRUE	TRUE	TRUE	-0.275603	-0.275603	-0.275603	0.222875
WT-vs-RBM20-KO	3	126801761	126805857		Camk2d	0.22253	3.95096e-32	0.00804555				0.230575	TRUE	TRUE	TRUE	-0.00804555	-0.00804555	-0.00804555	0.22253
WT-vs-RBM20-KO	10	59750547	59756706		Micu1	0.221792	1.05058e-05	0.0144889				0.236281	TRUE	TRUE	TRUE	-0.0144889	-0.0144889	-0.0144889	0.221792
WT-vs-RBM20-KO	2	130284036	130284171		Idh3b	0.221261	1.69348e-05	0.267392				0.488652	TRUE	FALSE	FALSE	-0.267392	-0.267392	-0.267392	0.221261
WT-vs-RBM20-KO	11	119158892	119208771		Tbc1d16	0.220663	0.00555844	0.482557				0.70322	TRUE	FALSE	FALSE	-0.482557	-0.482557	-0.482557	0.220663
WT-vs-RBM20-KO	12	91063165	91083674		Cep128	0.218589	0.00390904	0.0627827				0.281371	TRUE	FALSE	FALSE	-0.0627827	-0.0627827	-0.0627827	0.218589
WT-vs-RBM20-KO	2	94386181	94406507		Ttc17	0.218266	0.00485599	0.749164				0.96743	TRUE	TRUE	TRUE	-0.749164	-0.749164	-0.749164	0.218266
WT-vs-RBM20-KO	2	30134870	30136673		Tbc1d13	0.215929	0.00435144	0.333815				0.549743	TRUE	FALSE	TRUE	-0.333815	-0.333815	-0.333815	0.215929
WT-vs-RBM20-KO	11	102528166	102538282		Gpatch8	0.214727	0.00193122	0.473023				0.687749	TRUE	FALSE	TRUE	-0.473023	-0.473023	-0.473023	0.214727
WT-vs-RBM20-KO	1	127797719	127797841		Ccnt2	0.214369	0.00844621	0.0952875				0.309657	TRUE	TRUE	FALSE	-0.0952875	-0.0952875	-0.0952875	0.214369
WT-vs-RBM20-KO	11	77462754	77463911		Coro6	0.213244	7.35917e-07	0.185411				0.398655	TRUE	TRUE	TRUE	-0.185411	-0.185411	-0.185411	0.213244
WT-vs-RBM20-KO	5	74002137	74002685		Usp46	0.211099	0.00121317	0.715203				0.926302	TRUE	FALSE	TRUE	-0.715203	-0.715203	-0.715203	0.211099
WT-vs-RBM20-KO	7	110340074	110348855		Sbf2	0.208084	0.00395306	0.469647				0.677731	TRUE	FALSE	TRUE	-0.469647	-0.469647	-0.469647	0.208084
WT-vs-RBM20-KO	4	151835883	151861625		Camta1	0.20718	9.56356e-06	0.194977				0.402157	TRUE	TRUE	TRUE	-0.194977	-0.194977	-0.194977	0.20718
WT-vs-RBM20-KO	5	100035739	100036104		Hnrnpdl	0.204157	5.96938e-05	0.231052				0.435209	TRUE	TRUE	TRUE	-0.231052	-0.231052	-0.231052	0.204157
WT-vs-RBM20-KO	19	4804015	4811172		Gm21992,Rbm14	0.203914	0.00435144	0.673553				0.877467	TRUE	TRUE	FALSE	-0.673553	-0.673553	-0.673553	0.203914
WT-vs-RBM20-KO	13	58392476	58393196		Hnrnpk	0.203547	9.52833e-06	0.653714				0.857261	TRUE	TRUE	TRUE	-0.653714	-0.653714	-0.653714	0.203547
WT-vs-RBM20-KO	17	27556711	27559533		Hmga1	0.203423	0.00154753	0.564766				0.768189	TRUE	TRUE	FALSE	-0.564766	-0.564766	-0.564766	0.203423
WT-vs-RBM20-KO	10	70006853	70008778		Ank3	0.202437	1.86349e-30	0.00284351				0.205281	TRUE	TRUE	FALSE	-0.00284351	-0.00284351	-0.00284351	0.202437
WT-vs-RBM20-KO	4	43037206	43039966		Fam214b	0.201978	0.00103464	0.173278				0.375256	TRUE	FALSE	FALSE	-0.173278	-0.173278	-0.173278	0.201978
WT-vs-RBM20-KO	12	108502418	108503183		Eml1	0.201779	0.00230783	0.311678				0.513457	TRUE	TRUE	TRUE	-0.311678	-0.311678	-0.311678	0.201779
WT-vs-RBM20-KO	6	85955400	85958584		Dusp11	0.200893	0.00106674	0.318081				0.518975	TRUE	FALSE	FALSE	-0.318081	-0.318081	-0.318081	0.200893
WT-vs-RBM20-KO	2	68369105	68390914		Stk39	0.200274	0.000292954	0.56276				0.763034	TRUE	TRUE	TRUE	-0.56276	-0.56276	-0.56276	0.200274
WT-vs-RBM20-KO	16	36966285	36968827		Fbxo40	-0.200953	5.83058e-09	0.741245				0.540292	TRUE	FALSE	FALSE	-0.741245	-0.741245	-0.741245	-0.200953
WT-vs-RBM20-KO	19	25378530	25409086		Kank1	-0.202287	0.00313103	0.35544				0.153153	TRUE	TRUE	TRUE	-0.35544	-0.35544	-0.35544	-0.202287
WT-vs-RBM20-KO	13	58238712	58241654		Gkap1	-0.203496	0.000274411	0.768084				0.564588	TRUE	FALSE	FALSE	-0.768084	-0.768084	-0.768084	-0.203496
WT-vs-RBM20-KO	13	58392416	58393196		Hnrnpk	-0.203547	9.52833e-06	0.346286				0.142739	TRUE	TRUE	TRUE	-0.346286	-0.346286	-0.346286	-0.203547
WT-vs-RBM20-KO	19	4794009	4811172		Gm21992,Rbm14	-0.203914	0.00435144	0.326447				0.122533	TRUE	FALSE	FALSE	-0.326447	-0.326447	-0.326447	-0.203914
WT-vs-RBM20-KO	18	36614817	36632067		Ankhd1	-0.205436	0.0060246	0.458694				0.253258	TRUE	FALSE	TRUE	-0.458694	-0.458694	-0.458694	-0.205436
WT-vs-RBM20-KO	7	105640622	105640762		Timm10b,Dnhd1	-0.207345	1.69348e-05	0.689894				0.482549	TRUE	FALSE	FALSE	-0.689894	-0.689894	-0.689894	-0.207345
WT-vs-RBM20-KO	5	73976550	74002685		Usp46	-0.211099	0.00121317	0.284797				0.073698	TRUE	TRUE	TRUE	-0.284797	-0.284797	-0.284797	-0.211099
WT-vs-RBM20-KO	14	14791164	14796077		Slc4a7	-0.211875	0.0057891	0.784654				0.572779	TRUE	FALSE	FALSE	-0.784654	-0.784654	-0.784654	-0.211875
WT-vs-RBM20-KO	1	127795317	127797841		Ccnt2	-0.214369	0.00844621	0.904712				0.690343	TRUE	FALSE	FALSE	-0.904712	-0.904712	-0.904712	-0.214369
WT-vs-RBM20-KO	19	11789631	11791746		Stx3	-0.214494	0.00197455	0.912221				0.697727	TRUE	FALSE	FALSE	-0.912221	-0.912221	-0.912221	-0.214494
WT-vs-RBM20-KO	2	94386181	94404890		Ttc17	-0.218266	0.00485599	0.250836				0.0325702	TRUE	FALSE	TRUE	-0.250836	-0.250836	-0.250836	-0.218266
WT-vs-RBM20-KO	17	85005566	85013566		Ppm1b	-0.218407	0.000136869	0.842349				0.623942	TRUE	FALSE	FALSE	-0.842349	-0.842349	-0.842349	-0.218407
WT-vs-RBM20-KO	12	91063165	91063276		Cep128	-0.218589	0.00390904	0.937217				0.718629	TRUE	TRUE	FALSE	-0.937217	-0.937217	-0.937217	-0.218589
WT-vs-RBM20-KO	2	130283829	130283938		Idh3b	-0.221482	1.69348e-05	0.730822				0.509339	TRUE	TRUE	FALSE	-0.730822	-0.730822	-0.730822	-0.221482
WT-vs-RBM20-KO	1	183389158	183390921		Taf1a	-0.223119	0.00142894	0.499959				0.276841	TRUE	FALSE	TRUE	-0.499959	-0.499959	-0.499959	-0.223119
WT-vs-RBM20-KO	11	98741447	98753290		Thra	-0.223854	0.000173832	0.343359				0.119505	TRUE	FALSE	TRUE	-0.343359	-0.343359	-0.343359	-0.223854
WT-vs-RBM20-KO	19	60221304	60224865		Fam204a	-0.225587	1.69348e-05	0.396977				0.17139	TRUE	FALSE	TRUE	-0.396977	-0.396977	-0.396977	-0.225587
WT-vs-RBM20-KO	2	25057176	25058253		Nsmf	-0.226453	0.00395306	0.793818				0.567365	TRUE	FALSE	TRUE	-0.793818	-0.793818	-0.793818	-0.226453
WT-vs-RBM20-KO	4	125107709	125108323		Meaf6	-0.227723	0.000662806	0.449725				0.222002	TRUE	FALSE	TRUE	-0.449725	-0.449725	-0.449725	-0.227723
WT-vs-RBM20-KO	14	54965835	54967868		Myh6	-0.231107	2.10203e-05	0.521481				0.290373	TRUE	FALSE	FALSE	-0.521481	-0.521481	-0.521481	-0.231107
WT-vs-RBM20-KO	16	13326571	13378264		Mkl2	-0.231825	0.00567182	0.829386				0.597561	TRUE	FALSE	TRUE	-0.829386	-0.829386	-0.829386	-0.231825
WT-vs-RBM20-KO	10	82859300	82874613		Txnrd1	-0.234453	0.007892	0.43167				0.197217	TRUE	FALSE	TRUE	-0.43167	-0.43167	-0.43167	-0.234453
WT-vs-RBM20-KO	12	76104889	76104965		Syne2	-0.237205	0.00599849	0.644323				0.407117	TRUE	FALSE	FALSE	-0.644323	-0.644323	-0.644323	-0.237205
WT-vs-RBM20-KO	7	128446270	128448121		Tial1	-0.238745	1.4605e-05	0.479501				0.240756	TRUE	TRUE	TRUE	-0.479501	-0.479501	-0.479501	-0.238745
WT-vs-RBM20-KO	X	77584859	77633546		Tbl1x	-0.239229	0.00863721	0.442781				0.203552	TRUE	FALSE	TRUE	-0.442781	-0.442781	-0.442781	-0.239229
WT-vs-RBM20-KO	7	125472229	125478455		Nsmce1	-0.24178	7.20756e-06	0.366217				0.124437	TRUE	TRUE	TRUE	-0.366217	-0.366217	-0.366217	-0.24178
WT-vs-RBM20-KO	9	123070618	123080351		Zdhhc3	-0.242297	0.0081563	0.621535				0.379238	TRUE	TRUE	TRUE	-0.621535	-0.621535	-0.621535	-0.242297
WT-vs-RBM20-KO	19	29358403	29360817		Plgrkt	-0.243944	8.26945e-07	0.890406				0.646462	TRUE	FALSE	FALSE	-0.890406	-0.890406	-0.890406	-0.243944
WT-vs-RBM20-KO	15	99249731	99261625		1700120C14Rik	-0.244854	0.0069693	0.280913				0.0360589	TRUE	FALSE	TRUE	-0.280913	-0.280913	-0.280913	-0.244854
WT-vs-RBM20-KO	1	86583096	86589164		Cops7b	-0.244925	0.00343953	0.304565				0.0596398	TRUE	FALSE	TRUE	-0.304565	-0.304565	-0.304565	-0.244925
WT-vs-RBM20-KO	4	43037206	43045648		Fam214b	-0.248525	0.00103464	0.478281				0.229756	TRUE	TRUE	FALSE	-0.478281	-0.478281	-0.478281	-0.248525
WT-vs-RBM20-KO	13	64196675	64205271		Cdc14b	-0.248911	0.00470348	0.764761				0.515849	TRUE	TRUE	TRUE	-0.764761	-0.764761	-0.764761	-0.248911
WT-vs-RBM20-KO	1	75316803	75317335		Dnpep	-0.249662	0.0018636	0.883759				0.634097	TRUE	FALSE	TRUE	-0.883759	-0.883759	-0.883759	-0.249662
WT-vs-RBM20-KO	5	76878212	76878404		Aasdh	-0.250303	0.00745191	0.839874				0.589572	TRUE	FALSE	FALSE	-0.839874	-0.839874	-0.839874	-0.250303
WT-vs-RBM20-KO	2	76909953	76921551		Ttn	-0.251034	4.12884e-07	0.332664				0.0816304	TRUE	TRUE	TRUE	-0.332664	-0.332664	-0.332664	-0.251034
WT-vs-RBM20-KO	14	20662465	20665744		Synpo2l	-0.253314	4.61503e-06	0.551584				0.29827	TRUE	TRUE	TRUE	-0.551584	-0.551584	-0.551584	-0.253314
WT-vs-RBM20-KO	8	45658471	45658803		Sorbs2	-0.25542	0.000448467	0.794622				0.539202	TRUE	TRUE	TRUE	-0.794622	-0.794622	-0.794622	-0.25542
WT-vs-RBM20-KO	1	89610295	89627761		Agap1	-0.256688	4.38522e-10	0.256746				5.85158e-05	TRUE	TRUE	FALSE	-0.256746	-0.256746	-0.256746	-0.256688
WT-vs-RBM20-KO	7	81782581	81783031		3110040N11Rik	-0.26087	0.00313103	0.428778				0.167908	TRUE	TRUE	TRUE	-0.428778	-0.428778	-0.428778	-0.26087
WT-vs-RBM20-KO	5	100034984	100036104		Hnrnpdl	-0.261452	5.96938e-05	0.665286				0.403834	TRUE	TRUE	TRUE	-0.665286	-0.665286	-0.665286	-0.261452
WT-vs-RBM20-KO	7	38183521	38188606		1600014C10Rik	-0.265348	0.000407224	0.626448				0.3611	TRUE	FALSE	TRUE	-0.626448	-0.626448	-0.626448	-0.265348
WT-vs-RBM20-KO	4	43518464	43519003		Tpm2	-0.267183	0.000287568	0.895888				0.628704	TRUE	TRUE	TRUE	-0.895888	-0.895888	-0.895888	-0.267183
WT-vs-RBM20-KO	1	89609583	89610284		Agap1	-0.270793	4.38522e-10	0.283307				0.0125141	TRUE	TRUE	TRUE	-0.283307	-0.283307	-0.283307	-0.270793
WT-vs-RBM20-KO	11	85822112	85825202		Bcas3	-0.273908	0.00441925	0.615782				0.341874	TRUE	FALSE	TRUE	-0.615782	-0.615782	-0.615782	-0.273908
WT-vs-RBM20-KO	4	131886304	131891207		Srsf4	-0.275869	0.00224934	0.584846				0.308977	TRUE	FALSE	TRUE	-0.584846	-0.584846	-0.584846	-0.275869
WT-vs-RBM20-KO	7	19092254	19092418		Dmpk	-0.275877	6.02754e-05	0.758354				0.482476	TRUE	FALSE	FALSE	-0.758354	-0.758354	-0.758354	-0.275877
WT-vs-RBM20-KO	17	73126631	73161823		Lclat1	-0.276575	2.33787e-06	0.384458				0.107883	TRUE	TRUE	TRUE	-0.384458	-0.384458	-0.384458	-0.276575
WT-vs-RBM20-KO	18	80263553	80283276		Pqlc1	-0.280891	0.000133731	0.648103				0.367212	TRUE	TRUE	TRUE	-0.648103	-0.648103	-0.648103	-0.280891
WT-vs-RBM20-KO	1	107941811	107943160		D830032E09Rik	-0.281119	2.46194e-05	0.440026				0.158907	TRUE	TRUE	TRUE	-0.440026	-0.440026	-0.440026	-0.281119
WT-vs-RBM20-KO	7	25224207	25224301		Zfp526	-0.307431	0.00214262	0.825026				0.517595	TRUE	FALSE	TRUE	-0.825026	-0.825026	-0.825026	-0.307431
WT-vs-RBM20-KO	2	76881839	76906254		Ttn	-0.326728	3.72405e-13	0.326734				5.79748e-06	TRUE	TRUE	TRUE	-0.326734	-0.326734	-0.326734	-0.326728
WT-vs-RBM20-KO	1	44100001	44102328		Tex30,Gm29247	-0.326969	0.00994136	0.749772				0.422803	TRUE	FALSE	TRUE	-0.749772	-0.749772	-0.749772	-0.326969
WT-vs-RBM20-KO	3	126801761	126808208		Camk2d	-0.332926	3.95096e-32	0.354592				0.0216664	TRUE	TRUE	TRUE	-0.354592	-0.354592	-0.354592	-0.332926
WT-vs-RBM20-KO	14	70225048	70235140		Ppp3cc	-0.333247	7.65319e-07	0.948032				0.614785	TRUE	TRUE	TRUE	-0.948032	-0.948032	-0.948032	-0.333247
WT-vs-RBM20-KO	13	34163249	34177981		Psmg4	-0.335571	1.05058e-05	0.583709				0.248138	TRUE	TRUE	TRUE	-0.583709	-0.583709	-0.583709	-0.335571
WT-vs-RBM20-KO	19	53818020	53832646		Rbm20	-0.345007	5.91798e-14	0.345007				3.10707e-11	TRUE	TRUE	TRUE	-0.345007	-0.345007	-0.345007	-0.345007
WT-vs-RBM20-KO	1	107943243	107949149		D830032E09Rik	-0.351608	2.46194e-05	0.55036				0.198752	TRUE	TRUE	TRUE	-0.55036	-0.55036	-0.55036	-0.351608
WT-vs-RBM20-KO	14	103291362	103295160		Mycbp2	-0.352299	0.000967086	0.999993				0.647694	TRUE	TRUE	TRUE	-0.999993	-0.999993	-0.999993	-0.352299
WT-vs-RBM20-KO	2	94333052	94358751		Ttc17	-0.358998	9.76378e-07	0.42778				0.0687814	TRUE	TRUE	TRUE	-0.42778	-0.42778	-0.42778	-0.358998
WT-vs-RBM20-KO	10	80395595	80399122		Mbd3	-0.363158	0.000448467	0.920346				0.557188	TRUE	FALSE	TRUE	-0.920346	-0.920346	-0.920346	-0.363158
WT-vs-RBM20-KO	1	120244267	120258761		Steap3	-0.378733	0.00103262	0.944534				0.565801	TRUE	TRUE	TRUE	-0.944534	-0.944534	-0.944534	-0.378733
WT-vs-RBM20-KO	7	109806240	109807911		Scube2	-0.3897	0.0018752	0.936893				0.547193	TRUE	TRUE	TRUE	-0.936893	-0.936893	-0.936893	-0.3897
WT-vs-RBM20-KO	12	8744749	8747157		Pum2	-0.392111	0.00526811	0.556958				0.164847	TRUE	FALSE	TRUE	-0.556958	-0.556958	-0.556958	-0.392111
WT-vs-RBM20-KO	1	118541698	118543102		Clasp1	-0.393714	7.65716e-07	0.447485				0.0537717	TRUE	TRUE	TRUE	-0.447485	-0.447485	-0.447485	-0.393714
WT-vs-RBM20-KO	2	76818816	76906254		Ttn	-0.39582	3.72405e-13	0.395827				7.02408e-06	TRUE	TRUE	TRUE	-0.395827	-0.395827	-0.395827	-0.39582
WT-vs-RBM20-KO	15	44619942	44624443		Ebag9	-0.418948	0.00573541	0.617229				0.198282	TRUE	FALSE	FALSE	-0.617229	-0.617229	-0.617229	-0.418948
WT-vs-RBM20-KO	18	50019877	50090200		Tnfaip8	-0.433952	1.86824e-06	0.699073				0.26512	TRUE	TRUE	TRUE	-0.699073	-0.699073	-0.699073	-0.433952
WT-vs-RBM20-KO	1	118539369	118541675		Clasp1	-0.441381	7.65716e-07	0.501662				0.0602819	TRUE	TRUE	TRUE	-0.501662	-0.501662	-0.501662	-0.441381
WT-vs-RBM20-KO	10	59750547	59768138		Micu1	-0.452976	1.05058e-05	0.975604				0.522628	TRUE	TRUE	TRUE	-0.975604	-0.975604	-0.975604	-0.452976
WT-vs-RBM20-KO	6	120935273	120951301		Mical3	-0.46822	4.09571e-12	0.774851				0.306631	TRUE	TRUE	TRUE	-0.774851	-0.774851	-0.774851	-0.46822
WT-vs-RBM20-KO	14	34567567	34576986		Ldb3	-0.471393	7.14964e-46	0.70701				0.235618	TRUE	TRUE	TRUE	-0.70701	-0.70701	-0.70701	-0.471393
WT-vs-RBM20-KO	2	76800580	76803293		Ttn	-0.498021	7.0411e-08	0.498028				6.35649e-06	TRUE	TRUE	TRUE	-0.498028	-0.498028	-0.498028	-0.498021
WT-vs-RBM20-KO	5	121463270	121463787		Tmem116	-0.508214	0.000269738	0.610433				0.102219	TRUE	TRUE	TRUE	-0.610433	-0.610433	-0.610433	-0.508214
WT-vs-RBM20-KO	X	56754391	56787989		Fhl1	-0.524264	1.94108e-10	0.7066				0.182335	TRUE	FALSE	TRUE	-0.7066	-0.7066	-0.7066	-0.524264
WT-vs-RBM20-KO	1	85620157	85621654		Sp140,Gm6264	-0.529691	0.000444586	1				0.470309	TRUE	FALSE	FALSE	-1	-1	-1	-0.529691
WT-vs-RBM20-KO	13	92349337	92353225		Msh3	-0.536636	5.04121e-06	0.54824				0.0116035	TRUE	FALSE	TRUE	-0.54824	-0.54824	-0.54824	-0.536636
WT-vs-RBM20-KO	2	76857987	76862350		Ttn	-0.600057	3.86155e-08	0.600059				1.51136e-06	TRUE	FALSE	TRUE	-0.600059	-0.600059	-0.600059	-0.600057
WT-vs-RBM20-KO	13	11623001	11635525		Ryr2	-0.646586	3.49439e-19	0.956258				0.309672	TRUE	TRUE	TRUE	-0.956258	-0.956258	-0.956258	-0.646586
WT-vs-RBM20-KO	19	53834779	53840979		Rbm20	-0.651344	5.91798e-14	0.651344				5.86587e-11	TRUE	TRUE	TRUE	-0.651344	-0.651344	-0.651344	-0.651344
WT-vs-RBM20-KO	10	70004991	70015568		Ank3	-0.765688	1.86349e-30	0.846496				0.0808083	TRUE	TRUE	TRUE	-0.846496	-0.846496	-0.846496	-0.765688
WT-vs-RBM20-KO	19	60857376	60860029		Sfxn4	-0.961145	6.79981e-07	0.965543				0.00439743	TRUE	TRUE	FALSE	-0.965543	-0.965543	-0.965543	-0.961145

## Sheet: RBM20-lacZ-HET
contrast	chr	junction_start	junction_end	strand	gene_id	deltapsi	p.adjust	WT	RBM20BG-HET_psi	RBM20BG-KO_psi	RBM20-HET_psi	RBM20-KO_psi	is_sig	is_in_junctionseq	is_in_majiq	RBM20BG-HET_dPSI	RBM20BG-KO_dPSI	RBM20-HET_dPSI	RBM20-KO_dPSI
WT-vs-RBM20-lacZ-HET	12	8744743	8747157		Pum2	0.40058	0.00725733	0.443871	0.844452				TRUE	TRUE	TRUE	0.40058	-0.443871	-0.443871	-0.443871
WT-vs-RBM20-lacZ-HET	1	173857510	173899344		Mndal,Ifi211	0.805501	0.000289587	4.22694e-09	0.805501				TRUE	FALSE	FALSE	0.805501	-4.22694e-09	-4.22694e-09	-4.22694e-09
WT-vs-RBM20-lacZ-HET	11	98742006	98753290		Thra	0.236918	0.00682046	0.522102	0.759021				TRUE	TRUE	TRUE	0.236918	-0.522102	-0.522102	-0.522102
WT-vs-RBM20-lacZ-HET	14	54965835	54966554		Myh6	0.228301	0.00030163	0.47831	0.706611				TRUE	TRUE	FALSE	0.228301	-0.47831	-0.47831	-0.47831
WT-vs-RBM20-lacZ-HET	19	29358403	29360817		Plgrkt	-0.210983	1.53762e-05	0.884073	0.673089				TRUE	FALSE	FALSE	-0.210983	-0.884073	-0.884073	-0.884073
WT-vs-RBM20-lacZ-HET	16	56024438	56029603		Pcnp	0.220661	0.000101199	0.42958	0.650241				TRUE	TRUE	FALSE	0.220661	-0.42958	-0.42958	-0.42958
WT-vs-RBM20-lacZ-HET	10	80395595	80399122		Mbd3	-0.301376	0.001486	0.920331	0.618954				TRUE	FALSE	TRUE	-0.301376	-0.920331	-0.920331	-0.920331
WT-vs-RBM20-lacZ-HET	14	50951022	50951404		Pnp,Pnp2	-0.22189	0.00357711	0.824368	0.602477				TRUE	TRUE	TRUE	-0.22189	-0.824368	-0.824368	-0.824368
WT-vs-RBM20-lacZ-HET	11	97672682	97673460		Mllt6	0.276681	0.0027793	0.294134	0.570815				TRUE	TRUE	TRUE	0.276681	-0.294134	-0.294134	-0.294134
WT-vs-RBM20-lacZ-HET	7	19092254	19092418		Dmpk	-0.215663	0.00696708	0.758576	0.542913				TRUE	FALSE	FALSE	-0.215663	-0.758576	-0.758576	-0.758576
WT-vs-RBM20-lacZ-HET	7	45808449	45808730		Cyth2	0.255657	0.00498528	0.263998	0.519655				TRUE	FALSE	TRUE	0.255657	-0.263998	-0.263998	-0.263998
WT-vs-RBM20-lacZ-HET	1	85169255	85621654		Sp140,Gm6264	0.500291	0.00238462	6.17484e-08	0.500291				TRUE	FALSE	FALSE	0.500291	-6.17484e-08	-6.17484e-08	-6.17484e-08
WT-vs-RBM20-lacZ-HET	1	85620157	85621654		Sp140,Gm6264	-0.500291	0.00238462	1	0.499709				TRUE	FALSE	FALSE	-0.500291	-1	-1	-1
WT-vs-RBM20-lacZ-HET	6	120935273	120951301		Mical3	-0.313011	7.25808e-05	0.797683	0.484671				TRUE	TRUE	TRUE	-0.313011	-0.797683	-0.797683	-0.797683
WT-vs-RBM20-lacZ-HET	1	89609599	89627761		Agap1	0.430706	1.70112e-10	1.17837e-05	0.430718				TRUE	TRUE	TRUE	0.430706	-1.17837e-05	-1.17837e-05	-1.17837e-05
WT-vs-RBM20-lacZ-HET	11	97672592	97673460		Mllt6	-0.276681	0.0027793	0.705866	0.429185				TRUE	TRUE	FALSE	-0.276681	-0.705866	-0.705866	-0.705866
WT-vs-RBM20-lacZ-HET	4	151835883	151861625		Camta1	0.20378	8.06552e-06	0.195017	0.398797				TRUE	TRUE	TRUE	0.20378	-0.195017	-0.195017	-0.195017
WT-vs-RBM20-lacZ-HET	10	80395595	80399218		Mbd3	0.301376	0.001486	0.0796693	0.381046				TRUE	TRUE	TRUE	0.301376	-0.0796693	-0.0796693	-0.0796693
WT-vs-RBM20-lacZ-HET	8	77382790	77384751		Arhgap10	0.225939	2.20771e-05	0.150199	0.376138				TRUE	TRUE	TRUE	0.225939	-0.150199	-0.150199	-0.150199
WT-vs-RBM20-lacZ-HET	10	127267482	127272439		Dctn2	0.292372	0.000311819	0.0797812	0.372153				TRUE	FALSE	TRUE	0.292372	-0.0797812	-0.0797812	-0.0797812
WT-vs-RBM20-lacZ-HET	10	127272444	127274714		Dctn2	0.34709	0.000311819	0.0237053	0.370795				TRUE	FALSE	FALSE	0.34709	-0.0237053	-0.0237053	-0.0237053
WT-vs-RBM20-lacZ-HET	17	85083315	85088340		Prepl	-0.212631	2.20771e-05	0.519005	0.306374				TRUE	FALSE	TRUE	-0.212631	-0.519005	-0.519005	-0.519005
WT-vs-RBM20-lacZ-HET	14	54965835	54967868		Myh6	-0.228301	0.00030163	0.52169	0.293389				TRUE	FALSE	FALSE	-0.228301	-0.52169	-0.52169	-0.52169
WT-vs-RBM20-lacZ-HET	19	29360927	29361797		Plgrkt	0.222949	1.53762e-05	0.0657873	0.288736				TRUE	TRUE	TRUE	0.222949	-0.0657873	-0.0657873	-0.0657873
WT-vs-RBM20-lacZ-HET	7	45808732	45810127		Cyth2	0.278356	0.00498528	1.67256e-05	0.278373				TRUE	FALSE	FALSE	0.278356	-1.67256e-05	-1.67256e-05	-1.67256e-05
WT-vs-RBM20-lacZ-HET	14	50951022	50964256		Pnp,Pnp2	0.269164	0.00357711	5.47568e-09	0.269164				TRUE	FALSE	TRUE	0.269164	-5.47568e-09	-5.47568e-09	-5.47568e-09
WT-vs-RBM20-lacZ-HET	10	127267482	127274714		Dctn2	-0.639462	0.000311819	0.896513	0.257052				TRUE	FALSE	TRUE	-0.639462	-0.896513	-0.896513	-0.896513
WT-vs-RBM20-lacZ-HET	7	128446270	128448121		Tial1	-0.233538	0.000158384	0.479359	0.245821				TRUE	TRUE	TRUE	-0.233538	-0.479359	-0.479359	-0.479359
WT-vs-RBM20-lacZ-HET	8	77365160	77384751		Arhgap10	-0.265311	2.20771e-05	0.51061	0.245299				TRUE	TRUE	TRUE	-0.265311	-0.51061	-0.51061	-0.51061
WT-vs-RBM20-lacZ-HET	2	76800580	76803293		Ttn	-0.254325	0.00165838	0.497909	0.243584				TRUE	TRUE	TRUE	-0.254325	-0.497909	-0.497909	-0.497909
WT-vs-RBM20-lacZ-HET	13	92349337	92353225		Msh3	-0.306721	0.00174098	0.548975	0.242253				TRUE	FALSE	TRUE	-0.306721	-0.548975	-0.548975	-0.548975
WT-vs-RBM20-lacZ-HET	7	45808449	45810127		Cyth2	-0.534014	0.00498528	0.735985	0.201971				TRUE	FALSE	TRUE	-0.534014	-0.735985	-0.735985	-0.735985
WT-vs-RBM20-lacZ-HET	1	173857510	173860176		Mndal,Ifi211	-0.805501	0.000289587	1	0.194499				TRUE	TRUE	FALSE	-0.805501	-1	-1	-1
WT-vs-RBM20-lacZ-HET	12	8744749	8747157		Pum2	-0.40058	0.00725733	0.556129	0.155548				TRUE	FALSE	TRUE	-0.40058	-0.556129	-0.556129	-0.556129
WT-vs-RBM20-lacZ-HET	2	76818816	76906254		Ttn	-0.253749	0.000101199	0.368838	0.115089				TRUE	TRUE	TRUE	-0.253749	-0.368838	-0.368838	-0.368838
WT-vs-RBM20-lacZ-HET	1	89609583	89610284		Agap1	-0.283377	1.70112e-10	0.28338	2.13466e-06				TRUE	TRUE	TRUE	-0.283377	-0.28338	-0.28338	-0.28338
WT-vs-RBM20-lacZ-HET	1	89610295	89627761		Agap1	-0.256884	1.70112e-10	0.256886	1.93509e-06				TRUE	TRUE	FALSE	-0.256884	-0.256886	-0.256886	-0.256886

## Sheet: RBM20-lacZ-KO
contrast	chr	junction_start	junction_end	strand	gene_id	deltapsi	p.adjust	WT	RBM20-lacZ-HET_psi	RBM20-lacZ-KO_psi	RBM20-HET_psi	RBM20-KO_psi	is_sig	is_in_junctionseq	is_in_majiq	RBM20-lacZ-HET_dPSI	RBM20-lacZ-KO_dPSI	RBM20-HET_dPSI	RBM20-KO_dPSI
WT-vs-RBM20-lacZ-KO	1	85620157	85621654		Sp140,Gm6264	-0.442826	0.000184604	1		0.557174			TRUE	FALSE	FALSE	-1	-0.442826	-1	-1
WT-vs-RBM20-lacZ-KO	10	59750547	59768138		Micu1	-0.344583	1.97281e-05	0.97566		0.631077			TRUE	TRUE	TRUE	-0.97566	-0.344583	-0.97566	-0.97566
WT-vs-RBM20-lacZ-KO	13	11623001	11635525		Ryr2	-0.367021	1.13004e-11	0.956269		0.589247			TRUE	TRUE	TRUE	-0.956269	-0.367021	-0.956269	-0.956269
WT-vs-RBM20-lacZ-KO	10	80395595	80399122		Mbd3	-0.353632	0.000182569	0.920425		0.566793			TRUE	FALSE	TRUE	-0.920425	-0.353632	-0.920425	-0.920425
WT-vs-RBM20-lacZ-KO	19	29358403	29360817		Plgrkt	-0.227814	8.89125e-07	0.880298		0.652485			TRUE	FALSE	FALSE	-0.880298	-0.227814	-0.880298	-0.880298
WT-vs-RBM20-lacZ-KO	19	53793446	53813248		Rbm20	0.500262	0.000447559	0.440339		0.940601			TRUE	TRUE	TRUE	-0.440339	0.500262	-0.440339	-0.440339
WT-vs-RBM20-lacZ-KO	10	70004991	70015568		Ank3	-0.483764	4.3278e-18	0.843037		0.359273			TRUE	TRUE	TRUE	-0.843037	-0.483764	-0.843037	-0.843037
WT-vs-RBM20-lacZ-KO	14	50951022	50951404		Pnp,Pnp2	-0.321352	0.00296855	0.817751		0.496399			TRUE	TRUE	TRUE	-0.817751	-0.321352	-0.817751	-0.817751
WT-vs-RBM20-lacZ-KO	6	120935273	120951301		Mical3	-0.463807	6.5396e-07	0.797899		0.334092			TRUE	TRUE	TRUE	-0.797899	-0.463807	-0.797899	-0.797899
WT-vs-RBM20-lacZ-KO	7	19092254	19092418		Dmpk	-0.20858	0.00104917	0.758369		0.549789			TRUE	FALSE	FALSE	-0.758369	-0.20858	-0.758369	-0.758369
WT-vs-RBM20-lacZ-KO	X	56754391	56787989		Fhl1	-0.3684	3.08156e-09	0.708411		0.340011			TRUE	FALSE	TRUE	-0.708411	-0.3684	-0.708411	-0.708411
WT-vs-RBM20-lacZ-KO	14	34567567	34576986		Ldb3	-0.339563	4.5429e-44	0.706908		0.367344			TRUE	TRUE	TRUE	-0.706908	-0.339563	-0.706908	-0.706908
WT-vs-RBM20-lacZ-KO	5	24126924	24127669		Klhl7	0.239449	8.10256e-05	0.665129		0.904579			TRUE	TRUE	TRUE	-0.665129	0.239449	-0.665129	-0.665129
WT-vs-RBM20-lacZ-KO	19	17125703	17168263		Prune2	-0.276218	0.0057771	0.653414		0.377196			TRUE	FALSE	TRUE	-0.653414	-0.276218	-0.653414	-0.653414
WT-vs-RBM20-lacZ-KO	19	53677592	53813248		Rbm20	-0.29654	0.000447559	0.311882		0.0153428			TRUE	TRUE	TRUE	-0.311882	-0.29654	-0.311882	-0.311882
WT-vs-RBM20-lacZ-KO	18	80263553	80283276		Pqlc1	-0.311486	0.000234903	0.648258		0.336772			TRUE	TRUE	TRUE	-0.648258	-0.311486	-0.648258	-0.648258
WT-vs-RBM20-lacZ-KO	4	131886304	131891207		Srsf4	-0.282619	0.00727192	0.638876		0.356256			TRUE	FALSE	TRUE	-0.638876	-0.282619	-0.638876	-0.638876
WT-vs-RBM20-lacZ-KO	8	77358634	77365086		Arhgap10	-0.305196	3.40058e-06	0.637662		0.332466			TRUE	FALSE	FALSE	-0.637662	-0.305196	-0.637662	-0.637662
WT-vs-RBM20-lacZ-KO	9	123070618	123080351		Zdhhc3	-0.292647	0.00051992	0.620168		0.327521			TRUE	TRUE	TRUE	-0.620168	-0.292647	-0.620168	-0.620168
WT-vs-RBM20-lacZ-KO	11	85822112	85825202		Bcas3	-0.325648	5.83737e-05	0.614369		0.288721			TRUE	FALSE	TRUE	-0.614369	-0.325648	-0.614369	-0.614369
WT-vs-RBM20-lacZ-KO	5	121463270	121463787		Tmem116	-0.44776	0.00211236	0.610998		0.163238			TRUE	TRUE	TRUE	-0.610998	-0.44776	-0.610998	-0.610998
WT-vs-RBM20-lacZ-KO	13	64196675	64205271		Cdc14b	-0.234022	0.00180875	0.597318		0.363295			TRUE	TRUE	TRUE	-0.597318	-0.234022	-0.597318	-0.597318
WT-vs-RBM20-lacZ-KO	14	20662465	20665744		Synpo2l	-0.239373	2.17196e-09	0.594096		0.354724			TRUE	TRUE	TRUE	-0.594096	-0.239373	-0.594096	-0.594096
WT-vs-RBM20-lacZ-KO	19	9000863	9001699		Ahnak	0.223682	0.000993255	0.570883		0.794565			TRUE	TRUE	TRUE	-0.570883	0.223682	-0.570883	-0.570883
WT-vs-RBM20-lacZ-KO	12	8744749	8747157		Pum2	-0.44034	0.00289365	0.557073		0.116732			TRUE	FALSE	TRUE	-0.557073	-0.44034	-0.557073	-0.557073
WT-vs-RBM20-lacZ-KO	13	92349337	92353225		Msh3	-0.538403	3.54591e-06	0.547839		0.00943604			TRUE	FALSE	TRUE	-0.547839	-0.538403	-0.547839	-0.547839
WT-vs-RBM20-lacZ-KO	11	98742006	98753290		Thra	0.301304	0.00295624	0.5215		0.822805			TRUE	TRUE	TRUE	-0.5215	0.301304	-0.5215	-0.5215
WT-vs-RBM20-lacZ-KO	14	54965835	54967868		Myh6	-0.237061	3.44125e-06	0.521342		0.284281			TRUE	FALSE	FALSE	-0.521342	-0.237061	-0.521342	-0.521342
WT-vs-RBM20-lacZ-KO	1	183389158	183390921		Taf1a	-0.226073	0.00713169	0.500244		0.27417			TRUE	FALSE	TRUE	-0.500244	-0.226073	-0.500244	-0.500244
WT-vs-RBM20-lacZ-KO	1	183389090	183390921		Taf1a	0.226073	0.00713169	0.499756		0.72583			TRUE	TRUE	TRUE	-0.499756	0.226073	-0.499756	-0.499756
WT-vs-RBM20-lacZ-KO	2	76800580	76803293		Ttn	-0.498437	1.27434e-06	0.498448		1.10092e-05			TRUE	TRUE	TRUE	-0.498448	-0.498437	-0.498448	-0.498448
WT-vs-RBM20-lacZ-KO	7	128446270	128448121		Tial1	-0.238387	0.00131008	0.479039		0.240652			TRUE	TRUE	TRUE	-0.479039	-0.238387	-0.479039	-0.479039
WT-vs-RBM20-lacZ-KO	14	54965835	54966554		Myh6	0.237061	3.44125e-06	0.478658		0.715719			TRUE	TRUE	FALSE	-0.478658	0.237061	-0.478658	-0.478658
WT-vs-RBM20-lacZ-KO	12	8744743	8747157		Pum2	0.44034	0.00289365	0.442927		0.883268			TRUE	TRUE	TRUE	-0.442927	0.44034	-0.442927	-0.442927
WT-vs-RBM20-lacZ-KO	19	9000863	9037159		Ahnak	-0.223682	0.000993255	0.429117		0.205435			TRUE	TRUE	TRUE	-0.429117	-0.223682	-0.429117	-0.429117
WT-vs-RBM20-lacZ-KO	7	125472229	125486338		Nsmce1	0.250532	0.0010947	0.428129		0.678661			TRUE	TRUE	TRUE	-0.428129	0.250532	-0.428129	-0.428129
WT-vs-RBM20-lacZ-KO	2	94333052	94358751		Ttc17	-0.304637	1.83416e-06	0.427806		0.123169			TRUE	TRUE	TRUE	-0.427806	-0.304637	-0.427806	-0.427806
WT-vs-RBM20-lacZ-KO	16	56024438	56029603		Pcnp	0.236599	0.00268684	0.427263		0.663862			TRUE	TRUE	FALSE	-0.427263	0.236599	-0.427263	-0.427263
WT-vs-RBM20-lacZ-KO	7	116154686	116157482		Plekha7	-0.220634	0.00430073	0.412729		0.192095			TRUE	TRUE	TRUE	-0.412729	-0.220634	-0.412729	-0.412729
WT-vs-RBM20-lacZ-KO	5	121452795	121463787		Tmem116	0.44776	0.00211236	0.389002		0.836762			TRUE	TRUE	TRUE	-0.389002	0.44776	-0.389002	-0.389002
WT-vs-RBM20-lacZ-KO	17	73126631	73161823		Lclat1	-0.201128	0.00537696	0.385598		0.18447			TRUE	TRUE	TRUE	-0.385598	-0.201128	-0.385598	-0.385598
WT-vs-RBM20-lacZ-KO	9	123078321	123080351		Zdhhc3	0.292647	0.00051992	0.379832		0.672479			TRUE	TRUE	TRUE	-0.379832	0.292647	-0.379832	-0.379832
WT-vs-RBM20-lacZ-KO	8	22583736	22587553		Vdac3	-0.368261	0.000287455	0.375573		0.00731198			TRUE	TRUE	TRUE	-0.375573	-0.368261	-0.375573	-0.375573
WT-vs-RBM20-lacZ-KO	7	125472229	125478455		Nsmce1	-0.223555	0.0010947	0.367326		0.14377			TRUE	TRUE	TRUE	-0.367326	-0.223555	-0.367326	-0.367326
WT-vs-RBM20-lacZ-KO	2	76818816	76906254		Ttn	-0.340383	1.02924e-07	0.364611		0.024228			TRUE	TRUE	TRUE	-0.364611	-0.340383	-0.364611	-0.364611
WT-vs-RBM20-lacZ-KO	4	131873870	131891207		Srsf4	0.282619	0.00727192	0.361124		0.643744			TRUE	TRUE	TRUE	-0.361124	0.282619	-0.361124	-0.361124
WT-vs-RBM20-lacZ-KO	2	76881839	76906254		Ttn	-0.333718	1.02924e-07	0.357472		0.0237535			TRUE	TRUE	TRUE	-0.357472	-0.333718	-0.357472	-0.357472
WT-vs-RBM20-lacZ-KO	3	126801761	126808208		Camk2d	-0.339524	1.16519e-49	0.357439		0.017915			TRUE	TRUE	TRUE	-0.357439	-0.339524	-0.357439	-0.357439
WT-vs-RBM20-lacZ-KO	15	99249731	99250483		1700120C14Rik	0.269436	0.00216842	0.34953		0.618966			TRUE	FALSE	FALSE	-0.34953	0.269436	-0.34953	-0.34953
WT-vs-RBM20-lacZ-KO	19	17136891	17168263		Prune2	0.276218	0.0057771	0.346586		0.622804			TRUE	TRUE	TRUE	-0.346586	0.276218	-0.346586	-0.346586
WT-vs-RBM20-lacZ-KO	11	98741447	98753290		Thra	-0.212832	0.00295624	0.338025		0.125193			TRUE	FALSE	TRUE	-0.338025	-0.212832	-0.338025	-0.338025
WT-vs-RBM20-lacZ-KO	1	89609583	89610284		Agap1	-0.283293	7.85945e-12	0.283293		6.9081e-08			TRUE	TRUE	TRUE	-0.283293	-0.283293	-0.283293	-0.283293
WT-vs-RBM20-lacZ-KO	17	85083315	85090106		Prepl	0.207219	0.000178133	0.274713		0.481933			TRUE	TRUE	TRUE	-0.274713	0.207219	-0.274713	-0.274713
WT-vs-RBM20-lacZ-KO	2	76800580	76802231		Ttn	0.206372	1.27434e-06	0.27413		0.480502			TRUE	FALSE	TRUE	-0.27413	0.206372	-0.27413	-0.27413
WT-vs-RBM20-lacZ-KO	13	92349337	92351231		Msh3	0.273805	3.54591e-06	0.267729		0.541534			TRUE	TRUE	TRUE	-0.267729	0.273805	-0.267729	-0.267729
WT-vs-RBM20-lacZ-KO	1	89610295	89627761		Agap1	-0.256772	7.85945e-12	0.256772		6.26138e-08			TRUE	TRUE	FALSE	-0.256772	-0.256772	-0.256772	-0.256772
WT-vs-RBM20-lacZ-KO	15	99249731	99261625		1700120C14Rik	-0.241326	0.00216842	0.247979		0.00665294			TRUE	FALSE	TRUE	-0.247979	-0.241326	-0.247979	-0.247979
WT-vs-RBM20-lacZ-KO	2	76802497	76803293		Ttn	0.292065	1.27434e-06	0.227421		0.519487			TRUE	FALSE	TRUE	-0.227421	0.292065	-0.227421	-0.227421
WT-vs-RBM20-lacZ-KO	14	20662465	20663406		Synpo2l	0.234155	2.17196e-09	0.221146		0.4553			TRUE	TRUE	TRUE	-0.221146	0.234155	-0.221146	-0.221146
WT-vs-RBM20-lacZ-KO	4	151835883	151861625		Camta1	0.208502	4.64152e-07	0.194554		0.403056			TRUE	TRUE	TRUE	-0.194554	0.208502	-0.194554	-0.194554
WT-vs-RBM20-lacZ-KO	13	92351451	92353225		Msh3	0.264598	3.54591e-06	0.184433		0.44903			TRUE	TRUE	TRUE	-0.184433	0.264598	-0.184433	-0.184433
WT-vs-RBM20-lacZ-KO	8	22585689	22587553		Vdac3	0.313489	0.000287455	0.181425		0.494914			TRUE	FALSE	FALSE	-0.181425	0.313489	-0.181425	-0.181425
WT-vs-RBM20-lacZ-KO	7	25388653	25390062		Lipe	0.257139	0.00581045	0.181404		0.438543			TRUE	TRUE	FALSE	-0.181404	0.257139	-0.181404	-0.181404
WT-vs-RBM20-lacZ-KO	18	80272515	80283276		Pqlc1	0.221299	0.000234903	0.16956		0.390859			TRUE	TRUE	TRUE	-0.16956	0.221299	-0.16956	-0.16956
WT-vs-RBM20-lacZ-KO	X	56779794	56787989		Fhl1	0.434991	3.08156e-09	0.163539		0.59853			TRUE	FALSE	TRUE	-0.163539	0.434991	-0.163539	-0.163539
WT-vs-RBM20-lacZ-KO	7	38183899	38188606		1600014C10Rik	0.266078	0.000130852	0.145786		0.411864			TRUE	TRUE	TRUE	-0.145786	0.266078	-0.145786	-0.145786
WT-vs-RBM20-lacZ-KO	6	120935273	120937556		Mical3	0.22651	6.5396e-07	0.117351		0.343861			TRUE	TRUE	TRUE	-0.117351	0.22651	-0.117351	-0.117351
WT-vs-RBM20-lacZ-KO	2	76903626	76906254		Ttn	0.652458	1.02924e-07	0.0953348		0.747792			TRUE	TRUE	TRUE	-0.0953348	0.652458	-0.0953348	-0.0953348
WT-vs-RBM20-lacZ-KO	6	120937621	120951301		Mical3	0.237297	6.5396e-07	0.08475		0.322047			TRUE	TRUE	TRUE	-0.08475	0.237297	-0.08475	-0.08475
WT-vs-RBM20-lacZ-KO	10	80395595	80399218		Mbd3	0.353632	0.000182569	0.079575		0.433207			TRUE	TRUE	TRUE	-0.079575	0.353632	-0.079575	-0.079575
WT-vs-RBM20-lacZ-KO	8	77382790	77384751		Arhgap10	0.208097	3.40058e-06	0.072406		0.280503			TRUE	TRUE	TRUE	-0.072406	0.208097	-0.072406	-0.072406
WT-vs-RBM20-lacZ-KO	19	60221304	60226310		Fam204a	0.202281	0.00976646	0.0703465		0.272627			TRUE	TRUE	TRUE	-0.0703465	0.202281	-0.0703465	-0.0703465
WT-vs-RBM20-lacZ-KO	19	29360927	29361797		Plgrkt	0.241776	8.89125e-07	0.0657488		0.307525			TRUE	TRUE	TRUE	-0.0657488	0.241776	-0.0657488	-0.0657488
WT-vs-RBM20-lacZ-KO	11	118177296	118180202		Cyth1	0.226382	0.00143115	0.0123357		0.238717			TRUE	FALSE	FALSE	-0.0123357	0.226382	-0.0123357	-0.0123357
WT-vs-RBM20-lacZ-KO	3	126801761	126805857		Camk2d	0.218427	1.16519e-49	0.00798489		0.226412			TRUE	TRUE	TRUE	-0.00798489	0.218427	-0.00798489	-0.00798489
WT-vs-RBM20-lacZ-KO	3	126805916	126808208		Camk2d	0.282023	1.16519e-49	0.00685789		0.288881			TRUE	TRUE	TRUE	-0.00685789	0.282023	-0.00685789	-0.00685789
WT-vs-RBM20-lacZ-KO	1	89609599	89627761		Agap1	0.394355	7.85945e-12	2.21451e-05		0.394377			TRUE	TRUE	TRUE	-2.21451e-05	0.394355	-2.21451e-05	-2.21451e-05
WT-vs-RBM20-lacZ-KO	14	50951022	50964256		Pnp,Pnp2	0.39297	0.00296855	4.05224e-08		0.39297			TRUE	FALSE	TRUE	-4.05224e-08	0.39297	-4.05224e-08	-4.05224e-08
WT-vs-RBM20-lacZ-KO	1	85169255	85621654		Sp140,Gm6264	0.442826	0.000184604	1.46933e-08		0.442826			TRUE	FALSE	FALSE	-1.46933e-08	0.442826	-1.46933e-08	-1.46933e-08
