# Supplementary material for: RBM20 isoform regulation by independent transcription start sites adapts alternative splicing in development and disease
Source: Nat Commun. 2026 May 23;17:4607. doi: 10.1038/s41467-026-73230-w (PMC13198548; doi:10.1038/s41467-026-73230-w)
Supplement: Supplementary file 5 — Supplementary Data 3 [file 41467_2026_73230_MOESM5_ESM.xlsx]

## Sheet: Info
alternative splicing events were called significant at FDR < 0.05 and |ΔPSI| > 10%
(based on rMATS-turbo-derived FDR values)

## Sheet: Supplementary Table 3 Venn data
group	Gene	SE	MXE	A5SS	RI	A3SS
SHR vs. BN	Ncor2					1
SHR vs. BN	Rnf44					1
SHR vs. BN	Card19	3				1
SHR vs. BN	Zrsr2-ps1					1
SHR vs. BN	Slc22a5					1
SHR vs. BN	Llgl2	1				1
SHR vs. BN	Itga5					1
SHR vs. BN	Carm1					1
SHR vs. BN	Supt20h					1
SHR vs. BN	Ptprj					1
SHR vs. BN	Hps1					1
SHR vs. BN	Kif20b			1		1
SHR vs. BN	Sorbs2	3				1
SHR vs. BN	Rbl2					1
SHR vs. BN	Mier1					1
SHR vs. BN	Dhcr7					1
SHR vs. BN	Ttll5					1
SHR vs. BN	Zfyve26					1
SHR vs. BN	Satb1	1				1
SHR vs. BN	Ccz1b	1	1	1
SHR vs. BN	Terf2			1
SHR vs. BN	Arhgap26	1		1
SHR vs. BN	Parg	1		1
SHR vs. BN	Pradc1	1		1
SHR vs. BN	Abcf2			1
SHR vs. BN	Rc3h2			1
SHR vs. BN	Ank3			1
SHR vs. BN	LOC690035			1
SHR vs. BN	Mark3			1
SHR vs. BN	Inpp4a			1
SHR vs. BN	Phldb1	2		1
SHR vs. BN	Pan3		1
SHR vs. BN	RT1-T24-3	5	2
SHR vs. BN	Nedd4l	2	2
SHR vs. BN	Zfp322a		1
SHR vs. BN	Etl4	2	1
SHR vs. BN	Il15ra		1
SHR vs. BN	Lrp10		1
SHR vs. BN	Asb14		2
SHR vs. BN	Mtrf1	1	1
SHR vs. BN	Abcg3l2		1
SHR vs. BN	Fgfr3		1
SHR vs. BN	Cobl	1	1
SHR vs. BN	Mgst3		1
SHR vs. BN	Cryzl2	5	2
SHR vs. BN	Mpc2		1
SHR vs. BN	Stat5b		2
SHR vs. BN	Arl4d		1
SHR vs. BN	Bcl6b		1
SHR vs. BN	Tk1		1
SHR vs. BN	Ccm2l		1
SHR vs. BN	Ubox5	1	1
SHR vs. BN	Mapkap1	2	1
SHR vs. BN	Fkbp7	1	1
SHR vs. BN	Cept1	3	1
SHR vs. BN	Lrrc49		2
SHR vs. BN	Ppp3cc		1
SHR vs. BN	Thoc2l		1
SHR vs. BN	Acp1		1
SHR vs. BN	RT1-T24-4	1	1
SHR vs. BN	Nnt	1	2
SHR vs. BN	Cbl		1
SHR vs. BN	Fktn	2	1
SHR vs. BN	Spout1	1	1
SHR vs. BN	Ocrl		1
SHR vs. BN	Ptcd3	1	1
SHR vs. BN	Ciz1		3		1
SHR vs. BN	Aamdc	4	2
SHR vs. BN	Nup210l		1
SHR vs. BN	Prdm9		1
SHR vs. BN	Dnah10		1
SHR vs. BN	Guf1	1	2
SHR vs. BN	Psenen		1
SHR vs. BN	Sppl2a		1
SHR vs. BN	Mcee	6	1
SHR vs. BN	Dnai7		1
SHR vs. BN	Abcd3	1	1
SHR vs. BN	Ldaf1	1	3
SHR vs. BN	Chtop		1
SHR vs. BN	Arhgap15		1
SHR vs. BN	Eef2k	1	1
SHR vs. BN	Plekha6	3	1
SHR vs. BN	Btd	4	2
SHR vs. BN	Cep164		1
SHR vs. BN	Pdcd1lg2	1	1
SHR vs. BN	Mettl27	2	1
SHR vs. BN	Svil	1	1
SHR vs. BN	Parp14		1
SHR vs. BN	AABR07052523.2	1	1
SHR vs. BN	Mcmdc2		1
SHR vs. BN	LOC103692795	5	1
SHR vs. BN	Zfp821		1
SHR vs. BN	Tpm2	3	1
SHR vs. BN	Patj		1
SHR vs. BN	Rnf157		1
SHR vs. BN	Mok		1
SHR vs. BN	Ddx25		1
SHR vs. BN	Klhl38	1	1
SHR vs. BN	Cep112		1
SHR vs. BN	Mia2	3	1
SHR vs. BN	Atf7		1
SHR vs. BN	Tatdn1		1
SHR vs. BN	Fdxacb1		1
SHR vs. BN	Fbxl12		1
SHR vs. BN	Acaa1a	1	1
SHR vs. BN	Lrrc2		1
SHR vs. BN	Raph1		1
SHR vs. BN	Paics		1
SHR vs. BN	Cd55		1
SHR vs. BN	Pitpnc1		1
SHR vs. BN	Hsd17b8				1
SHR vs. BN	Grpel2				1
SHR vs. BN	Nisch				1
SHR vs. BN	Sdr39u1				1
SHR vs. BN	Wdr90				1
SHR vs. BN	Chd3				1
SHR vs. BN	Nat8b	1			1
SHR vs. BN	RT1-DOb				1
SHR vs. BN	Trim68	1			1
SHR vs. BN		4			3
SHR vs. BN	Kifc2				1
SHR vs. BN	RT1-Db1				1
SHR vs. BN	Btbd19				1
SHR vs. BN	Klc1	1			1
SHR vs. BN	Ppp1r16a				2
SHR vs. BN	Myo1c				1
SHR vs. BN	LOC100911253	1			1
SHR vs. BN	Tsga10				1
SHR vs. BN	AABR07042936.1	1
SHR vs. BN	Pitpnm2	1
SHR vs. BN	Zfp958	1
SHR vs. BN	RGD1563400	1
SHR vs. BN	Rabgef1	1
SHR vs. BN	Gtf2ird2	1
SHR vs. BN	Pxn	1
SHR vs. BN	Ccdc167	1
SHR vs. BN	Bag6	1
SHR vs. BN	Jmjd1c	1
SHR vs. BN	Stk38	1
SHR vs. BN	Tmlhe	1
SHR vs. BN	Lst1	1
SHR vs. BN	Cacna1a	1
SHR vs. BN	Abcb10	1
SHR vs. BN	Banp	1
SHR vs. BN	Cenpn	1
SHR vs. BN	LOC361346	1
SHR vs. BN	Bin1	1
SHR vs. BN	Ldlrad4	1
SHR vs. BN	Dnajc18	1
SHR vs. BN	Dtwd2	1
SHR vs. BN	LOC100174910	1
SHR vs. BN	Ash2l	1
SHR vs. BN	Vdac3	2
SHR vs. BN	Eva1c	1
SHR vs. BN	Zfp655	2
SHR vs. BN	Ifnar1	1
SHR vs. BN	Golgb1	2
SHR vs. BN	Ttc3	1
SHR vs. BN	Gcsam	1
SHR vs. BN	Cdyl	1
SHR vs. BN	Tbc1d7	1
SHR vs. BN	Rmi1	1
SHR vs. BN	B3galnt2	1
SHR vs. BN	Agtpbp1	1
SHR vs. BN	Mllt10	2
SHR vs. BN	Dock9	1
SHR vs. BN	Tmtc4	1
SHR vs. BN	Nkiras1	1
SHR vs. BN	Cfap20dc	1
SHR vs. BN	Cadps	2
SHR vs. BN	Parp2	1
SHR vs. BN	Fancl	1
SHR vs. BN	Emid1	1
SHR vs. BN	Hsh2d	1
SHR vs. BN	Slain2	1
SHR vs. BN	Mrps18c	1
SHR vs. BN	Clock	1
SHR vs. BN	Msrb2	1
SHR vs. BN	Prg4	1
SHR vs. BN	Pign	1
SHR vs. BN	Rcor3	1
SHR vs. BN	Prp2l1	1
SHR vs. BN	Nf1	1
SHR vs. BN	Abcc3	1
SHR vs. BN	Ccdc137	1
SHR vs. BN	Tnk2	1
SHR vs. BN	Letm2	1
SHR vs. BN	Dgke	1
SHR vs. BN	Arrb2	1
SHR vs. BN	Ncor1	1
SHR vs. BN	Recql5	1
SHR vs. BN	Il16	1
SHR vs. BN	Abca9	1
SHR vs. BN	Epn3	1
SHR vs. BN	Ttc17	1
SHR vs. BN	Parp9	2
SHR vs. BN	Cnbd2	1
SHR vs. BN	Stk35	1
SHR vs. BN	Btnl9	2
SHR vs. BN	Arhgap1	1
SHR vs. BN	Tbc1d13	2
SHR vs. BN	Adam33	1
SHR vs. BN	Rhot1	1
SHR vs. BN	Camsap1	1
SHR vs. BN	Stk36	1
SHR vs. BN	Ift52	1
SHR vs. BN	Sptan1	1
SHR vs. BN	Cluap1	1
SHR vs. BN	Oip5	1
SHR vs. BN	RGD1308134	1
SHR vs. BN	Cyp4f37	1
SHR vs. BN	Osbpl6	1
SHR vs. BN	Birc2	1
SHR vs. BN	Pxylp1	1
SHR vs. BN	Paxx	1
SHR vs. BN	Rad18	1
SHR vs. BN	Mrps35	1
SHR vs. BN	Klrc3	1
SHR vs. BN	Kiz	1
SHR vs. BN	Hibch	1
SHR vs. BN	Rpp38	1
SHR vs. BN	Piga	1
SHR vs. BN	Tirap	1
SHR vs. BN	Ttc23	1
SHR vs. BN	Trmt10b	1
SHR vs. BN	Cd163	1
SHR vs. BN	Usp36	2
SHR vs. BN	Card9	2
SHR vs. BN	Pot1	3
SHR vs. BN	Cdc25c	1
SHR vs. BN	Orc2	2
SHR vs. BN	Cyb561d1	1
SHR vs. BN	Pde4dip	1
SHR vs. BN	Gask1b	1
SHR vs. BN	Mical3	1
SHR vs. BN	Snx32	1
SHR vs. BN	Znf865	1
SHR vs. BN	Gfm2	1
SHR vs. BN	Pkia	1
SHR vs. BN	Zbtb10	2
SHR vs. BN	Gpsm2	1
SHR vs. BN	Ckmt2	1
SHR vs. BN	Paox	1
SHR vs. BN	Phc3	1
SHR vs. BN	Ms4a4a	1
SHR vs. BN	Ppfia1	1
SHR vs. BN	Nipa2	1
SHR vs. BN	Slc25a22	1
SHR vs. BN	Necap1	1
SHR vs. BN	Pcsk6	1
SHR vs. BN	Adgrg6	1
SHR vs. BN	Zfp28	1
SHR vs. BN	Rrp8	1
SHR vs. BN	Mast2	1
SHR vs. BN	Ddx60	1
SHR vs. BN	Gdpgp1	2
SHR vs. BN	Limch1	2
SHR vs. BN	Tprkb	2
SHR vs. BN	Mgmt	1
SHR vs. BN	Mavs	1
SHR vs. BN	Xpnpep1	1
SHR vs. BN	Gdpd5	1
SHR vs. BN	Sec31a	1
SHR vs. BN	Fan1	1
SHR vs. BN	Arhgef10l	1
SHR vs. BN	Mrpl48	1
SHR vs. BN	Clec7a	1
SHR vs. BN	Eef2kmt	1
SHR vs. BN	Cspp1	2
SHR vs. BN	Map3k10	1
SHR vs. BN	Ly6e	1
SHR vs. BN	Pou2f2	2
SHR vs. BN	St3gal5	1
SHR vs. BN	Fam185a	3
SHR vs. BN	Kidins220	1
SHR vs. BN	Prune2	1
SHR vs. BN	Slc43a3	1
SHR vs. BN	Snrpn	1
SHR vs. BN	Wars2	1
SHR vs. BN	Nipa1	1
SHR vs. BN	Nubp2	1
SHR vs. BN	Tm6sf1	1
SHR vs. BN	Abca7	1
SHR vs. BN	Ccdc77	1
SHR vs. BN	Adgrg2	1
SHR vs. BN	Pmvk	2
SHR vs. BN	Abi3bp	6
SHR vs. BN	Etv5	1
SHR vs. BN	App	1
SHR vs. BN	Ttc28	1
SHR vs. BN	Mroh1	1
SHR vs. BN	Isg20	1
SHR vs. BN	Npnt	1
SHR vs. BN	Ano1	1
SHR vs. BN	Sp140	1
SHR vs. BN	Zfp566	1
SHR vs. BN	Sirt3	1
SHR vs. BN	Tmpo	1
SHR vs. BN	Ift25	1
SHR vs. BN	Gtdc1	5
SHR vs. BN	Tbc1d12	1
SHR vs. BN	Afdn	1
SHR vs. BN	Acsl3	1
SHR vs. BN	LOC102555377	1
SHR vs. BN	Dennd1c	1
SHR vs. BN	Tacc2	2
SHR vs. BN	Pcmt1	1
SHR vs. BN	Pcdhga5	1
SHR vs. BN	Tti1	1
SHR vs. BN	Trim55	1
SHR vs. BN	Morn1	1
SHR vs. BN	Anxa7	1
SHR vs. BN	Myo6	1
SHR vs. BN	Katnip	1
SHR vs. BN	Plgrkt	1
SHR vs. BN	Epb41	2
SHR vs. BN	Arsk	1
SHR vs. BN	Bphl	1
SHR vs. BN	Ank2	1
SHR vs. BN	Nsfl1c	1
SHR vs. BN	Ttll1	1
SHR vs. BN	Pank2	1
SHR vs. BN	Axl	2
SHR vs. BN	Ap4b1	1
SHR vs. BN	Ano4	1
SHR vs. BN	Pear1	1
SHR vs. BN	Spag9	1
SHR vs. BN	Slc26a11	1
SHR vs. BN	Atp6ap1l	1
SHR vs. BN	Utp15	1
SHR vs. BN	Lrp8	1
SHR vs. BN	Kctd17	1
SHR vs. BN	Mcm10	1
SHR vs. BN	RGD1307461	1
SHR vs. BN	Abca3	1
SHR vs. BN	Rnf13	1
SHR vs. BN	Cdpf1	1
SHR vs. BN	Arfip1	1
SHR vs. BN	Rilpl1	3
SHR vs. BN	AABR07046707.1	1
SHR vs. BN	Spidr	1
SHR vs. BN	LOC691354	2
SHR vs. BN	Oxnad1	1
SHR vs. BN	Hp1bp3	1
SHR vs. BN	Ube4b	1
SHR vs. BN	RGD735065	1
SHR vs. BN	Rcan3	1
SHR vs. BN	RGD1564899	1
SHR vs. BN	Alkbh7	1
SHR vs. BN	Itgb3bp	2
SHR vs. BN	Rp1	2
SHR vs. BN	Mlkl	2
SHR vs. BN	Ldlrad1	1
SHR vs. BN	Sgca	1
SHR vs. BN	Set	1
SHR vs. BN	Rusc2	1
SHR vs. BN	Mpdz	1
SHR vs. BN	Uso1	1
SHR vs. BN	Zfp213	2
SHR vs. BN	Heatr3	1
SHR vs. BN	Hivep3	1
SHR vs. BN	Glb1l2	1
SHR vs. BN	Sepsecs	1
SHR vs. BN	Commd4	1
SHR vs. BN	Rexo5	1
SHR vs. BN	Lrrc36	1
SHR vs. BN	Mtmr11	1
SHR vs. BN	Zbtb38	3
SHR vs. BN	Creld2	1
SHR vs. BN	Slc44a2	1
SHR vs. BN	Dynap	1
SHR vs. BN	Prepl	1
SHR vs. BN	Bcl3	1
SHR vs. BN	Thumpd2	2
SHR vs. BN	Nfat5	1
SHR vs. BN	Flad1	1
SHR vs. BN	Fbf1	1
SHR vs. BN	Armh3	1
SHR vs. BN	Rock2	1
SHR vs. BN	Wdr89	1
SHR vs. BN	LOC502684	1
SHR vs. BN	Ttc26	1
SHR vs. BN	Vrk1	1
SHR vs. BN	Odf2l	1
SHR vs. BN	Ankrd9	1
SHR vs. BN	Cdca4	1
SHR vs. BN	Nfib	1
SHR vs. BN	Cep290	1
SHR vs. BN	Tmem184b	1
SHR vs. BN	Cyp4f39	1
SHR vs. BN	LOC102549817	1
SHR vs. BN	Zc3h7b	1
SHR vs. BN	Zfp347	1
SHR vs. BN	Efcab2	3
SHR vs. BN	Napepld	2
SHR vs. BN	Phf7	1
SHR vs. BN	Slc22a18	1
SHR vs. BN	Cbx5	1
SHR vs. BN	Mthfs	1
SHR vs. BN	Tmem65	1
SHR vs. BN	Ntaq1	1
SHR vs. BN	LOC691422	1
SHR vs. BN	Ei24	1
SHR vs. BN	Fbxo46	1
SHR vs. BN	Ncam1	2
SHR vs. BN	Cep295	2
SHR vs. BN	RT1-CE16	1
SHR vs. BN	Ccdc62	1
SHR vs. BN	Bmper	1
SHR vs. BN	Nmi	1
SHR vs. BN	Garin5a	2
SHR vs. BN	Grk4	1
SHR vs. BN	Pex5	1
SHR vs. BN	Misp3	1
SHR vs. BN	Atp2c1	1
SHR vs. BN	Adat1	1
SHR vs. BN	Hhatl	1
SHR vs. BN	Zfp317	1
SHR vs. BN	C8h11orf65	2
SHR vs. BN	Spns1	1
SHR vs. BN	Sh3tc1	1
SHR vs. BN	Uxs1	1
SHR vs. BN	LOC102555289	1
SHR vs. BN	Pam	1
SHR vs. BN	Epb41l3	2
SHR vs. BN	Sp110	1
SHR vs. BN	Nhej1	1
SHR vs. BN	Lipt1	1
SHR vs. BN	Rev1	1
SHR vs. BN	Rfx8	1
SHR vs. BN	Akap1	1
SHR vs. BN	LOC108352070	2
SHR vs. BN	Mrpl55	1
SHR vs. BN	Nat1	1
SHR vs. BN	Rpain	2
SHR vs. BN	Zfp266	1
SHR vs. BN	Commd6	1
SHR vs. BN	Slc2a12	1
SHR vs. BN	Sez6	1
SHR vs. BN	Fmnl1	1
SHR vs. BN	Cog1	1
RBM20 targets	Aptx
RBM20 targets	Cacna1c
RBM20 targets	Camk2g
RBM20 targets	Dab1
RBM20 targets	Dnm3
RBM20 targets	Dst
RBM20 targets	Dtna
RBM20 targets	Enah
RBM20 targets	Fhod3
RBM20 targets	Git2
RBM20 targets	Immt
RBM20 targets	Kalrn
RBM20 targets	Kcnip2
RBM20 targets	Ldb3
RBM20 targets	Lrrfip1
RBM20 targets	Mecp2
RBM20 targets	Mtmr1
RBM20 targets	Myh7
RBM20 targets	Myom1
RBM20 targets	Nexn
RBM20 targets	Nfia
RBM20 targets	Nprl3
RBM20 targets	Ntrk3
RBM20 targets	Pdlim3
RBM20 targets	Plekha5
RBM20 targets	Ralgps1
RBM20 targets	Rtn4
RBM20 targets	Ryr2
RBM20 targets	Sema6d
RBM20 targets	Sh3kbp1
RBM20 targets	Slc38a10
RBM20 targets	Spen
RBM20 targets	Tpm1
RBM20 targets	Trdn
RBM20 targets	Ttn
RBM20 targets	Tnnt2
RBM20 targets	Ube2f
RBM20 targets	Znf451
overlap	Camk2d	1
overlap	Fnbp1	1	1
overlap	Lmo7	1
overlap	Mlip	1
overlap	Obscn	2
overlap	Pdlim5	3	1
overlap	Sorbs1	1	4

## Sheet: Sig splice events RMATS
GeneID	geneSymbol	chr	strand	longExonStart_0base	longExonEnd	shortES	shortEE	flankingES	flankingEE	IJC_SAMPLE_1	SJC_SAMPLE_1	IJC_SAMPLE_2	SJC_SAMPLE_2	IncFormLen	SkipFormLen	PValue	FDR	IncLevel1	IncLevel2	IncLevelDifference	contrast	Type	1stExonStart_0base	1stExonEnd	2ndExonStart_0base	2ndExonEnd	upstreamES	upstreamEE	downstreamES	downstreamEE	ID...14	riExonStart_0base	riExonEnd	exonStart_0base	exonEnd
ENSRNOG00000001004	Ncor2	chr12	+	31606748	31606854	31606751	31606854	31606125	31606262	41,68,47,44,75	19,20,13,11,19	30,24,27,31,33	22,25,24,18,43	102	99	7.13316e-08	9.44171e-06	0.677,0.767,0.778,0.795,0.793	0.57,0.482,0.522,0.626,0.427	0.237	SHR vs. BN	A3SS
ENSRNOG00000017641	Rnf44	chr17	+	9929456	9929963	9929459	9929963	9929060	9929211	11,9,5,10,20	131,109,82,91,120	37,27,17,36,35	105,87,83,140,117	102	99	1.34269e-09	2.44031e-07	0.075,0.074,0.056,0.096,0.139	0.255,0.231,0.166,0.2,0.225	-0.127	SHR vs. BN	A3SS
ENSRNOG00000016560	Card19	chr17	+	15444251	15444542	15444470	15444542	15432611	15432721	82,61,58,40,59	8,2,3,5,3	53,38,39,61,50	21,9,16,11,15	198	99	1.82833e-08	2.66205e-06	0.837,0.938,0.906,0.8,0.908	0.558,0.679,0.549,0.735,0.625	0.249	SHR vs. BN	A3SS
ENSRNOG00000009639	Zrsr2-ps1	chr14	+	96974116	96978891	96974156	96978891	96973716	96974076	2,2,2,0,2	2,6,2,2,9	4,8,8,15,11	5,6,1,10,3	139	99	0.00037663	0.0182791	0.416,0.192,0.416,0.0,0.137	0.363,0.487,0.851,0.517,0.723	-0.356	SHR vs. BN	A3SS
ENSRNOG00000008432	Slc22a5	chr10	-	38018477	38018649	38018477	38018540	38027467	38027571	31,27,44,31,22	2,0,0,1,0	21,28,11,28,18	1,2,2,1,4	198	99	0.000468913	0.0220238	0.886,1.0,1.0,0.939,1.0	0.913,0.875,0.733,0.933,0.692	0.136	SHR vs. BN	A3SS
ENSRNOG00000004834	Llgl2	chr10	+	101085831	101085877	101085834	101085877	101085337	101085366	4,3,3,5,3	1,5,5,2,5	2,2,0,2,0	4,6,8,8,10	102	99	6.40759e-05	0.00388727	0.795,0.368,0.368,0.708,0.368	0.327,0.244,0.0,0.195,0.0	0.368	SHR vs. BN	A3SS
ENSRNOG00000057451	Itga5	chr7	-	134481878	134481980	134481878	134481977	134483897	134484011	427,428,358,316,420	4,2,2,2,1	304,351,231,503,457	67,64,34,71,92	102	99	0	0	0.99,0.995,0.994,0.994,0.998	0.815,0.842,0.868,0.873,0.828	0.149	SHR vs. BN	A3SS
ENSRNOG00000031129	Carm1	chr8	+	20140316	20141950	20140514	20141950	20139960	20140038	90,118,104,100,94	27,19,11,17,20	97,112,75,176,158	11,8,10,14,17	198	99	0.0011512	0.0442202	0.625,0.756,0.825,0.746,0.701	0.815,0.875,0.789,0.863,0.823	-0.102	SHR vs. BN	A3SS
ENSRNOG00000059480	Supt20h	chr2	+	138904352	138904482	138904355	138904482	138901226	138901285	3,3,2,2,2	7,5,2,0,2	6,3,2,8,2	0,1,1,1,0	102	99	7.16386e-07	6.51911e-05	0.294,0.368,0.493,1.0,0.493	1.0,0.744,0.66,0.886,1.0	-0.328	SHR vs. BN	A3SS
ENSRNOG00000034025	Ptprj	chr3	-	76453269	76453521	76453269	76453518	76457213	76457232	6,10,7,11,5	0,0,0,0,0	2,0,0,0,1	5,6,2,6,11	102	99	0	0	1.0,1.0,1.0,1.0,1.0	0.28,0.0,0.0,0.0,0.081	0.928	SHR vs. BN	A3SS
ENSRNOG00000045838	Hps1	chr1	-	241575918	241576065	241575918	241576006	241577207	241577268	22,26,6,12,19	2,8,11,3,4	1,1,1,8,7	6,7,4,9,7	158	99	4.61906e-05	0.00320255	0.873,0.671,0.255,0.715,0.749	0.095,0.082,0.135,0.358,0.385	0.442	SHR vs. BN	A3SS
ENSRNOG00000018929	Kif20b	chr1	+	232447680	232447909	232447800	232447909	232446530	232446672	5,4,1,2,9	6,2,5,1,5	2,0,0,1,0	1,1,1,1,2	198	99	5.38323e-05	0.00356272	0.294,0.5,0.091,0.5,0.474	0.5,0.0,0.0,0.333,0.0	0.205	SHR vs. BN	A3SS
ENSRNOG00000013391	Sorbs2	chr16	-	46512566	46512691	46512566	46512622	46522040	46522090	104,138,153,128,155	0,0,1,0,0	151,115,99,192,191	24,33,18,29,39	168	99	0	0	1.0,1.0,0.989,1.0,1.0	0.788,0.673,0.764,0.796,0.743	0.245	SHR vs. BN	A3SS
ENSRNOG00000012153	Rbl2	chr19	-	15882839	15883007	15882839	15883004	15883450	15883659	32,34,26,22,40	72,87,89,63,71	77,66,28,102,74	39,37,39,68,53	102	99	8.25351e-12	1.71673e-09	0.301,0.275,0.221,0.253,0.354	0.657,0.634,0.411,0.593,0.575	-0.293	SHR vs. BN	A3SS
ENSRNOG00000007175	Mier1	chr5	+	117880090	117880167	117880132	117880167	117877430	117877531	16,23,21,22,6	3,5,2,7,2	14,9,10,25,18	0,1,1,1,2	141	99	0.000127127	0.00711909	0.789,0.764,0.881,0.688,0.678	1.0,0.863,0.875,0.946,0.863	-0.149	SHR vs. BN	A3SS
ENSRNOG00000020776	Dhcr7	chr1	+	199020915	199021128	199021036	199021128	199015080	199015270	14,17,8,10,7	2,0,1,0,2	1,5,2,2,7	6,1,0,4,1	198	99	0.000603488	0.0258435	0.778,1.0,0.8,1.0,0.636	0.077,0.714,1.0,0.2,0.778	0.289	SHR vs. BN	A3SS
ENSRNOG00000009318	Ttll5	chr6	+	105591445	105591630	105591448	105591630	105584796	105585189	13,12,30,13,18	5,6,4,6,4	14,11,2,13,13	0,0,0,0,1	102	99	1.50843e-09	2.44031e-07	0.716,0.66,0.879,0.678,0.814	1.0,1.0,1.0,1.0,0.927	-0.236	SHR vs. BN	A3SS
ENSRNOG00000059875	Zfyve26	chr6	-	98082539	98082703	98082539	98082700	98083732	98083821	0,2,0,1,2	17,27,20,8,13	22,9,11,4,16	1,3,0,2,3	102	99	0	0	0.0,0.067,0.0,0.108,0.13	0.955,0.744,1.0,0.66,0.838	-0.778	SHR vs. BN	A3SS
ENSRNOG00000012942	Satb1	chr9	-	4680919	4682056	4680919	4682053	4684102	4684306	2,2,2,3,2	18,10,3,9,10	30,34,21,42,44	8,19,8,17,21	102	99	2.04559e-12	4.96396e-10	0.097,0.163,0.393,0.244,0.163	0.784,0.635,0.718,0.706,0.67	-0.491	SHR vs. BN	A3SS
ENSRNOG00000001032	Ccz1b	chr12	+	10621188	10622312	10621188	10621306	10622722	10622850	118,173,173,125,160	13,26,20,19,14	95,95,60,122,117	22,28,18,48,34	198	99	8.88624e-09	2.04384e-06	0.819,0.769,0.812,0.767,0.851	0.683,0.629,0.625,0.56,0.632	0.178	SHR vs. BN	A5SS
ENSRNOG00000020435	Terf2	chr19	-	34986054	34986447	34986329	34986447	34981858	34981944	104,137,155,73,94	1,8,7,4,10	67,66,59,86,101	8,8,6,17,19	198	99	1.30291e-05	0.0017124	0.981,0.895,0.917,0.901,0.825	0.807,0.805,0.831,0.717,0.727	0.126	SHR vs. BN	A5SS
ENSRNOG00000013920	Arhgap26	chr18	+	31219428	31219704	31219428	31219539	31224882	31224974	43,54,36,59,45	13,37,13,17,21	12,11,7,16,24	18,28,7,32,21	198	99	7.70496e-08	1.41771e-05	0.623,0.422,0.581,0.634,0.517	0.25,0.164,0.333,0.2,0.364	0.293	SHR vs. BN	A5SS
ENSRNOG00000019978	Parg	chr16	+	7520253	7521884	7520253	7520362	7530873	7530979	1,3,0,4,10	28,39,26,16,20	6,14,8,12,15	28,26,17,26,24	198	99	2.87088e-05	0.00264121	0.018,0.037,0.0,0.111,0.2	0.097,0.212,0.19,0.188,0.238	-0.112	SHR vs. BN	A5SS
ENSRNOG00000050483	Pradc1	chr4	-	117988896	117989886	117989515	117989886	117986389	117986490	21,33,39,36,37	8,6,5,6,7	29,24,19,32,43	2,1,1,3,2	198	99	0.000241561	0.0170951	0.568,0.733,0.796,0.75,0.725	0.879,0.923,0.905,0.842,0.915	-0.178	SHR vs. BN	A5SS
ENSRNOG00000018929	Kif20b	chr1	+	232473210	232473405	232473210	232473387	232475099	232475210	5,5,16,1,4	2,4,3,3,4	3,2,4,1,1	0,2,0,0,0	117	99	2.38709e-06	0.000366021	0.679,0.514,0.819,0.22,0.458	1.0,0.458,1.0,1.0,1.0	-0.354	SHR vs. BN	A5SS
ENSRNOG00000010609	Abcf2	chr4	+	10595577	10595783	10595577	10595774	10598031	10598244	209,251,215,225,256	5,3,1,6,3	132,96,79,135,170	60,54,44,81,77	108	99	0	0	0.975,0.987,0.995,0.972,0.987	0.669,0.62,0.622,0.604,0.669	0.346	SHR vs. BN	A5SS
ENSRNOG00000009196	Rc3h2	chr3	-	21138402	21138551	21138421	21138551	21120561	21122911	6,1,6,5,3	0,0,0,0,0	15,18,9,37,28	4,1,0,2,6	118	99	1.66835e-05	0.0019186	1.0,1.0,1.0,1.0,1.0	0.759,0.938,1.0,0.939,0.797	0.113	SHR vs. BN	A5SS
ENSRNOG00000053288	Ank3	chr20	-	18652938	18653020	18652974	18653020	18640529	18640604	58,64,50,38,63	117,102,93,65,88	31,16,19,38,43	76,82,65,102,112	135	99	4.05519e-05	0.00339161	0.267,0.315,0.283,0.3,0.344	0.23,0.125,0.177,0.215,0.22	0.108	SHR vs. BN	A5SS
ENSRNOG00000008244	LOC690035	chr6	+	89648960	89649224	89648960	89649182	89650387	89650562	21,21,28,15,21	1,3,0,0,1	12,23,22,21,26	3,3,5,2,5	141	99	8.85951e-05	0.00679229	0.936,0.831,1.0,1.0,0.936	0.737,0.843,0.755,0.881,0.785	0.14	SHR vs. BN	A5SS
ENSRNOG00000010330	Mark3	chr6	+	130671135	130671230	130671135	130671201	130679772	130679829	5,2,4,3,1	0,0,0,0,0	0,2,1,4,2	2,0,3,0,2	128	99	0.000439288	0.0288675	1.0,1.0,1.0,1.0,1.0	0.0,1.0,0.205,1.0,0.436	0.472	SHR vs. BN	A5SS
ENSRNOG00000017660	Inpp4a	chr9	+	39617364	39617620	39617364	39617503	39624155	39624328	37,23,40,22,45	19,8,11,7,19	18,19,12,18,23	16,12,10,19,18	198	99	0.000535807	0.029589	0.493,0.59,0.645,0.611,0.542	0.36,0.442,0.375,0.321,0.39	0.199	SHR vs. BN	A5SS
ENSRNOG00000026985	Phldb1	chr8	-	45014754	45014878	45014787	45014878	45014123	45014234	71,95,70,53,70	6,4,8,5,7	57,54,59,74,73	26,31,25,41,42	132	99	0	0	0.899,0.947,0.868,0.888,0.882	0.622,0.566,0.639,0.575,0.566	0.303	SHR vs. BN	A5SS
ENSRNOG00000000942	Pan3	chr12	-							33,43,30,36,31	52,56,39,52,69	13,22,11,19,25	29,62,34,67,60	198	198	0.000480959	0.0186369	0.388,0.434,0.435,0.409,0.31	0.31,0.262,0.244,0.221,0.294	0.129	SHR vs. BN	MXE	7503160	7503408	7535731	7535879	7500963	7501068	7572225	7572296	9
ENSRNOG00000001032	Ccz1b	chr12	+							97,117,98,86,98	99,148,144,109,146	88,116,68,143,127	76,79,49,104,96	198	198	4.63888e-07	3.71306e-05	0.495,0.442,0.405,0.441,0.402	0.537,0.595,0.581,0.579,0.57	-0.135	SHR vs. BN	MXE	10621188	10621306	10622153	10622312	10620388	10620422	10622722	10622850	42
ENSRNOG00000032596	RT1-T24-3	chr20	+							3,2,1,2,4	278,377,262,251,408	2,13,4,20,10	15,44,23,77,46	198	198	0	0	0.011,0.005,0.004,0.008,0.01	0.118,0.228,0.148,0.206,0.179	-0.168	SHR vs. BN	MXE	2723647	2723920	2724225	2724501	2721969	2722266	2724606	2724745	189
ENSRNOG00000032596	RT1-T24-3	chr20	+							0,0,1,0,2	34,36,42,42,57	10,5,10,9,6	10,5,6,9,6	132	147	0	0	0.0,0.0,0.026,0.0,0.038	0.527,0.527,0.65,0.527,0.527	-0.539	SHR vs. BN	MXE	2741536	2741569	2741755	2741803	2741239	2741359	2741938	2741958	190
ENSRNOG00000017610	Nedd4l	chr18	+							47,49,51,30,37	32,45,36,27,44	33,54,24,72,61	18,23,10,26,30	174	198	8.32162e-05	0.00411233	0.626,0.553,0.617,0.558,0.489	0.676,0.728,0.732,0.759,0.698	-0.15	SHR vs. BN	MXE	58670544	58670619	58676624	58676756	58668314	58668491	58677252	58677372	299
ENSRNOG00000017610	Nedd4l	chr18	+							26,28,25,30,26	1,2,2,0,1	13,18,13,12,16	4,2,3,6,3	198	198	1.50584e-05	0.000900811	0.963,0.933,0.926,1.0,0.963	0.765,0.9,0.812,0.667,0.842	0.16	SHR vs. BN	MXE	58676624	58676756	58677252	58677372	58670544	58670619	58683273	58683351	301
ENSRNOG00000017318	Zfp322a	chr17	+							1,0,0,0,0	8,16,13,17,16	1,4,4,4,1	4,5,8,10,9	198	181	8.74899e-09	9.2075e-07	0.103,0.0,0.0,0.0,0.0	0.186,0.422,0.314,0.268,0.092	-0.236	SHR vs. BN	MXE	41774807	41774949	41774995	41775077	41773781	41774251	41780034	41780108	619
ENSRNOG00000008666	Etl4	chr17	+							40,66,54,25,45	28,40,35,17,19	22,23,29,46,36	42,25,34,42,44	193	198	0.000128314	0.00578737	0.594,0.629,0.613,0.601,0.708	0.35,0.486,0.467,0.529,0.456	0.171	SHR vs. BN	MXE	83215123	83215217	83244776	83245609	83211211	83211410	83264752	83264857	621
ENSRNOG00000018706	Il15ra	chr17	-							5,2,5,3,3	21,21,13,19,24	0,0,3,1,1	14,20,17,20,22	198	192	0.00010773	0.00505975	0.188,0.085,0.272,0.133,0.108	0.0,0.0,0.146,0.046,0.042	0.11	SHR vs. BN	MXE	66816643	66816736	66818166	66818361	66812740	66812773	66831614	66831717	638
ENSRNOG00000011592	Lrp10	chr15	+							0,0,0,0,0	161,141,147,180,198	56,48,48,78,69	119,112,98,152,159	144	198	0	0	0.0,0.0,0.0,0.0,0.0	0.393,0.371,0.402,0.414,0.374	-0.391	SHR vs. BN	MXE	27922075	27922120	27922924	27923060	27920258	27921783	27924762	27924953	779
ENSRNOG00000013346	Asb14	chr16	+							59,58,55,55,52	131,146,164,115,157	102,83,64,128,117	123,115,76,155,120	198	198	1.06772e-11	1.34842e-09	0.311,0.284,0.251,0.324,0.249	0.453,0.419,0.457,0.452,0.494	-0.171	SHR vs. BN	MXE	2101475	2101672	2111268	2111440	2095643	2095701	2111797	2112341	797
ENSRNOG00000013346	Asb14	chr16	+							100,126,117,94,107	133,146,165,115,157	151,108,98,188,155	124,117,78,162,121	198	198	2.99279e-05	0.0017008	0.429,0.463,0.415,0.45,0.405	0.549,0.48,0.557,0.537,0.562	-0.105	SHR vs. BN	MXE	2107582	2107828	2111268	2111440	2105039	2105198	2111797	2112341	800
ENSRNOG00000047106	Mtrf1	chr15	+							48,53,50,43,46	88,69,72,52,79	27,24,39,36,52	96,82,66,108,95	198	198	0.000980872	0.0316721	0.353,0.434,0.41,0.453,0.368	0.22,0.226,0.371,0.25,0.354	0.119	SHR vs. BN	MXE	54779111	54779221	54780779	54781205	54776936	54777173	54782018	54782110	840
ENSRNOG00000064381	Abcg3l2	chr14	-							16,31,22,8,23	0,0,0,0,2	30,22,19,34,39	44,41,15,32,42	171	198	0	0	1.0,1.0,1.0,1.0,0.93	0.441,0.383,0.595,0.552,0.518	0.488	SHR vs. BN	MXE	4515002	4515250	4517507	4517579	4512380	4512463	4518473	4518625	919
ENSRNOG00000016818	Fgfr3	chr14	-							3,1,1,3,3	34,46,38,30,26	6,5,4,1,8	23,21,25,37,20	198	198	0.00147606	0.0453429	0.081,0.021,0.026,0.091,0.103	0.207,0.192,0.138,0.026,0.286	-0.105	SHR vs. BN	MXE	76992006	76992151	76992848	76992999	76991338	76991529	76993906	76994097	938
ENSRNOG00000004281	Cobl	chr14	-							54,75,58,64,62	87,121,82,90,118	13,16,15,19,12	46,33,36,61,71	197	198	3.03606e-05	0.00170662	0.384,0.384,0.416,0.417,0.346	0.221,0.328,0.295,0.238,0.145	0.144	SHR vs. BN	MXE	86936532	86936706	86962529	86962627	86902920	86903059	86968563	86968792	943
ENSRNOG00000004245	Mgst3	chr13	-							1388,1454,1415,1364,1704	1084,1069,1019,923,1010	1372,1491,1093,1678,1492	1930,2069,1403,2375,2226	198	173	0	0	0.528,0.543,0.548,0.564,0.596	0.383,0.386,0.405,0.382,0.369	0.171	SHR vs. BN	MXE	79531386	79531460	79532422	79532546	79529623	79529681	79547325	79547411	1021
ENSRNOG00000005177	Cryzl2	chr13	+							73,107,72,70,48	176,193,167,159,182	126,108,72,158,155	145,127,109,186,162	196	158	2.5272e-10	2.81609e-08	0.251,0.309,0.258,0.262,0.175	0.412,0.407,0.347,0.406,0.435	-0.15	SHR vs. BN	MXE	69624133	69624230	69626428	69626487	69620933	69621042	69626988	69627054	1023
ENSRNOG00000005177	Cryzl2	chr13	+							69,100,72,70,45	322,381,358,266,315	100,92,65,137,137	121,146,89,161,147	196	165	0	0	0.153,0.181,0.145,0.181,0.107	0.41,0.347,0.381,0.417,0.44	-0.246	SHR vs. BN	MXE	69624133	69624230	69626988	69627054	69620933	69621042	69627741	69627851	1024
ENSRNOG00000003150	Mpc2	chr13	+							660,646,674,651,724	69,29,46,39,40	558,484,452,639,565	127,123,100,154,125	140	184	0	0	0.926,0.967,0.951,0.956,0.96	0.852,0.838,0.856,0.845,0.856	0.103	SHR vs. BN	MXE	77741105	77741146	77744474	77744559	77728249	77728604	77747349	77747664	1055
ENSRNOG00000019075	Stat5b	chr10	-							94,113,88,76,115	67,57,49,56,62	92,128,75,137,114	112,91,70,109,126	198	189	0.000641301	0.0226367	0.573,0.654,0.632,0.564,0.639	0.439,0.573,0.506,0.545,0.463	0.107	SHR vs. BN	MXE	85726562	85726652	85729139	85729296	85724918	85725093	85732977	85733115	1156
ENSRNOG00000019075	Stat5b	chr10	-							79,58,62,55,50	31,45,26,37,39	64,61,51,100,88	121,156,107,183,171	198	198	6.66134e-16	1.18301e-13	0.718,0.563,0.705,0.598,0.562	0.346,0.281,0.323,0.353,0.34	0.301	SHR vs. BN	MXE	85729139	85729296	85732977	85733115	85726562	85726652	85775531	85775630	1157
ENSRNOG00000020770	Arl4d	chr10	+							27,27,10,20,36	1,3,1,1,5	17,14,12,32,23	7,6,5,6,4	194	198	0.000515732	0.0192823	0.965,0.902,0.911,0.953,0.88	0.713,0.704,0.71,0.845,0.854	0.157	SHR vs. BN	MXE	86600668	86600763	86601211	86601398	86599940	86600008	86601538	86602836	1166
ENSRNOG00000059956	Bcl6b	chr10	-							64,67,68,60,108	132,156,148,101,181	118,119,124,158,155	96,129,88,140,159	198	198	1.23723e-12	1.63516e-10	0.327,0.3,0.315,0.373,0.374	0.551,0.48,0.585,0.53,0.494	-0.19	SHR vs. BN	MXE	54943706	54943871	54944413	54944526	54943504	54943635	54944814	54945168	1172
ENSRNOG00000047314	Tk1	chr10	-							70,60,51,38,46	34,59,35,27,41	18,25,31,31,31	34,24,37,47,44	193	189	0.000747446	0.0257439	0.668,0.499,0.588,0.58,0.524	0.341,0.505,0.451,0.392,0.408	0.152	SHR vs. BN	MXE	103036915	103037005	103041419	103041513	103036520	103036640	103044898	103045009	1231
ENSRNOG00000009191	Ccm2l	chr3	+							20,20,11,6,20	18,37,38,21,26	5,5,4,11,5	23,22,22,37,37	198	198	0.000759118	0.0259884	0.526,0.351,0.224,0.222,0.435	0.179,0.185,0.154,0.229,0.119	0.178	SHR vs. BN	MXE	141539028	141539483	141542075	141542211	141538190	141538374	141544276	141544340	1351
ENSRNOG00000021230	Ubox5	chr3	-							79,78,81,56,78	11,19,12,9,12	67,55,51,87,40	42,47,31,45,60	198	198	1.43996e-13	2.1535e-11	0.878,0.804,0.871,0.862,0.867	0.615,0.539,0.622,0.659,0.4	0.289	SHR vs. BN	MXE	117819830	117820001	117846374	117846521	117817891	117817986	117847620	117847722	1515
ENSRNOG00000017583	Mapkap1	chr3	+							10,15,8,11,13	112,132,119,109,104	32,34,15,32,51	114,104,68,135,107	198	189	7.02526e-11	8.31761e-09	0.079,0.098,0.06,0.088,0.107	0.211,0.238,0.174,0.185,0.313	-0.138	SHR vs. BN	MXE	17741316	17741644	17744194	17744284	17715833	17716250	17753288	17753437	1522
ENSRNOG00000011758	Fkbp7	chr3	-							2,4,0,1,3	4,4,1,2,1	5,2,1,3,1	0,0,1,0,1	198	154	2.81771e-07	2.32073e-05	0.28,0.438,0.0,0.28,0.7	1.0,1.0,0.438,1.0,0.438	-0.436	SHR vs. BN	MXE	61615096	61615151	61615564	61615680	61613906	61614040	61619950	61620102	1611
ENSRNOG00000017723	Cept1	chr2	-							23,30,29,20,26	88,88,102,75,92	35,37,29,62,63	39,50,36,78,49	184	184	3.20299e-13	4.55065e-11	0.207,0.254,0.221,0.211,0.22	0.473,0.425,0.446,0.443,0.562	-0.247	SHR vs. BN	MXE	194003195	194003280	194010382	194010467	193996899	193997031	194018643	194018785	1722
ENSRNOG00000012015	Lrrc49	chr8	-							21,23,27,9,39	12,5,10,6,5	10,12,8,18,10	9,9,11,12,14	198	166	0.000663408	0.0231991	0.595,0.794,0.694,0.557,0.867	0.482,0.528,0.379,0.557,0.375	0.237	SHR vs. BN	MXE	61144226	61144293	61149939	61150143	61141589	61141786	61152937	61153040	1747
ENSRNOG00000012015	Lrrc49	chr8	-							5,5,4,5,6	21,12,19,12,21	4,0,0,2,1	13,21,18,29,13	187	198	7.36649e-05	0.003702	0.201,0.306,0.182,0.306,0.232	0.246,0.0,0.0,0.068,0.075	0.168	SHR vs. BN	MXE	61149939	61150143	61157767	61157855	61144226	61144293	61160608	61160850	1750
ENSRNOG00000009745	Ppp3cc	chr15	-							68,58,77,45,54	32,37,47,29,31	58,46,40,73,75	17,22,18,19,24	168	181	0.00133256	0.0413821	0.696,0.628,0.638,0.626,0.652	0.786,0.693,0.705,0.805,0.771	-0.104	SHR vs. BN	MXE	45297410	45297492	45309208	45309277	45292117	45292147	45310199	45310325	1755
ENSRNOG00000042340	Thoc2l	chr14	-							3,4,2,0,0	2,4,2,2,5	2,3,0,4,1	0,1,1,0,2	131	198	0.000379642	0.0153015	0.694,0.602,0.602,0.0,0.0	1.0,0.819,0.0,1.0,0.43	-0.27	SHR vs. BN	MXE	5212018	5212176	5215741	5215773	5205651	5205817	5216971	5222222	1798
ENSRNOG00000005260	Acp1	chr6	-							368,376,427,305,343	182,200,225,151,205	232,225,143,279,253	235,215,164,251,283	198	198	2.08722e-14	3.29491e-12	0.669,0.653,0.655,0.669,0.626	0.497,0.511,0.466,0.526,0.472	0.16	SHR vs. BN	MXE	47514399	47514513	47514550	47514664	47508788	47508850	47514749	47514823	1799
ENSRNOG00000042905	RT1-T24-4	chr20	+							39,74,40,60,114	22,21,20,13,16	51,96,66,131,116	54,65,53,96,73	129	147	6.40276e-07	4.9845e-05	0.669,0.801,0.695,0.84,0.89	0.518,0.627,0.587,0.609,0.644	0.182	SHR vs. BN	MXE	2691642	2691672	2691880	2691928	2691324	2691465	2692061	2692511	2011
ENSRNOG00000026842	Nnt	chr2	-							2314,2195,2359,1952,2216	3636,4368,4444,3111,3962	2608,2721,2120,3741,3356	2050,1983,1567,2767,2781	198	198	0	0	0.389,0.334,0.347,0.386,0.359	0.56,0.578,0.575,0.575,0.547	-0.204	SHR vs. BN	MXE	51458369	51458561	51459093	51459227	51457288	51457442	51476072	51476260	2074
ENSRNOG00000026842	Nnt	chr2	-							2448,2646,2593,1796,2213	0,1,1,0,3	1569,1503,1346,2100,1909	961,1061,780,1531,1397	198	198	0	0	1.0,1.0,1.0,1.0,0.999	0.62,0.586,0.633,0.578,0.577	0.401	SHR vs. BN	MXE	51459093	51459227	51476072	51476260	51457288	51457442	51481082	51481171	2075
ENSRNOG00000008444	Cbl	chr8	-							6,8,4,5,4	8,8,5,11,2	0,3,1,2,1	8,6,5,5,11	198	198	0.000336848	0.013772	0.429,0.5,0.444,0.312,0.667	0.0,0.333,0.167,0.286,0.083	0.297	SHR vs. BN	MXE	44503352	44503484	44508524	44508728	44502887	44503265	44509349	44509481	2133
ENSRNOG00000028129	Fktn	chr5	+							4,13,17,14,8	3,12,8,7,4	0,0,3,0,0	6,5,2,3,3	198	166	4.7527e-09	5.09615e-07	0.528,0.476,0.64,0.626,0.626	0.0,0.0,0.557,0.0,0.0	0.468	SHR vs. BN	MXE	68344905	68345115	68346493	68346560	68340027	68340189	68347637	68347840	2145
ENSRNOG00000025711	Spout1	chr3	-							61,80,70,49,53	93,133,88,98,99	104,103,73,136,148	120,100,82,150,134	198	198	0.000100481	0.00479861	0.396,0.376,0.443,0.333,0.349	0.464,0.507,0.471,0.476,0.525	-0.109	SHR vs. BN	MXE	13462707	13462857	13465273	13465421	13462545	13462632	13470095	13470154	2256
ENSRNOG00000003875	Ocrl	chrX	+							6,4,14,3,7	1,3,5,2,1	7,3,5,8,1	0,1,0,1,1	198	123	0.000109548	0.00510295	0.788,0.453,0.635,0.482,0.813	1.0,0.651,1.0,0.832,0.383	-0.139	SHR vs. BN	MXE	127124418	127124654	127132356	127132380	127115833	127115945	127135053	127135170	2301
ENSRNOG00000009484	Ptcd3	chr4	-							0,0,0,0,0	386,359,385,310,426	84,82,61,91,97	175,159,112,234,229	198	141	0	0	0.0,0.0,0.0,0.0,0.0	0.255,0.269,0.279,0.217,0.232	-0.25	SHR vs. BN	MXE	103923986	103924028	103924378	103924486	103923314	103923473	103925094	103925243	2351
ENSRNOG00000013442	Ciz1	chr3	+							13,16,17,16,26	24,42,59,33,40	84,89,64,99,139	44,50,43,66,61	198	198	1.44329e-15	2.48552e-13	0.351,0.276,0.224,0.327,0.394	0.656,0.64,0.598,0.6,0.695	-0.323	SHR vs. BN	MXE	15666085	15666194	15666738	15666976	15665875	15665969	15667129	15667289	2383
ENSRNOG00000013442	Ciz1	chr3	+							13,16,17,16,26	45,66,48,36,51	84,89,64,99,139	34,44,41,75,59	198	198	0	0	0.224,0.195,0.262,0.308,0.338	0.712,0.669,0.61,0.569,0.702	-0.387	SHR vs. BN	MXE	15666085	15666194	15666738	15666988	15665875	15665969	15667129	15667289	2384
ENSRNOG00000013442	Ciz1	chr3	+							13,16,16,16,27	127,158,117,102,130	84,89,64,99,139	89,111,88,137,142	198	198	0	0	0.093,0.092,0.12,0.136,0.172	0.486,0.445,0.421,0.419,0.495	-0.331	SHR vs. BN	MXE	15666085	15666194	15666738	15667289	15665875	15665969	15667510	15667632	2385
ENSRNOG00000012584	Aamdc	chr1	-							3,6,8,3,8	137,154,147,95,155	40,47,25,69,44	70,68,33,99,79	148	195	0	0	0.028,0.049,0.067,0.04,0.064	0.43,0.477,0.5,0.479,0.423	-0.412	SHR vs. BN	MXE	151869798	151869894	151890504	151890553	151861989	151862389	151891906	151892398	2567
ENSRNOG00000012584	Aamdc	chr1	-							7,8,8,7,8	207,223,256,193,235	68,73,45,94,81	88,107,59,137,148	148	198	0	0	0.043,0.046,0.04,0.046,0.044	0.508,0.477,0.505,0.479,0.423	-0.435	SHR vs. BN	MXE	151876143	151876293	151890504	151890553	151869798	151869894	151891906	151892398	2568
ENSRNOG00000016419	Pdlim5	chr2	-							828,781,737,614,817	539,511,481,449,543	997,848,775,1263,1259	333,310,227,386,392	198	117	0	0	0.476,0.475,0.475,0.447,0.471	0.639,0.618,0.669,0.659,0.655	-0.179	SHR vs. BN	MXE	231021618	231021636	231030042	231030461	231021220	231021393	231031712	231031755	2632
ENSRNOG00000055790	Nup210l	chr2	+							3,2,4,3,2	8,5,4,8,6	1,0,0,1,2	2,9,3,10,8	198	198	0.000106449	0.00504126	0.273,0.286,0.5,0.273,0.25	0.333,0.0,0.0,0.091,0.2	0.192	SHR vs. BN	MXE	175660834	175661036	175663759	175663864	175656333	175656581	175664955	175665030	2716
ENSRNOG00000008258	Fnbp1	chr3	-							1,1,0,2,1	20,19,16,7,16	12,9,4,16,21	7,11,6,9,12	198	114	1.11022e-16	2.10313e-14	0.028,0.029,0.0,0.141,0.035	0.497,0.32,0.277,0.506,0.502	-0.374	SHR vs. BN	MXE	14328427	14328442	14336334	14336526	14323731	14323841	14338863	14339010	2736
ENSRNOG00000021493	Prdm9	chr1	-							0,4,4,4,3	7,5,7,2,11	0,1,1,3,0	6,4,3,16,9	198	198	0.000489075	0.0186369	0.0,0.444,0.364,0.667,0.214	0.0,0.2,0.25,0.158,0.0	0.216	SHR vs. BN	MXE	56519801	56519903	56520941	56521098	56519323	56519595	56522885	56522935	2863
ENSRNOG00000052704	Dnah10	chr12	-							3,2,3,0,4	11,17,20,9,18	16,6,8,7,10	13,6,9,11,11	176	198	1.07449e-07	9.69255e-06	0.235,0.117,0.144,0.0,0.2	0.581,0.529,0.5,0.417,0.506	-0.367	SHR vs. BN	MXE	32002088	32002189	32006063	32006140	32000443	32000640	32006613	32006721	2897
ENSRNOG00000002207	Guf1	chr14	-							1,2,1,1,0	272,258,348,222,355	86,109,67,105,153	142,156,140,201,232	167	198	0	0	0.004,0.009,0.003,0.005,0.0	0.418,0.453,0.362,0.382,0.439	-0.407	SHR vs. BN	MXE	38550015	38550155	38550514	38550582	38548803	38548927	38551366	38551570	3056
ENSRNOG00000002207	Guf1	chr14	-							168,165,201,127,235	124,133,176,126,186	188,145,142,222,220	74,85,64,115,120	198	198	1.57268e-07	1.375e-05	0.575,0.554,0.533,0.502,0.558	0.718,0.63,0.689,0.659,0.647	-0.124	SHR vs. BN	MXE	38550015	38550155	38551366	38551570	38548803	38548927	38552044	38552109	3057
ENSRNOG00000020941	Psenen	chr1	-							167,239,253,181,209	645,696,643,557,614	458,465,329,600,625	617,607,422,760,686	198	198	0	0	0.206,0.256,0.282,0.245,0.254	0.426,0.434,0.438,0.441,0.477	-0.195	SHR vs. BN	MXE	85815352	85815457	85815818	85815963	85814904	85815164	85816076	85816192	3076
ENSRNOG00000011652	Sppl2a	chr3	-							34,33,25,37,34	56,50,40,50,58	54,64,58,99,74	51,66,48,82,88	198	198	0.000533994	0.0195786	0.378,0.398,0.385,0.425,0.37	0.514,0.492,0.547,0.547,0.457	-0.12	SHR vs. BN	MXE	114185853	114186036	114186788	114186908	114185109	114185199	114193121	114193260	3081
ENSRNOG00000016327	Mcee	chr1	+							119,127,96,88,147	30,34,35,24,35	44,54,27,54,38	44,37,26,68,49	135	149	1.11022e-16	2.10313e-14	0.814,0.805,0.752,0.802,0.823	0.525,0.617,0.534,0.467,0.461	0.278	SHR vs. BN	MXE	117965670	117965706	117973990	117974040	117964645	117964751	117974575	117974913	3089
ENSRNOG00000027630	Dnai7	chr4	-							3,1,1,0,4	6,6,10,3,2	0,0,1,1,1	2,7,2,7,3	117	181	0.00082016	0.0275797	0.436,0.205,0.134,0.0,0.756	0.0,0.0,0.436,0.181,0.34	0.115	SHR vs. BN	MXE	178175280	178175362	178177309	178177327	178173133	178173336	178179741	178179980	3153
ENSRNOG00000011929	Abcd3	chr2	-							93,99,135,73,96	43,54,73,33,43	143,111,82,133,128	41,17,36,41,28	169	169	5.67533e-05	0.00298638	0.684,0.647,0.649,0.689,0.691	0.777,0.867,0.695,0.764,0.821	-0.113	SHR vs. BN	MXE	209877361	209877431	209879285	209879355	209876024	209876122	209881994	209882083	3244
ENSRNOG00000048250	Ldaf1	chr1	+							52,117,87,51,65	319,369,362,304,366	14,9,15,16,18	241,285,182,330,314	142	198	0	0	0.185,0.307,0.251,0.19,0.198	0.075,0.042,0.103,0.063,0.074	0.155	SHR vs. BN	MXE	174484977	174485020	174486762	174486962	174484446	174484605	174497050	174497237	3311
ENSRNOG00000048250	Ldaf1	chr1	+							160,201,182,142,178	211,227,188,154,159	43,69,41,69,67	126,144,72,138,145	198	198	1.50209e-10	1.70728e-08	0.431,0.47,0.492,0.48,0.528	0.254,0.324,0.363,0.333,0.316	0.162	SHR vs. BN	MXE	174486762	174486962	174497050	174497219	174484977	174485020	174497699	174497838	3312
ENSRNOG00000048250	Ldaf1	chr1	+							160,201,182,142,178	8,11,5,6,9	43,69,41,69,67	16,16,13,24,21	198	198	0	0	0.952,0.948,0.973,0.959,0.952	0.729,0.812,0.759,0.742,0.761	0.196	SHR vs. BN	MXE	174486762	174486962	174497050	174497237	174484977	174485020	174497699	174497838	3313
ENSRNOG00000012760	Chtop	chr2	-							69,88,61,50,78	19,18,9,17,19	113,83,108,129,134	9,11,6,8,14	198	198	3.16779e-07	2.57179e-05	0.784,0.83,0.871,0.746,0.804	0.926,0.883,0.947,0.942,0.905	-0.114	SHR vs. BN	MXE	175986443	175986627	175989437	175989591	175981270	175983409	175990891	175990973	3358
ENSRNOG00000031168	Arhgap15	chr3	+							4,5,2,0,7	1,6,12,7,4	1,0,2,0,1	3,1,3,7,4	198	198	0.000449109	0.0178482	0.8,0.455,0.143,0.0,0.636	0.25,0.0,0.4,0.0,0.2	0.237	SHR vs. BN	MXE	28342646	28342769	28368234	28368333	28293071	28293195	28396699	28396777	3413
ENSRNOG00000016448	Eef2k	chr1	+							67,104,95,38,60	97,144,119,95,136	41,30,34,62,54	136,117,132,219,234	160	198	1.54759e-08	1.54298e-06	0.461,0.472,0.497,0.331,0.353	0.272,0.241,0.242,0.259,0.222	0.176	SHR vs. BN	MXE	175431034	175431095	175433177	175433349	175428100	175428201	175437312	175437462	3519
ENSRNOG00000015658	Sorbs1	chr1	-							209,208,156,156,189	418,505,418,298,424	318,239,227,403,326	337,331,254,517,425	198	198	2.61458e-13	3.80991e-11	0.333,0.292,0.272,0.344,0.308	0.485,0.419,0.472,0.438,0.434	-0.14	SHR vs. BN	MXE	239193372	239193514	239197852	239198578	239184644	239184817	239203109	239203222	3544
ENSRNOG00000015658	Sorbs1	chr1	-							209,208,155,155,190	151,177,125,131,160	318,235,227,402,326	87,93,66,134,100	198	198	0	0	0.581,0.54,0.554,0.542,0.543	0.785,0.716,0.775,0.75,0.765	-0.206	SHR vs. BN	MXE	239196841	239197213	239197852	239198578	239171390	239171438	239203109	239203222	3545
ENSRNOG00000015658	Sorbs1	chr1	-							234,249,184,173,208	1039,1237,952,846,986	342,262,252,435,365	632,657,521,1003,845	198	198	0	0	0.184,0.168,0.162,0.17,0.174	0.351,0.285,0.326,0.303,0.302	-0.142	SHR vs. BN	MXE	239196841	239197213	239197852	239198578	239193372	239193514	239203109	239203222	3546
ENSRNOG00000015658	Sorbs1	chr1	-							268,384,341,243,351	105,101,108,91,98	235,166,160,304,239	140,122,101,200,171	189	198	5.88418e-15	9.83524e-13	0.728,0.799,0.768,0.737,0.79	0.637,0.588,0.624,0.614,0.594	0.153	SHR vs. BN	MXE	239213300	239213429	239215565	239215655	239193372	239193514	239218463	239218532	3547
ENSRNOG00000002907	Plekha6	chr13	+							28,44,24,25,45	40,46,30,34,54	48,31,39,60,66	23,17,26,38,36	186	168	1.48053e-06	0.000108403	0.387,0.464,0.419,0.399,0.429	0.653,0.622,0.575,0.588,0.623	-0.193	SHR vs. BN	MXE	44726506	44726593	44732443	44732512	44725568	44726085	44733928	44734009	3554
ENSRNOG00000019656	Btd	chr16	+							27,30,18,25,27	10,3,6,5,5	10,4,3,2,10	5,4,1,5,10	177	144	0.00150621	0.0460205	0.687,0.891,0.709,0.803,0.815	0.619,0.449,0.709,0.246,0.449	0.287	SHR vs. BN	MXE	6863902	6863980	6887216	6887261	6863127	6863199	6887893	6888152	3571
ENSRNOG00000019656	Btd	chr16	+							22,24,16,23,29	33,26,30,15,38	10,4,3,2,10	38,26,24,37,27	177	198	4.81288e-08	4.41155e-06	0.427,0.508,0.374,0.632,0.461	0.227,0.147,0.123,0.057,0.293	0.311	SHR vs. BN	MXE	6863902	6863980	6887893	6888152	6863127	6863199	6891843	6891993	3572
ENSRNOG00000029826	Cep164	chr8	-							6,4,7,7,5	22,26,22,22,25	11,5,6,17,8	12,13,13,19,16	198	198	0.00141888	0.0438232	0.214,0.133,0.241,0.241,0.167	0.478,0.278,0.316,0.472,0.333	-0.176	SHR vs. BN	MXE	46107686	46107842	46110494	46112159	46107196	46107331	46114601	46114806	3601
ENSRNOG00000016136	Pdcd1lg2	chr1	+							15,23,18,12,22	8,11,9,12,17	8,19,10,24,26	25,32,31,40,39	198	198	4.04641e-06	0.000270539	0.652,0.676,0.667,0.5,0.564	0.242,0.373,0.244,0.375,0.4	0.285	SHR vs. BN	MXE	227203684	227203954	227207290	227207426	227190519	227190825	227223321	227223938	3620
ENSRNOG00000046700	Mettl27	chr12	-							16,14,23,8,31	8,12,13,8,10	34,31,18,37,35	53,54,25,58,64	198	192	9.91144e-06	0.000612247	0.66,0.531,0.632,0.492,0.75	0.384,0.358,0.411,0.382,0.347	0.237	SHR vs. BN	MXE	21762902	21762995	21766196	21766320	21757328	21758059	21766634	21766685	3738
ENSRNOG00000018110	Svil	chr17	-							189,192,194,163,203	97,110,121,90,107	81,78,79,131,125	66,61,79,123,101	147	177	3.25788e-05	0.00178025	0.701,0.678,0.659,0.686,0.696	0.596,0.606,0.546,0.562,0.598	0.102	SHR vs. BN	MXE	52687739	52687817	52688916	52688964	52682901	52683049	52692273	52692397	3849
ENSRNOG00000023334	Parp14	chr11	+							62,112,83,63,116	70,139,82,60,70	12,18,17,30,24	19,36,23,45,58	175	198	0.000475032	0.0186369	0.501,0.477,0.534,0.543,0.652	0.417,0.361,0.455,0.43,0.319	0.145	SHR vs. BN	MXE	64923133	64923209	64923772	64923922	64920489	64920711	64924345	64924408	4023
ENSRNOG00000060690	AABR07052523.2	chr3	-							70,99,88,62,79	0,0,0,1,0	9,6,4,6,5	50,46,32,72,78	157	198	0	0	1.0,1.0,1.0,0.987,1.0	0.185,0.141,0.136,0.095,0.075	0.871	SHR vs. BN	MXE	57562932	57563059	57564689	57564747	57561841	57562135	57565551	57565623	4089
ENSRNOG00000021702	Mcmdc2	chr5	-							5,6,4,4,8	1,0,5,1,5	1,1,2,0,1	3,2,0,6,7	159	198	0.000502096	0.0188968	0.862,1.0,0.499,0.833,0.666	0.293,0.384,1.0,0.0,0.151	0.406	SHR vs. BN	MXE	9331308	9331504	9334238	9334298	9330559	9330682	9334375	9334506	4229
ENSRNOG00000070619	LOC103692795	chr7	-							0,0,0,1,2	11,25,4,15,18	10,15,2,12,7	19,13,14,19,27	198	198	1.09413e-10	1.26896e-08	0.0,0.0,0.0,0.062,0.1	0.345,0.536,0.125,0.387,0.206	-0.287	SHR vs. BN	MXE	15917125	15917256	15918627	15918787	15916273	15916457	15928507	15929060	4243
ENSRNOG00000000262	Zfp821	chr19	+							29,29,29,30,42	28,29,33,28,37	15,12,15,26,21	30,28,23,50,32	198	198	0.000526546	0.0194309	0.509,0.5,0.468,0.517,0.532	0.333,0.3,0.395,0.342,0.396	0.152	SHR vs. BN	MXE	37695739	37695844	37697037	37697204	37695202	37695351	37697870	37698830	4342
ENSRNOG00000016731	Tpm2	chr5	-							371,445,364,268,373	386,261,286,189,242	482,556,460,683,819	1452,1688,1363,2048,2359	175	175	0	0	0.49,0.63,0.56,0.586,0.607	0.249,0.248,0.252,0.25,0.258	0.323	SHR vs. BN	MXE	57774997	57775073	57775364	57775440	57774760	57774823	57775594	57775665	4399
ENSRNOG00000007551	Patj	chr5	+							14,18,14,7,9	57,61,69,57,87	2,1,3,1,7	35,44,33,54,70	165	183	7.76281e-06	0.000495686	0.214,0.247,0.184,0.12,0.103	0.06,0.025,0.092,0.02,0.1	0.114	SHR vs. BN	MXE	113306922	113306988	113320931	113321015	113304960	113305115	113331884	113332078	4440
ENSRNOG00000049862	Rnf157	chr10	-							0,1,0,0,1	2,9,3,5,12	8,9,6,13,10	3,7,7,3,5	198	165	1.29896e-14	2.10914e-12	0.0,0.085,0.0,0.0,0.065	0.69,0.517,0.417,0.783,0.625	-0.576	SHR vs. BN	MXE	101582435	101582501	101582739	101582909	101581471	101581520	101583266	101583378	4515
ENSRNOG00000007850	Mok	chr6	-							5,5,4,1,6	5,7,7,8,3	4,0,4,4,7	0,1,0,0,1	198	198	1.49664e-07	1.32897e-05	0.5,0.417,0.364,0.111,0.667	1.0,0.0,1.0,1.0,0.875	-0.363	SHR vs. BN	MXE	129825848	129825963	129827667	129827769	129824201	129824399	129829395	129829574	4525
ENSRNOG00000012260	Ddx25	chr8	-							4,11,6,2,6	0,0,2,0,0	4,7,2,10,5	4,2,5,3,2	150	198	2.11177e-07	1.76488e-05	1.0,1.0,0.798,1.0,1.0	0.569,0.822,0.346,0.815,0.767	0.296	SHR vs. BN	MXE	33915838	33915957	33920008	33920059	33909245	33909290	33921539	33921764	4573
ENSRNOG00000007896	Klhl38	chr7	-							87,89,82,47,87	77,106,100,88,101	62,70,41,85,48	157,147,75,202,132	198	198	1.4339e-06	0.000108403	0.53,0.456,0.451,0.348,0.463	0.283,0.323,0.353,0.296,0.267	0.145	SHR vs. BN	MXE	89857077	89857183	89862058	89863406	89855147	89856085	89864027	89864276	4595
ENSRNOG00000024557	Cep112	chr10	+							7,9,4,2,5	2,1,2,4,7	0,2,0,3,5	11,1,6,4,8	198	189	0.00159393	0.0480099	0.77,0.896,0.656,0.323,0.405	0.0,0.656,0.0,0.417,0.374	0.321	SHR vs. BN	MXE	93738577	93738727	93785538	93785628	93731851	93731914	93828465	93828567	4621
ENSRNOG00000005101	Mia2	chr6	+							67,93,112,55,106	41,41,51,34,49	75,83,63,122,102	15,20,11,20,21	171	126	7.11301e-10	7.7737e-08	0.546,0.626,0.618,0.544,0.614	0.787,0.754,0.808,0.818,0.782	-0.2	SHR vs. BN	MXE	76834206	76834278	76835842	76835869	76826953	76827042	76836343	76836454	4887
ENSRNOG00000015269	Atf7	chr7	-							20,34,23,16,35	53,79,55,47,68	13,9,16,22,18	63,53,61,84,66	168	196	0.000746175	0.0257439	0.306,0.334,0.328,0.284,0.375	0.194,0.165,0.234,0.234,0.241	0.112	SHR vs. BN	MXE	133690693	133690790	133721307	133721376	133686000	133686119	133750436	133750481	5174
ENSRNOG00000047198	Tatdn1	chr7	-							82,122,101,83,125	17,11,30,11,13	45,32,21,57,54	16,14,10,28,30	149	163	1.68049e-08	1.64659e-06	0.841,0.924,0.786,0.892,0.913	0.755,0.714,0.697,0.69,0.663	0.167	SHR vs. BN	MXE	90468535	90468599	90471094	90471144	90466433	90466577	90473291	90473323	5204
ENSRNOG00000010743	Fdxacb1	chr8	+							4,4,4,4,3	10,18,18,11,17	0,1,0,0,0	10,5,1,13,8	198	198	1.61273e-07	1.38866e-05	0.286,0.182,0.182,0.267,0.15	0.0,0.167,0.0,0.0,0.0	0.18	SHR vs. BN	MXE	51113872	51114014	51115253	51115457	51113396	51113659	51115798	51115957	5291
ENSRNOG00000064355	Fbxl12	chr8	-							8,17,7,5,12	0,0,0,2,0	3,3,3,4,7	2,0,5,0,2	172	198	0.0011202	0.035172	1.0,1.0,1.0,0.742,1.0	0.633,1.0,0.409,1.0,0.801	0.18	SHR vs. BN	MXE	19171762	19178243	19180965	19181038	19164010	19164173	19182838	19183607	5500
ENSRNOG00000032908	Acaa1a	chr8	+							33,46,22,32,35	25,26,30,15,16	13,21,12,21,25	32,24,21,33,44	198	155	7.42614e-05	0.003702	0.508,0.581,0.365,0.625,0.631	0.241,0.407,0.309,0.333,0.308	0.222	SHR vs. BN	MXE	119087226	119087406	119087681	119087737	119086886	119087077	119087822	119087968	5506
ENSRNOG00000030688	Lrrc2	chr8	+							146,157,148,117,174	556,583,537,428,553	306,286,175,468,334	543,513,369,849,580	198	198	2.22045e-16	4.07058e-14	0.208,0.212,0.216,0.215,0.239	0.36,0.358,0.322,0.355,0.365	-0.134	SHR vs. BN	MXE	110942830	110942987	110946235	110946443	110938164	110938306	110948044	110948201	5521
ENSRNOG00000014722	Raph1	chr9	-							31,46,42,30,39	29,44,46,28,32	37,33,40,42,51	21,16,22,26,23	180	174	0.000483621	0.0186369	0.508,0.503,0.469,0.509,0.541	0.63,0.666,0.637,0.61,0.682	-0.139	SHR vs. BN	MXE	61936800	61936875	61944941	61945022	61930248	61930326	61951122	61951631	5656
ENSRNOG00000002101	Paics	chr14	-							212,275,277,183,271	36,46,49,19,43	317,318,236,416,350	445,429,350,567,465	198	198	0	0	0.855,0.857,0.85,0.906,0.863	0.416,0.426,0.403,0.423,0.429	0.447	SHR vs. BN	MXE	31207115	31207294	31211525	31211723	31205223	31205403	31215549	31215616	5722
ENSRNOG00000003927	Cd55	chr13	-							32,47,36,23,29	38,47,47,45,52	33,48,33,66,63	30,21,31,50,49	198	198	0.000872667	0.0286669	0.457,0.5,0.434,0.338,0.358	0.524,0.696,0.516,0.569,0.562	-0.156	SHR vs. BN	MXE	41871302	41871488	41874159	41874348	41870099	41870180	41879799	41879885	5747
ENSRNOG00000069160	Pitpnc1	chr10	-							85,90,81,79,92	148,155,125,98,126	87,84,69,119,106	97,84,58,115,89	171	195	2.23906e-05	0.00129843	0.396,0.398,0.425,0.479,0.454	0.506,0.533,0.576,0.541,0.576	-0.116	SHR vs. BN	MXE	92208398	92208494	92254056	92254128	92190120	92190276	92276642	92276650	5846
ENSRNOG00000000466	Hsd17b8	chr20	+							13,28,19,31,40	349,390,364,379,472	251,198,158,268,324	264,306,196,399,323	198	99	0	0	0.018,0.035,0.025,0.039,0.041	0.322,0.244,0.287,0.251,0.334	-0.256	SHR vs. BN	RI					4828304	4828379	4828550	4828742		4828304	4828742
ENSRNOG00000064275	Grpel2	chr18	-							12,21,18,15,20	0,0,0,0,1	7,12,9,9,20	2,1,4,4,0	198	99	1.21545e-06	6.52002e-05	1.0,1.0,1.0,1.0,0.909	0.636,0.857,0.529,0.529,1.0	0.272	SHR vs. BN	RI					55173357	55173511	55174807	55174880		55173357	55174880
ENSRNOG00000018823	Nisch	chr16	-							22,13,16,19,11	89,98,87,72,99	92,118,88,159,157	59,88,61,95,107	165	99	0	0	0.129,0.074,0.099,0.137,0.062	0.483,0.446,0.464,0.501,0.468	-0.372	SHR vs. BN	RI					6367583	6367796	6367862	6368358		6367583	6368358
ENSRNOG00000020544	Sdr39u1	chr15	-							9,18,19,8,14	1,0,3,1,0	16,10,8,32,26	6,4,5,7,1	185	99	0.000104745	0.00374589	0.828,1.0,0.772,0.811,1.0	0.588,0.572,0.461,0.71,0.933	0.229	SHR vs. BN	RI					29380605	29380712	29380798	29381560		29380605	29381560
ENSRNOG00000020006	Wdr90	chr10	-							29,25,16,7,17	33,31,19,17,25	32,25,20,43,33	2,10,3,10,6	162	99	9.10161e-13	9.76473e-11	0.349,0.33,0.34,0.201,0.294	0.907,0.604,0.803,0.724,0.771	-0.459	SHR vs. BN	RI					14865687	14865807	14865870	14866014		14865687	14866014
ENSRNOG00000009722	Chd3	chr10	-							25,38,24,18,46	7,12,8,4,7	18,23,19,32,44	0,1,0,4,7	198	99	0.000506043	0.0131048	0.641,0.613,0.6,0.692,0.767	1.0,0.92,1.0,0.8,0.759	-0.233	SHR vs. BN	RI					54065820	54065984	54066893	54067135		54065820	54067135
ENSRNOG00000056962	Nat8b	chr4	-							33,27,36,25,37	3,7,3,1,2	15,16,15,24,24	0,0,0,1,0	198	99	5.72382e-07	3.30661e-05	0.846,0.659,0.857,0.926,0.902	1.0,1.0,1.0,0.923,1.0	-0.147	SHR vs. BN	RI					118361185	118361343	118362984	118363563		118361185	118363563
ENSRNOG00000000454	RT1-DOb	chr20	-							1,2,0,4,4	3,1,1,3,3	2,2,3,0,4	0,0,0,1,0	198	99	2.89982e-08	1.97979e-06	0.143,0.5,0.0,0.4,0.4	1.0,1.0,1.0,0.0,1.0	-0.511	SHR vs. BN	RI					4621423	4621705	4623339	4623609		4621423	4623609
ENSRNOG00000013442	Ciz1	chr3	+							88,131,101,91,110	24,42,58,33,40	82,91,66,98,111	44,50,43,66,61	198	99	0.00212155	0.0419284	0.647,0.609,0.465,0.58,0.579	0.482,0.476,0.434,0.426,0.476	0.117	SHR vs. BN	RI					15666738	15666976	15667129	15667289		15666738	15667289
ENSRNOG00000047229	Trim68	chr1	-							38,45,28,29,34	31,28,21,19,34	61,88,52,90,84	15,20,14,14,20	198	99	5.49483e-12	5.15827e-10	0.38,0.446,0.4,0.433,0.333	0.67,0.688,0.65,0.763,0.677	-0.291	SHR vs. BN	RI					157115498	157115599	157116119	157116142		157115498	157116142
ENSRNOG00000070388		chr4	+							29,28,39,24,36	5,4,4,3,5	18,26,13,24,30	5,12,6,8,7	198	99	0.00132843	0.0293427	0.744,0.778,0.83,0.8,0.783	0.643,0.52,0.52,0.6,0.682	0.194	SHR vs. BN	RI					59971903	59972052	59975127	59975830		59971903	59975830
ENSRNOG00000060123	Kifc2	chr7	+							8,9,8,14,8	0,4,0,0,1	10,3,4,6,7	3,6,1,5,1	198	99	0.000103324	0.00374589	1.0,0.529,1.0,1.0,0.8	0.625,0.2,0.667,0.375,0.778	0.337	SHR vs. BN	RI					108382902	108382980	108383090	108383205		108382902	108383205
ENSRNOG00000033215	RT1-Db1	chr20	-							1,2,2,1,0	1,3,1,1,3	122,112,112,168,195	0,0,0,1,0	150	99	2.26435e-10	1.88947e-08	0.398,0.306,0.569,0.398,0.0	1.0,1.0,1.0,0.991,1.0	-0.664	SHR vs. BN	RI					4554032	4554100	4554151	4554302		4554032	4554302
ENSRNOG00000042163	Btbd19	chr5	-							3,15,5,2,11	17,29,18,21,21	17,11,4,14,23	28,16,5,21,15	198	99	0.000969014	0.023004	0.081,0.205,0.122,0.045,0.208	0.233,0.256,0.286,0.25,0.434	-0.16	SHR vs. BN	RI					130602383	130602437	130602554	130602756		130602383	130602756
ENSRNOG00000067410		chr17	-							21,31,28,19,23	0,0,0,0,0	95,66,45,84,90	24,48,20,38,42	198	99	0	0	1.0,1.0,1.0,1.0,1.0	0.664,0.407,0.529,0.525,0.517	0.472	SHR vs. BN	RI					5113403	5113573	5114375	5114740		5113403	5114740
ENSRNOG00000064084		chr16	-							78,77,106,81,100	1,0,0,0,0	56,67,33,79,69	3,6,4,3,3	198	99	5.41387e-08	3.38818e-06	0.975,1.0,1.0,1.0,1.0	0.903,0.848,0.805,0.929,0.92	0.114	SHR vs. BN	RI					69545950	69546143	69551270	69552210		69545950	69552210
ENSRNOG00000011572	Klc1	chr6	+							129,186,142,103,129	74,98,64,67,86	122,157,94,162,211	29,49,31,44,65	198	99	2.66552e-08	1.97979e-06	0.466,0.487,0.526,0.435,0.429	0.678,0.616,0.603,0.648,0.619	-0.164	SHR vs. BN	RI					130851014	130851176	130855509	130855559		130851014	130855559
ENSRNOG00000015450	Ppp1r16a	chr7	+							15,14,16,4,13	35,42,39,29,26	33,35,26,59,48	27,25,18,28,23	187	99	1.0103e-13	1.51748e-11	0.185,0.15,0.178,0.068,0.209	0.393,0.426,0.433,0.527,0.525	-0.303	SHR vs. BN	RI					108412885	108413010	108413098	108413224		108412885	108413224
ENSRNOG00000015450	Ppp1r16a	chr7	+							13,22,21,14,18	34,35,37,31,34	28,58,30,41,35	30,41,19,41,45	183	99	5.85041e-05	0.00244092	0.171,0.254,0.235,0.196,0.223	0.336,0.434,0.461,0.351,0.296	-0.16	SHR vs. BN	RI					108413098	108413224	108413308	108413384		108413098	108413384
ENSRNOG00000004072	Myo1c	chr10	+							29,33,42,24,33	12,10,10,10,16	20,28,19,31,41	2,1,4,4,9	198	99	0.000917552	0.0229694	0.547,0.623,0.677,0.545,0.508	0.833,0.933,0.704,0.795,0.695	-0.212	SHR vs. BN	RI					60505339	60505455	60505849	60506142		60505339	60506142
ENSRNOG00000062844	LOC100911253	chrX	-							0,0,2,0,0	1,3,4,4,2	1,1,4,2,1	0,1,2,1,3	198	99	0.00048971	0.0131048	0.0,0.0,0.2,0.0,0.0	1.0,0.333,0.5,0.5,0.143	-0.455	SHR vs. BN	RI					111847392	111847674	111848038	111848636		111847392	111848636
ENSRNOG00000058681	Tsga10	chr9	-							16,22,19,26,16	1,1,2,0,2	21,20,16,20,26	4,5,3,4,6	198	99	0.000150088	0.00450864	0.889,0.917,0.826,1.0,0.8	0.724,0.667,0.727,0.714,0.684	0.183	SHR vs. BN	RI					40057263	40057415	40058303	40058381		40057263	40058381
ENSRNOG00000046163	AABR07042936.1	chrJACYVU010000319.1	-							0,0,0,0,0	1,1,1,4,3	6,9,4,12,12	0,0,0,0,0	161	99	0	0	0.0,0.0,0.0,0.0,0.0	1.0,1.0,1.0,1.0,1.0	-1	SHR vs. BN	SE					121439	121635	172917	172997				134766	134828
ENSRNOG00000029260	Pitpnm2	chr12	+							190,244,151,208,252	41,54,32,23,39	192,185,167,311,245	4,8,3,5,5	198	99	0	0	0.699,0.693,0.702,0.819,0.764	0.96,0.92,0.965,0.969,0.961	-0.22	SHR vs. BN	SE					32472220	32472385	32473816	32473965				32472838	32473000
ENSRNOG00000065430	Zfp958	chr12	+							41,48,48,44,32	77,85,81,53,89	52,69,48,78,99	39,25,43,38,40	160	99	1.23119e-10	2.42067e-08	0.248,0.259,0.268,0.339,0.182	0.452,0.631,0.409,0.559,0.605	-0.272	SHR vs. BN	SE					3971008	3971128	3973819	3975328				3971330	3971391
ENSRNOG00000048881	RGD1563400	chr12	-							2,1,2,1,6	1,5,1,0,3	0,5,3,5,7	1,0,0,0,1	198	99	4.67674e-06	0.000406922	0.5,0.091,0.5,1.0,0.5	0.0,1.0,1.0,1.0,0.778	-0.237	SHR vs. BN	SE					18213138	18213328	18216192	18216443				18215511	18215895
ENSRNOG00000000895	Rabgef1	chr12	-							12,18,25,18,18	0,0,1,2,2	18,16,14,21,19	2,7,1,4,1	198	99	0.000512471	0.0240915	1.0,1.0,0.926,0.818,0.818	0.818,0.533,0.875,0.724,0.905	0.141	SHR vs. BN	SE					26475363	26475530	26503695	26503744				26487603	26487789
ENSRNOG00000001032	Ccz1b	chr12	+							196,247,221,172,260	13,26,20,19,14	138,157,102,215,188	22,28,18,48,34	198	99	1.24567e-07	1.57197e-05	0.883,0.826,0.847,0.819,0.903	0.758,0.737,0.739,0.691,0.734	0.124	SHR vs. BN	SE					10621139	10621306	10622722	10622850				10622153	10622312
ENSRNOG00000001482	Gtf2ird2	chr12	-							37,36,30,18,29	0,0,0,0,0	17,24,34,26,25	0,2,2,3,7	162	99	5.19509e-07	5.68854e-05	1.0,1.0,1.0,1.0,1.0	1.0,0.88,0.912,0.841,0.686	0.136	SHR vs. BN	SE					22505601	22505679	22512269	22512326				22508044	22508107
ENSRNOG00000001149	Pxn	chr12	-							16,21,19,8,20	30,34,32,14,21	16,25,17,31,27	7,5,6,13,4	198	99	4.30074e-10	7.76905e-08	0.211,0.236,0.229,0.222,0.323	0.533,0.714,0.586,0.544,0.771	-0.385	SHR vs. BN	SE					41065426	41065528	41069880	41070016				41066039	41066351
ENSRNOG00000068717	Ccdc167	chr20	-							17,19,15,9,14	0,0,0,0,1	15,17,13,11,13	14,2,5,7,5	198	99	4.97269e-13	1.31084e-10	1.0,1.0,1.0,1.0,0.875	0.349,0.81,0.565,0.44,0.565	0.429	SHR vs. BN	SE					7759249	7761961	7767438	7767538				7764263	7765980
ENSRNOG00000000851	Bag6	chr20	-							399,518,515,364,455	21,22,25,15,15	363,308,258,451,425	40,51,26,59,64	153	99	1.11022e-16	3.99086e-14	0.925,0.938,0.93,0.94,0.952	0.854,0.796,0.865,0.832,0.811	0.105	SHR vs. BN	SE					3684263	3684338	3684792	3684989				3684499	3684553
ENSRNOG00000000648	Jmjd1c	chr20	-							3,20,14,5,10	2,2,3,3,0	5,7,7,8,9	0,1,0,1,1	198	99	0.000295456	0.0150766	0.429,0.833,0.7,0.455,1.0	1.0,0.778,1.0,0.8,0.818	-0.196	SHR vs. BN	SE					21373143	21373336	21376483	21376589				21374627	21374752
ENSRNOG00000000519	Stk38	chr20	-							4,5,5,2,3	46,42,36,27,48	15,16,11,24,13	21,22,15,29,22	180	99	6.66134e-16	2.30152e-13	0.046,0.061,0.071,0.039,0.033	0.282,0.286,0.287,0.313,0.245	-0.233	SHR vs. BN	SE					7061671	7061807	7067530	7068198				7065460	7065541
ENSRNOG00000000729	Tmlhe	chr20	+							0,0,0,0,0	42,51,58,32,54	13,14,10,15,20	31,29,19,28,27	198	99	0	0	0.0,0.0,0.0,0.0,0.0	0.173,0.194,0.208,0.211,0.27	-0.211	SHR vs. BN	SE					107997	108174	117684	117964				116379	116668
ENSRNOG00000000855	Lst1	chr20	+							15,20,15,19,21	3,3,1,2,2	0,0,0,0,0	1,3,5,13,1	153	99	0	0	0.764,0.812,0.907,0.86,0.872	0.0,0.0,0.0,0.0,0.0	0.843	SHR vs. BN	SE					3634800	3634834	3635979	3636053				3635621	3635675
ENSRNOG00000032596	RT1-T24-3	chr20	+							4,2,2,1,5	12,8,5,13,22	3,21,12,44,30	9,18,12,20,9	198	99	5.03647e-07	5.53188e-05	0.143,0.111,0.167,0.037,0.102	0.143,0.368,0.333,0.524,0.625	-0.287	SHR vs. BN	SE					2721969	2722266	2724225	2724283				2723647	2723920
ENSRNOG00000032596	RT1-T24-3	chr20	+							130,190,108,137,206	0,1,0,0,0	15,24,12,17,15	5,11,8,6,7	198	99	0	0	1.0,0.99,1.0,1.0,1.0	0.6,0.522,0.429,0.586,0.517	0.467	SHR vs. BN	SE					2738659	2738956	2740836	2741112				2740257	2740530
ENSRNOG00000032596	RT1-T24-3	chr20	+							0,0,0,0,0	1,2,1,1,1	6,14,4,8,4	0,0,0,0,0	198	99	0	0	0.0,0.0,0.0,0.0,0.0	1.0,1.0,1.0,1.0,1.0	-1	SHR vs. BN	SE					2738659	2738956	2774008	2774284				2740257	2740530
ENSRNOG00000032596	RT1-T24-3	chr20	+							0,0,2,0,0	20,21,21,18,23	20,17,21,32,31	0,0,0,0,0	132	99	0	0	0.0,0.0,0.067,0.0,0.0	1.0,1.0,1.0,1.0,1.0	-0.987	SHR vs. BN	SE					2741239	2741359	2741755	2741803				2741536	2741569
ENSRNOG00000032596	RT1-T24-3	chr20	+							14,15,22,24,35	4,8,4,4,5	21,17,17,32,31	0,0,0,0,0	147	99	2.25664e-12	5.38973e-10	0.702,0.558,0.787,0.802,0.825	1.0,1.0,1.0,1.0,1.0	-0.265	SHR vs. BN	SE					2741536	2741569	2741938	2741958				2741755	2741803
ENSRNOG00000052707	Cacna1a	chr19	-							27,45,42,26,33	0,1,2,2,0	21,22,23,20,30	2,6,0,2,3	165	99	0.000268621	0.014058	1.0,0.964,0.926,0.886,1.0	0.863,0.688,1.0,0.857,0.857	0.102	SHR vs. BN	SE					23558151	23558267	23558713	23558830				23558375	23558441
ENSRNOG00000017993	Abcb10	chr19	-							101,116,102,73,90	0,1,0,0,0	57,47,39,77,52	8,5,5,9,2	179	99	1.49658e-13	4.19361e-11	1.0,0.985,1.0,1.0,1.0	0.798,0.839,0.812,0.826,0.935	0.155	SHR vs. BN	SE					51958167	51958348	51962137	51962347				51960110	51960190
ENSRNOG00000019140	Banp	chr19	+							67,94,100,58,87	14,21,23,9,18	53,62,33,87,88	26,28,13,26,28	198	99	0.000713433	0.0316965	0.705,0.691,0.685,0.763,0.707	0.505,0.525,0.559,0.626,0.611	0.145	SHR vs. BN	SE					50063730	50063769	50080449	50080593				50077064	50077190
ENSRNOG00000011296	Cenpn	chr19	+							6,16,15,5,16	8,9,3,3,9	0,3,0,2,0	5,3,6,11,7	198	99	1.72468e-09	2.8951e-07	0.273,0.471,0.714,0.455,0.471	0.0,0.333,0.0,0.083,0.0	0.394	SHR vs. BN	SE					44972302	44972437	44976425	44976598				44974983	44975204
ENSRNOG00000013920	Arhgap26	chr18	+							14,21,20,20,24	13,37,13,17,21	6,6,4,7,18	18,28,7,32,21	129	99	0.000457382	0.0217024	0.452,0.303,0.541,0.474,0.467	0.204,0.141,0.305,0.144,0.397	0.209	SHR vs. BN	SE					31219428	31219539	31224882	31224974				31219674	31219704
ENSRNOG00000017610	Nedd4l	chr18	+							26,28,25,30,26	48,46,40,33,64	13,18,13,12,16	55,41,38,66,61	198	99	3.56247e-05	0.00248097	0.213,0.233,0.238,0.312,0.169	0.106,0.18,0.146,0.083,0.116	0.107	SHR vs. BN	SE					58670544	58670619	58683273	58683351				58676624	58676756
ENSRNOG00000017610	Nedd4l	chr18	+							57,64,62,42,52	1,1,2,0,1	25,34,28,65,56	4,2,3,6,3	198	99	1.61718e-05	0.0012511	0.966,0.97,0.939,1.0,0.963	0.758,0.895,0.824,0.844,0.903	0.123	SHR vs. BN	SE					58677252	58677372	58683273	58683351				58678315	58678513
ENSRNOG00000028677	LOC361346	chr18	-							6,1,5,5,1	32,66,51,32,53	18,23,17,35,25	54,77,28,75,68	198	99	8.60645e-13	2.2194e-10	0.086,0.008,0.047,0.072,0.009	0.143,0.13,0.233,0.189,0.155	-0.126	SHR vs. BN	SE					64080722	64080813	64084156	64084307				64083349	64083505
ENSRNOG00000012852	Bin1	chr18	+							0,1,0,0,0	1,2,7,2,6	3,1,0,3,2	3,1,3,7,1	198	99	0.00116321	0.0474715	0.0,0.2,0.0,0.0,0.0	0.333,0.333,0.0,0.176,0.5	-0.228	SHR vs. BN	SE					24056099	24056247	24062956	24063028				24062058	24062166
ENSRNOG00000016879	Ldlrad4	chr18	+							21,14,20,10,26	0,8,2,5,3	4,9,9,25,22	0,0,0,0,0	188	99	2.5766e-09	4.2255e-07	1.0,0.48,0.84,0.513,0.82	1.0,1.0,1.0,1.0,1.0	-0.269	SHR vs. BN	SE					61521427	61521636	61646459	61646900				61587970	61588059
ENSRNOG00000019995	Dnajc18	chr18	-							118,175,175,121,170	84,56,68,59,86	64,56,37,72,68	75,74,51,122,119	183	99	5.55112e-16	1.95592e-13	0.432,0.628,0.582,0.526,0.517	0.316,0.29,0.282,0.242,0.236	0.264	SHR vs. BN	SE					27296042	27296229	27298241	27298308				27297640	27297724
ENSRNOG00000059142	Dtwd2	chr18	-							14,22,27,15,28	8,0,7,3,7	11,16,5,16,10	0,0,0,0,0	198	99	4.85482e-11	9.87248e-09	0.467,1.0,0.659,0.714,0.667	1.0,1.0,1.0,1.0,1.0	-0.299	SHR vs. BN	SE					42826512	42826641	42858135	42858230				42857631	42857824
ENSRNOG00000013738	LOC100174910	chr18	-							260,257,280,197,271	16,10,6,7,4	37,33,29,74,61	6,6,6,12,21	156	99	7.26086e-14	2.0703e-11	0.912,0.942,0.967,0.947,0.977	0.796,0.777,0.754,0.796,0.648	0.195	SHR vs. BN	SE					50424078	50424901	50428641	50428759				50425478	50425535
ENSRNOG00000019978	Parg	chr16	+							4,7,5,3,4	0,0,0,0,4	4,2,2,3,8	1,1,4,3,7	198	99	6.8276e-06	0.000567695	1.0,1.0,1.0,1.0,0.333	0.667,0.5,0.2,0.333,0.364	0.454	SHR vs. BN	SE					7520253	7521884	7530873	7530979				7524374	7524478
ENSRNOG00000014875	Ash2l	chr16	+							8,19,11,9,18	0,4,8,1,1	7,14,10,16,14	1,0,0,1,0	117	99	4.07392e-06	0.000357972	1.0,0.801,0.538,0.884,0.938	0.856,1.0,1.0,0.931,1.0	-0.125	SHR vs. BN	SE					66248517	66248613	66252663	66252757				66251002	66251020
ENSRNOG00000019277	Vdac3	chr16	+							0,0,0,0,0	4,1,1,1,3	3,0,1,1,2	0,3,0,0,1	198	99	0.000128207	0.00738269	0.0,0.0,0.0,0.0,0.0	1.0,0.0,1.0,1.0,0.5	-0.7	SHR vs. BN	SE					69435060	69435111	69439604	69440805				69438000	69438114
ENSRNOG00000019277	Vdac3	chr16	+							1487,1642,1682,1330,1598	509,633,713,436,558	1230,1207,954,1498,1506	969,851,667,1078,1240	102	99	0	0	0.739,0.716,0.696,0.748,0.735	0.552,0.579,0.581,0.574,0.541	0.161	SHR vs. BN	SE					69440755	69440805	69444592	69444745				69442520	69442523
ENSRNOG00000002072	Eva1c	chr11	+							16,19,23,15,28	4,4,0,4,4	40,13,27,46,26	0,2,1,1,1	198	99	2.79491e-05	0.00202159	0.667,0.704,1.0,0.652,0.778	1.0,0.765,0.931,0.958,0.929	-0.156	SHR vs. BN	SE					30089364	30090812	30128279	30128403				30125012	30125209
ENSRNOG00000060129	Zfp655	chr12	-							23,36,28,21,36	14,10,14,7,15	28,32,28,44,41	8,6,1,10,4	198	99	0.00113728	0.04652	0.451,0.643,0.5,0.6,0.545	0.636,0.727,0.933,0.688,0.837	-0.216	SHR vs. BN	SE					9369322	9369393	9372686	9372849				9370482	9370609
ENSRNOG00000060129	Zfp655	chr12	-							22,43,26,9,21	40,66,49,52,40	26,26,23,31,27	23,28,25,38,31	185	99	0.000555215	0.0257607	0.227,0.259,0.221,0.085,0.219	0.377,0.332,0.33,0.304,0.318	-0.13	SHR vs. BN	SE					9362010	9362115	9372686	9372849				9370953	9371039
ENSRNOG00000028594	Ifnar1	chr11	+							7,9,15,15,10	27,26,22,17,22	7,10,12,13,4	3,2,2,4,3	198	99	4.54506e-07	5.04568e-05	0.115,0.148,0.254,0.306,0.185	0.538,0.714,0.75,0.619,0.4	-0.403	SHR vs. BN	SE					30731799	30731923	30738487	30738642				30734124	30734314
ENSRNOG00000030314	Golgb1	chr11	-							8,15,5,3,7	1,2,2,1,2	3,7,3,1,3	0,1,0,0,0	198	99	0.000149753	0.00849962	0.8,0.789,0.556,0.6,0.636	1.0,0.778,1.0,1.0,1.0	-0.279	SHR vs. BN	SE					63889139	63889234	63900520	63900617				63890524	63890716
ENSRNOG00000030314	Golgb1	chr11	-							13,26,9,8,10	1,2,2,1,2	6,9,4,6,9	0,1,0,0,0	198	99	0.00100064	0.0419926	0.867,0.867,0.692,0.8,0.714	1.0,0.818,1.0,1.0,1.0	-0.176	SHR vs. BN	SE					63889139	63889234	63900520	63900666				63890564	63890716
ENSRNOG00000001682	Ttc3	chr11	+							161,232,170,181,219	12,18,14,18,21	145,155,93,211,141	20,33,12,51,29	198	99	1.16082e-06	0.000118433	0.87,0.866,0.859,0.834,0.839	0.784,0.701,0.795,0.674,0.709	0.121	SHR vs. BN	SE					33747924	33748061	33752080	33752332				33749497	33749824
ENSRNOG00000022110	Gcsam	chr11	-							6,0,1,1,3	10,3,4,2,2	0,0,0,1,0	6,3,4,3,1	168	99	7.49542e-05	0.0047632	0.261,0.0,0.128,0.228,0.469	0.0,0.0,0.0,0.164,0.0	0.184	SHR vs. BN	SE					55202313	55202370	55206821	55206992				55204241	55204310
ENSRNOG00000032215	Cdyl	chr17	-							10,15,14,19,7	1,2,0,0,1	7,6,3,9,12	4,2,1,0,3	174	99	0.000367004	0.0179403	0.851,0.81,1.0,1.0,0.799	0.499,0.631,0.631,1.0,0.695	0.201	SHR vs. BN	SE					29039522	29040180	29180407	29180490				29066618	29066693
ENSRNOG00000014019	Tbc1d7	chr17	+							8,3,1,0,2	66,56,42,53,65	13,11,6,22,20	36,28,27,31,38	138	99	9.99201e-16	3.41909e-13	0.08,0.037,0.017,0.0,0.022	0.206,0.22,0.138,0.337,0.274	-0.204	SHR vs. BN	SE					21537048	21537236	21540336	21540474				21539910	21539949
ENSRNOG00000019108	Rmi1	chr17	-							3,1,4,0,4	15,27,21,14,20	14,3,12,12,14	10,10,12,13,26	198	99	1.38566e-08	2.04612e-06	0.091,0.018,0.087,0.0,0.091	0.412,0.13,0.333,0.316,0.212	-0.223	SHR vs. BN	SE					6259666	6259751	6263588	6264695				6261224	6261824
ENSRNOG00000016855	B3galnt2	chr17	-							15,14,15,10,9	1,1,2,6,0	17,15,4,8,11	0,0,0,0,0	198	99	5.51371e-05	0.00361356	0.882,0.875,0.789,0.455,1.0	1.0,1.0,1.0,1.0,1.0	-0.2	SHR vs. BN	SE					51346001	51346112	51366016	51366164				51355149	51355346
ENSRNOG00000018651	Agtpbp1	chr17	+							20,19,17,13,5	3,3,3,1,0	5,9,7,17,11	0,1,0,0,0	191	99	4.7359e-05	0.00316203	0.776,0.767,0.746,0.871,1.0	1.0,0.823,1.0,1.0,1.0	-0.133	SHR vs. BN	SE					5120608	5120678	5146286	5146411				5133698	5133790
ENSRNOG00000008666	Etl4	chr17	+							53,70,67,28,44	62,96,58,41,68	71,58,64,85,95	36,30,21,57,56	198	99	5.49851e-08	7.41196e-06	0.299,0.267,0.366,0.255,0.244	0.497,0.492,0.604,0.427,0.459	-0.21	SHR vs. BN	SE					83244776	83245609	83265401	83265451				83264752	83264857
ENSRNOG00000008666	Etl4	chr17	+							56,52,42,47,53	29,49,58,26,47	27,24,25,44,46	48,54,34,78,55	177	99	0.000291374	0.0149196	0.519,0.372,0.288,0.503,0.387	0.239,0.199,0.291,0.24,0.319	0.156	SHR vs. BN	SE					83295943	83296063	83302251	83302594				83299975	83300053
ENSRNOG00000022249	Mllt10	chr17	+							24,13,19,16,19	0,5,1,4,10	19,18,18,21,32	0,0,0,1,1	154	99	7.79103e-08	1.01089e-05	1.0,0.626,0.924,0.72,0.55	1.0,1.0,1.0,0.931,0.954	-0.213	SHR vs. BN	SE					80828068	80828148	80872054	80872158				80853558	80853613
ENSRNOG00000022249	Mllt10	chr17	+							55,53,52,37,50	0,5,1,4,10	54,49,40,51,74	0,0,0,1,1	198	99	2.09012e-07	2.49601e-05	1.0,0.841,0.963,0.822,0.714	1.0,1.0,1.0,0.962,0.974	-0.119	SHR vs. BN	SE					80828068	80828148	80872054	80872158				80860514	80860624
ENSRNOG00000016560	Card19	chr17	+							91,105,107,90,97	8,2,3,5,3	65,89,55,79,82	21,9,16,11,15	198	99	4.10922e-09	6.67739e-07	0.85,0.963,0.947,0.9,0.942	0.607,0.832,0.632,0.782,0.732	0.203	SHR vs. BN	SE					15432611	15432721	15444470	15444542				15440594	15440737
ENSRNOG00000016560	Card19	chr17	+							228,290,233,243,309	17,12,8,25,12	199,220,135,258,217	26,27,15,37,39	198	99	2.03618e-08	2.94559e-06	0.87,0.924,0.936,0.829,0.928	0.793,0.803,0.818,0.777,0.736	0.112	SHR vs. BN	SE					15432755	15432895	15444470	15444542				15440594	15440737
ENSRNOG00000016560	Card19	chr17	+							150,171,177,128,182	8,2,3,5,3	151,150,109,178,190	21,9,16,11,15	198	99	4.59939e-08	6.31963e-06	0.904,0.977,0.967,0.928,0.968	0.782,0.893,0.773,0.89,0.864	0.108	SHR vs. BN	SE					15432611	15432721	15444470	15444542				15443100	15443254
ENSRNOG00000011969	Dock9	chr15	-							63,72,49,51,68	16,22,21,10,7	55,38,41,73,81	33,38,25,36,33	143	99	7.93226e-05	0.00496108	0.732,0.694,0.618,0.779,0.871	0.536,0.409,0.532,0.584,0.63	0.201	SHR vs. BN	SE					98670096	98670212	98676621	98676758				98676102	98676146
ENSRNOG00000014310	Tmtc4	chr15	-							0,0,0,0,0	23,11,16,14,21	6,2,5,12,14	16,9,9,14,23	191	99	7.10543e-15	2.23771e-12	0.0,0.0,0.0,0.0,0.0	0.163,0.103,0.224,0.308,0.24	-0.208	SHR vs. BN	SE					100051416	100051629	100056445	100056543				100055574	100055666
ENSRNOG00000008565	Nkiras1	chr15	-							6,30,14,6,16	6,15,12,13,12	9,7,2,6,10	16,25,18,16,18	198	99	0.000101524	0.00605104	0.333,0.5,0.368,0.188,0.4	0.22,0.123,0.053,0.158,0.217	0.204	SHR vs. BN	SE					7498728	7498839	7503585	7503854				7500073	7500184
ENSRNOG00000007206	Cfap20dc	chr15	+							11,17,14,9,13	0,1,2,3,4	8,11,9,13,19	0,0,0,1,0	198	99	2.51883e-05	0.00185202	1.0,0.895,0.778,0.6,0.619	1.0,1.0,1.0,0.867,1.0	-0.195	SHR vs. BN	SE					16386986	16387149	16393680	16394012				16389628	16389751
ENSRNOG00000060775	Lmo7	chr15	+							56,71,73,41,71	10,28,21,11,15	48,42,40,34,60	23,20,16,40,30	156	99	0.000728012	0.0322236	0.78,0.617,0.688,0.703,0.75	0.57,0.571,0.613,0.35,0.559	0.175	SHR vs. BN	SE					78748877	78748938	78752740	78752766				78750551	78750608
ENSRNOG00000008570	Cadps	chr15	+							24,19,27,24,19	0,1,0,0,0	4,20,5,14,20	1,2,2,3,2	168	99	2.13504e-05	0.00161315	1.0,0.918,1.0,1.0,1.0	0.702,0.855,0.596,0.733,0.855	0.235	SHR vs. BN	SE					12623699	12623823	12639500	12639607				12626125	12626194
ENSRNOG00000008570	Cadps	chr15	+							0,2,0,0,0	1,0,2,1,1	1,2,2,3,2	0,0,0,0,1	198	99	1.24304e-09	2.12673e-07	0.0,1.0,0.0,0.0,0.0	1.0,1.0,1.0,1.0,0.5	-0.7	SHR vs. BN	SE					12623699	12623823	12647006	12647148				12639500	12639607
ENSRNOG00000047106	Mtrf1	chr15	+							138,125,133,112,149	11,17,12,4,7	159,152,123,179,179	0,0,0,3,5	198	99	3.96994e-12	9.23386e-10	0.862,0.786,0.847,0.933,0.914	1.0,1.0,1.0,0.968,0.947	-0.115	SHR vs. BN	SE					54779111	54779221	54782018	54782110				54780779	54781205
ENSRNOG00000008892	Parp2	chr15	+							53,48,50,16,34	1,8,0,3,2	40,31,24,34,40	0,0,0,0,0	150	99	2.96017e-05	0.00212386	0.972,0.798,1.0,0.779,0.918	1.0,1.0,1.0,1.0,1.0	-0.107	SHR vs. BN	SE					24035943	24036014	24038926	24039023				24037091	24037142
ENSRNOG00000027249	Fancl	chr14	+							25,17,20,17,11	3,2,3,2,5	19,21,23,16,27	0,2,0,1,0	196	99	9.12577e-07	9.55173e-05	0.808,0.811,0.771,0.811,0.526	1.0,0.841,1.0,0.89,1.0	-0.201	SHR vs. BN	SE					100265485	100265586	100308325	100308476				100277744	100277841
ENSRNOG00000033575	Emid1	chr14	-							1,1,4,5,3	1,3,2,0,6	1,3,1,1,0	0,1,0,0,1	190	99	1.03723e-05	0.000826474	0.343,0.148,0.51,1.0,0.207	1.0,0.61,1.0,1.0,0.0	-0.28	SHR vs. BN	SE					80000485	80001230	80012451	80012496				80003856	80003947
ENSRNOG00000004281	Cobl	chr14	-							60,74,66,51,51	54,75,58,63,62	46,26,35,55,57	12,16,15,19,12	144	99	1.82836e-08	2.66932e-06	0.433,0.404,0.439,0.358,0.361	0.725,0.528,0.616,0.666,0.766	-0.261	SHR vs. BN	SE					86962529	86962627	86968563	86968792				86966198	86966243
ENSRNOG00000023614	Hsh2d	chr16	-							18,23,21,21,17	0,4,6,2,2	2,1,1,3,5	0,0,0,0,1	198	99	5.29798e-07	5.78341e-05	1.0,0.742,0.636,0.84,0.81	1.0,1.0,1.0,1.0,0.714	-0.137	SHR vs. BN	SE					17639932	17640022	17647940	17647991				17643920	17644067
ENSRNOG00000002271	Slain2	chr14	-							562,508,483,547,630	142,146,111,147,143	366,452,316,571,495	162,208,116,206,195	180	99	4.84262e-08	6.60284e-06	0.685,0.657,0.705,0.672,0.708	0.554,0.544,0.6,0.604,0.583	0.108	SHR vs. BN	SE					35240007	35240323	35253134	35253272				35245666	35245747
ENSRNOG00000002178	Mrps18c	chr14	-							323,346,383,294,329	139,161,186,88,140	401,421,323,489,542	41,49,37,62,63	157	99	0	0	0.594,0.575,0.565,0.678,0.597	0.86,0.844,0.846,0.833,0.844	-0.244	SHR vs. BN	SE					8812078	8812868	8814940	8815024				8813768	8813826
ENSRNOG00000002175	Clock	chr14	+							19,75,43,52,42	0,0,0,0,0	23,26,19,35,39	2,7,4,3,7	189	99	8.68638e-13	2.22326e-10	1.0,1.0,1.0,1.0,1.0	0.858,0.661,0.713,0.859,0.745	0.233	SHR vs. BN	SE					31950132	31950224	31959547	31959668				31955209	31955299
ENSRNOG00000016873	Msrb2	chr17	+							56,42,75,36,60	18,11,6,7,19	59,64,46,80,89	3,6,3,9,8	176	99	0.000167315	0.00931806	0.636,0.682,0.875,0.743,0.64	0.917,0.857,0.896,0.833,0.862	-0.158	SHR vs. BN	SE					81974195	81974509	81997932	81998080				81986084	81986161
ENSRNOG00000005177	Cryzl2	chr13	+							151,216,162,162,142	54,53,39,35,51	231,208,160,300,346	0,0,0,2,1	196	99	0	0	0.585,0.673,0.677,0.7,0.584	1.0,1.0,1.0,0.987,0.994	-0.352	SHR vs. BN	SE					69620933	69621042	69626428	69626487				69624133	69624230
ENSRNOG00000005177	Cryzl2	chr13	+							73,107,72,70,48	140,174,167,106,117	126,108,72,158,155	1,3,0,3,0	196	99	0	0	0.208,0.237,0.179,0.25,0.172	0.985,0.948,1.0,0.964,1.0	-0.77	SHR vs. BN	SE					69620933	69621042	69626988	69627054				69624133	69624230
ENSRNOG00000005177	Cryzl2	chr13	+							69,100,72,70,45	75,81,84,73,82	100,92,65,137,137	2,2,2,1,3	196	99	0	0	0.317,0.384,0.302,0.326,0.217	0.962,0.959,0.943,0.986,0.958	-0.652	SHR vs. BN	SE					69620933	69621042	69627741	69627851				69624133	69624230
ENSRNOG00000005177	Cryzl2	chr13	+							176,193,167,159,182	140,174,167,106,117	145,127,109,186,162	1,3,0,3,0	158	99	0	0	0.441,0.41,0.385,0.485,0.494	0.989,0.964,1.0,0.975,1.0	-0.543	SHR vs. BN	SE					69620933	69621042	69626988	69627054				69626428	69626487
ENSRNOG00000005177	Cryzl2	chr13	+							322,381,358,266,315	75,81,84,73,82	121,146,89,161,147	2,2,2,1,3	165	99	0	0	0.72,0.738,0.719,0.686,0.697	0.973,0.978,0.964,0.99,0.967	-0.262	SHR vs. BN	SE					69620933	69621042	69627741	69627851				69626988	69627054
ENSRNOG00000002385	Prg4	chr13	-							14,8,5,11,5	3,0,4,0,3	9,11,2,16,12	2,1,0,1,0	198	99	0.00027304	0.0142057	0.7,1.0,0.385,1.0,0.455	0.692,0.846,1.0,0.889,1.0	-0.177	SHR vs. BN	SE					62498552	62498672	62503618	62503721				62500080	62500203
ENSRNOG00000014866	Pign	chr13	-							31,34,20,31,27	2,0,0,0,1	19,22,16,30,18	3,3,3,0,1	182	99	0.000651371	0.029454	0.894,1.0,1.0,1.0,0.936	0.775,0.8,0.744,1.0,0.907	0.121	SHR vs. BN	SE					21802321	21802437	21806622	21806790				21802725	21802808
ENSRNOG00000046445	Rcor3	chr13	-							47,53,53,46,79	3,1,1,3,2	43,34,30,46,62	2,4,8,8,2	198	99	0.00108544	0.0448116	0.887,0.964,0.964,0.885,0.952	0.915,0.81,0.652,0.742,0.939	0.119	SHR vs. BN	SE					103624970	103627600	103634499	103634557				103628061	103628303
ENSRNOG00000042833	Prp2l1	chr10	-							1,1,4,3,2	2,1,0,0,0	1,0,0,2,2	1,4,2,0,0	198	99	8.41769e-05	0.0051827	0.2,0.333,1.0,1.0,1.0	0.333,0.0,0.0,1.0,1.0	0.24	SHR vs. BN	SE					88467380	88469122	88493567	88493642				88471490	88471609
ENSRNOG00000013780	Nf1	chr10	+							6,25,11,12,17	0,0,0,0,2	4,3,6,14,7	0,0,1,7,1	162	99	0.00081673	0.0354451	1.0,1.0,1.0,1.0,0.839	1.0,1.0,0.786,0.55,0.811	0.138	SHR vs. BN	SE					64418270	64418406	64427894	64428053				64422503	64422566
ENSRNOG00000002948	Abcc3	chr10	-							15,14,19,9,24	0,0,1,0,1	14,9,9,22,19	4,0,2,1,3	187	99	0.000120433	0.0070145	1.0,1.0,0.91,1.0,0.927	0.649,1.0,0.704,0.921,0.77	0.159	SHR vs. BN	SE					79315739	79315806	79316471	79316618				79316058	79316146
ENSRNOG00000048712	Ccdc137	chr10	+							101,132,103,86,94	0,0,0,0,0	64,54,36,85,71	7,7,7,9,7	179	99	0	0	1.0,1.0,1.0,1.0,1.0	0.835,0.81,0.74,0.839,0.849	0.185	SHR vs. BN	SE					105734265	105734348	105734787	105737158				105734529	105734609
ENSRNOG00000001769	Tnk2	chr11	-							18,17,9,19,16	31,39,31,18,40	18,23,19,31,32	19,12,16,25,25	144	99	8.07852e-05	0.00503486	0.285,0.231,0.166,0.421,0.216	0.394,0.569,0.449,0.46,0.468	-0.204	SHR vs. BN	SE					68117327	68118676	68120038	68120130				68119329	68119374
ENSRNOG00000026180	Letm2	chr16	+							7,11,7,8,7	0,0,4,0,0	9,1,4,10,7	1,4,0,2,2	198	99	0.000632705	0.0287929	1.0,1.0,0.467,1.0,1.0	0.818,0.111,1.0,0.714,0.636	0.238	SHR vs. BN	SE					66473208	66473682	66480382	66480529				66475102	66475246
ENSRNOG00000002338	Dgke	chr10	-							44,66,63,35,59	0,0,0,0,0	33,32,32,61,45	2,3,2,6,2	171	99	1.0686e-06	0.000109908	1.0,1.0,1.0,1.0,1.0	0.905,0.861,0.903,0.855,0.929	0.109	SHR vs. BN	SE					73858124	73858252	73864817	73864931				73860627	73860699
ENSRNOG00000019308	Arrb2	chr10	+							10,14,7,5,12	1,0,0,1,1	8,11,3,13,7	2,4,3,1,1	198	99	1.82404e-06	0.00017833	0.833,1.0,1.0,0.714,0.857	0.667,0.579,0.333,0.867,0.778	0.236	SHR vs. BN	SE					55146817	55147067	55150440	55150501				55149177	55149828
ENSRNOG00000055246	Ncor1	chr10	-							0,0,0,0,0	28,45,55,50,48	11,4,9,18,14	17,20,21,33,33	135	99	0	0	0.0,0.0,0.0,0.0,0.0	0.322,0.128,0.239,0.286,0.237	-0.242	SHR vs. BN	SE					47110844	47111037	47119317	47119454				47114939	47114975
ENSRNOG00000005107	Recql5	chr10	-							31,42,21,23,26	1,0,1,0,0	13,12,11,13,9	0,2,1,3,4	173	99	3.31674e-05	0.00232806	0.947,1.0,0.923,1.0,1.0	1.0,0.774,0.863,0.713,0.563	0.191	SHR vs. BN	SE					101129364	101129458	101129821	101129880				101129665	101129739
ENSRNOG00000004834	Llgl2	chr10	+							14,23,17,18,22	4,2,2,4,2	22,25,18,29,38	2,1,0,2,0	147	99	0.000286886	0.0147535	0.702,0.886,0.851,0.752,0.881	0.881,0.944,1.0,0.907,1.0	-0.132	SHR vs. BN	SE					101085337	101085366	101085831	101085877				101085600	101085648
ENSRNOG00000011680	Il16	chr1	-							4,6,5,1,9	34,42,28,22,28	42,57,49,70,68	0,0,0,0,0	198	99	0	0	0.056,0.067,0.082,0.022,0.138	1.0,1.0,1.0,1.0,1.0	-0.927	SHR vs. BN	SE					137621077	137621336	137625270	137625439				137622951	137623053
ENSRNOG00000059326	Abca9	chr10	-							10,16,8,17,12	0,0,0,0,0	0,2,3,4,1	4,4,1,3,0	198	99	8.58746e-12	1.93419e-09	1.0,1.0,1.0,1.0,1.0	0.0,0.2,0.6,0.4,1.0	0.56	SHR vs. BN	SE					95130667	95130832	95134546	95134693				95131288	95131496
ENSRNOG00000003284	Epn3	chr10	-							14,24,25,27,24	14,11,12,5,10	2,4,4,5,3	8,2,2,10,11	180	99	0.00120058	0.048662	0.355,0.545,0.534,0.748,0.569	0.121,0.524,0.524,0.216,0.13	0.247	SHR vs. BN	SE					79443084	79443213	79444196	79444315				79443405	79443486
ENSRNOG00000010495	Ttc17	chr3	-							87,149,147,86,126	23,27,28,11,27	81,52,59,99,106	35,27,15,35,36	198	99	0.000175435	0.00975499	0.654,0.734,0.724,0.796,0.7	0.536,0.491,0.663,0.586,0.596	0.147	SHR vs. BN	SE					80305583	80305843	80330618	80330805				80315734	80315905
ENSRNOG00000023463	Parp9	chr11	-							5,28,8,6,9	46,81,57,39,78	73,96,62,120,112	5,3,6,9,6	198	99	0	0	0.052,0.147,0.066,0.071,0.055	0.88,0.941,0.838,0.87,0.903	-0.808	SHR vs. BN	SE					64812661	64812757	64814857	64815455				64813510	64813683
ENSRNOG00000023463	Parp9	chr11	-							5,28,8,6,9	46,81,57,39,78	58,74,42,97,81	5,3,6,9,6	198	99	0	0	0.052,0.147,0.066,0.071,0.055	0.853,0.925,0.778,0.843,0.871	-0.776	SHR vs. BN	SE					64812661	64812757	64814857	64815455				64813510	64813711
ENSRNOG00000019992	Cnbd2	chr3	+							11,9,6,5,8	1,1,2,2,3	7,3,10,3,17	2,0,0,0,0	198	99	4.4128e-05	0.00296299	0.846,0.818,0.6,0.556,0.571	0.636,1.0,1.0,1.0,1.0	-0.249	SHR vs. BN	SE					144845525	144845689	144851320	144851459				144848476	144848633
ENSRNOG00000006002	Stk35	chr3	+							66,43,54,26,61	5,3,2,0,4	32,40,25,40,48	7,9,5,8,7	198	99	2.34008e-05	0.00173493	0.868,0.878,0.931,1.0,0.884	0.696,0.69,0.714,0.714,0.774	0.195	SHR vs. BN	SE					117018868	117019469	117044702	117045394				117027001	117027750
ENSRNOG00000046377	Btnl9	chr10	-							171,304,274,141,251	105,138,130,69,123	139,155,122,229,233	9,11,14,14,23	198	99	0	0	0.449,0.524,0.513,0.505,0.505	0.885,0.876,0.813,0.891,0.835	-0.361	SHR vs. BN	SE					33477220	33477253	33480747	33481029				33478100	33478229
ENSRNOG00000046377	Btnl9	chr10	-							271,337,281,189,277	93,103,127,66,105	85,63,63,127,103	50,43,34,53,65	198	99	0.000421528	0.0203817	0.593,0.621,0.525,0.589,0.569	0.459,0.423,0.481,0.545,0.442	0.109	SHR vs. BN	SE					33482540	33482888	33488864	33489025				33484861	33484987
ENSRNOG00000016610	Arhgap1	chr3	+							113,125,122,112,150	39,43,32,29,46	75,73,57,80,80	61,39,35,57,50	158	99	5.96188e-09	9.42957e-07	0.645,0.646,0.705,0.708,0.671	0.435,0.54,0.505,0.468,0.501	0.185	SHR vs. BN	SE					77620654	77621835	77625522	77625680				77623159	77623218
ENSRNOG00000015970	Tbc1d13	chr3	+							46,35,38,28,29	1,0,0,0,1	24,20,9,26,22	4,2,1,1,5	173	99	1.94984e-06	0.000189071	0.963,1.0,1.0,1.0,0.943	0.774,0.851,0.837,0.937,0.716	0.158	SHR vs. BN	SE					13408919	13409092	13412111	13412173				13409945	13410019
ENSRNOG00000015970	Tbc1d13	chr3	+							26,35,33,17,26	1,0,0,0,1	19,15,21,30,23	4,2,1,1,5	140	99	1.4795e-05	0.00115462	0.948,1.0,1.0,1.0,0.948	0.771,0.841,0.937,0.955,0.765	0.125	SHR vs. BN	SE					13408919	13409092	13412111	13412173				13411661	13411702
ENSRNOG00000021242	Adam33	chr3	-							21,36,29,27,13	4,1,1,4,3	8,15,13,15,25	1,0,0,1,0	198	99	3.38127e-05	0.00236404	0.724,0.947,0.935,0.771,0.684	0.8,1.0,1.0,0.882,1.0	-0.124	SHR vs. BN	SE					118276016	118276082	118276625	118276702				118276292	118276482
ENSRNOG00000004093	Rhot1	chr10	+							198,240,244,168,248	41,35,34,29,43	198,124,133,218,193	34,44,50,56,53	198	99	0.000426833	0.0205236	0.707,0.774,0.782,0.743,0.743	0.744,0.585,0.571,0.661,0.645	0.109	SHR vs. BN	SE					65252592	65252715	65261749	65262057				65260272	65260416
ENSRNOG00000017883	Camsap1	chr3	-							2,1,0,2,4	51,38,29,40,31	3,16,11,16,9	15,25,10,13,24	132	99	2.56462e-13	6.96694e-11	0.029,0.019,0.0,0.036,0.088	0.13,0.324,0.452,0.48,0.22	-0.287	SHR vs. BN	SE					8771696	8771838	8775282	8775363				8774285	8774318
ENSRNOG00000016913	Stk36	chr9	+							18,28,10,13,15	1,5,4,1,1	9,8,5,17,13	0,0,0,1,1	198	99	2.30677e-06	0.000217748	0.9,0.737,0.556,0.867,0.882	1.0,1.0,1.0,0.895,0.867	-0.164	SHR vs. BN	SE					76191490	76191588	76193751	76193902				76192087	76192193
ENSRNOG00000007692	Ift52	chr3	+							106,146,147,119,175	21,26,32,16,23	124,158,106,201,224	3,0,2,1,4	168	99	0	0	0.748,0.768,0.73,0.814,0.818	0.961,1.0,0.969,0.992,0.971	-0.203	SHR vs. BN	SE					151682879	151682969	151688096	151688251				151685321	151685390
ENSRNOG00000015396	Sptan1	chr3	+							211,224,221,165,210	328,418,388,277,318	215,218,184,280,316	226,236,150,273,260	162	99	1.98944e-11	4.23942e-09	0.282,0.247,0.258,0.267,0.288	0.368,0.361,0.428,0.385,0.426	-0.125	SHR vs. BN	SE					13302155	13302173	13304216	13304271				13303164	13303227
ENSRNOG00000007117	Cluap1	chr10	-							134,186,156,114,121	21,21,19,14,20	67,101,70,88,101	26,29,14,15,28	195	99	0.000243159	0.0128961	0.764,0.818,0.807,0.805,0.754	0.567,0.639,0.717,0.749,0.647	0.126	SHR vs. BN	SE					11608453	11608537	11612428	11612608				11610231	11610327
ENSRNOG00000057458	Oip5	chr3	-							7,7,5,5,11	0,2,0,4,4	4,4,1,5,7	0,0,0,0,0	166	99	1.18239e-05	0.000939232	1.0,0.676,1.0,0.427,0.621	1.0,1.0,1.0,1.0,1.0	-0.255	SHR vs. BN	SE					106600067	106600190	106602927	106603250				106602626	106602693
ENSRNOG00000021230	Ubox5	chr3	-							70,75,55,75,59	33,21,17,25,40	54,34,33,70,82	7,9,2,3,10	198	99	8.16631e-07	8.72716e-05	0.515,0.641,0.618,0.6,0.424	0.794,0.654,0.892,0.921,0.804	-0.253	SHR vs. BN	SE					117812334	117812493	117817891	117817986				117815176	117816374
ENSRNOG00000017583	Mapkap1	chr3	+							96,160,144,83,124	3,4,4,1,3	121,105,83,134,145	13,17,11,20,21	198	99	3.50386e-13	9.37534e-11	0.941,0.952,0.947,0.976,0.954	0.823,0.755,0.79,0.77,0.775	0.171	SHR vs. BN	SE					17715833	17716250	17744194	17744284				17741316	17741644
ENSRNOG00000017583	Mapkap1	chr3	+							112,132,119,109,104	3,3,0,0,5	114,104,68,135,107	10,8,5,11,13	189	99	2.7386e-08	3.89835e-06	0.951,0.958,1.0,1.0,0.916	0.857,0.872,0.877,0.865,0.812	0.108	SHR vs. BN	SE					17715833	17716250	17753288	17753437				17744194	17744284
ENSRNOG00000018829	RGD1308134	chr10	-							82,77,71,58,79	62,74,56,41,85	76,73,74,135,101	41,41,32,75,63	198	99	0.000412316	0.0199906	0.398,0.342,0.388,0.414,0.317	0.481,0.471,0.536,0.474,0.445	-0.11	SHR vs. BN	SE					54951990	54952250	54952805	54952993				54952477	54952582
ENSRNOG00000048450	Cyp4f37	chr7	+							9,14,17,3,12	0,3,1,4,1	3,3,1,2,6	0,0,0,0,0	153	99	0.000731902	0.0323379	1.0,0.751,0.917,0.327,0.886	1.0,1.0,1.0,1.0,1.0	-0.224	SHR vs. BN	SE					11574288	11574486	11587276	11587404				11587131	11587185
ENSRNOG00000010812	Osbpl6	chr3	+							53,80,74,49,86	75,87,71,56,82	18,29,16,37,39	68,77,59,118,117	174	99	1.9984e-15	6.77306e-13	0.287,0.343,0.372,0.332,0.374	0.131,0.176,0.134,0.151,0.159	0.191	SHR vs. BN	SE					61497406	61497510	61507152	61507318				61502319	61502394
ENSRNOG00000010602	Birc2	chr8	-							94,129,126,81,106	18,20,20,4,15	101,69,60,109,102	2,3,2,1,2	198	99	1.55689e-11	3.39908e-09	0.723,0.763,0.759,0.91,0.779	0.962,0.92,0.938,0.982,0.962	-0.166	SHR vs. BN	SE					4978664	4978743	4988656	4988732				4985129	4987053
ENSRNOG00000012480	Pxylp1	chr8	-							96,104,94,117,139	1,3,0,5,1	23,34,44,64,37	4,2,2,7,6	198	99	5.3238e-06	0.000457628	0.98,0.945,1.0,0.921,0.986	0.742,0.895,0.917,0.821,0.755	0.14	SHR vs. BN	SE					97436077	97436236	97485032	97485064				97452493	97452625
ENSRNOG00000011758	Fkbp7	chr3	-							2,4,0,1,3	3,4,1,2,2	3,2,2,4,1	0,0,1,0,1	198	99	9.87024e-08	1.26806e-05	0.25,0.333,0.0,0.2,0.429	1.0,1.0,0.5,1.0,0.333	-0.524	SHR vs. BN	SE					61615096	61615151	61619950	61620102				61615564	61615680
ENSRNOG00000015294	Paxx	chr3	-							60,94,94,84,86	12,26,9,10,22	79,134,64,128,130	7,3,7,8,5	160	99	3.15423e-07	3.60931e-05	0.756,0.691,0.866,0.839,0.707	0.875,0.965,0.85,0.908,0.941	-0.136	SHR vs. BN	SE					8275732	8275782	8276074	8276239				8275942	8276003
ENSRNOG00000005907	Rad18	chr4	-							22,30,17,8,24	8,5,0,3,4	16,13,8,15,22	0,1,4,0,0	162	99	0.00089155	0.0382721	0.627,0.786,1.0,0.62,0.786	1.0,0.888,0.55,1.0,1.0	-0.124	SHR vs. BN	SE					145735653	145736567	145765940	145766100				145744971	145745034
ENSRNOG00000056962	Nat8b	chr4	-							11,25,26,18,16	6,6,2,2,10	2,0,1,10,0	5,4,2,7,2	198	99	1.23715e-05	0.000980545	0.478,0.676,0.867,0.818,0.444	0.167,0.0,0.2,0.417,0.0	0.5	SHR vs. BN	SE					118359442	118360295	118362984	118363563				118361185	118361343
ENSRNOG00000001842	Mrps35	chr4	+							152,193,215,166,160	4,16,7,10,11	252,209,183,250,278	26,35,18,32,52	169	99	2.86913e-08	4.06787e-06	0.957,0.876,0.947,0.907,0.895	0.85,0.778,0.856,0.821,0.758	0.104	SHR vs. BN	SE					179972171	179972311	179987237	179987710				179977981	179978051
ENSRNOG00000065970	Klrc3	chr4	-							7,3,6,2,8	6,5,1,2,0	3,3,0,2,4	0,0,1,1,0	198	99	3.0468e-05	0.0021674	0.368,0.231,0.75,0.333,1.0	1.0,1.0,0.0,0.5,1.0	-0.164	SHR vs. BN	SE					163106023	163106713	163107863	163108006				163106904	163107014
ENSRNOG00000025141	Kiz	chr3	+							31,48,30,33,35	2,7,4,4,2	25,27,18,37,23	0,0,0,0,2	162	99	9.09348e-07	9.54601e-05	0.905,0.807,0.821,0.834,0.914	1.0,1.0,1.0,1.0,0.875	-0.119	SHR vs. BN	SE					134355891	134356057	134363281	134363365				134356717	134356780
ENSRNOG00000028557	Hibch	chr9	-							31,37,53,30,64	40,73,65,52,69	19,40,18,35,43	89,80,52,100,98	133	99	3.33583e-05	0.00233685	0.366,0.274,0.378,0.3,0.408	0.137,0.271,0.205,0.207,0.246	0.132	SHR vs. BN	SE					48590100	48590819	48603694	48603776				48594193	48594227
ENSRNOG00000017723	Cept1	chr2	-							40,39,43,38,32	9,10,14,5,8	18,23,18,29,17	15,14,10,24,19	184	99	7.39949e-07	7.95546e-05	0.705,0.677,0.623,0.804,0.683	0.392,0.469,0.492,0.394,0.325	0.284	SHR vs. BN	SE					193996899	193997031	194010382	194010467				194003195	194003280
ENSRNOG00000017723	Cept1	chr2	-							23,30,29,20,26	1,4,4,1,5	35,37,29,62,63	1,0,0,0,0	184	99	4.6935e-08	6.42414e-06	0.925,0.801,0.796,0.915,0.737	0.95,1.0,1.0,1.0,1.0	-0.155	SHR vs. BN	SE					193996899	193997031	194018643	194018785				194010382	194010467
ENSRNOG00000017723	Cept1	chr2	-							14,21,15,15,18	48,50,59,37,60	20,24,20,38,44	21,28,19,49,32	184	99	2.46764e-09	4.06556e-07	0.136,0.184,0.12,0.179,0.139	0.339,0.316,0.362,0.294,0.425	-0.196	SHR vs. BN	SE					194003195	194003280	194018643	194018785				194010382	194010467
ENSRNOG00000050483	Pradc1	chr4	-							18,24,28,22,25	8,6,5,6,7	22,17,16,21,31	2,1,1,3,2	198	99	0.000225273	0.0120917	0.529,0.667,0.737,0.647,0.641	0.846,0.895,0.889,0.778,0.886	-0.215	SHR vs. BN	SE					117986389	117986490	117989515	117989886				117988896	117989417
ENSRNOG00000063181	Rpp38	chr17	+							17,17,20,10,18	0,0,0,0,0	20,16,6,14,14	4,1,3,4,4	198	99	4.77955e-11	9.77529e-09	1.0,1.0,1.0,1.0,1.0	0.714,0.889,0.5,0.636,0.636	0.325	SHR vs. BN	SE					74912733	74914311	74916826	74920677				74914623	74914791
ENSRNOG00000003554	Piga	chrX	-							7,14,3,5,5	3,1,1,2,1	11,5,8,6,16	0,0,0,2,0	198	99	0.000214965	0.0115558	0.538,0.875,0.6,0.556,0.714	1.0,1.0,1.0,0.6,1.0	-0.263	SHR vs. BN	SE					30052158	30052938	30055134	30055341				30054236	30054405
ENSRNOG00000021420	Tirap	chr8	-							47,41,52,42,46	1,1,1,1,4	34,37,22,38,36	5,4,3,3,6	198	99	0.000265282	0.0139242	0.959,0.953,0.963,0.955,0.852	0.773,0.822,0.786,0.864,0.75	0.137	SHR vs. BN	SE					33531724	33535065	33537826	33537984				33535533	33536175
ENSRNOG00000013877	Ttc23	chr1	+							13,25,32,25,16	1,4,0,1,5	19,19,14,19,20	0,0,0,1,2	198	99	0.000595793	0.0274643	0.867,0.758,1.0,0.926,0.615	1.0,1.0,1.0,0.905,0.833	-0.114	SHR vs. BN	SE					121248083	121248476	121297985	121298091				121262652	121262852
ENSRNOG00000012454	Trmt10b	chr5	+							58,48,46,37,60	2,1,2,0,3	34,32,33,65,60	5,4,2,7,8	198	99	7.60696e-05	0.00480833	0.935,0.96,0.92,1.0,0.909	0.773,0.8,0.892,0.823,0.789	0.129	SHR vs. BN	SE					59558902	59559017	59563713	59563866				59562057	59562182
ENSRNOG00000010253	Cd163	chr4	+							1,1,1,6,7	9,8,2,4,10	3,9,16,23,10	0,2,1,0,1	198	99	5.66214e-15	1.79909e-12	0.053,0.059,0.2,0.429,0.259	1.0,0.692,0.889,1.0,0.833	-0.683	SHR vs. BN	SE					157113937	157114027	157117669	157117878				157115025	157115134
ENSRNOG00000028255	Usp36	chr10	-							38,59,50,61,35	1,0,0,0,2	32,24,22,37,36	6,3,6,4,4	198	99	4.42766e-10	7.91794e-08	0.95,1.0,1.0,1.0,0.897	0.727,0.8,0.647,0.822,0.818	0.207	SHR vs. BN	SE					103524573	103524835	103528587	103528735				103526419	103526568
ENSRNOG00000028255	Usp36	chr10	-							11,29,21,19,17	1,0,0,0,2	14,12,14,16,17	6,3,6,4,4	198	99	1.04738e-09	1.80937e-07	0.846,1.0,1.0,1.0,0.81	0.538,0.667,0.538,0.667,0.68	0.313	SHR vs. BN	SE					103524573	103524835	103528587	103528877				103526419	103526601
ENSRNOG00000051470	Card9	chr3	-							441,615,749,454,679	39,71,92,48,75	12,7,5,9,9	0,0,0,0,1	173	99	1.25216e-07	1.57457e-05	0.866,0.832,0.823,0.844,0.838	1.0,1.0,1.0,1.0,0.837	-0.127	SHR vs. BN	SE					9172127	9172204	9174433	9174475				9172623	9172697
ENSRNOG00000051470	Card9	chr3	-							136,212,207,165,193	39,71,92,48,75	6,1,1,3,2	0,0,0,0,1	148	99	4.21334e-08	5.81164e-06	0.7,0.666,0.601,0.697,0.633	1.0,1.0,1.0,1.0,0.572	-0.255	SHR vs. BN	SE					9172127	9172204	9174433	9174475				9173974	9174023
ENSRNOG00000019986	Pot1	chr4	-							21,19,24,21,15	14,12,16,9,28	6,8,5,6,13	17,23,12,26,25	198	99	3.04105e-06	0.000275374	0.429,0.442,0.429,0.538,0.211	0.15,0.148,0.172,0.103,0.206	0.254	SHR vs. BN	SE					54252380	54252427	54259785	54259851				54255293	54255642
ENSRNOG00000019986	Pot1	chr4	-							21,19,21,18,16	8,9,7,7,9	7,9,4,6,13	12,19,11,13,15	198	99	7.04274e-08	9.2826e-06	0.568,0.514,0.6,0.563,0.471	0.226,0.191,0.154,0.188,0.302	0.331	SHR vs. BN	SE					54247404	54247519	54259785	54259851				54255420	54255642
ENSRNOG00000019986	Pot1	chr4	-							29,22,28,18,16	14,12,16,9,28	8,8,6,6,14	17,23,12,26,25	198	99	1.96582e-06	0.000190102	0.509,0.478,0.467,0.5,0.222	0.19,0.148,0.2,0.103,0.219	0.263	SHR vs. BN	SE					54252380	54252427	54259785	54259851				54255420	54255642
ENSRNOG00000024008	Cdc25c	chr18	-							6,12,6,4,13	0,4,7,0,3	2,2,4,6,4	0,0,0,2,0	194	99	8.76991e-06	0.000709306	1.0,0.605,0.304,1.0,0.689	1.0,1.0,1.0,0.605,1.0	-0.201	SHR vs. BN	SE					26352261	26352307	26355455	26355930				26353898	26353993
ENSRNOG00000012558	Orc2	chr9	-							17,26,17,12,29	3,0,0,0,0	11,9,9,18,16	0,3,1,5,5	160	99	1.15476e-06	0.000118428	0.778,1.0,1.0,1.0,1.0	1.0,0.65,0.848,0.69,0.664	0.185	SHR vs. BN	SE					60015659	60015853	60023968	60024058				60017565	60017626
ENSRNOG00000012558	Orc2	chr9	-							15,17,8,9,4	3,0,0,0,0	4,4,5,10,3	0,3,1,5,5	128	99	1.0409e-06	0.000107995	0.795,1.0,1.0,1.0,1.0	1.0,0.508,0.795,0.607,0.317	0.314	SHR vs. BN	SE					60015659	60015853	60023968	60024058				60023352	60023381
ENSRNOG00000052232	Cyb561d1	chr2	-							10,13,7,3,5	4,0,3,5,1	4,6,8,5,3	0,1,1,0,1	137	99	3.04952e-05	0.0021674	0.644,1.0,0.628,0.302,0.783	1.0,0.813,0.853,1.0,0.684	-0.199	SHR vs. BN	SE					195834883	195836366	195837306	195838243				195836765	195836803
ENSRNOG00000011589	Camk2d	chr2	+							250,292,310,212,258	63,114,94,53,85	272,257,209,363,376	50,38,29,73,64	132	99	1.00092e-07	1.28128e-05	0.749,0.658,0.712,0.75,0.695	0.803,0.835,0.844,0.789,0.815	-0.104	SHR vs. BN	SE					215233570	215233605	215242382	215242431				215235087	215235120
ENSRNOG00000018220	Pde4dip	chr2	-							2303,2414,2152,2010,2539	337,346,244,279,373	2735,2765,2107,3677,3174	37,35,27,64,54	198	99	0	0	0.774,0.777,0.815,0.783,0.773	0.974,0.975,0.975,0.966,0.967	-0.187	SHR vs. BN	SE					185311381	185311567	185314251	185314475				185313546	185313648
ENSRNOG00000042905	RT1-T24-4	chr20	+							23,21,21,16,16	0,3,2,4,3	189,270,204,336,302	0,2,1,1,0	147	99	6.05768e-06	0.000512054	1.0,0.825,0.876,0.729,0.782	1.0,0.989,0.993,0.996,1.0	-0.153	SHR vs. BN	SE					2691642	2691672	2692061	2692511				2691880	2691928
ENSRNOG00000010183	Gask1b	chr2	+							43,54,46,38,50	2,7,8,5,5	22,15,18,49,26	0,1,0,3,2	198	99	0.000715634	0.0317151	0.915,0.794,0.742,0.792,0.833	1.0,0.882,1.0,0.891,0.867	-0.113	SHR vs. BN	SE					165047683	165047806	165049127	165050262				165048102	165048332
ENSRNOG00000053203	Mical3	chr4	-							99,93,105,87,76	17,32,28,12,23	94,89,63,86,106	5,13,6,12,17	198	99	0.000941292	0.0400212	0.744,0.592,0.652,0.784,0.623	0.904,0.774,0.84,0.782,0.757	-0.132	SHR vs. BN	SE					154186194	154186257	154191946	154192185				154187678	154187816
ENSRNOG00000026527	Snx32	chr1	-							9,3,8,4,6	1,0,0,0,1	9,7,3,10,7	4,1,1,2,3	139	99	7.51894e-06	0.000614506	0.865,1.0,1.0,1.0,0.81	0.616,0.833,0.681,0.781,0.624	0.228	SHR vs. BN	SE					202803028	202803114	202804303	202804379				202804080	202804120
ENSRNOG00000028628	Znf865	chr1	-							37,64,37,12,29	6,2,1,3,3	22,37,11,38,34	0,0,0,1,0	198	99	1.24276e-06	0.000125286	0.755,0.941,0.949,0.667,0.829	1.0,1.0,1.0,0.95,1.0	-0.162	SHR vs. BN	SE					68810127	68811136	68822937	68823373				68812612	68814904
ENSRNOG00000025285	Gfm2	chr2	+							173,274,216,168,262	6,13,11,8,3	100,107,66,166,131	16,7,7,23,14	198	99	1.02524e-07	1.30771e-05	0.935,0.913,0.908,0.913,0.978	0.758,0.884,0.825,0.783,0.824	0.115	SHR vs. BN	SE					28471957	28472106	28473238	28473338				28473014	28473155
ENSRNOG00000012095	Pkia	chr2	-							17,14,19,20,27	3,9,5,5,11	54,29,23,37,37	1,1,3,5,5	198	99	5.63485e-05	0.00368617	0.739,0.438,0.655,0.667,0.551	0.964,0.935,0.793,0.787,0.787	-0.243	SHR vs. BN	SE					94405941	94406119	94413851	94414282				94409514	94409634
ENSRNOG00000026842	Nnt	chr2	-							7465,8237,8189,6383,8054	0,1,1,0,1	4107,3910,3114,5595,5195	961,1061,780,1531,1397	198	99	0	0	1.0,1.0,1.0,1.0,1.0	0.681,0.648,0.666,0.646,0.65	0.342	SHR vs. BN	SE					51457288	51457442	51459093	51459227				51458369	51458561
ENSRNOG00000061862	Zbtb10	chr2	-							17,20,29,14,15	0,3,1,2,5	10,24,13,29,21	0,2,0,1,0	198	99	2.73446e-05	0.00199409	1.0,0.769,0.935,0.778,0.6	1.0,0.857,1.0,0.935,1.0	-0.142	SHR vs. BN	SE					92480229	92480402	92494751	92495634				92480560	92480737
ENSRNOG00000061862	Zbtb10	chr2	-							11,22,15,12,20	0,3,1,2,5	13,9,1,30,21	0,2,0,1,0	198	99	0.000285511	0.0147253	1.0,0.786,0.882,0.75,0.667	1.0,0.692,1.0,0.938,1.0	-0.109	SHR vs. BN	SE					92480229	92480402	92494751	92495634				92483323	92483431
ENSRNOG00000012149	Gpsm2	chr2	-							13,13,10,4,16	2,3,0,2,2	7,8,5,7,6	0,0,0,1,0	198	99	0.000180366	0.00994452	0.765,0.684,1.0,0.5,0.8	1.0,1.0,1.0,0.778,1.0	-0.206	SHR vs. BN	SE					196360386	196360608	196374792	196375154				196366653	196366957
ENSRNOG00000028129	Fktn	chr5	+							4,13,17,14,8	2,2,1,0,1	0,0,3,0,0	4,1,1,2,4	198	99	1.86384e-12	4.54305e-10	0.5,0.765,0.895,1.0,0.8	0.0,0.0,0.6,0.0,0.0	0.672	SHR vs. BN	SE					68340027	68340189	68347637	68347840				68344905	68345115
ENSRNOG00000028129	Fktn	chr5	+							5,14,13,7,7	2,13,14,12,7	4,5,2,3,3	0,0,2,0,0	166	99	1.8302e-08	2.66932e-06	0.599,0.391,0.356,0.258,0.374	1.0,1.0,0.374,1.0,1.0	-0.479	SHR vs. BN	SE					68344905	68345115	68347637	68347840				68346493	68346560
ENSRNOG00000055450	Ckmt2	chr2	-							121,139,180,97,141	47,56,72,27,42	390,360,281,467,468	221,253,235,295,371	198	99	7.79063e-10	1.35905e-07	0.563,0.554,0.556,0.642,0.627	0.469,0.416,0.374,0.442,0.387	0.171	SHR vs. BN	SE					23086932	23087067	23092732	23092931				23090722	23090944
ENSRNOG00000018838	Paox	chr1	+							22,23,16,16,15	3,1,3,1,4	14,10,14,20,15	0,0,0,0,0	198	99	6.06068e-07	6.55566e-05	0.786,0.92,0.727,0.889,0.652	1.0,1.0,1.0,1.0,1.0	-0.205	SHR vs. BN	SE					194919682	194919882	194923169	194923422				194920293	194920780
ENSRNOG00000009491	Phc3	chr2	+							10,29,16,20,5	0,5,2,2,1	6,19,10,20,10	0,1,0,1,1	177	99	0.000793891	0.0345382	1.0,0.764,0.817,0.848,0.737	1.0,0.914,1.0,0.918,0.848	-0.103	SHR vs. BN	SE					112416945	112417101	112431810	112431969				112420659	112420737
ENSRNOG00000050024	Ms4a4a	chr1	+							95,105,115,59,92	4,8,12,9,7	61,71,49,77,71	0,1,2,0,0	198	99	2.73479e-10	5.09545e-08	0.922,0.868,0.827,0.766,0.868	1.0,0.973,0.925,1.0,1.0	-0.129	SHR vs. BN	SE					208070783	208070942	208078647	208078704				208073346	208073475
ENSRNOG00000025711	Spout1	chr3	-							156,201,185,119,146	12,24,5,15,10	230,240,172,306,296	0,0,0,4,0	198	99	0	0	0.867,0.807,0.949,0.799,0.88	1.0,1.0,1.0,0.975,1.0	-0.135	SHR vs. BN	SE					13462707	13462857	13470095	13470154				13465273	13465421
ENSRNOG00000020857	Ppfia1	chr1	-							79,111,115,48,83	30,40,34,24,39	66,87,43,146,103	12,27,12,28,20	174	99	0.00104357	0.0434358	0.6,0.612,0.658,0.532,0.548	0.758,0.647,0.671,0.748,0.746	-0.124	SHR vs. BN	SE					199676884	199676968	199678519	199678654				199677313	199677388
ENSRNOG00000066838		chr2	+							13,16,16,15,22	0,0,0,0,0	11,10,9,12,12	1,2,3,2,3	195	99	1.93747e-07	2.3452e-05	1.0,1.0,1.0,1.0,1.0	0.848,0.717,0.604,0.753,0.67	0.282	SHR vs. BN	SE					84601493	84601545	84616835	84618995				84611854	84611950
ENSRNOG00000012690	Nipa2	chr1	-							4,8,7,11,11	6,12,4,6,4	6,1,2,1,5	5,5,10,13,9	166	99	0.00112348	0.0460083	0.284,0.284,0.511,0.522,0.621	0.417,0.107,0.107,0.044,0.249	0.26	SHR vs. BN	SE					106820421	106820519	106823070	106823191				106822150	106822217
ENSRNOG00000049944	Slc25a22	chr1	-							70,83,78,59,105	4,0,4,1,1	69,86,46,101,95	12,20,5,22,19	175	99	2.55351e-14	7.57266e-12	0.908,1.0,0.917,0.971,0.983	0.765,0.709,0.839,0.722,0.739	0.201	SHR vs. BN	SE					196532826	196532982	196536242	196536319				196533929	196534005
ENSRNOG00000009236	Necap1	chr4	+							17,26,28,15,20	63,80,69,49,34	6,5,2,3,3	61,55,33,47,77	184	99	5.71765e-13	1.49613e-10	0.127,0.149,0.179,0.141,0.24	0.05,0.047,0.032,0.033,0.021	0.131	SHR vs. BN	SE					156103987	156104091	156110486	156110587				156109024	156109109
ENSRNOG00000011526	Pcsk6	chr1	+							236,306,317,223,275	81,98,102,63,70	101,104,74,138,148	49,49,32,78,93	138	99	1.0378e-06	0.000107989	0.676,0.691,0.69,0.717,0.738	0.597,0.604,0.624,0.559,0.533	0.119	SHR vs. BN	SE					119602543	119602723	119608944	119609047				119602881	119602920
ENSRNOG00000011411	Adgrg6	chr1	-							1,4,0,0,0	10,8,6,7,5	2,3,1,4,5	1,3,3,3,5	145	99	7.23643e-06	0.000596118	0.064,0.254,0.0,0.0,0.0	0.577,0.406,0.185,0.477,0.406	-0.347	SHR vs. BN	SE					8814866	8815678	8819129	8819282				8817872	8817918
ENSRNOG00000042777	Zfp28	chr1	-							0,4,3,3,4	6,4,5,2,4	0,0,1,0,0	2,3,1,2,1	198	99	3.85719e-07	4.35764e-05	0.0,0.333,0.231,0.429,0.333	0.0,0.0,0.333,0.0,0.0	0.199	SHR vs. BN	SE					67518385	67518475	67524822	67524881				67523957	67524202
ENSRNOG00000009484	Ptcd3	chr4	-							0,0,0,0,0	319,283,290,249,319	141,162,112,195,182	125,105,82,155,142	198	99	0	0	0.0,0.0,0.0,0.0,0.0	0.361,0.435,0.406,0.386,0.391	-0.396	SHR vs. BN	SE					103923986	103924028	103925094	103925243				103924378	103924486
ENSRNOG00000018766	Rrp8	chr1	-							37,65,36,25,38	1,2,2,4,1	22,19,16,31,35	10,6,8,2,11	198	99	7.96575e-07	8.53847e-05	0.949,0.942,0.9,0.758,0.95	0.524,0.613,0.5,0.886,0.614	0.272	SHR vs. BN	SE					160086223	160086677	160088482	160088633				160086886	160087253
ENSRNOG00000058476	Mast2	chr5	-							26,22,28,14,24	86,93,95,72,52	58,66,44,67,84	57,59,47,93,84	120	99	3.66374e-15	1.20723e-12	0.2,0.163,0.196,0.138,0.276	0.456,0.48,0.436,0.373,0.452	-0.245	SHR vs. BN	SE					129800476	129800555	129807235	129807311				129803706	129803727
ENSRNOG00000059097	Ddx60	chr16	-							21,41,16,18,30	3,4,6,2,6	4,6,9,9,7	0,1,2,0,0	198	99	5.10542e-05	0.00337707	0.778,0.837,0.571,0.818,0.714	1.0,0.75,0.692,1.0,1.0	-0.145	SHR vs. BN	SE					28152719	28152835	28155201	28155342				28153244	28153350
ENSRNOG00000064293	Gdpgp1	chr1	+							22,50,32,23,34	3,8,8,4,7	25,11,13,31,20	9,14,11,14,9	198	99	7.38178e-05	0.00469938	0.786,0.758,0.667,0.742,0.708	0.581,0.282,0.371,0.525,0.526	0.275	SHR vs. BN	SE					134183695	134184426	134190618	134191934				134189782	134189891
ENSRNOG00000064293	Gdpgp1	chr1	+							27,48,32,20,32	0,1,3,0,1	23,14,13,42,21	1,6,4,11,6	198	99	3.16721e-08	4.47268e-06	1.0,0.96,0.842,1.0,0.941	0.92,0.538,0.619,0.656,0.636	0.275	SHR vs. BN	SE					134184619	134185051	134190618	134191934				134189782	134189891
ENSRNOG00000002318	Limch1	chr14	-							171,181,202,163,196	71,62,68,44,57	81,92,81,111,96	63,66,51,89,78	186	99	2.24198e-12	5.38973e-10	0.562,0.608,0.613,0.664,0.647	0.406,0.426,0.458,0.399,0.396	0.202	SHR vs. BN	SE					41124377	41124486	41128036	41128160				41126215	41126302
ENSRNOG00000002318	Limch1	chr14	-							176,156,168,147,188	71,62,68,44,57	67,70,73,93,85	63,66,51,89,78	177	99	1.73195e-14	5.26793e-12	0.581,0.585,0.58,0.651,0.648	0.373,0.372,0.445,0.369,0.379	0.221	SHR vs. BN	SE					41124377	41124486	41128036	41128160				41126224	41126302
ENSRNOG00000047229	Trim68	chr1	-							62,114,102,49,72	0,0,2,0,0	54,43,32,63,61	14,13,13,14,20	195	99	0	0	1.0,1.0,0.963,1.0,1.0	0.662,0.627,0.555,0.696,0.608	0.363	SHR vs. BN	SE					157116597	157116858	157120637	157121097				157118173	157118269
ENSRNOG00000050645	Tprkb	chr4	+							26,17,28,15,21	13,8,10,11,21	9,11,2,17,16	18,24,8,14,23	198	99	0.000284059	0.0146717	0.5,0.515,0.583,0.405,0.333	0.2,0.186,0.111,0.378,0.258	0.241	SHR vs. BN	SE					118343009	118343044	118348228	118348317				118347140	118347296
ENSRNOG00000050645	Tprkb	chr4	+							11,5,13,2,12	7,11,6,2,3	1,0,0,1,0	5,10,3,19,7	198	99	1.96509e-13	5.42107e-11	0.44,0.185,0.52,0.333,0.667	0.091,0.0,0.0,0.026,0.0	0.406	SHR vs. BN	SE					118343009	118343044	118350956	118351118				118347140	118347296
ENSRNOG00000016038	Mgmt	chr1	+							4,0,1,2,3	3,1,1,1,3	1,2,1,1,0	0,0,0,0,1	198	99	2.35982e-07	2.76247e-05	0.4,0.0,0.333,0.5,0.333	1.0,1.0,1.0,1.0,0.0	-0.487	SHR vs. BN	SE					191711112	191711156	191897411	191897572				191754257	191754505
ENSRNOG00000025295	Mavs	chr3	+							54,51,54,38,40	3,3,3,3,3	34,52,39,75,77	0,1,0,0,0	198	99	2.90756e-06	0.000265994	0.9,0.895,0.9,0.864,0.87	1.0,0.963,1.0,1.0,1.0	-0.107	SHR vs. BN	SE					118451742	118451781	118459035	118459205				118456265	118456444
ENSRNOG00000012084	Xpnpep1	chr1	-							215,254,219,174,285	0,0,1,0,0	132,150,124,177,183	7,6,7,20,8	189	99	0	0	1.0,1.0,0.991,1.0,1.0	0.908,0.929,0.903,0.823,0.923	0.101	SHR vs. BN	SE					252012751	252012810	252016113	252016324				252014799	252014889
ENSRNOG00000036859	Gdpd5	chr1	+							3,5,3,2,9	4,4,3,3,4	3,0,0,1,3	5,4,7,3,4	185	99	0.000663098	0.0298327	0.286,0.401,0.349,0.263,0.546	0.243,0.0,0.0,0.151,0.286	0.233	SHR vs. BN	SE					153679717	153680398	153723198	153723375				153685300	153685386
ENSRNOG00000002251	Sec31a	chr14	+							196,219,167,172,222	78,122,107,64,124	201,216,115,218,257	39,72,40,74,84	198	99	0.000191175	0.0104644	0.557,0.473,0.438,0.573,0.472	0.72,0.6,0.59,0.596,0.605	-0.12	SHR vs. BN	SE					9254689	9254813	9261731	9261790				9256572	9256908
ENSRNOG00000023985	Fan1	chr1	-							26,59,45,27,38	0,1,0,0,1	40,16,19,31,27	1,2,1,4,2	198	99	0.000446647	0.0212498	1.0,0.967,1.0,1.0,0.95	0.952,0.8,0.905,0.795,0.871	0.119	SHR vs. BN	SE					117928153	117928304	117933969	117934089				117928955	117929120
ENSRNOG00000050636	Arhgef10l	chr5	-							16,27,26,25,15	83,87,76,36,82	49,61,41,61,46	42,45,49,62,71	114	99	1.09665e-08	1.6329e-06	0.143,0.212,0.229,0.376,0.137	0.503,0.541,0.421,0.461,0.36	-0.238	SHR vs. BN	SE					152846762	152846944	152849369	152849515				152847177	152847192
ENSRNOG00000018042	Mrpl48	chr1	-							14,8,12,6,7	12,6,12,10,9	0,0,0,0,0	1,2,2,1,1	137	99	1.67487e-10	3.25702e-08	0.457,0.491,0.419,0.302,0.36	0.0,0.0,0.0,0.0,0.0	0.406	SHR vs. BN	SE					154911880	154912050	154939161	154939261				154927555	154927593
ENSRNOG00000070388		chr4	+							5,4,4,3,5	2,0,0,0,0	5,11,6,8,7	3,2,0,4,3	198	99	1.54933e-06	0.000153583	0.556,1.0,1.0,1.0,1.0	0.455,0.733,1.0,0.5,0.538	0.266	SHR vs. BN	SE					59971903	59972052	59988407	59990223				59975127	59975830
ENSRNOG00000070388		chr4	+							20,20,18,14,15	2,0,0,0,0	11,24,14,25,20	3,2,0,4,3	197	99	1.06502e-06	0.000109858	0.834,1.0,1.0,1.0,1.0	0.648,0.858,1.0,0.759,0.77	0.16	SHR vs. BN	SE					59971903	59972052	59988407	59990223				59975732	59975830
ENSRNOG00000012584	Aamdc	chr1	-							129,157,173,122,155	5,2,1,4,0	152,156,100,213,220	28,26,20,25,37	198	99	0	0	0.928,0.975,0.989,0.938,1.0	0.731,0.75,0.714,0.81,0.748	0.215	SHR vs. BN	SE					151869798	151869894	151890504	151890553				151876143	151876293
ENSRNOG00000012584	Aamdc	chr1	-							207,223,256,193,235	43,44,37,26,42	88,107,59,137,148	4,0,0,0,0	198	99	0	0	0.706,0.717,0.776,0.788,0.737	0.917,1.0,1.0,1.0,1.0	-0.239	SHR vs. BN	SE					151869798	151869894	151891906	151892398				151876143	151876293
ENSRNOG00000012584	Aamdc	chr1	-							7,8,8,7,8	43,44,37,26,42	68,73,45,94,81	4,0,0,0,0	148	99	0	0	0.098,0.108,0.126,0.153,0.113	0.919,1.0,1.0,1.0,1.0	-0.864	SHR vs. BN	SE					151869798	151869894	151891906	151892398				151890504	151890553
ENSRNOG00000012584	Aamdc	chr1	-							3,8,16,5,16	79,68,92,73,88	104,96,66,145,116	0,0,0,0,0	148	99	0	0	0.025,0.073,0.104,0.044,0.108	1.0,1.0,1.0,1.0,1.0	-0.929	SHR vs. BN	SE					151876143	151876293	151891906	151892398				151890504	151890553
ENSRNOG00000054251	Clec7a	chr4	-							0,1,3,0,1	1,1,3,4,3	2,1,4,6,0	0,1,0,3,1	198	99	0.000330781	0.0165796	0.0,0.333,0.333,0.0,0.143	1.0,0.333,1.0,0.5,0.0	-0.405	SHR vs. BN	SE					162909209	162909361	162911715	162911814				162910575	162910710
ENSRNOG00000002876	Eef2kmt	chr10	+							8,16,15,6,9	3,3,2,5,1	7,7,2,6,10	0,0,1,0,0	198	99	1.09019e-07	1.38559e-05	0.571,0.727,0.789,0.375,0.818	1.0,1.0,0.5,1.0,1.0	-0.244	SHR vs. BN	SE					10343107	10343209	10346277	10347039				10343491	10343625
ENSRNOG00000016419	Pdlim5	chr2	-							70,75,62,37,58	33,63,51,24,53	13,12,13,16,18	25,19,14,35,38	198	99	2.92256e-06	0.000265998	0.515,0.373,0.378,0.435,0.354	0.206,0.24,0.317,0.186,0.191	0.183	SHR vs. BN	SE					230995356	230995529	231020863	231020900				231002146	231002266
ENSRNOG00000016419	Pdlim5	chr2	-							1431,1387,1223,1171,1429	832,792,737,621,839	764,683,539,932,943	1038,876,805,1314,1340	117	99	0	0	0.593,0.597,0.584,0.615,0.59	0.384,0.397,0.362,0.375,0.373	0.218	SHR vs. BN	SE					231021220	231021393	231030042	231030134				231021618	231021636
ENSRNOG00000016419	Pdlim5	chr2	-							24,34,43,21,22	5,4,4,2,4	11,16,12,21,27	8,11,8,14,7	198	99	2.905e-06	0.000265994	0.706,0.81,0.843,0.84,0.733	0.407,0.421,0.429,0.429,0.659	0.317	SHR vs. BN	SE					231027450	231027467	231031712	231031755				231030042	231030461
ENSRNOG00000021718	Cspp1	chr5	-							16,24,20,13,17	1,3,2,2,1	12,17,3,18,13	0,0,0,1,1	180	99	0.00118743	0.0482939	0.898,0.815,0.846,0.781,0.903	1.0,1.0,1.0,0.908,0.877	-0.108	SHR vs. BN	SE					9149269	9149368	9155882	9155986				9150417	9150498
ENSRNOG00000021718	Cspp1	chr5	-							0,2,2,7,4	1,3,2,2,1	1,2,3,3,5	0,0,0,1,1	123	99	1.29601e-05	0.00102491	0.0,0.349,0.446,0.738,0.763	1.0,1.0,1.0,0.707,0.801	-0.442	SHR vs. BN	SE					9149269	9149368	9155882	9155986				9154696	9154720
ENSRNOG00000023521	Map3k10	chr1	-							22,22,17,8,20	0,0,4,3,2	8,9,15,18,17	0,0,0,0,1	198	99	0.00123755	0.0498198	1.0,1.0,0.68,0.571,0.833	1.0,1.0,1.0,1.0,0.895	-0.162	SHR vs. BN	SE					82963883	82964059	82973067	82974084				82964421	82964570
ENSRNOG00000007091	Ly6e	chr7	+							5,22,17,7,11	87,115,114,65,148	9,10,7,14,8	13,30,24,30,32	198	99	3.77902e-06	0.000335372	0.028,0.087,0.069,0.051,0.036	0.257,0.143,0.127,0.189,0.111	-0.111	SHR vs. BN	SE					106935760	106936201	106938137	106938234				106936742	106937098
ENSRNOG00000055650	Pou2f2	chr1	-							9,6,7,7,9	1,2,1,2,5	2,3,4,3,6	0,1,1,0,1	198	99	0.000179819	0.00993665	0.818,0.6,0.778,0.636,0.474	1.0,0.6,0.667,1.0,0.75	-0.142	SHR vs. BN	SE					80694530	80694636	80712890	80712947				80708509	80708626
ENSRNOG00000055650	Pou2f2	chr1	-							4,3,9,8,6	1,2,1,2,5	3,3,4,4,4	0,1,1,0,1	198	99	2.55419e-05	0.00187414	0.667,0.429,0.818,0.667,0.375	1.0,0.6,0.667,1.0,0.667	-0.196	SHR vs. BN	SE					80694530	80694636	80712890	80712947				80708509	80708692
ENSRNOG00000010284	St3gal5	chr4	+							36,42,36,37,39	0,0,4,8,2	28,38,26,60,56	0,0,0,1,1	198	99	1.8431e-05	0.00141055	1.0,1.0,0.818,0.698,0.907	1.0,1.0,1.0,0.968,0.966	-0.102	SHR vs. BN	SE					104134657	104134784	104172574	104172686				104162972	104163153
ENSRNOG00000058068	Obscn	chr10	-							16,21,17,6,11	2,3,6,4,3	152,117,78,214,204	0,0,0,0,0	198	99	2.44249e-15	8.20009e-13	0.8,0.778,0.586,0.429,0.647	1.0,1.0,1.0,1.0,1.0	-0.352	SHR vs. BN	SE					43831423	43831781	43837575	43837839				43832953	43833217
ENSRNOG00000058068	Obscn	chr10	-							16,21,17,6,11	3,5,3,4,2	98,87,66,157,147	2,0,0,0,1	198	99	1.06881e-12	2.67858e-10	0.727,0.677,0.739,0.429,0.733	0.961,1.0,1.0,1.0,0.987	-0.329	SHR vs. BN	SE					43831423	43831781	43841960	43842260				43832953	43833217
ENSRNOG00000048371	Fam185a	chr4	-							3,6,7,1,4	5,8,1,0,5	3,6,5,10,9	2,0,0,2,0	141	99	3.04023e-05	0.0021674	0.296,0.345,0.831,1.0,0.36	0.513,1.0,1.0,0.778,1.0	-0.292	SHR vs. BN	SE					13608937	13609333	13648941	13649034				13636617	13636659
ENSRNOG00000048371	Fam185a	chr4	-							16,15,17,12,12	3,6,9,2,3	12,9,14,21,30	1,1,3,1,0	141	99	3.15452e-05	0.00223625	0.789,0.637,0.57,0.808,0.737	0.894,0.863,0.766,0.936,1.0	-0.184	SHR vs. BN	SE					13620477	13620612	13648941	13649034				13636617	13636659
ENSRNOG00000048371	Fam185a	chr4	-							10,9,9,10,8	1,2,5,2,3	10,4,9,9,18	0,0,2,1,0	141	99	2.26492e-06	0.000214366	0.875,0.76,0.558,0.778,0.652	1.0,1.0,0.76,0.863,1.0	-0.2	SHR vs. BN	SE					13620477	13620612	13662307	13662967				13636617	13636659
ENSRNOG00000008258	Fnbp1	chr3	-							259,242,213,191,271	1,1,0,2,1	169,179,106,188,203	12,9,4,16,21	198	99	0	0	0.992,0.992,1.0,0.979,0.993	0.876,0.909,0.93,0.855,0.829	0.111	SHR vs. BN	SE					14336334	14336526	14338863	14339010				14337425	14337620
ENSRNOG00000023176	Kidins220	chr6	+							148,185,128,101,137	13,16,19,8,8	67,106,102,149,125	19,26,5,28,27	198	99	0.00111026	0.0456245	0.851,0.853,0.771,0.863,0.895	0.638,0.671,0.911,0.727,0.698	0.118	SHR vs. BN	SE					41682852	41683076	41694745	41694877				41684938	41685052
ENSRNOG00000015088	Prune2	chr1	+							18,13,21,17,26	22,30,16,10,16	22,22,11,38,28	10,9,6,13,5	138	99	0.000638541	0.0290214	0.37,0.237,0.485,0.549,0.538	0.612,0.637,0.568,0.677,0.801	-0.223	SHR vs. BN	SE					214609109	214609208	214621688	214622430				214613496	214613535
ENSRNOG00000061768	Slc43a3	chr3	+							160,191,138,119,156	10,11,12,5,2	53,52,41,90,74	10,6,5,7,11	192	99	0.000772049	0.0338361	0.892,0.9,0.856,0.925,0.976	0.732,0.817,0.809,0.869,0.776	0.109	SHR vs. BN	SE					70015728	70015839	70019568	70019708				70016026	70016119
ENSRNOG00000054391	Snrpn	chr1	-							97,90,111,74,77	11,6,6,12,6	11,9,12,24,26	3,8,5,15,10	198	99	1.92264e-08	2.7927e-06	0.815,0.882,0.902,0.755,0.865	0.647,0.36,0.545,0.444,0.565	0.332	SHR vs. BN	SE					111106813	111106957	111118129	111118225				111108270	111108405
ENSRNOG00000019508	Wars2	chr2	+							49,53,47,46,57	1,5,0,0,3	31,37,47,82,45	3,12,4,7,3	180	99	0.000198915	0.0108238	0.964,0.854,1.0,1.0,0.913	0.85,0.629,0.866,0.866,0.892	0.126	SHR vs. BN	SE					186507677	186507935	186531788	186531874				186529085	186529166
ENSRNOG00000042702	Nipa1	chr1	-							41,28,36,27,18	1,8,0,7,2	22,25,23,32,13	1,0,0,0,1	190	99	1.19354e-06	0.000120666	0.955,0.646,1.0,0.668,0.824	0.92,1.0,1.0,1.0,0.871	-0.14	SHR vs. BN	SE					106845262	106845423	106856327	106856375				106855097	106855188
ENSRNOG00000015090	Nubp2	chr10	-							84,126,76,70,98	1,0,0,0,2	33,46,16,65,53	5,11,1,6,8	198	99	3.40838e-14	9.94215e-12	0.977,1.0,1.0,1.0,0.961	0.767,0.676,0.889,0.844,0.768	0.199	SHR vs. BN	SE					13904629	13904758	13905988	13906187				13904988	13905125
ENSRNOG00000019662	Tm6sf1	chr1	+							161,226,195,166,279	4,6,1,0,4	111,113,84,161,152	14,11,8,9,12	198	99	5.62972e-12	1.28426e-09	0.953,0.95,0.99,1.0,0.972	0.799,0.837,0.84,0.899,0.864	0.125	SHR vs. BN	SE					135815135	135815257	135818917	135819010				135817249	135817354
ENSRNOG00000012939	Abca7	chr7	-							19,27,19,15,17	1,3,1,3,1	14,20,17,32,34	0,0,1,0,0	198	99	0.00121281	0.0490457	0.905,0.818,0.905,0.714,0.895	1.0,1.0,0.895,1.0,1.0	-0.132	SHR vs. BN	SE					9693227	9693369	9694670	9694733				9693564	9693671
ENSRNOG00000037206	Ccdc77	chr4	-							21,19,22,6,19	3,3,2,1,9	6,2,7,4,5	0,0,0,0,0	153	99	2.41788e-09	4.0021e-07	0.819,0.804,0.877,0.795,0.577	1.0,1.0,1.0,1.0,1.0	-0.226	SHR vs. BN	SE					153554006	153554244	153560640	153560687				153556690	153556744
ENSRNOG00000032472	Adgrg2	chrX	-							7,9,6,7,9	3,1,3,3,4	15,8,7,6,12	1,0,0,1,1	198	99	3.96959e-07	4.47044e-05	0.538,0.818,0.5,0.538,0.529	0.882,1.0,1.0,0.75,0.857	-0.313	SHR vs. BN	SE					34297401	34299103	34304609	34304711				34302553	34302706
ENSRNOG00000020696	Pmvk	chr2	+							45,51,75,41,30	9,10,14,12,8	37,37,32,48,51	34,33,19,38,32	163	99	8.711e-11	1.74156e-08	0.752,0.756,0.765,0.675,0.695	0.398,0.405,0.506,0.434,0.492	0.282	SHR vs. BN	SE					174876675	174876948	174884487	174884617				174879123	174879187
ENSRNOG00000020696	Pmvk	chr2	+							104,120,81,49,68	9,10,14,12,8	69,83,49,106,91	34,33,19,38,32	198	99	8.6006e-09	1.31576e-06	0.852,0.857,0.743,0.671,0.81	0.504,0.557,0.563,0.582,0.587	0.228	SHR vs. BN	SE					174876675	174876948	174884487	174884617				174881418	174881571
ENSRNOG00000001627	Abi3bp	chr11	-							19,31,37,13,18	13,8,11,4,14	23,27,24,45,60	1,1,0,2,4	147	99	1.72823e-11	3.72742e-09	0.496,0.723,0.694,0.686,0.464	0.939,0.948,1.0,0.938,0.91	-0.334	SHR vs. BN	SE					43949422	43949503	43958582	43958654				43950280	43950328
ENSRNOG00000001627	Abi3bp	chr11	-							12,22,21,17,23	13,8,11,4,14	25,28,27,40,39	1,1,0,2,4	159	99	1.66639e-11	3.61596e-09	0.365,0.631,0.543,0.726,0.506	0.94,0.946,1.0,0.926,0.859	-0.38	SHR vs. BN	SE					43949422	43949503	43958582	43958654				43950885	43950945
ENSRNOG00000001627	Abi3bp	chr11	-							13,16,21,12,8	13,8,11,4,14	3,8,11,22,11	1,1,0,2,4	174	99	7.20883e-05	0.0045975	0.363,0.532,0.521,0.631,0.245	0.631,0.82,1.0,0.862,0.61	-0.326	SHR vs. BN	SE					43949422	43949503	43958582	43958654				43953988	43954063
ENSRNOG00000001627	Abi3bp	chr11	-							13,13,23,9,27	0,0,0,0,0	14,21,10,24,21	6,4,0,0,6	156	99	4.02862e-08	5.57846e-06	1.0,1.0,1.0,1.0,1.0	0.597,0.769,1.0,1.0,0.69	0.189	SHR vs. BN	SE					43966269	43966329	43989004	43989046				43967310	43967367
ENSRNOG00000001627	Abi3bp	chr11	-							26,42,35,31,39	7,6,8,0,2	16,38,15,36,38	23,7,16,13,25	180	99	2.75909e-05	0.00200383	0.671,0.794,0.706,1.0,0.915	0.277,0.749,0.34,0.604,0.455	0.332	SHR vs. BN	SE					43958582	43958654	43989004	43989046				43987011	43987092
ENSRNOG00000001627	Abi3bp	chr11	-							27,42,32,31,39	0,0,0,0,0	16,39,15,36,38	6,4,0,0,6	180	99	1.31773e-07	1.6512e-05	1.0,1.0,1.0,1.0,1.0	0.595,0.843,1.0,1.0,0.777	0.157	SHR vs. BN	SE					43966269	43966329	43989004	43989046				43987011	43987092
ENSRNOG00000001785	Etv5	chr11	+							0,0,0,0,0	24,12,26,16,20	5,4,3,5,4	15,11,8,19,10	153	99	1.86775e-10	3.55442e-08	0.0,0.0,0.0,0.0,0.0	0.177,0.19,0.195,0.146,0.206	-0.183	SHR vs. BN	SE					78612201	78612252	78635216	78635346				78626621	78626675
ENSRNOG00000006997	App	chr11	-							545,692,664,376,594	150,208,166,105,136	424,443,351,571,636	54,69,46,88,104	156	99	2.92503e-10	5.39342e-08	0.697,0.679,0.717,0.694,0.735	0.833,0.803,0.829,0.805,0.795	-0.109	SHR vs. BN	SE					24092752	24092886	24122518	24122721				24103697	24103754
ENSRNOG00000032590	Ttc28	chr12	-							41,67,31,24,58	1,0,0,0,0	8,20,17,30,44	1,5,1,1,2	198	99	0.000305227	0.0155197	0.953,1.0,1.0,1.0,1.0	0.8,0.667,0.895,0.938,0.917	0.147	SHR vs. BN	SE					45543383	45543656	45657885	45658092				45552092	45552240
ENSRNOG00000030355	Mroh1	chr7	+							157,136,145,91,114	5,14,16,14,16	144,149,132,204,192	0,0,3,2,3	198	99	2.22045e-16	7.9019e-14	0.94,0.829,0.819,0.765,0.781	1.0,1.0,0.957,0.981,0.97	-0.155	SHR vs. BN	SE					108153434	108153539	108156123	108156276				108154805	108154941
ENSRNOG00000054561	Isg20	chr1	+							34,45,45,37,33	0,0,0,0,0	28,35,46,42,45	7,3,2,5,5	198	99	1.84135e-10	3.52301e-08	1.0,1.0,1.0,1.0,1.0	0.667,0.854,0.92,0.808,0.818	0.187	SHR vs. BN	SE					132815167	132815445	132821848	132822049				132818336	132818924
ENSRNOG00000052873	Npnt	chr2	-							1,0,2,0,0	5,4,6,2,2	5,2,2,6,3	2,5,6,4,1	192	99	1.4889e-06	0.000148419	0.093,0.0,0.147,0.0,0.0	0.563,0.171,0.147,0.436,0.607	-0.337	SHR vs. BN	SE					221420886	221421006	221428640	221428733				221425332	221425425
ENSRNOG00000002207	Guf1	chr14	-							1,2,1,1,0	25,28,38,34,59	86,109,67,105,153	38,30,23,42,56	167	99	0	0	0.023,0.041,0.015,0.017,0.0	0.573,0.683,0.633,0.597,0.618	-0.602	SHR vs. BN	SE					38548803	38548927	38551366	38551570				38550514	38550582
ENSRNOG00000020865	Ano1	chr1	-							3,3,0,2,2	24,13,30,25,20	3,8,3,4,6	11,7,9,15,13	177	99	4.05249e-05	0.00275747	0.065,0.114,0.0,0.043,0.053	0.132,0.39,0.157,0.13,0.205	-0.148	SHR vs. BN	SE					199780005	199780080	199783805	199783877				199780984	199781062
ENSRNOG00000016327	Mcee	chr1	+							30,37,25,22,47	11,14,17,11,14	12,21,6,14,12	19,19,11,33,24	135	99	3.3048e-08	4.64853e-06	0.667,0.66,0.519,0.595,0.711	0.317,0.448,0.286,0.237,0.268	0.319	SHR vs. BN	SE					117964645	117964751	117973990	117974040				117965670	117965706
ENSRNOG00000016327	Mcee	chr1	+							119,127,96,88,147	167,214,150,218,272	44,54,27,54,38	278,274,226,388,365	135	99	0	0	0.343,0.303,0.319,0.228,0.284	0.104,0.126,0.081,0.093,0.071	0.2	SHR vs. BN	SE					117964645	117964751	117974575	117974913				117965670	117965706
ENSRNOG00000016327	Mcee	chr1	+							30,37,25,22,47	5,9,5,7,12	11,17,6,14,10	31,33,26,43,67	135	99	0	0	0.815,0.751,0.786,0.697,0.742	0.206,0.274,0.145,0.193,0.099	0.575	SHR vs. BN	SE					117964645	117964751	117987494	117987778				117965670	117965706
ENSRNOG00000016327	Mcee	chr1	+							19,20,20,13,21	94,96,73,67,106	28,22,15,37,27	37,37,21,42,28	149	99	1.66867e-13	4.63928e-11	0.118,0.122,0.154,0.114,0.116	0.335,0.283,0.322,0.369,0.391	-0.215	SHR vs. BN	SE					117965670	117965706	117974575	117974913				117973990	117974040
ENSRNOG00000016327	Mcee	chr1	+							167,219,151,218,280	5,9,5,7,12	279,279,226,396,368	31,33,26,43,67	198	99	1.29341e-13	3.65306e-11	0.944,0.924,0.938,0.94,0.921	0.818,0.809,0.813,0.822,0.733	0.134	SHR vs. BN	SE					117964575	117964751	117987494	117988484				117974575	117974916
ENSRNOG00000016327	Mcee	chr1	+							6,24,35,20,34	5,9,5,7,12	33,30,24,50,36	31,33,26,43,67	198	99	1.36969e-05	0.00108078	0.375,0.571,0.778,0.588,0.586	0.347,0.312,0.316,0.368,0.212	0.269	SHR vs. BN	SE					117964643	117964751	117987494	117987775				117986795	117986950
ENSRNOG00000022800	Sp140	chr9	+							63,96,100,43,81	3,5,2,0,1	17,30,29,38,37	15,12,10,25,22	141	99	0	0	0.936,0.931,0.972,1.0,0.983	0.443,0.637,0.671,0.516,0.541	0.403	SHR vs. BN	SE					86264232	86264280	86271229	86271339				86266502	86266544
ENSRNOG00000048138	Zfp566	chr1	-							7,7,7,5,15	1,1,0,4,2	5,5,7,13,7	1,0,0,0,0	198	99	0.000905871	0.0387467	0.778,0.778,1.0,0.385,0.789	0.714,1.0,1.0,1.0,1.0	-0.197	SHR vs. BN	SE					85319108	85320603	85329953	85330013				85324435	85324555
ENSRNOG00000013828	Sirt3	chr1	-							200,260,226,155,193	18,20,15,18,22	233,270,213,347,328	1,0,0,4,0	198	99	0	0	0.847,0.867,0.883,0.812,0.814	0.991,1.0,1.0,0.977,1.0	-0.149	SHR vs. BN	SE					195943288	195943498	195954024	195954125				195947670	195947832
ENSRNOG00000008797	Tmpo	chr7	-							132,138,123,82,134	35,29,34,30,29	78,79,67,101,109	43,43,28,47,55	195	99	5.56285e-06	0.000477024	0.657,0.707,0.647,0.581,0.701	0.479,0.483,0.548,0.522,0.502	0.152	SHR vs. BN	SE					25647976	25648087	25654046	25654144				25648456	25648552
ENSRNOG00000010241	Ift25	chr5	+							61,67,55,45,71	5,4,6,8,6	39,70,40,67,77	28,13,13,32,29	198	99	6.37356e-08	8.46327e-06	0.859,0.893,0.821,0.738,0.855	0.411,0.729,0.606,0.511,0.57	0.268	SHR vs. BN	SE					122044127	122044240	122060265	122060309				122055523	122055630
ENSRNOG00000031038	Gtdc1	chr3	-							19,21,23,21,32	0,3,2,0,0	18,13,11,18,19	9,10,5,5,6	198	99	1.74517e-10	3.3753e-08	1.0,0.778,0.852,1.0,1.0	0.5,0.394,0.524,0.643,0.613	0.391	SHR vs. BN	SE					28947439	28947613	29017347	29017540				28954598	28954766
ENSRNOG00000031038	Gtdc1	chr3	-							13,23,14,11,27	0,5,8,5,9	12,11,7,13,14	0,0,1,4,0	198	99	0.000243694	0.0129052	1.0,0.697,0.467,0.524,0.6	1.0,1.0,0.778,0.619,1.0	-0.222	SHR vs. BN	SE					28947439	28947613	29064269	29064305				28954598	28954766
ENSRNOG00000031038	Gtdc1	chr3	-							12,15,11,12,24	0,3,2,0,0	11,13,6,11,13	9,10,5,5,6	198	99	2.88825e-09	4.71486e-07	1.0,0.714,0.733,1.0,1.0	0.379,0.394,0.375,0.524,0.52	0.451	SHR vs. BN	SE					28947439	28947613	29017347	29017540				28954598	28954778
ENSRNOG00000031038	Gtdc1	chr3	-							12,14,11,11,24	0,5,8,5,9	11,10,6,10,13	0,0,1,4,0	198	99	0.000292955	0.014979	1.0,0.583,0.407,0.524,0.571	1.0,1.0,0.75,0.556,1.0	-0.244	SHR vs. BN	SE					28947439	28947613	29064269	29064305				28954598	28954778
ENSRNOG00000031038	Gtdc1	chr3	-							7,5,8,1,8	0,5,8,5,9	13,23,10,14,16	0,0,1,4,0	198	99	3.54644e-07	4.03218e-05	1.0,0.333,0.333,0.091,0.308	1.0,1.0,0.833,0.636,1.0	-0.481	SHR vs. BN	SE					28947439	28947613	29064269	29064305				29017347	29017540
ENSRNOG00000036598	Tbc1d12	chr1	+							20,31,32,20,32	0,0,2,3,0	19,25,15,15,17	1,1,3,3,5	198	99	0.000178113	0.00987307	1.0,1.0,0.889,0.769,1.0	0.905,0.926,0.714,0.714,0.63	0.154	SHR vs. BN	SE					236658884	236658967	236671074	236671155				236661569	236661687
ENSRNOG00000023753	Afdn	chr1	+							62,67,63,48,72	7,3,4,3,7	24,27,25,47,48	0,0,0,0,1	191	99	4.9758e-08	6.75854e-06	0.821,0.92,0.891,0.892,0.842	1.0,1.0,1.0,1.0,0.961	-0.119	SHR vs. BN	SE					54012224	54012419	54016046	54017042				54013016	54013108
ENSRNOG00000014718	Acsl3	chr9	+							50,64,42,41,64	7,10,8,10,11	35,28,16,38,24	10,25,16,22,18	198	99	2.69788e-07	3.12734e-05	0.781,0.762,0.724,0.672,0.744	0.636,0.359,0.333,0.463,0.4	0.298	SHR vs. BN	SE					80115163	80115384	80140995	80141410				80120613	80120761
ENSRNOG00000011929	Abcd3	chr2	-							24,34,38,18,21	42,53,68,38,48	15,11,24,23,14	85,71,43,82,79	169	99	1.38668e-05	0.00108936	0.251,0.273,0.247,0.217,0.204	0.094,0.083,0.246,0.141,0.094	0.107	SHR vs. BN	SE					209876024	209876122	209879285	209879355				209877361	209877431
ENSRNOG00000026569	LOC102555377	chr1	+							2,4,3,4,8	13,11,9,3,6	1,0,0,4,0	7,1,9,11,7	198	99	0.000106691	0.00633858	0.071,0.154,0.143,0.4,0.4	0.067,0.0,0.0,0.154,0.0	0.189	SHR vs. BN	SE					62457715	62457778	62481300	62481371				62481012	62481164
ENSRNOG00000048250	Ldaf1	chr1	+							200,306,263,189,238	87,119,101,83,100	56,74,49,81,76	88,120,67,128,140	142	99	0	0	0.616,0.642,0.645,0.614,0.624	0.307,0.301,0.338,0.306,0.275	0.323	SHR vs. BN	SE					174484446	174484605	174486762	174486962				174484977	174485020
ENSRNOG00000046050	Dennd1c	chr9	-							8,10,5,15,11	4,0,1,7,1	10,14,11,9,11	0,2,1,1,0	165	99	0.000126136	0.00728703	0.545,1.0,0.75,0.563,0.868	1.0,0.808,0.868,0.844,1.0	-0.159	SHR vs. BN	SE					1911616	1911670	1911923	1912004				1911753	1911819
ENSRNOG00000020457	Tacc2	chr1	+							24,23,30,15,21	15,14,9,12,16	40,31,27,51,44	4,12,4,12,8	156	99	0.000114063	0.00672047	0.504,0.51,0.679,0.442,0.454	0.864,0.621,0.811,0.73,0.777	-0.243	SHR vs. BN	SE					185116110	185116212	185163103	185163201				185153952	185154009
ENSRNOG00000020457	Tacc2	chr1	+							54,55,62,40,53	49,63,51,32,54	76,82,61,96,98	10,8,7,19,23	156	99	0	0	0.412,0.357,0.436,0.442,0.384	0.828,0.867,0.847,0.762,0.73	-0.401	SHR vs. BN	SE					185142188	185142267	185163103	185163201				185153952	185154009
ENSRNOG00000014330	Pcmt1	chr1	-							842,974,961,719,773	6,4,6,7,4	705,672,522,919,919	49,49,52,62,60	198	99	0	0	0.986,0.992,0.988,0.981,0.99	0.878,0.873,0.834,0.881,0.885	0.117	SHR vs. BN	SE					2111762	2113336	2119451	2119537				2117620	2117837
ENSRNOG00000063070	Pcdhga5	chr18	+							4,5,5,2,2	1,0,0,1,1	1,1,1,4,0	2,2,2,0,1	198	99	2.35294e-07	2.76247e-05	0.667,1.0,1.0,0.5,0.5	0.2,0.2,0.2,1.0,0.0	0.413	SHR vs. BN	SE					29499147	29501732	29652591	29652650				29542952	29545651
ENSRNOG00000012880	Tti1	chr3	-							45,63,50,58,54	2,5,1,1,1	69,49,49,70,63	18,25,5,18,20	198	99	1.76476e-11	3.78327e-09	0.918,0.863,0.962,0.967,0.964	0.657,0.495,0.831,0.66,0.612	0.284	SHR vs. BN	SE					146658961	146659150	146682811	146682847				146664454	146666793
ENSRNOG00000016448	Eef2k	chr1	+							29,28,21,17,31	27,42,33,18,28	25,25,28,41,40	5,1,1,3,4	137	99	0	0	0.437,0.325,0.315,0.406,0.444	0.783,0.948,0.953,0.908,0.878	-0.509	SHR vs. BN	SE					175431034	175431095	175437312	175437462				175432731	175432769
ENSRNOG00000012723	Trim55	chr2	+							388,429,392,342,375	58,58,70,61,57	408,375,260,439,467	108,99,75,106,122	198	99	4.21995e-07	4.73739e-05	0.77,0.787,0.737,0.737,0.767	0.654,0.654,0.634,0.674,0.657	0.105	SHR vs. BN	SE					102123451	102123693	102141153	102142168				102124917	102125205
ENSRNOG00000015658	Sorbs1	chr1	-							535,679,612,432,592	105,101,108,91,98	436,334,288,571,433	140,121,101,200,171	189	99	1.45439e-14	4.46185e-12	0.727,0.779,0.748,0.713,0.76	0.62,0.591,0.599,0.599,0.57	0.15	SHR vs. BN	SE					239213300	239213429	239218463	239218532				239215565	239215655
ENSRNOG00000002907	Plekha6	chr13	+							36,60,30,29,50	18,15,13,6,17	50,32,41,66,72	4,5,4,8,8	186	99	7.52872e-06	0.000614506	0.516,0.68,0.551,0.72,0.61	0.869,0.773,0.845,0.815,0.827	-0.21	SHR vs. BN	SE					44725568	44726085	44732443	44732512				44726506	44726593
ENSRNOG00000002907	Plekha6	chr13	+							2,1,0,0,0	18,15,13,6,17	3,4,3,6,1	4,5,4,8,8	180	99	3.94334e-08	5.4817e-06	0.058,0.035,0.0,0.0,0.0	0.292,0.306,0.292,0.292,0.064	-0.231	SHR vs. BN	SE					44725568	44726085	44732443	44732512				44731497	44731578
ENSRNOG00000002907	Plekha6	chr13	+							2,3,0,0,0	13,6,8,7,11	4,6,4,7,4	5,9,8,5,7	180	99	4.48032e-07	5.01387e-05	0.078,0.216,0.0,0.0,0.0	0.306,0.268,0.216,0.435,0.239	-0.234	SHR vs. BN	SE					44727538	44727592	44732443	44732512				44731497	44731578
ENSRNOG00000019656	Btd	chr16	+							30,38,23,31,28	10,8,6,3,4	14,10,3,9,14	11,10,11,12,20	177	99	9.39866e-10	1.63156e-07	0.627,0.727,0.682,0.853,0.797	0.416,0.359,0.132,0.296,0.281	0.44	SHR vs. BN	SE					6863127	6863199	6887216	6887261				6863902	6863980
ENSRNOG00000019656	Btd	chr16	+							27,30,18,25,27	1,2,3,1,2	10,4,3,2,10	4,4,3,11,4	177	99	5.20506e-09	8.30638e-07	0.938,0.894,0.77,0.933,0.883	0.583,0.359,0.359,0.092,0.583	0.488	SHR vs. BN	SE					6863127	6863199	6887893	6888152				6863902	6863980
ENSRNOG00000019656	Btd	chr16	+							22,24,16,23,29	0,2,0,0,0	10,4,3,2,10	4,2,4,0,1	177	99	1.91902e-07	2.33878e-05	1.0,0.87,1.0,1.0,1.0	0.583,0.528,0.296,1.0,0.848	0.323	SHR vs. BN	SE					6863127	6863199	6891843	6891993				6863902	6863980
ENSRNOG00000019656	Btd	chr16	+							11,8,8,10,7	5,6,2,2,2	5,5,2,2,1	0,0,0,0,0	172	99	2.31948e-12	5.50288e-10	0.559,0.434,0.697,0.742,0.668	1.0,1.0,1.0,1.0,1.0	-0.38	SHR vs. BN	SE					6863902	6863980	6887893	6888152				6865564	6865637
ENSRNOG00000016136	Pdcd1lg2	chr1	+							15,23,18,12,22	0,1,0,0,0	8,19,10,24,26	3,0,2,2,2	198	99	0.000889268	0.0382203	1.0,0.92,1.0,1.0,1.0	0.571,1.0,0.714,0.857,0.867	0.182	SHR vs. BN	SE					227190519	227190825	227223321	227223938				227203684	227203954
ENSRNOG00000014642	Morn1	chr5	+							24,39,34,24,17	0,0,0,0,0	14,9,4,12,13	3,4,3,2,2	190	99	6.87593e-11	1.39031e-08	1.0,1.0,1.0,1.0,1.0	0.709,0.54,0.41,0.758,0.772	0.362	SHR vs. BN	SE					165651335	165651446	165653330	165653418				165652540	165652631
ENSRNOG00000007136	Anxa7	chr15	+							62,79,56,51,60	87,121,102,99,107	77,62,46,106,97	59,85,40,91,81	165	99	3.79223e-06	0.000335706	0.3,0.281,0.248,0.236,0.252	0.439,0.304,0.408,0.411,0.418	-0.133	SHR vs. BN	SE					3833127	3833192	3837375	3837478				3833592	3833658
ENSRNOG00000011852	Myo6	chr8	+							20,23,26,25,28	24,51,43,29,31	24,39,27,40,54	24,17,13,38,41	126	99	0.000915667	0.0391187	0.396,0.262,0.322,0.404,0.415	0.44,0.643,0.62,0.453,0.509	-0.173	SHR vs. BN	SE					81231278	81231410	81237168	81237387				81234248	81234275
ENSRNOG00000016635	Katnip	chr1	+							17,24,15,12,8	2,4,2,0,3	13,18,9,13,14	0,1,0,2,1	198	99	0.000124913	0.00723986	0.81,0.75,0.789,1.0,0.571	1.0,0.9,1.0,0.765,0.875	-0.124	SHR vs. BN	SE					180376099	180376165	180382677	180382893				180377320	180377427
ENSRNOG00000015932	Plgrkt	chr1	-							13,11,14,10,6	26,36,35,22,34	4,2,3,3,3	32,21,27,36,35	198	99	2.71517e-06	0.000252945	0.2,0.133,0.167,0.185,0.081	0.059,0.045,0.053,0.04,0.041	0.106	SHR vs. BN	SE					227107330	227107417	227110109	227110217				227109180	227109306
ENSRNOG00000010037	Epb41	chr5	-							21,11,11,14,14	27,34,25,17,27	29,31,21,43,48	14,22,11,41,36	198	99	8.42364e-06	0.000684411	0.28,0.139,0.18,0.292,0.206	0.509,0.413,0.488,0.344,0.4	-0.211	SHR vs. BN	SE					144123299	144123428	144142057	144142108				144124592	144125051
ENSRNOG00000010037	Epb41	chr5	-							19,12,10,13,15	36,39,30,35,36	24,29,20,39,50	31,19,24,35,44	198	99	3.42955e-07	3.91178e-05	0.209,0.133,0.143,0.157,0.172	0.279,0.433,0.294,0.358,0.362	-0.182	SHR vs. BN	SE					144123299	144123428	144143929	144144106				144124592	144125051
ENSRNOG00000026937	Arsk	chr2	-							25,35,35,24,25	4,8,1,2,4	28,52,36,58,34	0,1,2,2,2	198	99	0.000269971	0.0140913	0.758,0.686,0.946,0.857,0.758	1.0,0.963,0.9,0.935,0.895	-0.138	SHR vs. BN	SE					5624295	5624455	5631244	5631467				5626725	5626855
ENSRNOG00000046700	Mettl27	chr12	-							9,14,15,9,10	9,2,13,1,7	53,54,28,59,67	0,1,0,1,3	192	99	8.55316e-13	2.2194e-10	0.34,0.783,0.373,0.823,0.424	1.0,0.965,1.0,0.968,0.92	-0.422	SHR vs. BN	SE					21757328	21758059	21765574	21765703				21762902	21762995
ENSRNOG00000046700	Mettl27	chr12	-							4,5,14,3,8	9,2,13,1,7	18,8,15,15,18	0,1,0,1,3	198	99	6.68356e-10	1.17746e-07	0.182,0.556,0.35,0.6,0.364	1.0,0.8,1.0,0.882,0.75	-0.476	SHR vs. BN	SE					21757823	21758059	21765574	21765703				21764904	21765040
ENSRNOG00000017577	Bphl	chr17	-							245,236,227,158,249	23,29,27,13,33	100,98,52,95,95	38,17,20,21,16	198	99	1.73174e-05	0.00133393	0.842,0.803,0.808,0.859,0.79	0.568,0.742,0.565,0.693,0.748	0.157	SHR vs. BN	SE					30801268	30801331	30813681	30813813				30810481	30810605
ENSRNOG00000011076	Ank2	chr2	-							150,162,103,120,132	59,83,61,64,62	117,117,82,133,109	24,27,26,36,38	198	99	9.55338e-06	0.000767441	0.56,0.494,0.458,0.484,0.516	0.709,0.684,0.612,0.649,0.589	-0.146	SHR vs. BN	SE					215467740	215467938	215470042	215470141				215469401	215469500
ENSRNOG00000008604	Nsfl1c	chr3	+							212,254,282,178,201	61,82,92,58,81	215,199,167,319,311	34,25,26,50,42	105	99	1.51579e-12	3.77219e-10	0.766,0.745,0.743,0.743,0.701	0.856,0.882,0.858,0.857,0.875	-0.126	SHR vs. BN	SE					139985953	139986028	139988317	139988483				139987786	139987792
ENSRNOG00000010141	Ttll1	chr7	-							1,0,0,0,3	13,31,13,21,11	8,9,6,14,8	1,3,9,7,5	147	99	0	0	0.049,0.0,0.0,0.0,0.155	0.843,0.669,0.31,0.574,0.519	-0.542	SHR vs. BN	SE					114643301	114643418	114644368	114644416				114643725	114643773
ENSRNOG00000018110	Svil	chr17	-							183,217,214,211,200	79,57,66,49,58	133,137,137,213,188	19,24,23,32,30	177	99	2.891e-06	0.000265845	0.564,0.68,0.645,0.707,0.659	0.797,0.761,0.769,0.788,0.778	-0.128	SHR vs. BN	SE					52682901	52683049	52688916	52688964				52687739	52687817
ENSRNOG00000013391	Sorbs2	chr16	-							118,129,148,122,146	7,10,7,3,13	110,87,101,175,171	28,14,7,15,22	198	99	0.000277753	0.0144298	0.894,0.866,0.914,0.953,0.849	0.663,0.757,0.878,0.854,0.795	0.106	SHR vs. BN	SE					46502538	46502677	46522040	46522090				46512566	46512691
ENSRNOG00000013391	Sorbs2	chr16	-							423,491,514,322,513	0,0,1,0,0	241,270,239,346,388	24,33,18,29,39	126	99	0	0	1.0,1.0,0.998,1.0,1.0	0.888,0.865,0.913,0.904,0.887	0.108	SHR vs. BN	SE					46512566	46512622	46522040	46522090				46512975	46513002
ENSRNOG00000013391	Sorbs2	chr16	-							192,209,234,150,213	0,0,0,0,0	117,161,133,243,233	20,9,13,19,22	126	99	0	0	1.0,1.0,1.0,1.0,1.0	0.821,0.934,0.889,0.909,0.893	0.111	SHR vs. BN	SE					46512566	46512691	46522040	46522090				46512975	46513002
ENSRNOG00000025286	Pank2	chr3	+							8,11,19,12,11	0,0,0,2,0	7,4,4,15,14	3,2,2,0,1	198	99	0.00070661	0.0315115	1.0,1.0,1.0,0.75,1.0	0.538,0.5,0.5,1.0,0.875	0.267	SHR vs. BN	SE					118496373	118496583	118515131	118515257				118505993	118506170
ENSRNOG00000020716	Axl	chr1	-							13,23,15,10,16	8,8,3,1,8	15,23,7,29,17	2,1,0,1,2	126	99	3.94015e-06	0.000347075	0.561,0.693,0.797,0.887,0.611	0.855,0.948,1.0,0.958,0.87	-0.216	SHR vs. BN	SE					81279129	81279262	81283354	81283565				81281931	81281958
ENSRNOG00000020716	Axl	chr1	-							49,67,49,31,57	8,8,3,1,8	31,35,38,48,41	2,1,0,1,2	198	99	4.96881e-05	0.00330514	0.754,0.807,0.891,0.939,0.781	0.886,0.946,1.0,0.96,0.911	-0.106	SHR vs. BN	SE					81279129	81279262	81283354	81283565				81282168	81282319
ENSRNOG00000019455	Ap4b1	chr2	+							83,139,154,76,98	1,2,5,0,1	44,54,57,74,96	7,5,4,4,6	198	99	2.72761e-06	0.00025344	0.976,0.972,0.939,1.0,0.98	0.759,0.844,0.877,0.902,0.889	0.119	SHR vs. BN	SE					191321703	191321834	191323813	191324310				191322187	191322335
ENSRNOG00000006841	Ano4	chr7	-							2,3,2,5,4	5,3,7,3,4	0,1,0,0,1	1,1,1,2,2	144	99	3.55273e-06	0.000316869	0.216,0.407,0.164,0.534,0.407	0.0,0.407,0.0,0.0,0.256	0.213	SHR vs. BN	SE					23442500	23442632	23463081	23463182				23459585	23459630
ENSRNOG00000014243	Pear1	chr2	-							57,52,37,26,53	2,0,3,1,2	21,30,20,46,20	9,4,1,6,14	198	99	1.89323e-06	0.000184083	0.934,1.0,0.86,0.929,0.93	0.538,0.789,0.909,0.793,0.417	0.241	SHR vs. BN	SE					173218789	173218951	173227406	173227440				173221442	173221541
ENSRNOG00000002749	Spag9	chr10	+							24,45,43,35,39	49,123,86,76,83	34,19,28,48,40	21,32,35,55,59	141	99	0.000650364	0.0294459	0.256,0.204,0.26,0.244,0.248	0.532,0.294,0.36,0.38,0.323	-0.135	SHR vs. BN	SE					79005913	79006064	79022567	79022775				79017153	79017195
ENSRNOG00000030537	Slc26a11	chr10	+							11,6,10,8,3	2,2,3,2,1	10,9,6,4,9	0,1,1,1,0	179	99	7.7277e-05	0.00486735	0.753,0.624,0.648,0.689,0.624	1.0,0.833,0.768,0.689,1.0	-0.19	SHR vs. BN	SE					104616949	104617035	104624588	104624764				104619209	104619289
ENSRNOG00000040201	Atp6ap1l	chr2	-							37,36,31,33,43	4,1,0,0,2	35,59,32,58,71	33,36,19,46,48	140	99	0	0	0.867,0.962,1.0,1.0,0.938	0.429,0.537,0.544,0.471,0.511	0.455	SHR vs. BN	SE					22058876	22058938	22064913	22065038				22059218	22059259
ENSRNOG00000016591	Utp15	chr2	-							22,28,13,12,23	6,16,9,10,7	1,5,0,5,4	9,13,7,17,11	198	99	4.3332e-10	7.78816e-08	0.647,0.467,0.419,0.375,0.622	0.053,0.161,0.0,0.128,0.154	0.407	SHR vs. BN	SE					29609915	29610080	29612632	29612773				29612275	29612484
ENSRNOG00000013064	Lrp8	chr5	+							4,0,1,0,1	1,1,2,2,0	2,4,4,2,1	0,1,0,0,0	198	99	6.70947e-07	7.23545e-05	0.667,0.0,0.2,0.0,1.0	1.0,0.667,1.0,1.0,1.0	-0.56	SHR vs. BN	SE					122602278	122602407	122606371	122606497				122605160	122605541
ENSRNOG00000000231	Kctd17	chr7	+							3,1,1,2,3	1,0,1,0,2	1,0,0,2,3	2,1,1,0,1	187	99	0.00033512	0.0167383	0.614,1.0,0.346,1.0,0.443	0.209,0.0,0.0,1.0,0.614	0.316	SHR vs. BN	SE					109986141	109986267	109989031	109989833				109988128	109988216
ENSRNOG00000017981	Mcm10	chr17	+							9,13,10,4,15	0,0,2,0,1	1,7,2,5,4	3,0,2,3,1	198	99	8.26551e-07	8.80673e-05	1.0,1.0,0.714,1.0,0.882	0.143,1.0,0.333,0.455,0.667	0.4	SHR vs. BN	SE					73271169	73271404	73276144	73276261				73272295	73272461
ENSRNOG00000015718	RGD1307461	chr8	+							9,4,8,7,12	3,9,6,3,6	11,10,8,9,11	0,0,0,2,5	198	99	0.000203214	0.011024	0.6,0.182,0.4,0.538,0.5	1.0,1.0,1.0,0.692,0.524	-0.399	SHR vs. BN	SE					108012637	108012811	108014253	108014630				108013339	108013459
ENSRNOG00000050057	Abca3	chr10	+							8,6,10,5,4	0,0,0,0,0	9,8,9,19,7	5,0,0,3,1	198	99	0.000330538	0.0165796	1.0,1.0,1.0,1.0,1.0	0.474,1.0,1.0,0.76,0.778	0.198	SHR vs. BN	SE					13382539	13382702	13395638	13395748				13391555	13391747
ENSRNOG00000029209	Rnf13	chr2	+							106,104,121,96,129	5,4,5,6,6	70,75,72,109,114	17,20,8,22,37	190	99	1.88416e-12	4.56133e-10	0.917,0.931,0.927,0.893,0.918	0.682,0.661,0.824,0.721,0.616	0.216	SHR vs. BN	SE					142017821	142017919	142031003	142031109				142026035	142026126
ENSRNOG00000032846	Cdpf1	chr7	-							89,116,94,76,94	11,12,22,12,18	169,128,118,196,196	4,2,5,10,10	198	99	1.04888e-10	2.08527e-08	0.802,0.829,0.681,0.76,0.723	0.955,0.97,0.922,0.907,0.907	-0.173	SHR vs. BN	SE					116901002	116901567	116903203	116903316				116902289	116902401
ENSRNOG00000010533	Arfip1	chr2	-							20,44,21,17,47	53,75,56,48,62	38,31,38,34,23	29,43,30,22,42	195	99	0.000580202	0.0268151	0.161,0.229,0.16,0.152,0.278	0.399,0.268,0.391,0.44,0.218	-0.147	SHR vs. BN	SE					169874875	169874988	169882661	169882770				169876320	169876416
ENSRNOG00000060690	AABR07052523.2	chr3	-							9,6,10,12,10	66,106,101,72,77	96,88,58,124,138	0,0,0,0,0	198	99	0	0	0.064,0.028,0.047,0.077,0.061	1.0,1.0,1.0,1.0,1.0	-0.945	SHR vs. BN	SE					57561841	57562135	57564689	57564747				57562932	57563059
ENSRNOG00000001055	Rilpl1	chr12	+							506,648,480,368,581	196,198,151,162,195	399,458,319,602,520	80,97,69,132,89	190	99	1.25437e-09	2.13586e-07	0.574,0.63,0.624,0.542,0.608	0.722,0.711,0.707,0.704,0.753	-0.124	SHR vs. BN	SE					32100931	32101024	32108938	32109938				32106090	32106181
ENSRNOG00000001055	Rilpl1	chr12	+							10,14,19,12,19	2,5,2,1,5	10,15,12,8,15	0,0,0,1,0	198	99	8.85847e-09	1.34721e-06	0.714,0.583,0.826,0.857,0.655	1.0,1.0,1.0,0.8,1.0	-0.233	SHR vs. BN	SE					32088495	32088720	32108938	32109780				32106093	32106452
ENSRNOG00000001055	Rilpl1	chr12	+							419,381,328,292,374	196,198,151,162,195	273,306,222,382,351	80,97,69,132,89	198	99	3.40452e-08	4.76994e-06	0.517,0.49,0.521,0.474,0.49	0.63,0.612,0.617,0.591,0.664	-0.124	SHR vs. BN	SE					32100931	32101024	32108938	32109780				32106093	32106452
ENSRNOG00000042458	AABR07046707.1	chr5	+							128,102,110,78,100	54,57,40,39,62	77,69,49,95,88	83,60,61,84,85	198	99	7.40101e-08	9.68308e-06	0.542,0.472,0.579,0.5,0.446	0.317,0.365,0.287,0.361,0.341	0.174	SHR vs. BN	SE					2849034	2849101	2867628	2867759				2865945	2866247
ENSRNOG00000037851	Spidr	chr11	-							4,9,8,7,8	5,5,1,0,1	6,5,4,14,12	0,0,0,1,0	198	99	2.01371e-07	2.41932e-05	0.286,0.474,0.8,1.0,0.8	1.0,1.0,1.0,0.875,1.0	-0.303	SHR vs. BN	SE					84900624	84900844	84986863	84987027				84922756	84922857
ENSRNOG00000066491		chr5	+							14,10,8,10,22	0,1,0,0,1	9,7,3,4,1	0,0,2,2,3	198	99	0.000747323	0.0329554	1.0,0.833,1.0,1.0,0.917	1.0,1.0,0.429,0.5,0.143	0.336	SHR vs. BN	SE					133325270	133325451	133468121	133468351				133412621	133412734
ENSRNOG00000023452	LOC691354	chr5	+							3,2,6,15,2	0,0,0,1,0	2,5,2,7,6	1,0,4,0,5	198	99	2.95018e-05	0.00212097	1.0,1.0,1.0,0.882,1.0	0.5,1.0,0.2,1.0,0.375	0.361	SHR vs. BN	SE					159091477	159091602	159100178	159100316				159092821	159092965
ENSRNOG00000023452	LOC691354	chr5	+							1,2,1,2,5	0,0,0,1,0	0,2,0,2,7	1,0,4,0,5	138	99	0.000350647	0.0173072	1.0,1.0,1.0,0.589,1.0	0.0,1.0,0.0,1.0,0.501	0.418	SHR vs. BN	SE					159091477	159091602	159100178	159100316				159098639	159098678
ENSRNOG00000019760	Oxnad1	chr16	+							57,74,71,60,47	43,55,55,44,36	84,77,54,88,72	26,39,17,38,41	193	99	0.000288778	0.014808	0.405,0.408,0.398,0.412,0.401	0.624,0.503,0.62,0.543,0.474	-0.148	SHR vs. BN	SE					7293902	7294149	7298764	7298899				7297664	7297758
ENSRNOG00000014445	Hp1bp3	chr5	+							183,205,224,140,200	38,58,51,37,54	194,155,131,212,201	62,60,46,122,76	198	99	0.000176692	0.00980956	0.707,0.639,0.687,0.654,0.649	0.61,0.564,0.587,0.465,0.569	0.108	SHR vs. BN	SE					150435786	150435909	150441613	150441713				150441049	150441243
ENSRNOG00000014986	Ube4b	chr5	-							23,49,39,45,52	22,54,18,25,26	39,40,26,61,60	14,14,8,17,9	198	99	9.35085e-05	0.00563727	0.343,0.312,0.52,0.474,0.5	0.582,0.588,0.619,0.642,0.769	-0.21	SHR vs. BN	SE					159813815	159813957	159822719	159822948				159820922	159821060
ENSRNOG00000000524	RGD735065	chr20	+							55,77,65,49,67	98,85,101,96,114	87,74,65,80,103	58,71,58,92,81	194	99	5.62466e-06	0.000480012	0.223,0.316,0.247,0.207,0.231	0.434,0.347,0.364,0.307,0.394	-0.124	SHR vs. BN	SE					7322578	7322614	7330445	7330537				7330073	7330168
ENSRNOG00000070619	LOC103692795	chr7	-							12,6,11,4,7	12,10,13,10,17	14,23,12,14,27	3,7,3,6,12	198	99	2.92236e-07	3.36563e-05	0.333,0.231,0.297,0.167,0.171	0.7,0.622,0.667,0.538,0.529	-0.371	SHR vs. BN	SE					15911318	15911868	15916273	15916457				15911962	15914646
ENSRNOG00000070619	LOC103692795	chr7	-							7,6,4,11,11	12,10,13,10,17	26,28,17,15,43	3,7,3,6,12	198	99	2.77163e-10	5.13718e-08	0.226,0.231,0.133,0.355,0.244	0.812,0.667,0.739,0.556,0.642	-0.445	SHR vs. BN	SE					15911311	15911868	15916273	15916457				15912728	15912886
ENSRNOG00000070619	LOC103692795	chr7	-							16,11,13,15,17	12,10,13,10,17	33,49,23,24,57	3,7,3,6,12	198	99	3.36082e-10	6.10212e-08	0.4,0.355,0.333,0.429,0.333	0.846,0.778,0.793,0.667,0.704	-0.388	SHR vs. BN	SE					15911311	15911868	15916273	15916457				15912728	15914646
ENSRNOG00000070619	LOC103692795	chr7	-							9,6,11,4,7	12,10,13,10,17	9,22,10,10,21	3,7,3,6,12	198	99	6.43998e-06	0.000540518	0.273,0.231,0.297,0.167,0.171	0.6,0.611,0.625,0.455,0.467	-0.324	SHR vs. BN	SE					15911311	15911868	15916273	15916457				15914501	15914646
ENSRNOG00000070619	LOC103692795	chr7	-							0,0,0,1,2	14,19,21,12,23	10,15,2,12,7	16,13,10,13,31	198	99	2.61535e-12	6.16374e-10	0.0,0.0,0.0,0.04,0.042	0.238,0.366,0.091,0.316,0.101	-0.206	SHR vs. BN	SE					15916273	15916457	15928507	15929060				15918627	15918787
ENSRNOG00000018576	Rcan3	chr5	-							5,14,7,2,4	0,0,0,0,0	17,11,10,14,17	11,11,13,10,13	198	99	6.66134e-16	2.30152e-13	1.0,1.0,1.0,1.0,1.0	0.436,0.333,0.278,0.412,0.395	0.629	SHR vs. BN	SE					147663167	147663403	147671632	147671937				147671101	147671243
ENSRNOG00000049942	RGD1564899	chr16	-							81,72,102,79,76	155,128,145,116,119	139,124,85,153,146	59,36,31,72,60	132	99	0	0	0.282,0.297,0.345,0.338,0.324	0.639,0.721,0.673,0.614,0.646	-0.341	SHR vs. BN	SE					7910432	7916750	7921596	7921709				7918270	7918303
ENSRNOG00000047089	Alkbh7	chr9	+							201,243,253,208,207	39,45,48,44,62	264,288,178,341,287	37,49,18,28,21	198	99	3.12722e-06	0.000282274	0.72,0.73,0.725,0.703,0.625	0.781,0.746,0.832,0.859,0.872	-0.117	SHR vs. BN	SE					1838810	1839139	1840581	1841044				1840289	1840414
ENSRNOG00000009116	Itgb3bp	chr5	-							0,0,1,0,0	16,25,29,14,25	4,3,2,8,12	13,14,9,17,28	183	99	9.93661e-12	2.21009e-09	0.0,0.0,0.018,0.0,0.0	0.143,0.104,0.107,0.203,0.188	-0.145	SHR vs. BN	SE					114510270	114510313	114525204	114525704				114512558	114512642
ENSRNOG00000009116	Itgb3bp	chr5	-							1,0,1,0,0	16,25,29,14,25	5,4,3,7,9	13,14,9,17,28	198	99	1.77041e-10	3.4056e-08	0.03,0.0,0.017,0.0,0.0	0.161,0.125,0.143,0.171,0.138	-0.138	SHR vs. BN	SE					114510270	114510313	114525204	114525704				114512558	114512664
ENSRNOG00000008807	Rp1	chr5	+							28,13,26,16,14	0,0,0,0,0	39,29,11,35,43	2,1,3,2,3	198	99	0.00016335	0.00915453	1.0,1.0,1.0,1.0,1.0	0.907,0.935,0.647,0.897,0.878	0.147	SHR vs. BN	SE					15290721	15290934	15340908	15341108				15312959	15313137
ENSRNOG00000008807	Rp1	chr5	+							24,33,36,21,24	0,0,0,0,0	34,32,34,34,61	2,1,3,2,3	198	99	0.000342599	0.0170757	1.0,1.0,1.0,1.0,1.0	0.895,0.941,0.85,0.895,0.91	0.102	SHR vs. BN	SE					15290721	15290934	15340908	15341108				15321806	15321914
ENSRNOG00000042353	Mlkl	chr19	-							70,83,81,54,88	3,7,4,3,11	8,18,18,23,23	11,11,9,20,14	188	99	0	0	0.925,0.862,0.914,0.905,0.808	0.277,0.463,0.513,0.377,0.464	0.464	SHR vs. BN	SE					39297979	39298412	39304147	39304471				39299144	39299233
ENSRNOG00000042353	Mlkl	chr19	-							45,64,54,40,52	3,7,4,3,11	6,10,13,21,20	11,11,9,20,14	198	99	7.88258e-15	2.46068e-12	0.882,0.821,0.871,0.87,0.703	0.214,0.312,0.419,0.344,0.417	0.488	SHR vs. BN	SE					39297979	39298412	39304147	39304502				39299144	39299278
ENSRNOG00000037795	Ldlrad1	chr5	+							2,3,2,3,5	9,2,1,0,1	2,0,0,0,1	1,1,2,2,1	198	99	2.79445e-05	0.00202159	0.1,0.429,0.5,1.0,0.714	0.5,0.0,0.0,0.0,0.333	0.382	SHR vs. BN	SE					121992366	121992421	121997409	121997547				121995117	121995243
ENSRNOG00000003998	Sgca	chr10	-							29,33,37,22,34	43,58,66,37,66	54,77,60,82,73	17,27,18,20,20	198	99	0	0	0.252,0.221,0.219,0.229,0.205	0.614,0.588,0.625,0.672,0.646	-0.404	SHR vs. BN	SE					79917783	79917856	79922613	79922813				79918273	79918393
ENSRNOG00000025892	Set	chr3	+							20,26,19,18,29	2,0,0,0,0	14,14,11,11,7	1,3,1,2,2	198	99	0.000113267	0.00668462	0.833,1.0,1.0,1.0,1.0	0.875,0.7,0.846,0.733,0.636	0.209	SHR vs. BN	SE					13353427	13353611	13357388	13357464				13355342	13355489
ENSRNOG00000045843	Rusc2	chr5	+							13,12,18,3,9	5,2,1,0,3	27,23,9,28,18	0,0,0,2,0	198	99	9.0748e-07	9.54601e-05	0.565,0.75,0.9,1.0,0.6	1.0,1.0,1.0,0.875,1.0	-0.212	SHR vs. BN	SE					57629910	57630232	57663303	57665382				57649063	57649170
ENSRNOG00000007894	Mpdz	chr5	-							118,118,116,78,94	5,7,7,4,3	57,78,59,100,84	8,16,18,14,17	198	99	4.82855e-09	7.74026e-07	0.922,0.894,0.892,0.907,0.94	0.781,0.709,0.621,0.781,0.712	0.19	SHR vs. BN	SE					95844929	95845097	95848024	95848234				95846671	95846788
ENSRNOG00000002301	Uso1	chr14	-							66,98,75,63,90	57,83,44,48,78	108,86,50,112,116	41,41,27,55,51	120	99	2.97267e-05	0.00212854	0.489,0.493,0.584,0.52,0.488	0.685,0.634,0.604,0.627,0.652	-0.126	SHR vs. BN	SE					15881678	15881789	15888153	15888365				15886662	15886683
ENSRNOG00000021872	Zfp213	chr10	-							52,41,40,33,43	0,2,4,1,2	13,15,3,16,14	1,8,4,7,6	198	99	1.12624e-07	1.42632e-05	1.0,0.911,0.833,0.943,0.915	0.867,0.484,0.273,0.533,0.538	0.381	SHR vs. BN	SE					12592470	12593861	12595137	12595208				12594885	12595051
ENSRNOG00000021872	Zfp213	chr10	-							62,67,59,49,73	8,15,11,13,16	44,39,36,52,47	33,21,19,26,24	170	99	6.01003e-08	8.0709e-06	0.819,0.722,0.757,0.687,0.727	0.437,0.52,0.525,0.538,0.533	0.232	SHR vs. BN	SE					12592470	12593861	12595415	12595533				12595137	12595208
ENSRNOG00000016731	Tpm2	chr5	-							275,183,212,163,151	120,141,147,97,165	1364,1392,1103,1578,1827	90,91,67,130,150	198	99	0	0	0.534,0.394,0.419,0.457,0.314	0.883,0.884,0.892,0.859,0.859	-0.452	SHR vs. BN	SE					57770863	57771078	57774570	57774640				57771251	57772193
ENSRNOG00000016731	Tpm2	chr5	-							234,121,118,109,130	166,211,195,132,179	838,892,744,1061,1211	166,221,162,282,327	175	99	0	0	0.444,0.245,0.255,0.318,0.291	0.741,0.695,0.722,0.68,0.677	-0.392	SHR vs. BN	SE					57774760	57774823	57775364	57775440				57774997	57775073
ENSRNOG00000016731	Tpm2	chr5	-							258,268,186,165,227	205,168,182,103,139	523,520,449,609,769	828,977,774,1199,1426	175	99	0	0	0.416,0.474,0.366,0.475,0.48	0.263,0.231,0.247,0.223,0.234	0.203	SHR vs. BN	SE					57774997	57775073	57775594	57775665				57775364	57775440
ENSRNOG00000015459	Heatr3	chr19	-							3,2,2,3,4	0,0,1,1,0	2,2,1,1,3	1,0,4,1,2	198	99	3.00879e-06	0.000273148	1.0,1.0,0.5,0.6,1.0	0.5,1.0,0.111,0.333,0.429	0.345	SHR vs. BN	SE					18899096	18899240	18908302	18908460				18906890	18907027
ENSRNOG00000009341	Hivep3	chr5	+							3,4,6,8,4	5,1,6,3,6	7,5,0,3,3	0,0,2,1,0	198	99	0.000117164	0.00685776	0.231,0.667,0.333,0.571,0.25	1.0,1.0,0.0,0.6,1.0	-0.31	SHR vs. BN	SE					133697766	133697900	133718153	133718240				133712873	133713049
ENSRNOG00000007561	Glb1l2	chr8	-							0,1,0,2,0	3,8,1,6,3	4,2,4,0,5	5,2,0,4,7	198	99	5.34503e-05	0.00351596	0.0,0.059,0.0,0.143,0.0	0.286,0.333,1.0,0.0,0.263	-0.336	SHR vs. BN	SE					25156282	25156480	25156921	25156969				25156645	25156765
ENSRNOG00000049244	Sepsecs	chr14	+							43,39,42,29,45	0,2,4,4,1	33,26,19,37,27	4,1,7,6,8	198	99	0.0010557	0.0438893	1.0,0.907,0.84,0.784,0.957	0.805,0.929,0.576,0.755,0.628	0.159	SHR vs. BN	SE					58317093	58317247	58325091	58325221				58320682	58320785
ENSRNOG00000018671	Commd4	chr8	-							3,4,2,3,2	5,5,4,3,3	1,4,2,8,3	1,1,0,2,1	198	99	0.000753255	0.0331348	0.231,0.286,0.2,0.333,0.25	0.333,0.667,1.0,0.667,0.6	-0.393	SHR vs. BN	SE					57568466	57568538	57569392	57569760				57569001	57569299
ENSRNOG00000014513	Rexo5	chr1	+							5,3,9,2,7	0,2,1,0,2	0,0,6,1,3	1,3,0,1,2	198	99	0.000309687	0.0156769	1.0,0.429,0.818,1.0,0.636	0.0,0.0,1.0,0.333,0.429	0.424	SHR vs. BN	SE					174205368	174205445	174214238	174214343				174206154	174206269
ENSRNOG00000007896	Klhl38	chr7	-							174,195,152,129,174	0,0,0,0,0	136,136,107,222,133	39,17,16,21,23	198	99	0	0	1.0,1.0,1.0,1.0,1.0	0.636,0.8,0.77,0.841,0.743	0.242	SHR vs. BN	SE					89857077	89857183	89864027	89864276				89862058	89863406
ENSRNOG00000016854	Lrrc36	chr19	+							8,9,13,6,6	1,3,0,0,5	10,3,4,11,3	0,0,1,1,0	198	99	0.000497325	0.0234415	0.8,0.6,1.0,1.0,0.375	1.0,1.0,0.667,0.846,1.0	-0.148	SHR vs. BN	SE					33339410	33339525	33359805	33360141				33342083	33342250
ENSRNOG00000021176	Mtmr11	chr2	+							15,38,52,23,36	4,0,4,3,0	15,12,22,21,18	0,0,0,2,0	198	99	0.00095244	0.0404469	0.652,1.0,0.867,0.793,1.0	1.0,1.0,1.0,0.84,1.0	-0.106	SHR vs. BN	SE					183724136	183724227	183724951	183725012				183724583	183724705
ENSRNOG00000012386	Zbtb38	chr8	-							17,30,29,21,8	7,11,4,4,7	6,14,13,31,25	1,3,0,2,2	198	99	0.000513974	0.0241303	0.548,0.577,0.784,0.724,0.364	0.75,0.7,1.0,0.886,0.862	-0.24	SHR vs. BN	SE					97280992	97288450	97330304	97331437				97315855	97315959
ENSRNOG00000012386	Zbtb38	chr8	-							27,29,57,14,21	0,6,3,3,0	37,24,18,49,35	2,0,0,1,0	198	99	0.000295711	0.0150766	1.0,0.707,0.905,0.7,1.0	0.902,1.0,1.0,0.961,1.0	-0.11	SHR vs. BN	SE					97315855	97315959	97330304	97330370				97329337	97329496
ENSRNOG00000012386	Zbtb38	chr8	-							6,9,5,8,5	7,11,4,4,7	8,13,5,16,3	1,3,0,2,2	198	99	9.70897e-05	0.00583637	0.3,0.29,0.385,0.5,0.263	0.8,0.684,1.0,0.8,0.429	-0.395	SHR vs. BN	SE					97280992	97288450	97330304	97330370				97329337	97329794
ENSRNOG00000004659	Creld2	chr7	+							55,85,65,40,56	9,21,16,14,9	69,91,47,60,96	0,0,0,0,0	198	99	0	0	0.753,0.669,0.67,0.588,0.757	1.0,1.0,1.0,1.0,1.0	-0.313	SHR vs. BN	SE					119911123	119911215	119913058	119913154				119911947	119912124
ENSRNOG00000031824	Slc44a2	chr8	+							160,212,169,113,203	27,34,28,28,29	122,136,99,196,158	6,9,4,11,19	148	99	7.81173e-08	1.01089e-05	0.799,0.807,0.801,0.73,0.824	0.932,0.91,0.943,0.923,0.848	-0.119	SHR vs. BN	SE					19870887	19871016	19892897	19892971				19888782	19888831
ENSRNOG00000063474	Dynap	chr18	-							44,44,45,42,49	48,52,64,38,58	137,103,100,141,185	52,64,51,92,81	198	99	4.35683e-09	7.04757e-07	0.314,0.297,0.26,0.356,0.297	0.568,0.446,0.495,0.434,0.533	-0.19	SHR vs. BN	SE					63896586	63896708	63909720	63913232				63908336	63908610
ENSRNOG00000007326	Prepl	chr6	+							128,146,106,87,124	67,67,80,40,58	38,27,22,42,55	67,52,50,85,88	198	99	0	0	0.489,0.521,0.398,0.521,0.517	0.221,0.206,0.18,0.198,0.238	0.281	SHR vs. BN	SE					9580548	9580655	9590638	9590761				9581841	9582376
ENSRNOG00000043416	Bcl3	chr1	-							21,40,30,30,33	1,4,3,2,1	16,27,28,34,41	0,0,0,0,0	198	99	9.36193e-05	0.00563727	0.913,0.833,0.833,0.882,0.943	1.0,1.0,1.0,1.0,1.0	-0.119	SHR vs. BN	SE					79471368	79471956	79473966	79474044				79472042	79472160
ENSRNOG00000008291	Thumpd2	chr6	+							3,5,5,6,8	9,2,12,9,9	9,4,4,8,13	2,1,3,4,1	198	99	0.000445766	0.0212379	0.143,0.556,0.172,0.25,0.308	0.692,0.667,0.4,0.5,0.867	-0.339	SHR vs. BN	SE					13970829	13970938	13976031	13976653				13974601	13974770
ENSRNOG00000008291	Thumpd2	chr6	+							3,5,5,6,6	9,2,12,9,9	14,16,4,7,15	2,1,3,4,1	198	99	1.79232e-05	0.00137464	0.143,0.556,0.172,0.25,0.25	0.778,0.889,0.4,0.467,0.882	-0.409	SHR vs. BN	SE					13970829	13970938	13976031	13976653				13974646	13974770
ENSRNOG00000011879	Nfat5	chr19	+							2,9,3,2,8	3,5,8,4,16	6,5,12,10,7	1,3,2,3,4	161	99	0.000272358	0.0141909	0.291,0.525,0.187,0.235,0.235	0.787,0.506,0.787,0.672,0.518	-0.359	SHR vs. BN	SE					35234219	35234345	35247841	35248397				35247327	35247389
ENSRNOG00000020642	Flad1	chr2	-							167,160,190,135,224	113,107,120,123,186	278,270,197,307,297	73,70,65,81,80	198	99	0	0	0.425,0.428,0.442,0.354,0.376	0.656,0.659,0.602,0.655,0.65	-0.239	SHR vs. BN	SE					174825204	174825949	174828863	174828910				174828228	174828459
ENSRNOG00000008577	Fbf1	chr10	-							21,27,21,23,26	16,11,14,18,23	8,10,9,14,19	19,12,18,22,22	174	99	0.000646393	0.0293408	0.428,0.583,0.46,0.421,0.391	0.193,0.322,0.221,0.266,0.329	0.19	SHR vs. BN	SE					101397709	101397737	101400924	101401644				101398770	101398845
ENSRNOG00000025523	Armh3	chr1	-							0,1,0,1,0	46,71,30,41,50	3,1,3,6,7	14,16,2,14,18	198	99	7.63989e-09	1.18725e-06	0.0,0.007,0.0,0.012,0.0	0.097,0.03,0.429,0.176,0.163	-0.175	SHR vs. BN	SE					244696984	244697063	244738455	244738531				244729453	244729611
ENSRNOG00000004496	Rock2	chr6	+							18,23,13,20,23	0,2,0,0,0	15,20,11,26,19	5,1,4,2,0	181	99	3.22165e-06	0.000289517	1.0,0.863,1.0,1.0,1.0	0.621,0.916,0.601,0.877,1.0	0.17	SHR vs. BN	SE					39679370	39679559	39727815	39727953				39715329	39715411
ENSRNOG00000005101	Mia2	chr6	+							67,93,112,55,106	8,15,12,5,13	75,83,63,122,102	19,12,15,28,32	171	99	0.000482583	0.022807	0.829,0.782,0.844,0.864,0.825	0.696,0.8,0.709,0.716,0.649	0.115	SHR vs. BN	SE					76826953	76827042	76836343	76836454				76834206	76834278
ENSRNOG00000005101	Mia2	chr6	+							41,41,51,34,49	8,15,12,5,13	15,20,11,20,21	19,12,15,28,32	126	99	4.60942e-11	9.53695e-09	0.801,0.682,0.77,0.842,0.748	0.383,0.567,0.366,0.359,0.34	0.366	SHR vs. BN	SE					76826953	76827042	76836343	76836454				76835842	76835869
ENSRNOG00000005101	Mia2	chr6	+							105,114,139,89,145	6,17,13,5,6	53,63,34,64,82	29,26,20,35,20	126	99	0	0	0.932,0.84,0.894,0.933,0.95	0.589,0.656,0.572,0.59,0.763	0.276	SHR vs. BN	SE					76834206	76834278	76836343	76836454				76835842	76835869
ENSRNOG00000021628	Wdr89	chr6	-							0,1,2,1,1	1,3,8,4,3	8,0,5,5,6	1,2,3,5,2	198	99	4.50312e-05	0.00301227	0.0,0.143,0.111,0.111,0.143	0.8,0.0,0.455,0.333,0.6	-0.336	SHR vs. BN	SE					94350302	94352428	94381956	94382026				94356720	94356862
ENSRNOG00000023721	LOC502684	chr3	+							9,8,1,4,2	1,0,0,0,0	5,14,0,8,10	1,1,3,1,7	198	99	1.5377e-07	1.90007e-05	0.818,1.0,1.0,1.0,1.0	0.714,0.875,0.0,0.8,0.417	0.402	SHR vs. BN	SE					140900752	140900911	140903909	140904067				140902743	140902843
ENSRNOG00000027617	Ttc26	chr4	+							3,5,11,8,6	0,0,6,0,4	7,6,3,5,4	0,2,0,0,0	188	99	0.00108449	0.0448116	1.0,1.0,0.491,1.0,0.441	1.0,0.612,1.0,1.0,1.0	-0.136	SHR vs. BN	SE					67124781	67124835	67131823	67131907				67130512	67130601
ENSRNOG00000005274	Vrk1	chr6	+							12,12,12,12,5	4,1,2,1,1	7,10,11,9,13	2,0,0,0,0	198	99	0.000178557	0.00988231	0.6,0.857,0.75,0.857,0.714	0.636,1.0,1.0,1.0,1.0	-0.172	SHR vs. BN	SE					124914910	124915190	124943654	124943819				124917907	124918055
ENSRNOG00000014059	Odf2l	chr2	+							17,25,35,18,20	3,7,7,7,4	24,6,12,27,25	1,0,3,1,2	198	99	0.000442853	0.0211541	0.739,0.641,0.714,0.563,0.714	0.923,1.0,0.667,0.931,0.862	-0.202	SHR vs. BN	SE					234044407	234044540	234047369	234047429				234045345	234045474
ENSRNOG00000008056	Ankrd9	chr6	-							244,308,339,222,300	23,28,20,23,22	138,132,113,184,167	41,42,36,50,35	198	99	0	0	0.841,0.846,0.894,0.828,0.872	0.627,0.611,0.611,0.648,0.705	0.216	SHR vs. BN	SE					129998485	130007277	130008652	130008923				130007771	130007950
ENSRNOG00000013898	Cdca4	chr6	-							6,6,2,3,0	9,6,1,4,13	0,0,0,0,2	3,6,3,7,6	198	99	2.1872e-06	0.000207563	0.25,0.333,0.5,0.273,0.0	0.0,0.0,0.0,0.0,0.143	0.243	SHR vs. BN	SE					131892620	131894340	131901290	131901564				131899745	131900008
ENSRNOG00000009795	Nfib	chr5	-							12,28,19,12,13	19,74,32,25,40	3,4,4,9,13	24,29,22,57,30	198	99	0.00043041	0.0206429	0.24,0.159,0.229,0.194,0.14	0.059,0.065,0.083,0.073,0.178	0.101	SHR vs. BN	SE					96764652	96765744	96797706	96797891				96793710	96793876
ENSRNOG00000011572	Klc1	chr6	+							36,51,32,26,40	85,79,60,76,88	10,21,8,22,27	69,107,53,116,99	149	99	2.36497e-08	3.39364e-06	0.22,0.3,0.262,0.185,0.232	0.088,0.115,0.091,0.112,0.153	0.128	SHR vs. BN	SE					130851014	130851176	130866049	130866113				130855509	130855559
ENSRNOG00000056458	Cep290	chr7	+							24,33,26,15,16	2,5,2,2,2	16,29,11,37,29	2,0,0,0,2	198	99	0.000227878	0.0121947	0.857,0.767,0.867,0.789,0.8	0.8,1.0,1.0,1.0,0.879	-0.12	SHR vs. BN	SE					35387498	35387663	35389562	35389735				35388359	35388482
ENSRNOG00000022802	Tmem184b	chr7	-							116,132,109,101,153	132,149,113,112,149	148,149,109,157,180	82,81,57,108,115	120	99	9.19873e-09	1.3871e-06	0.42,0.422,0.443,0.427,0.459	0.598,0.603,0.612,0.545,0.564	-0.15	SHR vs. BN	SE					110925108	110927263	110929755	110929950				110928055	110928076
ENSRNOG00000029478	Cyp4f39	chr7	+							28,27,33,20,33	9,10,4,4,10	25,33,24,41,47	1,0,0,1,0	164	99	3.29736e-14	9.69779e-12	0.653,0.62,0.833,0.751,0.666	0.938,1.0,1.0,0.961,1.0	-0.275	SHR vs. BN	SE					11534601	11534735	11535025	11535108				11534807	11534872
ENSRNOG00000051152	LOC102549817	chr7	-							10,10,5,5,14	0,0,1,0,0	10,5,4,12,15	4,5,3,5,3	198	99	1.38143e-10	2.70114e-08	1.0,1.0,0.714,1.0,1.0	0.556,0.333,0.4,0.545,0.714	0.433	SHR vs. BN	SE					7140470	7140536	7216912	7216973				7177118	7177264
ENSRNOG00000055925	Zc3h7b	chr7	+							0,0,0,0,0	78,87,98,42,117	7,14,17,15,25	39,49,47,68,49	198	99	0	0	0.0,0.0,0.0,0.0,0.0	0.082,0.125,0.153,0.099,0.203	-0.132	SHR vs. BN	SE					113262164	113262565	113283138	113283197				113273137	113273248
ENSRNOG00000071023	Zfp347	chr7	+							53,98,50,29,58	9,18,19,8,19	46,35,60,48,66	32,33,15,41,43	160	99	0.000164479	0.00920334	0.785,0.771,0.62,0.692,0.654	0.471,0.396,0.712,0.42,0.487	0.207	SHR vs. BN	SE					7474580	7474707	7477027	7479360				7474913	7474974
ENSRNOG00000042201	Efcab2	chr13	+							24,49,24,20,41	1,3,2,0,0	26,30,12,46,32	10,5,6,5,5	179	99	5.44806e-07	5.92906e-05	0.93,0.9,0.869,1.0,1.0	0.59,0.768,0.525,0.836,0.78	0.24	SHR vs. BN	SE					90152184	90152440	90229349	90229429				90184218	90184298
ENSRNOG00000042201	Efcab2	chr13	+							25,52,32,25,44	1,3,2,0,0	32,33,19,58,45	10,5,6,5,5	184	99	1.25032e-06	0.000125692	0.931,0.903,0.896,1.0,1.0	0.633,0.78,0.63,0.862,0.829	0.199	SHR vs. BN	SE					90152184	90152440	90229349	90229429				90184218	90184303
ENSRNOG00000042201	Efcab2	chr13	+							8,20,12,7,21	1,3,2,0,0	11,7,10,19,18	10,5,6,5,5	172	99	4.52816e-06	0.00039593	0.822,0.793,0.775,1.0,1.0	0.388,0.446,0.49,0.686,0.674	0.341	SHR vs. BN	SE					90152184	90152440	90229349	90229429				90205472	90205545
ENSRNOG00000011363	Napepld	chr4	+							0,0,0,0,0	21,30,26,11,28	15,6,9,18,23	3,6,0,2,2	135	99	0	0	0.0,0.0,0.0,0.0,0.0	0.786,0.423,1.0,0.868,0.894	-0.794	SHR vs. BN	SE					13361025	13361216	13376098	13376408				13374402	13374438
ENSRNOG00000011363	Napepld	chr4	+							0,0,0,0,0	3,23,4,7,13	5,12,3,20,14	1,0,1,5,0	135	99	0	0	0.0,0.0,0.0,0.0,0.0	0.786,1.0,0.688,0.746,1.0	-0.844	SHR vs. BN	SE					13361030	13361262	13376098	13376408				13374402	13374438
ENSRNOG00000018996	Phf7	chr16	-							28,42,42,29,41	0,0,0,0,0	42,44,24,55,50	1,2,3,5,2	198	99	2.43853e-05	0.00180042	1.0,1.0,1.0,1.0,1.0	0.955,0.917,0.8,0.846,0.926	0.111	SHR vs. BN	SE					6434198	6434325	6435444	6435551				6434922	6435039
ENSRNOG00000020562	Slc22a18	chr1	+							0,1,3,0,2	22,24,22,25,31	57,50,43,76,42	0,0,0,0,0	198	99	0	0	0.0,0.02,0.064,0.0,0.031	1.0,1.0,1.0,1.0,1.0	-0.977	SHR vs. BN	SE					198688632	198688733	198692996	198693117				198692615	198692717
ENSRNOG00000036841	Cbx5	chr7	-							42,53,42,49,57	62,110,64,74,82	66,61,38,55,68	44,53,45,40,59	198	99	4.7289e-06	0.000410457	0.253,0.194,0.247,0.249,0.258	0.429,0.365,0.297,0.407,0.366	-0.133	SHR vs. BN	SE					134348684	134348867	134374907	134375022				134350349	134350449
ENSRNOG00000013229	Mthfs	chr8	+							36,47,58,41,48	23,21,15,17,23	30,31,26,33,30	27,23,19,30,30	198	99	0.000500111	0.0235416	0.439,0.528,0.659,0.547,0.511	0.357,0.403,0.406,0.355,0.333	0.166	SHR vs. BN	SE					89729507	89729650	89776633	89776827				89733461	89733723
ENSRNOG00000008934	Tmem65	chr7	-							503,461,406,461,462	178,173,138,140,216	526,531,373,704,701	119,106,96,145,109	180	99	1.12625e-10	2.22666e-08	0.608,0.594,0.618,0.644,0.541	0.709,0.734,0.681,0.728,0.78	-0.125	SHR vs. BN	SE					90351850	90351895	90378141	90379474				90360609	90360690
ENSRNOG00000006700	Ntaq1	chr7	+							52,40,47,39,57	5,5,4,4,3	72,51,41,73,51	0,1,1,3,3	198	99	0.000615438	0.0282128	0.839,0.8,0.855,0.83,0.905	1.0,0.962,0.953,0.924,0.895	-0.101	SHR vs. BN	SE					89695745	89695796	89699673	89699798				89698594	89698743
ENSRNOG00000069530	LOC691422	chr7	-							6,7,13,11,19	1,2,2,0,6	2,2,8,9,6	0,0,0,0,2	198	99	2.65287e-06	0.000248441	0.75,0.636,0.765,1.0,0.613	1.0,1.0,1.0,1.0,0.6	-0.167	SHR vs. BN	SE					12650486	12650541	12668160	12668305				12650750	12650877
ENSRNOG00000030391	Ei24	chr8	-							13,20,18,20,17	5,9,4,2,5	7,5,0,2,11	10,7,2,20,5	135	99	2.11162e-05	0.00160227	0.656,0.62,0.767,0.88,0.714	0.339,0.344,0.0,0.068,0.617	0.454	SHR vs. BN	SE					36506246	36506356	36510514	36510571				36508784	36508820
ENSRNOG00000008815	Fbxo46	chr1	+							0,0,3,1,1	5,7,4,3,14	13,13,5,24,20	2,2,1,0,3	198	99	0	0	0.0,0.0,0.273,0.143,0.034	0.765,0.765,0.714,1.0,0.769	-0.713	SHR vs. BN	SE					78770017	78770191	78783688	78790097				78771781	78771915
ENSRNOG00000026985	Phldb1	chr8	-							18,18,9,10,13	164,220,184,125,154	58,57,47,82,79	99,102,105,148,166	198	99	0	0	0.052,0.039,0.024,0.038,0.04	0.227,0.218,0.183,0.217,0.192	-0.169	SHR vs. BN	SE					45012951	45013098	45014754	45014878				45014123	45014234
ENSRNOG00000026985	Phldb1	chr8	-							20,20,16,14,18	350,457,427,268,378	76,85,65,111,112	217,274,212,356,381	198	99	0	0	0.028,0.021,0.018,0.025,0.023	0.149,0.134,0.133,0.135,0.128	-0.113	SHR vs. BN	SE					45012951	45013098	45014787	45014878				45014123	45014234
ENSRNOG00000031890	Ncam1	chr8	-							7,4,3,2,4	3,5,4,0,2	0,0,0,0,2	3,1,1,4,3	114	99	2.51766e-08	3.59823e-06	0.67,0.41,0.394,1.0,0.635	0.0,0.0,0.0,0.0,0.367	0.548	SHR vs. BN	SE					49886541	49886670	49906429	49906561				49905284	49905299
ENSRNOG00000031890	Ncam1	chr8	-							20,21,13,24,12	18,38,17,10,16	2,1,3,3,7	7,10,12,8,19	129	99	0.000115883	0.00679395	0.46,0.298,0.37,0.648,0.365	0.18,0.071,0.161,0.223,0.22	0.257	SHR vs. BN	SE					49909624	49909775	49920005	49920148				49914081	49914111
ENSRNOG00000010999	Cep295	chr8	-							12,7,12,5,12	14,20,9,9,11	2,0,2,2,6	0,1,2,0,1	123	99	0.000571422	0.0264654	0.408,0.22,0.518,0.309,0.468	1.0,0.0,0.446,1.0,0.828	-0.27	SHR vs. BN	SE					12156657	12156756	12156983	12157121				12156870	12156894
ENSRNOG00000010999	Cep295	chr8	-							33,52,42,35,45	8,1,7,1,9	5,5,9,11,11	0,0,0,0,0	198	99	1.00716e-08	1.50595e-06	0.673,0.963,0.75,0.946,0.714	1.0,1.0,1.0,1.0,1.0	-0.191	SHR vs. BN	SE					12156567	12156756	12157199	12157293				12156983	12157121
ENSRNOG00000065254	RT1-CE16	chr20	-							60,54,49,39,61	0,0,0,0,0	183,221,209,277,251	14,32,15,28,28	147	99	4.21885e-15	1.36487e-12	1.0,1.0,1.0,1.0,1.0	0.898,0.823,0.904,0.869,0.858	0.13	SHR vs. BN	SE					3257122	3257619	3258007	3258055				3257751	3257799
ENSRNOG00000038002	Ccdc62	chr12	-							54,64,67,55,32	0,1,2,2,0	57,38,31,65,55	2,3,7,4,7	198	99	2.02795e-06	0.000195051	1.0,0.97,0.944,0.932,1.0	0.934,0.864,0.689,0.89,0.797	0.134	SHR vs. BN	SE					32650703	32650805	32656161	32656354				32653160	32653327
ENSRNOG00000015357	Bmper	chr8	+							22,22,20,25,24	6,5,2,2,2	12,10,5,12,10	0,1,1,1,0	198	99	5.33152e-05	0.00351357	0.647,0.688,0.833,0.862,0.857	1.0,0.833,0.714,0.857,1.0	-0.103	SHR vs. BN	SE					21796956	21797039	21873224	21873334				21864784	21864884
ENSRNOG00000027502	Nmi	chr3	-							13,20,20,6,24	30,70,65,28,60	0,0,0,0,0	25,37,22,43,32	198	99	0	0	0.178,0.125,0.133,0.097,0.167	0.0,0.0,0.0,0.0,0.0	0.14	SHR vs. BN	SE					36430967	36431048	36439356	36439420				36431129	36431331
ENSRNOG00000031739	Garin5a	chr1	+							16,15,7,15,10	4,2,4,2,2	5,11,6,7,12	2,1,0,0,0	198	99	4.39889e-05	0.00295923	0.667,0.789,0.467,0.789,0.714	0.556,0.846,1.0,1.0,1.0	-0.195	SHR vs. BN	SE					94988612	94989118	94989867	94989998				94989302	94989421
ENSRNOG00000031739	Garin5a	chr1	+							6,12,3,4,5	4,2,4,2,2	3,5,4,5,9	2,1,0,0,0	198	99	9.72643e-06	0.000779582	0.429,0.75,0.273,0.5,0.556	0.429,0.714,1.0,1.0,1.0	-0.327	SHR vs. BN	SE					94988875	94989118	94989867	94989998				94989302	94989452
ENSRNOG00000011847	Grk4	chr14	-							5,10,6,8,10	2,5,1,2,1	6,8,5,14,10	1,1,0,1,0	163	99	3.78169e-05	0.00261318	0.603,0.548,0.785,0.708,0.859	0.785,0.829,1.0,0.895,1.0	-0.201	SHR vs. BN	SE					76043884	76044025	76058653	76058760				76047309	76047373
ENSRNOG00000049203	Pex5	chr4	-							85,104,64,50,64	40,73,56,32,23	32,57,37,50,67	52,56,41,68,57	198	99	0.000231043	0.012327	0.515,0.416,0.364,0.439,0.582	0.235,0.337,0.311,0.269,0.37	0.159	SHR vs. BN	SE					157279208	157279304	157280027	157280118				157279529	157279640
ENSRNOG00000005619	Misp3	chr19	+							15,15,14,16,15	1,0,0,1,0	20,36,9,24,16	1,1,2,5,1	152	99	0.000957157	0.0405988	0.907,1.0,1.0,0.912,1.0	0.929,0.959,0.746,0.758,0.912	0.103	SHR vs. BN	SE					24140060	24141067	24141430	24141504				24141198	24141251
ENSRNOG00000005934	Mlip	chr8	-							50,51,47,51,45	12,10,6,9,6	41,33,33,62,69	1,8,1,2,3	198	99	0.000590153	0.0272397	0.676,0.718,0.797,0.739,0.789	0.953,0.673,0.943,0.939,0.92	-0.142	SHR vs. BN	SE					78028087	78028171	78072695	78073088				78061310	78062777
ENSRNOG00000013305	Atp2c1	chr8	-							60,119,109,79,100	9,29,27,11,24	43,56,41,71,70	19,20,13,23,35	198	99	0.000773796	0.0338709	0.769,0.672,0.669,0.782,0.676	0.531,0.583,0.612,0.607,0.5	0.147	SHR vs. BN	SE					106104658	106104769	106155527	106156006				106130556	106130742
ENSRNOG00000019434	Adat1	chr19	-							8,11,11,3,11	0,1,0,1,0	9,1,0,2,2	0,0,3,7,2	198	99	2.92e-06	0.000265998	1.0,0.846,1.0,0.6,1.0	1.0,1.0,0.0,0.125,0.333	0.398	SHR vs. BN	SE					39943382	39943528	39951481	39951612				39947055	39947659
ENSRNOG00000019404	Hhatl	chr8	-							935,913,846,708,919	222,228,206,193,210	873,817,636,1065,1000	94,81,47,111,94	135	99	0	0	0.755,0.746,0.751,0.729,0.762	0.872,0.881,0.908,0.876,0.886	-0.136	SHR vs. BN	SE					121447829	121448031	121449879	121450024				121449744	121449780
ENSRNOG00000006684	Zfp317	chr8	+							36,18,33,27,26	1,2,2,1,1	26,19,16,19,14	4,9,2,5,2	178	99	4.1506e-05	0.00280813	0.952,0.833,0.902,0.938,0.935	0.783,0.54,0.816,0.679,0.796	0.189	SHR vs. BN	SE					17591405	17591597	17598897	17599009				17594387	17594466
ENSRNOG00000007266	C8h11orf65	chr8	+							14,8,5,4,1	0,1,0,1,0	7,4,11,9,8	1,0,6,7,5	149	99	2.28468e-07	2.69269e-05	1.0,0.842,1.0,0.727,1.0	0.823,1.0,0.549,0.461,0.515	0.244	SHR vs. BN	SE					53796365	53796506	53804888	53804981				53797001	53797051
ENSRNOG00000007266	C8h11orf65	chr8	+							8,6,2,5,9	0,1,0,1,0	6,7,5,6,10	1,0,6,7,5	189	99	2.12702e-07	2.53159e-05	1.0,0.759,1.0,0.724,1.0	0.759,1.0,0.304,0.31,0.512	0.32	SHR vs. BN	SE					53796365	53796506	53804888	53804981				53800805	53800895
ENSRNOG00000032908	Acaa1a	chr8	+							32,39,57,22,28	24,25,10,19,20	43,37,38,58,65	4,5,4,2,4	155	99	2.64904e-11	5.61138e-09	0.46,0.499,0.785,0.425,0.472	0.873,0.825,0.859,0.949,0.912	-0.355	SHR vs. BN	SE					119087226	119087406	119087822	119087968				119087681	119087737
ENSRNOG00000017621	Spns1	chr1	-							118,142,140,117,152	0,0,1,0,0	65,61,75,127,110	11,14,13,12,12	165	99	0	0	1.0,1.0,0.988,1.0,1.0	0.78,0.723,0.776,0.864,0.846	0.2	SHR vs. BN	SE					180943236	180943335	180943985	180944175				180943577	180943643
ENSRNOG00000007993	Sh3tc1	chr14	+							16,24,20,9,22	0,2,4,2,4	4,8,6,19,23	0,0,2,0,0	174	99	7.83572e-05	0.00490932	1.0,0.872,0.74,0.719,0.758	1.0,1.0,0.631,1.0,1.0	-0.108	SHR vs. BN	SE					75016874	75017057	75025752	75025880				75023331	75023406
ENSRNOG00000012942	Satb1	chr9	-							11,12,8,18,20	1,1,2,2,0	13,8,11,20,15	30,34,21,39,44	195	99	0	0	0.848,0.859,0.67,0.82,1.0	0.18,0.107,0.21,0.207,0.148	0.669	SHR vs. BN	SE					4680919	4682056	4684102	4684306				4683529	4683625
ENSRNOG00000045605	Uxs1	chr9	+							1,2,4,2,9	0,1,2,5,0	1,3,6,2,7	0,1,0,0,0	198	99	0.000675632	0.0303199	1.0,0.5,0.5,0.167,1.0	1.0,0.6,1.0,1.0,1.0	-0.287	SHR vs. BN	SE					653658	653930	678512	678561				654367	654469
ENSRNOG00000069449	LOC102555289	chr9	-							10,15,18,19,18	3,2,2,2,1	7,10,9,12,11	2,1,0,0,0	198	99	0.00096799	0.0409606	0.625,0.789,0.818,0.826,0.9	0.636,0.833,1.0,1.0,1.0	-0.102	SHR vs. BN	SE					746364	747903	773905	773988				762663	762790
ENSRNOG00000062844	LOC100911253	chrX	-							0,0,0,0,0	1,3,4,4,1	5,2,4,7,3	0,4,0,2,3	198	99	9.17e-12	2.05241e-09	0.0,0.0,0.0,0.0,0.0	1.0,0.2,1.0,0.636,0.333	-0.634	SHR vs. BN	SE					111837165	111839368	111841549	111841832				111840004	111840272
ENSRNOG00000033280	Pam	chr9	+							2357,2708,2705,2098,2708	333,423,339,263,335	1127,1171,922,1591,1401	742,727,553,957,957	198	99	0	0	0.78,0.762,0.8,0.8,0.802	0.432,0.446,0.455,0.454,0.423	0.347	SHR vs. BN	SE					98214160	98214232	98236278	98236408				98226551	98226866
ENSRNOG00000016724	Epb41l3	chr9	+							0,2,0,2,0	6,5,10,1,10	5,1,3,4,0	0,6,3,4,3	165	99	0.000981741	0.0413948	0.0,0.194,0.0,0.545,0.0	1.0,0.091,0.375,0.375,0.0	-0.22	SHR vs. BN	SE					109241908	109241962	109245365	109245557				109244727	109244793
ENSRNOG00000016724	Epb41l3	chr9	+							1,0,1,0,0	1,3,8,6,2	0,1,3,5,4	5,8,2,2,7	198	99	8.35858e-05	0.00515523	0.333,0.0,0.059,0.0,0.0	0.0,0.059,0.429,0.556,0.222	-0.175	SHR vs. BN	SE					109245365	109245557	109254771	109255146				109254093	109254216
ENSRNOG00000033747	Sp110	chr9	-							229,419,255,181,309	20,59,38,27,47	69,74,75,130,118	25,31,22,32,48	183	99	5.22489e-10	9.25065e-08	0.861,0.793,0.784,0.784,0.781	0.599,0.564,0.648,0.687,0.571	0.187	SHR vs. BN	SE					86211096	86211174	86212561	86212639				86212373	86212457
ENSRNOG00000018162	Nhej1	chr9	-							23,15,13,15,14	3,3,3,2,0	2,11,2,6,7	1,2,7,10,2	193	99	0.000621455	0.0283899	0.797,0.719,0.69,0.794,1.0	0.506,0.738,0.128,0.235,0.642	0.35	SHR vs. BN	SE					76617237	76617414	76622352	76622444				76617905	76617999
ENSRNOG00000018464	Lipt1	chr9	+							0,0,0,0,0	5,2,5,2,2	5,2,3,7,13	2,0,2,0,5	198	99	3.9968e-15	1.3049e-12	0.0,0.0,0.0,0.0,0.0	0.556,1.0,0.429,1.0,0.565	-0.71	SHR vs. BN	SE					40108355	40108598	40110935	40113038				40109720	40109834
ENSRNOG00000018623	Rev1	chr9	-							2,5,1,1,5	17,23,15,17,18	0,0,0,0,0	10,8,9,17,9	109	99	5.18585e-06	0.000446849	0.097,0.165,0.057,0.051,0.201	0.0,0.0,0.0,0.0,0.0	0.114	SHR vs. BN	SE					40325763	40325827	40351245	40351576				40350113	40350123
ENSRNOG00000058243	Rfx8	chr9	-							2,8,7,4,5	1,1,0,1,0	8,5,9,10,11	4,4,1,3,1	186	99	4.14904e-05	0.00280813	0.516,0.81,1.0,0.68,1.0	0.516,0.4,0.827,0.64,0.854	0.154	SHR vs. BN	SE					41989959	41990023	42008926	42008988				42007776	42007863
ENSRNOG00000002373	Akap1	chr10	-							4,6,0,3,2	4,9,6,5,8	0,1,0,4,0	3,4,5,8,7	198	99	0.00113961	0.0465618	0.333,0.25,0.0,0.231,0.111	0.0,0.111,0.0,0.2,0.0	0.123	SHR vs. BN	SE					73634679	73636273	73653618	73653896				73643025	73643413
ENSRNOG00000067673	LOC108352070	chr10	-							11,10,6,5,14	0,0,0,0,0	8,23,3,8,13	3,1,1,10,3	198	99	4.73125e-11	9.73242e-09	1.0,1.0,1.0,1.0,1.0	0.571,0.92,0.6,0.286,0.684	0.388	SHR vs. BN	SE					19381162	19381384	19386062	19386135				19382764	19382950
ENSRNOG00000067673	LOC108352070	chr10	-							8,10,16,5,4	2,0,3,0,5	27,39,19,43,43	0,0,0,0,0	198	99	2.12856e-05	0.00161168	0.667,1.0,0.727,1.0,0.286	1.0,1.0,1.0,1.0,1.0	-0.264	SHR vs. BN	SE					19380023	19386135	19410162	19410334				19391765	19391891
ENSRNOG00000002943	Mrpl55	chr10	+							145,175,137,133,165	205,293,206,155,243	1,6,2,3,6	224,247,178,289,272	198	99	0	0	0.261,0.23,0.25,0.3,0.253	0.002,0.012,0.006,0.005,0.011	0.252	SHR vs. BN	SE					43990425	43990627	43991336	43991573				43991041	43991263
ENSRNOG00000049498	Nat1	chr16	-							3,6,8,3,9	0,1,2,0,0	5,11,2,3,5	3,2,2,0,2	198	99	7.36903e-06	0.000605639	1.0,0.75,0.667,1.0,1.0	0.455,0.733,0.333,1.0,0.556	0.268	SHR vs. BN	SE					22222460	22222533	22238297	22238302				22231528	22231803
ENSRNOG00000006913	Rpain	chr10	+							53,53,57,26,28	5,12,12,12,11	38,50,22,54,74	4,6,1,6,6	160	99	0.000841272	0.0362889	0.868,0.732,0.746,0.573,0.612	0.855,0.838,0.932,0.848,0.884	-0.165	SHR vs. BN	SE					55693900	55694071	55696623	55696687				55695327	55695388
ENSRNOG00000006913	Rpain	chr10	+							69,81,74,69,89	5,12,12,12,11	89,77,59,132,106	4,6,1,6,6	198	99	4.44163e-05	0.00297673	0.873,0.771,0.755,0.742,0.802	0.918,0.865,0.967,0.917,0.898	-0.124	SHR vs. BN	SE					55693900	55694071	55696623	55696687				55696358	55696470
ENSRNOG00000034037	Zfp266	chr8	-							45,71,43,54,53	10,20,16,20,13	37,44,37,88,56	7,3,6,6,9	198	99	0.000132016	0.00758972	0.692,0.64,0.573,0.574,0.671	0.725,0.88,0.755,0.88,0.757	-0.169	SHR vs. BN	SE					19043730	19043897	19060911	19060937				19059702	19059829
ENSRNOG00000038012	Commd6	chr15	-							181,183,206,119,183	0,0,0,0,0	121,109,82,125,161	6,10,1,18,11	198	99	0	0	1.0,1.0,1.0,1.0,1.0	0.91,0.845,0.976,0.776,0.88	0.123	SHR vs. BN	SE					78467803	78468283	78474015	78474027				78470736	78470889
ENSRNOG00000011161	Slc2a12	chr1	-							40,45,40,25,38	16,21,17,3,7	32,47,32,52,42	1,7,3,8,4	198	99	0.000343632	0.0170794	0.556,0.517,0.541,0.806,0.731	0.941,0.77,0.842,0.765,0.84	-0.201	SHR vs. BN	SE					22819860	22819983	22857785	22858075				22838080	22839421
ENSRNOG00000009350	Sez6	chr10	+							5,7,9,10,10	5,0,5,1,5	4,8,7,5,5	1,2,0,0,1	138	99	0.000312206	0.0157819	0.418,1.0,0.564,0.878,0.589	0.742,0.742,1.0,1.0,0.782	-0.163	SHR vs. BN	SE					62866502	62866700	62867196	62867314				62866918	62866957
ENSRNOG00000003207	Fmnl1	chr10	+							24,27,25,29,25	47,80,81,75,94	35,23,23,27,41	32,34,24,67,60	198	99	8.15349e-05	0.00505502	0.203,0.144,0.134,0.162,0.117	0.354,0.253,0.324,0.168,0.255	-0.119	SHR vs. BN	SE					88142212	88142333	88142946	88143342				88142638	88142737
ENSRNOG00000002795	Cog1	chr10	+							16,23,26,13,24	3,2,0,3,3	66,58,45,83,86	23,20,10,26,36	134	99	2.60648e-05	0.00190858	0.798,0.895,1.0,0.762,0.855	0.679,0.682,0.769,0.702,0.638	0.168	SHR vs. BN	SE					98707236	98707315	98708303	98708503				98707745	98707780
