# Supplementary material for: RBM20 isoform regulation by independent transcription start sites adapts alternative splicing in development and disease
Source: Nat Commun. 2026 May 23;17:4607. doi: 10.1038/s41467-026-73230-w (PMC13198548; doi:10.1038/s41467-026-73230-w)
Supplement: Supplementary file 6 — Supplementary Data 4 [file 41467_2026_73230_MOESM6_ESM.xlsx]

## Sheet: Info
alternative splicing events were called significant at FDR < 0.05 and |ΔPSI| > 10%
(based on rMATS-turbo-derived FDR values)

## Sheet: Supplementary Table 4 Venn data
group	Gene	SE	A3SS	A5SS	MXE	RI
HCM vs. Control	ICE2		1
HCM vs. Control	LINC01278		1
HCM vs. Control	PDGFA-DT	1	1
HCM vs. Control	CCDC136		1
HCM vs. Control	CPSF4		1
HCM vs. Control	LAS1L	3	1	1
HCM vs. Control	FAM135A		1
HCM vs. Control	SNHG32		2
HCM vs. Control	JMJD7-PLA2G4B	1	2		1
HCM vs. Control	DEPDC5	1	1
HCM vs. Control	CEP70		1
HCM vs. Control	FGFR1	1	1		1
HCM vs. Control	SNHG17	3	1
HCM vs. Control	TRPC4AP		1
HCM vs. Control	ALS2CL		1
HCM vs. Control	MOV10		1
HCM vs. Control	GAS5		1
HCM vs. Control	CRELD1		1			1
HCM vs. Control	C1orf162	1	1	1	1
HCM vs. Control	ELOVL1	1	1
HCM vs. Control	CTSD		1
HCM vs. Control	HRAT17	1	1
HCM vs. Control	DNAJC10		1
HCM vs. Control	ARL4A	2	1
HCM vs. Control	KRTCAP2		1
HCM vs. Control	UNC50		1
HCM vs. Control	EIF5A		1
HCM vs. Control	U2AF1L4	2	3			1
HCM vs. Control	SMTN		1
HCM vs. Control	NCKAP1		1
HCM vs. Control	BLTP1		1	1
HCM vs. Control	MCAM		1			1
HCM vs. Control	TBRG1	2	1
HCM vs. Control	ARHGEF9		1
HCM vs. Control	RHOT1		1
HCM vs. Control	GSN		1
HCM vs. Control	CYP2R1		1
HCM vs. Control	ITGB1		1
HCM vs. Control	ABLIM1		1
HCM vs. Control	PHC1		1
HCM vs. Control	ULK3		1			1
HCM vs. Control	PXN	2	1
HCM vs. Control	CLK3		1
HCM vs. Control	LINC00665		1
HCM vs. Control	WSB1		1
HCM vs. Control	WDR62		1			1
HCM vs. Control	ABCC5	1	1
HCM vs. Control	BCL2L1		2
HCM vs. Control	WBP1	1	1
HCM vs. Control	SUGP2		1
HCM vs. Control	PCNT			1
HCM vs. Control	RBIS			1
HCM vs. Control	HNRNPA2B1	1		2
HCM vs. Control	AP1G2	1		1
HCM vs. Control	POLL	1		1
HCM vs. Control	CARD8			1
HCM vs. Control	DGLUCY			1
HCM vs. Control	GMPPA			1		1
HCM vs. Control	CALD1	2		1	1
HCM vs. Control	COL16A1			1
HCM vs. Control	PDHA1			1
HCM vs. Control	ERMAP			1
HCM vs. Control	BCL9			1	1
HCM vs. Control	PRDX1			1
HCM vs. Control	UBE3A	4		1
HCM vs. Control	ABHD3			1	1
HCM vs. Control	PLAGL1			1		1
HCM vs. Control	MATR3			1
HCM vs. Control	NCDN			1
HCM vs. Control	HNRNPH3			1
HCM vs. Control	MCM8			1
HCM vs. Control	INPP4A			1
HCM vs. Control	EFEMP2			1
HCM vs. Control	IFT81			1
HCM vs. Control	CCNT2			1
HCM vs. Control	CIZ1			1
HCM vs. Control	CEP170			1	1
HCM vs. Control	TNS2-AS1			1
HCM vs. Control	RPL13A			1		1
HCM vs. Control	CWC25			1
HCM vs. Control	ACTN1	2		1	2
HCM vs. Control	SEPTIN4	1		1
HCM vs. Control	TTC7A	1		1
HCM vs. Control	XAF1			1
HCM vs. Control	PCAT19			1	1
HCM vs. Control	HMGN1	2			4
HCM vs. Control	MBD5				1
HCM vs. Control	CAST	1			1
HCM vs. Control	RPL35A				1
HCM vs. Control	ZNF559-ZNF177	1			3
HCM vs. Control	COL4A6				1
HCM vs. Control	MTUS1	1			3
HCM vs. Control	GARS1-DT	2			1
HCM vs. Control	ZNF655	6			5
HCM vs. Control	KIDINS220	1			1
HCM vs. Control	MYSM1				1
HCM vs. Control	SERPING1				1
HCM vs. Control	KRIT1				1
HCM vs. Control	HLA-C				2
HCM vs. Control	CD36	1			2
HCM vs. Control	MICAL1				1
HCM vs. Control	FLT3LG				1
HCM vs. Control	LAMA2	1			2
HCM vs. Control	RNF146	1			1
HCM vs. Control	GUSBP1				1
HCM vs. Control	SYNJ2				1
HCM vs. Control	FILIP1L				1
HCM vs. Control	RPS12				1
HCM vs. Control	SH3BGRL2				1
HCM vs. Control	MACROH2A1	1			1
HCM vs. Control	TMEM161B-DT	2			1
HCM vs. Control	RETREG1				1
HCM vs. Control	EPB41L1				1
HCM vs. Control	MALT1	1			1
HCM vs. Control	DMD	2			2
HCM vs. Control	MAST4	2			3
HCM vs. Control	ITGA11				1
HCM vs. Control	MAP3K7CL				3
HCM vs. Control	YTHDC2				1
HCM vs. Control	PRDM5				1
HCM vs. Control	ZNF135				1
HCM vs. Control	PRIMPOL				1
HCM vs. Control	CCSER1				1
HCM vs. Control	SP100				1
HCM vs. Control	TANC1				1
HCM vs. Control	CDKL3				1
HCM vs. Control	TMEM168	3			1
HCM vs. Control	VPS13B				1
HCM vs. Control	RABGEF1				3
HCM vs. Control	PKP4				1
HCM vs. Control	ANKRD10	2			1
HCM vs. Control	CASP10	1			1
HCM vs. Control	RERE				1
HCM vs. Control	LINC01128				2
HCM vs. Control	EVI5	1			3
HCM vs. Control	TEAD3	2			1
HCM vs. Control	FAM221A				1
HCM vs. Control	HLA-A				1
HCM vs. Control	CHD6				1
HCM vs. Control	SH3RF2				1
HCM vs. Control	KANSL3	1			1
HCM vs. Control	UBXN11	1			3
HCM vs. Control	TIA1	2			1
HCM vs. Control	PAFAH2	1			3
HCM vs. Control	NUTM2A-AS1				1
HCM vs. Control	MYOT				1
HCM vs. Control	ITGA3				1
HCM vs. Control	XRRA1				1
HCM vs. Control	CMSS1				1
HCM vs. Control	CASZ1				1
HCM vs. Control	SLCO2A1				1
HCM vs. Control	GRK4				1
HCM vs. Control	TMEM18				1
HCM vs. Control	VPS13D				1
HCM vs. Control	TMX2				1
HCM vs. Control	HNRNPC	1			1
HCM vs. Control	ABI3BP	1			3
HCM vs. Control	PHLDB1				2
HCM vs. Control	THNSL2				1
HCM vs. Control	PLA2G5	1			3
HCM vs. Control	ASAP1				1
HCM vs. Control	TNS3				1
HCM vs. Control	ACSS2				1
HCM vs. Control	SELENOH				1
HCM vs. Control	PGAP2				1
HCM vs. Control	MS4A7				1
HCM vs. Control	FNIP2				1
HCM vs. Control	RNF34				1
HCM vs. Control	NT5C2	2			1	1
HCM vs. Control	JPX	2			5
HCM vs. Control	CASP3	1			1
HCM vs. Control	PLCE1				1
HCM vs. Control	TNS1	1			1
HCM vs. Control	FMO3				1
HCM vs. Control	CLASP2				2
HCM vs. Control	ADAL	1			1
HCM vs. Control	DGUOK	1			1
HCM vs. Control	TPT1-AS1	2			2
HCM vs. Control	N4BP2L2	1			1
HCM vs. Control	TSPAN32				1
HCM vs. Control	MAP4				3
HCM vs. Control	KIF13B				1
HCM vs. Control	SNHG14				2
HCM vs. Control	RASAL2	1			1
HCM vs. Control	ANXA7				1
HCM vs. Control	TMEM87B				1
HCM vs. Control	MIDEAS				1
HCM vs. Control	UAP1				1
HCM vs. Control	ATP13A3				1
HCM vs. Control	RUNX1T1	5			1
HCM vs. Control	ANKRD39				1
HCM vs. Control	AMOTL1				1
HCM vs. Control	ARIH2				2
HCM vs. Control	PIGX	1			1
HCM vs. Control	HSPA12A				1
HCM vs. Control	FYCO1				2
HCM vs. Control	AFMID	2			1
HCM vs. Control	SLC25A17	1			2
HCM vs. Control	SNHG5				1
HCM vs. Control	DOCK4				1
HCM vs. Control	ENO1	1			1
HCM vs. Control	SPATS2				1
HCM vs. Control	CYRIB	1			1
HCM vs. Control	RNF170				1
HCM vs. Control	CTSB	1			2
HCM vs. Control	COPS7B				1
HCM vs. Control	ZMYM5				2
HCM vs. Control	PPP1R37				1
HCM vs. Control	AQP7				1
HCM vs. Control	EYA4				2
HCM vs. Control	PALM2AKAP2				1
HCM vs. Control	ZCCHC7	1			1
HCM vs. Control	TMEM245	1			1
HCM vs. Control	TANGO2	2			2
HCM vs. Control	TPCN2				1
HCM vs. Control	SORBS2	2			1
HCM vs. Control	PTPRM	2			1
HCM vs. Control	ATG13	1			1
HCM vs. Control	ACYP2				2
HCM vs. Control	DCUN1D2				1
HCM vs. Control	CREM	4			3
HCM vs. Control	ABI1	3			4
HCM vs. Control	INPP5B				1
HCM vs. Control	RNH1				1
HCM vs. Control	PHLDB2	1			2
HCM vs. Control	NAP1L1				1
HCM vs. Control	ARSA				1
HCM vs. Control	CD27-AS1	1			2
HCM vs. Control	FGD4	1			1
HCM vs. Control	RAN				1
HCM vs. Control	DPY19L2				1
HCM vs. Control	TSPAN9				2
HCM vs. Control	SMUG1				1
HCM vs. Control	YPEL5	3			1
HCM vs. Control	UBE2Q2P2				1
HCM vs. Control	POSTN	1			1
HCM vs. Control	SLC2A12				1
HCM vs. Control	CLEC16A				1
HCM vs. Control	TGDS				1
HCM vs. Control	AP5M1	1			2
HCM vs. Control	KIAA0319L				2
HCM vs. Control	PPRC1	2			3
HCM vs. Control	SEPTIN6				1
HCM vs. Control	GMPR2				2
HCM vs. Control	SLC38A6				1
HCM vs. Control	MPPE1	1			1
HCM vs. Control	UROS				1
HCM vs. Control	PRMT7	1			1
HCM vs. Control	ZCCHC14				1
HCM vs. Control	PACSIN2				1
HCM vs. Control	SETD6				3
HCM vs. Control	ZNF276				1
HCM vs. Control	NOL3				1
HCM vs. Control	SPOP	1			1
HCM vs. Control	ENDOV				1
HCM vs. Control	ACTN4	2			1
HCM vs. Control	TPM3	3			6
HCM vs. Control	PALLD	1			1
HCM vs. Control	ATG4D				1
HCM vs. Control	DAZAP1				1
HCM vs. Control	ZNF415				1
HCM vs. Control	ZNF7					2
HCM vs. Control	TSPYL2					1
HCM vs. Control	HSD17B10					1
HCM vs. Control	STARD3NL					1
HCM vs. Control	PILRB					1
HCM vs. Control	TJAP1					1
HCM vs. Control	WDR46					1
HCM vs. Control	HDAC6					1
HCM vs. Control	ZNF248					1
HCM vs. Control	DPH1					1
HCM vs. Control	IFT27					1
HCM vs. Control	LAMB1					1
HCM vs. Control	CTSZ					1
HCM vs. Control	NCF4					1
HCM vs. Control	PLOD2	1				1
HCM vs. Control	PVR					1
HCM vs. Control	IL18BP					1
HCM vs. Control	SCHIP1					1
HCM vs. Control	DENND5A					2
HCM vs. Control	BBS2					2
HCM vs. Control	PRDM16-DT					2
HCM vs. Control	HCG18					1
HCM vs. Control	PRPF4B					1
HCM vs. Control	ZNF577					1
HCM vs. Control	FLNB	4				1
HCM vs. Control	COL7A1					1
HCM vs. Control	INVS					1
HCM vs. Control	DDX17					1
HCM vs. Control	CCDC183					1
HCM vs. Control	SLC3A2					1
HCM vs. Control	CRACR2B					1
HCM vs. Control	MINK1					1
HCM vs. Control	MCRIP1					1
HCM vs. Control	RPS24	4				1
HCM vs. Control	LST1					1
HCM vs. Control	NPHP1					1
HCM vs. Control	RNF44					1
HCM vs. Control	REC8					1
HCM vs. Control	HSF4					1
HCM vs. Control	TSC2	1				1
HCM vs. Control	SGSM2					1
HCM vs. Control	LLGL1					1
HCM vs. Control	PTPRS					1
HCM vs. Control	DLGAP1-AS1					1
HCM vs. Control	CIRBP					1
HCM vs. Control	FAM193B	2
HCM vs. Control	CEP44	1
HCM vs. Control	LINC02798	1
HCM vs. Control	ARHGEF10	1
HCM vs. Control	MYEF2	1
HCM vs. Control	WASHC3	1
HCM vs. Control	GGT7	1
HCM vs. Control	SRPX	1
HCM vs. Control	SEPTIN7	2
HCM vs. Control	UBR4	1
HCM vs. Control	ATP2C1	2
HCM vs. Control	CHD1L	1
HCM vs. Control	RGN	1
HCM vs. Control	GCNT2	1
HCM vs. Control	COX7B	1
HCM vs. Control	PHACTR1	1
HCM vs. Control	CDK5RAP2	2
HCM vs. Control	TSTD3	1
HCM vs. Control	GANC	1
HCM vs. Control	MAP4K3-DT	1
HCM vs. Control	TNRC6C	1
HCM vs. Control	ARRB1	1
HCM vs. Control	LARP4B	1
HCM vs. Control	TERF1	1
HCM vs. Control	IDH3A	2
HCM vs. Control	MACF1	2
HCM vs. Control	CAMK2A	1
HCM vs. Control	CSNK1G3	1
HCM vs. Control	DBN1	1
HCM vs. Control	CLK4	2
HCM vs. Control	TPGS2	1
HCM vs. Control	MFAP3	1
HCM vs. Control	ELOC	1
HCM vs. Control	GPNMB	1
HCM vs. Control	ZKSCAN5	1
HCM vs. Control	ABITRAM	1
HCM vs. Control	MAPK12	1
HCM vs. Control	ZNF708	1
HCM vs. Control	CDAN1	1
HCM vs. Control	MRPL22	2
HCM vs. Control	AS3MT	1
HCM vs. Control	MTMR12	1
HCM vs. Control	GRAMD2B	1
HCM vs. Control	CDC42BPA	1
HCM vs. Control	STK19	1
HCM vs. Control	CLASP1	1
HCM vs. Control	ABI2	1
HCM vs. Control	ZNF317	1
HCM vs. Control	FRYL	1
HCM vs. Control	FBXW7	1
HCM vs. Control	TBC1D1	1
HCM vs. Control	YAF2	1
HCM vs. Control	NEK1	2
HCM vs. Control	RAP1GDS1	1
HCM vs. Control	TMEM165	1
HCM vs. Control	TAPT1	1
HCM vs. Control	HOGA1	1
HCM vs. Control	RUBCN	1
HCM vs. Control	ANK2	1
HCM vs. Control	AP2M1	1
HCM vs. Control	EPS15	2
HCM vs. Control	FABP3	1
HCM vs. Control	MAGI2-AS3	1
HCM vs. Control	MERTK	1
HCM vs. Control	DRAM2	1
HCM vs. Control	MYPN	2
HCM vs. Control	AP1S2	1
HCM vs. Control	PHF8	1
HCM vs. Control	RBM24	2
HCM vs. Control	SCMH1	1
HCM vs. Control	RPP14	2
HCM vs. Control	ZNF506	1
HCM vs. Control	STX16-NPEPL1	1
HCM vs. Control	ITGB1BP1	1
HCM vs. Control	NASP	1
HCM vs. Control	SPATS2L	1
HCM vs. Control	UQCRB-AS1	1
HCM vs. Control	DGKG	1
HCM vs. Control	FCGR2A	1
HCM vs. Control	TRIM7-AS2	1
HCM vs. Control	GEMIN7	1
HCM vs. Control	SZRD1	2
HCM vs. Control	G3BP2	1
HCM vs. Control	ATAD3B	1
HCM vs. Control	LPIN1	1
HCM vs. Control	MICA	1
HCM vs. Control	PTK2	1
HCM vs. Control	HYCC2	1
HCM vs. Control	UBXN2B	1
HCM vs. Control	UGP2	1
HCM vs. Control	RRAGB	1
HCM vs. Control	ZFX	1
HCM vs. Control	DROSHA	1
HCM vs. Control	FDPS	2
HCM vs. Control	HEPH	3
HCM vs. Control	UPF3A	1
HCM vs. Control	ARHGAP17	1
HCM vs. Control	ACIN1	1
HCM vs. Control	ZNF326	2
HCM vs. Control	SMPDL3A	1
HCM vs. Control	UBP1	1
HCM vs. Control	UBA1	1
HCM vs. Control	GABPB2	1
HCM vs. Control	MANBA	1
HCM vs. Control	LGALS9	1
HCM vs. Control	CLDND1	4
HCM vs. Control	LINC02941	2
HCM vs. Control	SMARCA1	1
HCM vs. Control	SEPTIN2	1
HCM vs. Control	LINC00963	1
HCM vs. Control	METTL13	1
HCM vs. Control	PAAF1	3
HCM vs. Control	BLOC1S6	2
HCM vs. Control	DPH7	1
HCM vs. Control	STRN	1
HCM vs. Control	SRSF11	1
HCM vs. Control	FIP1L1	1
HCM vs. Control	SPTAN1	1
HCM vs. Control	STPG1	2
HCM vs. Control	KLHL8	1
HCM vs. Control	MRPL48	1
HCM vs. Control	SYNPO2	1
HCM vs. Control	NAV1	1
HCM vs. Control	RIPK1	1
HCM vs. Control	TRIM26	2
HCM vs. Control	ZBTB8OS	1
HCM vs. Control	MYL6	1
HCM vs. Control	PREPL	2
HCM vs. Control	PGPEP1	1
HCM vs. Control	PTS	1
HCM vs. Control	GFPT1	1
HCM vs. Control	SLC25A36	2
HCM vs. Control	WARS1	3
HCM vs. Control	PPP1R12A	1
HCM vs. Control	GOPC	1
HCM vs. Control	BCS1L	1
HCM vs. Control	PDPR	1
HCM vs. Control	CAVIN3	1
HCM vs. Control	DPY19L2P1	1
HCM vs. Control	HPS1	2
HCM vs. Control	CLIP4	2
HCM vs. Control	MYBPC1	1
HCM vs. Control	ITGB3BP	1
HCM vs. Control	EXOC6B	1
HCM vs. Control	ATP8B1	1
HCM vs. Control	RHOC	1
HCM vs. Control	ITGA10	1
HCM vs. Control	FAM13B	2
HCM vs. Control	AP3S1	1
HCM vs. Control	KBTBD12	1
HCM vs. Control	ZNF528-AS1	1
HCM vs. Control	TPD52L1	1
HCM vs. Control	NOMO2	1
HCM vs. Control	LRIG3	1
HCM vs. Control	LRCH3	1
HCM vs. Control	AGFG1	2
HCM vs. Control	VEGFA	3
HCM vs. Control	P3H3	1
HCM vs. Control	IL15	1
HCM vs. Control	TKT	1
HCM vs. Control	ASPH	1
HCM vs. Control	TRAK1	1
HCM vs. Control	TRAPPC2	2
HCM vs. Control	MCRIP2	1
HCM vs. Control	MED23	1
HCM vs. Control	RGS14	1
HCM vs. Control	PIGG	1
HCM vs. Control	TMEM184B	2
HCM vs. Control	MLF1	2
HCM vs. Control	TMEM144	1
HCM vs. Control	ABCB4	1
HCM vs. Control	ARHGEF6	2
HCM vs. Control	PIN1	1
HCM vs. Control	TJP2	1
HCM vs. Control	ECHDC1	1
HCM vs. Control	NUP188	1
HCM vs. Control	ELMOD3	2
HCM vs. Control	MIR100HG	2
HCM vs. Control	SENP1	1
HCM vs. Control	SMARCA2	1
HCM vs. Control	TLE4	1
HCM vs. Control	CDC14B	2
HCM vs. Control	NFIB	1
HCM vs. Control	ANKS6	1
HCM vs. Control	MIS12	1
HCM vs. Control	CTNND1	5
HCM vs. Control	STAG3L2	1
HCM vs. Control	DELE1	1
HCM vs. Control	SSRP1	1
HCM vs. Control	FAM168A	1
HCM vs. Control	FN1	3
HCM vs. Control	NQO2	2
HCM vs. Control	ETFA	1
HCM vs. Control	CRMA	1
HCM vs. Control	IFT46	1
HCM vs. Control	EHBP1L1	1
HCM vs. Control	CELF1	2
HCM vs. Control	MAX	1
HCM vs. Control	MADD	1
HCM vs. Control	PICALM	1
HCM vs. Control	PPFIA1	1
HCM vs. Control	SIDT2	1
HCM vs. Control	MALAT1	1
HCM vs. Control	ARHGAP12	1
HCM vs. Control	ZNF33B	1
HCM vs. Control	ZDHHC16	1
HCM vs. Control	MSANTD7	1
HCM vs. Control	FHOD1	1
HCM vs. Control	EBF3	1
HCM vs. Control	WASHC2C	1
HCM vs. Control	SH3PXD2A	1
HCM vs. Control	KIAA1217	1
HCM vs. Control	STAU2	1
HCM vs. Control	PCED1A	1
HCM vs. Control	FAHD2A	1
HCM vs. Control	ACSS3	1
HCM vs. Control	SRP14-DT	1
HCM vs. Control	RIC8B	1
HCM vs. Control	SS18	1
HCM vs. Control	MYL2	1
HCM vs. Control	TMEM116	1
HCM vs. Control	DCN	1
HCM vs. Control	PPA2	1
HCM vs. Control	LIN7A	1
HCM vs. Control	C2CD5	1
HCM vs. Control	SLC25A40	1
HCM vs. Control	TBCB	1
HCM vs. Control	CTBS	1
HCM vs. Control	CERS5	3
HCM vs. Control	ACE2	2
HCM vs. Control	TBCK	1
HCM vs. Control	HJV	1
HCM vs. Control	MYO5A	1
HCM vs. Control	AP1B1	1
HCM vs. Control	RBM26	1
HCM vs. Control	SUGT1	1
HCM vs. Control	ECHDC2	1
HCM vs. Control	GLUL	1
HCM vs. Control	TTC7B	1
HCM vs. Control	DHRS4	1
HCM vs. Control	TTI1	1
HCM vs. Control	PLEC	1
HCM vs. Control	NID2	1
HCM vs. Control	LRR1	1
HCM vs. Control	TMEM62	1
HCM vs. Control	GCOM1	1
HCM vs. Control	UBE2D4	1
HCM vs. Control	SEC11A	1
HCM vs. Control	YY1AP1	3
HCM vs. Control	TPD52L2	1
HCM vs. Control	TNRC6A	1
HCM vs. Control	METTL22	1
HCM vs. Control	FSD1L	1
HCM vs. Control	MYO19	2
HCM vs. Control	PMF1	1
HCM vs. Control	ZNF75A	1
HCM vs. Control	XPO6	1
HCM vs. Control	THAP6	1
HCM vs. Control	TAF1C	1
HCM vs. Control	LDAF1	1
HCM vs. Control	ENTPD6	1
HCM vs. Control	PKIG	1
HCM vs. Control	ARHGAP27	1
HCM vs. Control	RNASEH2B	3
HCM vs. Control	SYNRG	1
HCM vs. Control	SPAG9	1
HCM vs. Control	RNF167	2
HCM vs. Control	CLTC	1
HCM vs. Control	MYO18A	1
HCM vs. Control	IDI1	1
HCM vs. Control	ARHGAP23	1
HCM vs. Control	GPATCH8	1
HCM vs. Control	PRKAR1A	1
HCM vs. Control	GAB1	1
HCM vs. Control	RIPK2	1
HCM vs. Control	DSC2	1
HCM vs. Control	NCAM1	2
HCM vs. Control	DCLK2	1
HCM vs. Control	ISOC2	1
HCM vs. Control	ZNF211	1
HCM vs. Control	KANK2	2
HCM vs. Control	TYK2	1
HCM vs. Control	TPM4	2
HCM vs. Control	PLD3	3
HCM vs. Control	TTC38	1
HCM vs. Control	POLR2F	1
HCM vs. Control	KCTD17	3
HCM vs. Control	CSNK1E	1
HCM vs. Control	TCERG1	1
RBM20 targets	APTX
RBM20 targets	CACNA1C
RBM20 targets	CAMK2G
RBM20 targets	DAB1
RBM20 targets	DNM3
RBM20 targets	DST
RBM20 targets	FHOD3
RBM20 targets	GIT2
RBM20 targets	IMMT
RBM20 targets	KCNIP2
RBM20 targets	MECP2
RBM20 targets	MTMR1
RBM20 targets	MYH7
RBM20 targets	MYOM1
RBM20 targets	NEXN
RBM20 targets	NFIA
RBM20 targets	NPRL3
RBM20 targets	NTRK3
RBM20 targets	OBSCN
RBM20 targets	PLEKHA5
RBM20 targets	RYR2
RBM20 targets	SEMA6D
RBM20 targets	SH3KBP1
RBM20 targets	SPEN
RBM20 targets	TRDN
RBM20 targets	TNNT2
RBM20 targets	UBE2F
RBM20 targets	ZNF451
overlap	CAMK2D	3			1
overlap	DTNA				1
overlap	ENAH	1
overlap	FNBP1	1
overlap	KALRN	1			1
overlap	LDB3	2			1
overlap	LMO7	4			1
overlap	LRRFIP1	3
overlap	MLIP	3			7
overlap	PDLIM3	2			2
overlap	PDLIM5	1
overlap	RALGPS1	1
overlap	RTN4	1
overlap	SLC38A10	1
overlap	SORBS1	5	1		11
overlap	TPM1	1				2
overlap	TTN	4			3

## Sheet: Sig splice events RMATS
GeneID	geneSymbol	chr	strand	longExonStart_0base	longExonEnd	shortES	shortEE	flankingES	flankingEE	IJC_SAMPLE_1	SJC_SAMPLE_1	IJC_SAMPLE_2	SJC_SAMPLE_2	IncFormLen	SkipFormLen	PValue	FDR	IncLevel1	IncLevel2	IncLevelDifference	contrast	Type	1stExonStart_0base	1stExonEnd	2ndExonStart_0base	2ndExonEnd	upstreamES	upstreamEE	downstreamES	downstreamEE	ID...14	riExonStart_0base	riExonEnd	exonStart_0base	exonEnd
ENSG00000128915	ICE2	chr15	-	60468060	60468322	60468060	60468162	60476062	60476167	18,17,16,22,30,40,29,25,37,19,26,21,28,34,15,7,19,21,29,17,32,19,23,46,29,41,47,6,26,16,38,42,24,42,30,23,1,45,18,16,19,15,33,8,8,10,15,27,34,23,25,23,24,21,16,26,22,29,13,11,29,33,37,30,34,40,21,47,44,22,39,44,30,16,18,16,45,37,48,25,32,11,20,11,21,19,44,13,19,22,16,38,29,30,19,54,70	10,12,5,8,7,8,8,6,14,9,12,4,15,5,2,1,1,9,15,10,7,12,6,12,4,8,18,4,9,5,21,10,13,12,11,7,3,19,12,10,4,4,9,3,1,1,7,13,10,7,15,2,11,7,9,12,8,4,5,6,5,16,11,9,12,7,9,22,17,14,14,16,18,4,13,1,10,12,15,10,10,3,10,4,5,7,10,0,10,5,12,22,15,6,9,9,37	38,38,23,44,50,36,35,7,29,31,11,39,29,32,21,42,28,22,46,24,30,31,18	11,6,1,6,7,9,12,1,4,8,0,5,0,13,3,9,8,4,14,5,11,9,4	198	99	2.0339e-05	0.00113168	0.474,0.415,0.615,0.579,0.682,0.714,0.644,0.676,0.569,0.514,0.52,0.724,0.483,0.773,0.789,0.778,0.905,0.538,0.492,0.459,0.696,0.442,0.657,0.657,0.784,0.719,0.566,0.429,0.591,0.615,0.475,0.677,0.48,0.636,0.577,0.622,0.143,0.542,0.429,0.444,0.704,0.652,0.647,0.571,0.8,0.833,0.517,0.509,0.63,0.622,0.455,0.852,0.522,0.6,0.471,0.52,0.579,0.784,0.565,0.478,0.744,0.508,0.627,0.625,0.586,0.741,0.538,0.516…	0.633,0.76,0.92,0.786,0.781,0.667,0.593,0.778,0.784,0.66,1.0,0.796,1.0,0.552,0.778,0.7,0.636,0.733,0.622,0.706,0.577,0.633,0.692	-0.131	HCM vs. Control	A3SS
ENSG00000235437	LINC01278	chrX	-	63426557	63427072	63426557	63426996	63432363	63432491	77,48,56,68,48,72,57,34,70,47,75,63,52,46,35,68,76,41,39,68,70,62,63,48,51,57,99,40,75,51,95,64,61,70,69,57,83,144,38,69,80,43,66,71,94,53,66,67,35,48,59,38,49,50,69,63,41,43,46,45,65,53,62,71,49,39,79,69,50,75,137,80,56,83,91,86,55,89,74,75,62,67,68,62,79,63,82,61,59,83,93,56,76,64,37,64,98	27,18,12,28,12,20,34,14,24,13,38,11,23,30,35,23,29,33,23,12,29,20,42,20,19,13,25,60,19,21,10,10,27,14,14,15,19,58,8,29,32,27,17,19,19,25,50,12,24,17,22,5,26,29,25,4,11,10,14,23,13,11,17,15,20,20,19,10,17,14,37,28,26,14,16,8,6,10,5,19,35,41,27,25,30,32,37,32,8,30,12,14,16,19,8,27,12	24,34,29,62,47,20,25,42,37,37,25,49,54,47,33,65,41,34,30,54,52,112,33	29,18,24,22,27,11,17,12,40,15,23,23,11,12,34,27,37,16,4,19,36,23,9	175	99	0.000153436	0.00649927	0.617,0.601,0.725,0.579,0.694,0.671,0.487,0.579,0.623,0.672,0.528,0.764,0.561,0.465,0.361,0.626,0.597,0.413,0.49,0.762,0.577,0.637,0.459,0.576,0.603,0.713,0.691,0.274,0.691,0.579,0.843,0.784,0.561,0.739,0.736,0.683,0.712,0.584,0.729,0.574,0.586,0.474,0.687,0.679,0.737,0.545,0.428,0.76,0.452,0.615,0.603,0.811,0.516,0.494,0.61,0.899,0.678,0.709,0.65,0.525,0.739,0.732,0.674,0.728,0.581,0.525,0.702,0…	0.319,0.517,0.406,0.615,0.496,0.507,0.454,0.664,0.344,0.583,0.381,0.547,0.735,0.689,0.354,0.577,0.385,0.546,0.809,0.617,0.45,0.734,0.675	0.101	HCM vs. Control	A3SS
ENSG00000223855	PDGFA-DT	chr7	+	524364	525232	524853	525232	524079	524280	74,50,28,6,4,4,10,5,107,99,6,6,10,5,20,5,12,99,4,58,7,70,4,70,11,5,74,26,18,13,9,75,5,56,13,6,17,199,8,119,28,6,10,15,78,4,10,5,4,158,9,56,9,12,11,11,47,5,6,9,7,57,12,2,17,5,10,9,3,7,18,14,6,11,6,6,5,4,91,109,89,13,109,74,7,7,11,13,13,9,59,3,13,8,12,14,25	21,21,39,19,7,14,21,33,19,19,29,4,18,27,106,20,31,64,21,16,23,8,21,7,20,13,14,106,23,19,8,7,17,1,24,7,60,39,26,83,93,23,27,43,38,27,15,8,25,67,91,4,62,33,24,11,14,14,17,13,8,17,12,7,9,24,28,7,2,6,47,9,27,24,8,20,6,5,31,13,38,38,37,40,33,16,37,118,32,22,20,10,35,47,25,28,10	161,7,3,6,4,3,13,32,4,1,4,4,16,11,16,1,61,4,2,2,5,17,6	50,22,7,9,8,23,40,25,24,5,29,56,38,28,76,3,15,8,17,13,22,69,19	198	99	1.24385e-05	0.00073026	0.638,0.543,0.264,0.136,0.222,0.125,0.192,0.07,0.738,0.723,0.094,0.429,0.217,0.085,0.086,0.111,0.162,0.436,0.087,0.644,0.132,0.814,0.087,0.833,0.216,0.161,0.725,0.109,0.281,0.255,0.36,0.843,0.128,0.966,0.213,0.3,0.124,0.718,0.133,0.418,0.131,0.115,0.156,0.149,0.506,0.069,0.25,0.238,0.074,0.541,0.047,0.875,0.068,0.154,0.186,0.333,0.627,0.152,0.15,0.257,0.304,0.626,0.333,0.125,0.486,0.094,0.152,0.3…	0.617,0.137,0.176,0.25,0.2,0.061,0.14,0.39,0.077,0.091,0.065,0.034,0.174,0.164,0.095,0.143,0.67,0.2,0.056,0.071,0.102,0.11,0.136	0.128	HCM vs. Control	A3SS
ENSG00000128596	CCDC136	chr7	+	128806236	128806858	128806687	128806858	128805760	128805901	34,24,23,15,27,41,21,10,41,11,76,11,9,41,12,11,12,17,18,12,10,26,12,29,12,28,24,38,19,26,22,21,14,23,17,23,22,68,4,12,36,17,21,21,10,16,39,34,14,15,9,5,14,15,43,10,12,4,17,7,9,13,14,36,40,12,24,35,17,9,36,31,22,7,9,7,21,15,46,32,32,16,22,27,17,33,21,15,10,39,27,7,55,21,24,24,11	13,14,5,3,4,11,3,4,4,5,9,1,5,6,1,3,0,6,0,7,3,1,3,7,5,2,5,7,1,4,4,1,5,5,3,0,0,21,2,2,2,1,5,4,2,1,11,7,9,1,0,0,4,6,11,6,4,0,7,6,2,4,4,0,4,2,7,6,3,3,7,6,4,2,3,0,0,2,5,3,14,7,5,6,2,2,3,1,0,9,3,1,5,1,3,4,8	16,20,58,4,63,4,8,3,18,19,2,11,2,9,7,24,27,39,13,15,73,22,8	1,1,10,0,7,0,1,2,0,4,0,0,0,0,0,2,2,1,1,0,13,2,0	198	99	4.19185e-07	3.53196e-05	0.567,0.462,0.697,0.714,0.771,0.651,0.778,0.556,0.837,0.524,0.809,0.846,0.474,0.774,0.857,0.647,1.0,0.586,1.0,0.462,0.625,0.929,0.667,0.674,0.545,0.875,0.706,0.731,0.905,0.765,0.733,0.913,0.583,0.697,0.739,1.0,1.0,0.618,0.5,0.75,0.9,0.895,0.677,0.724,0.714,0.889,0.639,0.708,0.438,0.882,1.0,1.0,0.636,0.556,0.662,0.455,0.6,1.0,0.548,0.368,0.692,0.619,0.636,1.0,0.833,0.75,0.632,0.745,0.739,0.6,0.72,…	0.889,0.909,0.744,1.0,0.818,1.0,0.8,0.429,1.0,0.704,1.0,1.0,1.0,1.0,1.0,0.857,0.871,0.951,0.867,1.0,0.737,0.846,1.0	-0.154	HCM vs. Control	A3SS
ENSG00000160917	CPSF4	chr7	+	99453965	99454136	99454040	99454136	99452367	99452440	47,47,45,33,36,43,35,35,40,17,36,13,32,52,33,20,28,29,52,42,37,21,49,38,34,23,36,58,23,25,29,15,24,32,39,23,16,97,34,46,56,29,30,37,25,46,39,39,27,53,33,16,37,25,39,17,20,10,16,25,18,44,43,27,33,31,34,24,14,23,65,36,33,22,37,23,22,32,53,23,52,30,30,34,25,27,35,55,24,32,33,33,32,35,38,42,34	10,20,14,2,6,11,23,6,12,9,23,7,7,11,18,0,15,13,3,2,3,5,14,4,11,7,18,18,14,2,10,8,11,5,10,5,2,18,3,12,20,4,20,6,10,7,9,4,7,8,21,4,5,15,7,0,4,5,6,1,2,3,9,4,7,11,16,1,4,8,24,10,11,6,4,1,1,3,7,3,7,14,12,13,8,10,19,24,15,9,12,3,12,18,10,12,10	55,24,41,28,39,46,44,22,37,28,12,32,38,34,24,51,63,41,27,33,28,45,30	23,6,25,15,15,21,17,8,38,13,5,7,19,16,20,12,9,14,1,11,23,18,19	174	99	3.7869e-05	0.0019137	0.728,0.572,0.646,0.904,0.773,0.69,0.464,0.768,0.655,0.518,0.471,0.514,0.722,0.729,0.511,1.0,0.515,0.559,0.908,0.923,0.875,0.705,0.666,0.844,0.637,0.652,0.532,0.647,0.483,0.877,0.623,0.516,0.554,0.785,0.689,0.724,0.82,0.754,0.866,0.686,0.614,0.805,0.46,0.778,0.587,0.789,0.711,0.847,0.687,0.79,0.472,0.695,0.808,0.487,0.76,1.0,0.74,0.532,0.603,0.934,0.837,0.893,0.731,0.793,0.728,0.616,0.547,0.932,0…	0.576,0.695,0.483,0.515,0.597,0.555,0.596,0.61,0.356,0.551,0.577,0.722,0.532,0.547,0.406,0.707,0.799,0.625,0.939,0.631,0.409,0.587,0.473	0.108	HCM vs. Control	A3SS
ENSG00000001497	LAS1L	chrX	-	65524055	65524614	65524055	65524262	65524964	65525050	82,64,52,61,75,75,56,32,63,62,71,26,54,41,31,22,35,61,75,54,50,51,49,69,49,43,81,47,58,53,38,53,47,54,52,57,35,150,48,64,73,54,73,70,54,33,52,75,35,62,43,29,57,55,86,37,51,49,33,23,30,44,58,70,56,42,65,61,44,71,117,61,75,46,50,61,57,64,66,78,67,46,62,45,57,66,105,23,63,68,58,74,71,52,59,61,74	8,4,12,4,9,9,8,5,11,10,14,1,3,2,4,3,8,8,5,10,6,1,7,9,4,2,11,6,11,9,8,9,5,12,13,2,2,20,1,17,8,5,5,14,1,6,4,12,2,4,1,2,5,5,4,3,5,6,1,8,4,3,8,3,11,3,12,7,7,5,17,7,8,3,5,4,4,4,11,4,7,16,3,2,7,1,7,8,11,7,4,7,10,5,6,15,8	53,47,75,57,43,41,67,35,37,59,24,57,56,74,47,76,61,33,26,55,63,71,22	7,15,12,11,7,14,18,8,21,9,1,14,19,13,9,16,16,10,0,7,18,16,5	198	99	8.41473e-10	1.25584e-07	0.837,0.889,0.684,0.884,0.806,0.806,0.778,0.762,0.741,0.756,0.717,0.929,0.9,0.911,0.795,0.786,0.686,0.792,0.882,0.73,0.806,0.962,0.778,0.793,0.86,0.915,0.786,0.797,0.725,0.746,0.704,0.746,0.825,0.692,0.667,0.934,0.897,0.789,0.96,0.653,0.82,0.844,0.88,0.714,0.964,0.733,0.867,0.758,0.897,0.886,0.956,0.879,0.851,0.846,0.915,0.86,0.836,0.803,0.943,0.59,0.789,0.88,0.784,0.921,0.718,0.875,0.73,0.813,0.…	0.791,0.61,0.758,0.722,0.754,0.594,0.65,0.686,0.468,0.766,0.923,0.671,0.596,0.74,0.723,0.704,0.656,0.623,1.0,0.797,0.636,0.689,0.688	0.111	HCM vs. Control	A3SS
ENSG00000082269	FAM135A	chr6	+	70524342	70526698	70524930	70526698	70523966	70524121	11,6,4,12,11,8,4,13,10,8,6,0,12,15,3,2,2,12,14,6,8,3,9,24,5,10,8,0,12,3,13,7,20,15,5,7,7,23,6,12,7,7,15,6,2,11,1,10,4,6,4,7,10,3,15,1,10,7,7,8,10,19,8,12,16,4,12,20,9,3,15,11,21,4,3,6,9,10,13,9,15,4,8,2,4,5,9,2,7,17,9,23,19,16,10,27,24	3,4,2,4,4,2,2,2,2,3,5,6,12,4,2,0,2,5,2,2,4,6,3,5,9,0,3,1,3,6,4,3,6,9,5,6,1,8,0,4,3,2,4,3,0,1,1,7,1,4,4,2,3,2,3,0,5,2,1,4,3,0,8,3,4,7,5,5,3,4,11,10,7,3,1,3,7,5,8,2,4,0,5,0,0,1,5,0,2,7,3,5,3,7,1,10,9	16,0,12,7,8,2,6,4,1,5,1,10,8,10,3,13,7,3,2,9,14,8,4	9,5,7,10,7,16,4,1,3,2,2,4,4,3,7,18,12,2,4,2,9,8,8	198	99	3.72849e-07	3.18397e-05	0.647,0.429,0.5,0.6,0.579,0.667,0.5,0.765,0.714,0.571,0.375,0.0,0.333,0.652,0.429,1.0,0.333,0.545,0.778,0.6,0.5,0.2,0.6,0.706,0.217,1.0,0.571,0.0,0.667,0.2,0.619,0.538,0.625,0.455,0.333,0.368,0.778,0.59,1.0,0.6,0.538,0.636,0.652,0.5,1.0,0.846,0.333,0.417,0.667,0.429,0.333,0.636,0.625,0.429,0.714,1.0,0.5,0.636,0.778,0.5,0.625,1.0,0.333,0.667,0.667,0.222,0.545,0.667,0.6,0.273,0.405,0.355,0.6,0.4,0.…	0.471,0.0,0.462,0.259,0.364,0.059,0.429,0.667,0.143,0.556,0.2,0.556,0.5,0.625,0.176,0.265,0.226,0.429,0.2,0.692,0.438,0.333,0.2	0.222	HCM vs. Control	A3SS
ENSG00000204387	SNHG32	chr6	+	31836294	31836517	31836423	31836517	31835410	31835451	21,11,10,6,15,9,13,9,4,11,11,8,7,5,1,0,10,7,9,16,9,2,4,10,7,4,14,18,12,5,3,9,6,11,7,15,6,30,1,17,16,7,6,12,15,5,2,14,7,18,4,6,6,8,11,2,6,2,1,10,6,7,5,1,10,5,13,9,19,20,23,16,5,5,12,11,9,13,28,13,7,9,12,26,2,9,21,13,7,17,8,13,15,1,12,9,18	53,52,52,45,61,49,59,57,59,61,50,28,43,47,45,57,31,49,42,54,43,46,37,46,21,23,67,61,46,51,46,33,44,37,40,48,56,127,40,63,84,29,46,90,23,30,45,62,52,34,37,20,59,71,72,43,36,38,27,27,42,32,33,47,53,34,53,45,43,47,108,70,59,52,36,41,33,50,162,42,72,44,40,59,39,21,64,81,33,69,77,30,50,33,25,52,52	8,21,15,11,7,11,9,7,14,11,8,11,5,13,11,37,26,9,4,10,13,28,8	31,9,28,34,12,43,11,23,54,11,11,21,108,66,22,57,11,10,16,63,50,90,21	198	99	1.13753e-09	1.60754e-07	0.165,0.096,0.088,0.062,0.109,0.084,0.099,0.073,0.033,0.083,0.099,0.125,0.075,0.051,0.011,0.0,0.139,0.067,0.097,0.129,0.095,0.021,0.051,0.098,0.143,0.08,0.095,0.129,0.115,0.047,0.032,0.12,0.064,0.129,0.08,0.135,0.051,0.106,0.012,0.119,0.087,0.108,0.061,0.062,0.246,0.077,0.022,0.101,0.063,0.209,0.051,0.13,0.048,0.053,0.071,0.023,0.077,0.026,0.018,0.156,0.067,0.099,0.07,0.011,0.086,0.068,0.109,0.09…	0.114,0.538,0.211,0.139,0.226,0.113,0.29,0.132,0.115,0.333,0.267,0.208,0.023,0.09,0.2,0.245,0.542,0.31,0.111,0.074,0.115,0.135,0.16	-0.112	HCM vs. Control	A3SS
ENSG00000204387	SNHG32	chr6	+	31836298	31836517	31836423	31836517	31835410	31835451	22,12,11,6,16,9,12,10,4,11,11,8,7,5,1,3,11,6,9,17,10,2,4,11,8,5,15,17,12,5,3,10,6,11,7,16,8,31,1,19,17,9,8,12,15,6,6,16,7,19,4,6,7,9,11,4,7,2,1,11,6,8,5,1,11,5,15,11,22,20,25,18,7,6,12,11,9,15,28,13,8,10,12,27,3,10,23,14,7,17,10,13,19,3,14,11,18	53,52,52,45,61,49,59,57,59,61,50,28,43,47,45,57,31,49,42,54,43,46,37,46,21,23,67,61,46,51,46,33,44,37,40,48,56,127,40,63,84,29,46,90,23,30,45,62,52,34,37,20,59,71,72,43,36,38,27,27,42,32,33,47,53,34,53,45,43,47,108,70,59,52,36,41,33,50,162,42,72,44,40,59,39,21,64,81,33,69,77,30,50,33,25,52,52	8,21,15,11,7,11,10,11,15,12,8,13,6,12,11,39,26,9,4,8,13,30,8	31,9,28,34,12,43,11,23,54,11,11,21,108,66,22,57,11,10,16,63,50,90,21	198	99	8.3412e-09	9.94035e-07	0.172,0.103,0.096,0.062,0.116,0.084,0.092,0.081,0.033,0.083,0.099,0.125,0.075,0.051,0.011,0.026,0.151,0.058,0.097,0.136,0.104,0.021,0.051,0.107,0.16,0.098,0.101,0.122,0.115,0.047,0.032,0.132,0.064,0.129,0.08,0.143,0.067,0.109,0.012,0.131,0.092,0.134,0.08,0.062,0.246,0.091,0.062,0.114,0.063,0.218,0.051,0.13,0.056,0.06,0.071,0.044,0.089,0.026,0.018,0.169,0.067,0.111,0.07,0.011,0.094,0.068,0.124,0.1…	0.114,0.538,0.211,0.139,0.226,0.113,0.312,0.193,0.122,0.353,0.267,0.236,0.027,0.083,0.2,0.255,0.542,0.31,0.111,0.06,0.115,0.143,0.16	-0.111	HCM vs. Control	A3SS
ENSG00000168970	JMJD7-PLA2G4B	chr15	+	41837067	41840230	41840157	41840230	41836474	41836551	16,30,34,20,10,12,7,15,11,3,35,4,15,18,25,8,11,17,10,8,6,1,10,12,4,5,20,24,39,12,4,6,3,4,8,7,43,28,6,30,41,18,29,21,44,6,7,13,2,48,11,3,19,16,23,4,6,2,5,10,5,2,13,8,15,11,20,6,2,5,25,9,14,5,13,4,3,2,16,7,25,21,12,11,12,7,43,29,17,16,23,5,13,7,22,17,4	2,0,2,3,2,2,0,1,0,0,3,0,0,1,1,0,3,2,0,0,1,0,0,0,0,1,0,4,0,0,0,0,1,0,0,0,0,5,5,6,3,0,0,1,0,0,0,5,0,1,2,0,3,0,5,1,0,1,0,3,1,2,4,0,1,1,1,1,0,1,1,1,5,0,1,0,0,1,0,0,0,4,0,3,0,0,5,2,0,2,2,0,1,1,0,1,1	28,16,16,4,6,15,26,11,4,14,7,28,5,11,25,8,7,17,6,21,7,21,0	2,6,2,6,3,1,5,1,0,2,3,1,0,1,3,2,2,0,1,4,3,7,1	198	99	0	0	0.8,1.0,0.895,0.769,0.714,0.75,1.0,0.882,1.0,1.0,0.854,1.0,1.0,0.9,0.926,1.0,0.647,0.81,1.0,1.0,0.75,1.0,1.0,1.0,1.0,0.714,1.0,0.75,1.0,1.0,1.0,1.0,0.6,1.0,1.0,1.0,1.0,0.737,0.375,0.714,0.872,1.0,1.0,0.913,1.0,1.0,1.0,0.565,1.0,0.96,0.733,1.0,0.76,1.0,0.697,0.667,1.0,0.5,1.0,0.625,0.714,0.333,0.619,1.0,0.882,0.846,0.909,0.75,1.0,0.714,0.926,0.818,0.583,1.0,0.867,1.0,1.0,0.5,1.0,1.0,1.0,0.724,1.0,…	0.875,0.571,0.8,0.25,0.5,0.882,0.722,0.846,1.0,0.778,0.538,0.933,1.0,0.846,0.806,0.667,0.636,1.0,0.75,0.724,0.538,0.6,0.0	0.162	HCM vs. Control	A3SS
ENSG00000168970	JMJD7-PLA2G4B	chr15	+	41840024	41840230	41840157	41840230	41836474	41836551	16,30,34,18,10,12,7,15,11,3,35,4,15,18,24,8,10,18,10,8,6,1,10,11,4,5,20,24,39,11,4,5,3,4,8,7,43,28,6,30,41,18,29,21,44,6,7,13,2,48,11,3,19,16,23,4,6,2,5,10,5,2,13,5,15,11,20,6,2,5,25,9,12,5,13,4,3,1,16,7,25,21,12,11,12,7,43,29,17,17,23,5,13,7,21,17,4	2,0,2,3,2,2,0,1,0,0,3,0,0,1,1,0,3,2,0,0,1,0,0,0,0,1,0,4,0,0,0,0,1,0,0,0,0,5,5,6,3,0,0,1,0,0,0,5,0,1,2,0,3,0,5,1,0,1,0,3,1,2,4,0,1,1,1,1,0,1,1,1,5,0,1,0,0,1,0,0,0,4,0,3,0,0,5,2,0,2,2,0,1,1,0,1,1	26,16,16,4,6,15,26,11,3,14,7,28,5,11,25,8,7,17,6,21,7,21,0	2,6,2,6,3,1,5,1,0,2,3,1,0,1,3,2,2,0,1,4,3,7,1	198	99	0	0	0.8,1.0,0.895,0.75,0.714,0.75,1.0,0.882,1.0,1.0,0.854,1.0,1.0,0.9,0.923,1.0,0.625,0.818,1.0,1.0,0.75,1.0,1.0,1.0,1.0,0.714,1.0,0.75,1.0,1.0,1.0,1.0,0.6,1.0,1.0,1.0,1.0,0.737,0.375,0.714,0.872,1.0,1.0,0.913,1.0,1.0,1.0,0.565,1.0,0.96,0.733,1.0,0.76,1.0,0.697,0.667,1.0,0.5,1.0,0.625,0.714,0.333,0.619,1.0,0.882,0.846,0.909,0.75,1.0,0.714,0.926,0.818,0.545,1.0,0.867,1.0,1.0,0.333,1.0,1.0,1.0,0.724,1.…	0.867,0.571,0.8,0.25,0.5,0.882,0.722,0.846,1.0,0.778,0.538,0.933,1.0,0.846,0.806,0.667,0.636,1.0,0.75,0.724,0.538,0.6,0.0	0.16	HCM vs. Control	A3SS
ENSG00000100150	DEPDC5	chr22	+	31836971	31837155	31836998	31837155	31833914	31833980	3,1,1,6,3,2,4,1,4,2,2,0,2,3,0,1,2,2,5,0,1,4,2,1,1,3,5,5,3,0,0,0,2,5,3,1,0,7,3,1,0,2,4,4,0,3,0,3,0,1,0,1,0,2,1,0,6,0,1,1,2,4,0,1,0,1,7,1,3,2,7,3,0,0,2,0,4,4,4,1,5,0,4,6,1,2,2,4,1,2,3,0,1,1,0,1,3	7,15,5,7,6,13,17,5,5,5,6,3,9,9,3,0,7,7,9,5,9,10,10,6,5,5,16,8,7,17,20,8,5,17,9,5,4,14,6,12,9,8,3,6,3,11,4,8,3,9,4,4,4,7,7,1,12,7,3,5,3,11,4,7,7,3,6,7,9,8,15,11,9,2,4,2,1,9,21,11,10,2,7,11,1,8,11,5,8,8,5,8,5,7,10,16,9	8,6,4,9,4,1,4,3,4,2,0,3,2,5,2,18,2,6,6,0,2,8,2	16,6,9,8,9,13,6,4,3,5,9,14,4,7,3,9,7,14,8,5,9,12,7	126	99	3.253e-06	0.000220115	0.252,0.05,0.136,0.402,0.282,0.108,0.156,0.136,0.386,0.239,0.208,0.0,0.149,0.208,0.0,1.0,0.183,0.183,0.304,0.0,0.08,0.239,0.136,0.116,0.136,0.32,0.197,0.329,0.252,0.0,0.0,0.0,0.239,0.188,0.208,0.136,0.0,0.282,0.282,0.061,0.0,0.164,0.512,0.344,0.0,0.176,0.0,0.228,0.0,0.08,0.0,0.164,0.0,0.183,0.101,0.0,0.282,0.0,0.208,0.136,0.344,0.222,0.0,0.101,0.0,0.208,0.478,0.101,0.208,0.164,0.268,0.176,0.0,0.0…	0.282,0.44,0.259,0.469,0.259,0.057,0.344,0.371,0.512,0.239,0.0,0.144,0.282,0.359,0.344,0.611,0.183,0.252,0.371,0.0,0.149,0.344,0.183	-0.105	HCM vs. Control	A3SS
ENSG00000114107	CEP70	chr3	-	138572858	138572984	138572858	138572932	138591853	138591956	3,5,4,1,6,7,10,5,5,5,11,1,23,15,5,2,4,5,23,0,16,4,7,8,10,12,8,1,8,4,12,17,12,13,12,9,2,13,4,7,5,0,4,6,0,0,4,6,2,6,9,2,9,6,3,4,15,2,4,5,8,11,10,17,8,10,15,12,11,11,21,6,13,11,15,1,8,14,2,15,7,5,4,4,8,8,22,2,9,3,7,16,10,10,11,7,15	13,17,14,19,19,32,23,17,25,25,35,19,29,28,19,6,20,29,36,16,33,24,32,19,14,17,17,2,15,12,41,18,38,35,21,22,4,43,22,20,8,24,19,17,6,13,26,34,17,28,21,10,25,20,14,21,26,18,9,10,14,20,27,32,16,18,26,28,23,28,50,21,24,14,18,5,23,35,24,25,28,12,20,6,24,11,39,7,14,16,32,41,27,19,18,20,33	10,3,6,17,26,16,5,3,27,14,8,11,12,24,6,32,17,29,11,20,14,22,11	34,24,17,46,35,24,13,7,16,18,10,30,17,29,8,34,23,21,13,21,21,24,27	151	99	1.20296e-08	1.38202e-06	0.131,0.162,0.158,0.033,0.172,0.125,0.222,0.162,0.116,0.116,0.171,0.033,0.342,0.26,0.147,0.179,0.116,0.102,0.295,0.0,0.241,0.099,0.125,0.216,0.319,0.316,0.236,0.247,0.259,0.179,0.161,0.382,0.172,0.196,0.273,0.211,0.247,0.165,0.107,0.187,0.291,0.0,0.121,0.188,0.0,0.0,0.092,0.104,0.072,0.123,0.219,0.116,0.191,0.164,0.123,0.111,0.274,0.068,0.226,0.247,0.273,0.265,0.195,0.258,0.247,0.267,0.274,0.219,…	0.162,0.076,0.188,0.195,0.328,0.304,0.201,0.219,0.525,0.338,0.344,0.194,0.316,0.352,0.33,0.382,0.326,0.475,0.357,0.384,0.304,0.375,0.211	-0.111	HCM vs. Control	A3SS
ENSG00000077782	FGFR1	chr8	-	38421796	38423175	38421796	38421941	38427920	38428093	20,16,25,9,12,8,11,7,16,6,21,4,13,5,7,2,4,9,3,11,5,6,4,11,7,5,15,6,23,7,7,8,2,19,7,20,6,34,6,11,10,9,6,5,14,10,10,8,4,17,12,2,13,7,12,2,9,4,6,4,9,7,11,13,8,5,27,25,15,17,33,14,17,8,22,6,19,14,19,15,10,5,9,8,8,4,18,17,13,13,16,10,13,7,12,13,12	2,0,2,0,0,0,0,1,1,0,2,0,1,0,0,0,0,0,2,0,1,0,2,2,0,0,4,3,0,1,0,1,2,2,1,5,4,3,3,2,1,3,0,2,0,0,0,0,1,0,2,4,1,1,3,0,1,0,0,1,4,2,3,2,0,1,2,1,0,4,2,2,0,2,0,0,3,2,0,0,1,0,0,1,0,0,2,0,1,0,1,0,1,0,0,3,1	10,10,21,31,21,10,4,8,2,16,8,14,12,13,9,35,8,17,9,14,26,14,12	4,2,13,3,6,3,1,1,3,5,2,1,0,0,0,9,5,7,0,0,9,1,0	198	99	0	0	0.833,1.0,0.862,1.0,1.0,1.0,1.0,0.778,0.889,1.0,0.84,1.0,0.867,1.0,1.0,1.0,1.0,1.0,0.429,1.0,0.714,1.0,0.5,0.733,1.0,1.0,0.652,0.5,1.0,0.778,1.0,0.8,0.333,0.826,0.778,0.667,0.429,0.85,0.5,0.733,0.833,0.6,1.0,0.556,1.0,1.0,1.0,1.0,0.667,1.0,0.75,0.2,0.867,0.778,0.667,1.0,0.818,1.0,1.0,0.667,0.529,0.636,0.647,0.765,1.0,0.714,0.871,0.926,1.0,0.68,0.892,0.778,1.0,0.667,1.0,1.0,0.76,0.778,1.0,1.0,0.83…	0.556,0.714,0.447,0.838,0.636,0.625,0.667,0.8,0.25,0.615,0.667,0.875,1.0,1.0,1.0,0.66,0.444,0.548,1.0,1.0,0.591,0.875,1.0	0.114	HCM vs. Control	A3SS
ENSG00000196756	SNHG17	chr20	-	38421005	38422368	38421005	38422241	38426418	38426503	10,4,11,7,10,14,2,4,12,13,9,1,11,1,4,2,7,8,6,8,4,8,1,8,5,7,10,4,8,6,7,8,7,17,4,23,7,21,11,3,26,5,4,12,10,8,5,9,7,19,1,9,13,19,14,4,6,4,5,4,8,8,6,7,8,0,11,14,11,8,17,5,7,12,18,14,9,13,10,7,11,6,5,17,12,2,21,11,10,17,4,4,12,6,8,5,6	6,0,4,2,2,0,4,3,4,2,2,0,0,0,2,0,4,1,2,7,1,0,2,7,2,2,7,3,7,5,5,1,5,2,1,5,12,14,1,4,0,4,0,5,4,3,2,1,0,1,3,0,3,5,4,2,1,3,2,4,0,2,1,3,3,2,3,3,4,3,11,6,1,5,4,0,2,2,8,2,2,5,1,6,3,5,12,6,0,3,7,2,0,4,4,10,6	7,10,18,13,14,7,16,5,18,8,2,13,20,5,7,21,9,21,19,13,18,22,19	2,6,10,14,4,17,8,12,15,16,4,6,6,10,5,16,13,1,6,2,7,7,13	198	99	0.000262107	0.0103458	0.455,1.0,0.579,0.636,0.714,1.0,0.2,0.4,0.6,0.765,0.692,1.0,1.0,1.0,0.5,1.0,0.467,0.8,0.6,0.364,0.667,1.0,0.2,0.364,0.556,0.636,0.417,0.4,0.364,0.375,0.412,0.8,0.412,0.81,0.667,0.697,0.226,0.429,0.846,0.273,1.0,0.385,1.0,0.545,0.556,0.571,0.556,0.818,1.0,0.905,0.143,1.0,0.684,0.655,0.636,0.5,0.75,0.4,0.556,0.333,1.0,0.667,0.75,0.538,0.571,0.0,0.647,0.7,0.579,0.571,0.436,0.294,0.778,0.545,0.692,1.…	0.636,0.455,0.474,0.317,0.636,0.171,0.5,0.172,0.375,0.2,0.2,0.52,0.625,0.2,0.412,0.396,0.257,0.913,0.613,0.765,0.563,0.611,0.422	0.151	HCM vs. Control	A3SS
ENSG00000100991	TRPC4AP	chr20	-	35021189	35021356	35021189	35021332	35035122	35035308	116,83,88,86,130,108,121,80,80,72,178,55,128,123,62,26,63,107,135,92,87,71,87,112,86,96,137,196,107,86,82,82,64,155,127,104,25,284,56,110,123,102,116,118,30,109,76,104,47,109,64,47,106,98,141,52,74,57,70,53,91,60,110,126,92,80,90,125,89,98,137,154,85,43,74,43,60,117,162,84,131,41,97,129,83,93,161,139,97,84,99,81,99,60,112,119,108	40,45,57,48,54,59,67,54,53,23,51,25,59,68,60,20,37,42,47,33,48,64,49,37,36,29,70,63,36,43,69,47,47,69,35,47,5,102,30,73,59,59,56,74,9,110,57,68,18,58,40,36,48,38,59,38,44,32,35,27,40,74,76,44,61,27,48,62,39,62,84,59,81,25,37,14,34,53,83,67,58,27,21,80,39,38,51,78,53,48,39,64,68,52,59,45,59	143,148,230,246,188,177,152,55,135,139,75,96,98,140,85,328,213,200,111,173,218,180,74	44,40,55,42,38,32,40,18,15,34,20,26,25,50,59,68,51,30,24,48,37,72,19	123	99	0	0	0.7,0.598,0.554,0.591,0.66,0.596,0.592,0.544,0.549,0.716,0.737,0.639,0.636,0.593,0.454,0.511,0.578,0.672,0.698,0.692,0.593,0.472,0.588,0.709,0.658,0.727,0.612,0.715,0.705,0.617,0.489,0.584,0.523,0.644,0.745,0.64,0.801,0.691,0.6,0.548,0.627,0.582,0.625,0.562,0.728,0.444,0.518,0.552,0.678,0.602,0.563,0.512,0.64,0.675,0.658,0.524,0.575,0.589,0.617,0.612,0.647,0.395,0.538,0.697,0.548,0.705,0.601,0.61…	0.723,0.749,0.771,0.825,0.799,0.817,0.754,0.711,0.879,0.767,0.751,0.748,0.759,0.693,0.537,0.795,0.771,0.843,0.788,0.744,0.826,0.668,0.758	-0.15	HCM vs. Control	A3SS
ENSG00000178038	ALS2CL	chr3	-	46675617	46675976	46675617	46675686	46676244	46676402	28,58,74,40,46,43,28,28,29,7,61,12,50,26,14,20,20,39,42,32,33,20,29,25,26,18,44,45,53,23,27,20,20,57,34,42,15,60,32,46,123,43,45,71,70,28,24,46,17,53,34,10,50,47,36,10,28,6,11,16,40,31,27,17,53,23,60,23,21,44,84,58,46,42,31,41,20,30,35,34,60,26,20,22,25,25,68,25,30,41,61,25,34,28,52,40,14	27,56,38,15,7,20,26,9,29,11,36,8,19,38,34,6,3,44,7,18,24,5,21,10,5,15,30,48,26,10,9,7,8,4,8,12,15,59,17,36,44,20,34,33,34,14,16,11,12,40,20,2,22,23,35,0,5,2,5,7,20,19,17,16,16,6,21,5,6,11,34,25,20,19,7,11,5,8,18,8,36,26,22,35,12,25,54,29,19,22,25,18,18,16,19,25,13	72,35,18,55,71,22,37,27,30,25,21,34,41,31,22,39,47,19,39,39,42,86,21	70,31,29,29,37,36,38,20,43,16,35,50,5,25,33,28,29,36,15,15,26,51,15	198	99	8.54211e-05	0.00395388	0.341,0.341,0.493,0.571,0.767,0.518,0.35,0.609,0.333,0.241,0.459,0.429,0.568,0.255,0.171,0.625,0.769,0.307,0.75,0.471,0.407,0.667,0.408,0.556,0.722,0.375,0.423,0.319,0.505,0.535,0.6,0.588,0.556,0.877,0.68,0.636,0.333,0.337,0.485,0.39,0.583,0.518,0.398,0.518,0.507,0.5,0.429,0.676,0.415,0.398,0.459,0.714,0.532,0.505,0.34,1.0,0.737,0.6,0.524,0.533,0.5,0.449,0.443,0.347,0.624,0.657,0.588,0.697,0.636,…	0.34,0.361,0.237,0.487,0.49,0.234,0.327,0.403,0.259,0.439,0.231,0.254,0.804,0.383,0.25,0.411,0.448,0.209,0.565,0.565,0.447,0.457,0.412	0.117	HCM vs. Control	A3SS
ENSG00000155363	MOV10	chr1	+	112688327	112689138	112688934	112689138	112686965	112687106	14,16,14,10,11,11,12,8,8,11,13,7,15,8,9,4,9,10,5,11,2,4,6,12,8,4,11,16,11,7,7,6,5,17,6,14,5,30,13,11,25,13,19,13,6,18,10,19,3,16,3,2,7,10,10,3,6,5,4,7,4,3,10,18,8,10,15,5,18,13,18,10,13,7,7,21,10,11,31,22,19,12,9,13,5,13,28,12,14,6,4,8,5,3,9,7,11	2,0,1,1,1,3,3,1,2,0,3,0,2,1,0,1,1,1,0,0,1,1,0,1,1,1,2,3,2,0,3,0,2,3,1,0,2,4,0,1,4,1,1,0,0,0,0,1,0,2,0,2,1,2,0,2,0,1,2,0,0,1,1,1,0,2,3,7,0,0,3,6,2,0,0,0,0,0,0,0,7,1,0,0,0,0,2,0,0,0,1,1,2,1,0,1,2	14,14,18,11,17,57,17,6,2,7,2,16,4,9,3,17,22,14,5,10,7,21,10	0,1,0,3,4,6,1,3,3,1,3,1,2,5,0,6,4,1,1,2,3,1,0	198	99	2.22045e-16	8.05871e-14	0.778,1.0,0.875,0.833,0.846,0.647,0.667,0.8,0.667,1.0,0.684,1.0,0.789,0.8,1.0,0.667,0.818,0.833,1.0,1.0,0.5,0.667,1.0,0.857,0.8,0.667,0.733,0.727,0.733,1.0,0.538,1.0,0.556,0.739,0.75,1.0,0.556,0.789,1.0,0.846,0.758,0.867,0.905,1.0,1.0,1.0,1.0,0.905,1.0,0.8,1.0,0.333,0.778,0.714,1.0,0.429,1.0,0.714,0.5,1.0,1.0,0.6,0.833,0.9,1.0,0.714,0.714,0.263,1.0,1.0,0.75,0.455,0.765,1.0,1.0,1.0,1.0,1.0,1.0,1.0…	1.0,0.875,1.0,0.647,0.68,0.826,0.895,0.5,0.25,0.778,0.25,0.889,0.5,0.474,1.0,0.586,0.733,0.875,0.714,0.714,0.538,0.913,1.0	0.104	HCM vs. Control	A3SS
ENSG00000234741	GAS5	chr1	-	173866176	173866567	173866176	173866206	173866990	173867043	7,6,12,7,8,6,12,5,7,9,7,9,10,7,6,7,10,10,6,9,4,4,7,8,10,5,8,3,16,4,4,7,11,7,9,6,5,25,7,5,10,4,2,7,13,5,11,9,10,6,6,6,8,9,1,5,6,5,2,3,2,3,11,11,7,3,11,8,13,10,22,11,6,12,10,11,8,21,17,10,7,5,6,3,4,6,5,2,10,12,4,12,8,4,3,9,23	0,5,6,4,0,5,3,1,9,2,0,11,2,5,4,2,4,0,4,1,4,6,1,7,1,5,2,0,5,1,4,2,2,4,5,6,2,2,1,4,0,1,3,2,1,2,5,6,6,4,0,0,1,7,1,4,0,2,1,2,0,1,1,3,10,0,4,1,3,0,6,3,2,2,2,7,2,4,0,5,5,2,6,5,2,4,0,3,5,6,0,5,1,3,0,6,4	4,7,15,10,5,10,7,12,22,7,3,11,18,22,12,19,14,13,4,7,11,9,10	0,0,3,6,2,5,3,2,6,0,0,3,2,0,1,10,6,3,0,0,5,0,0	198	99	0.00142377	0.0428625	1.0,0.375,0.5,0.467,1.0,0.375,0.667,0.714,0.28,0.692,1.0,0.29,0.714,0.412,0.429,0.636,0.556,1.0,0.429,0.818,0.333,0.25,0.778,0.364,0.833,0.333,0.667,1.0,0.615,0.667,0.333,0.636,0.733,0.467,0.474,0.333,0.556,0.862,0.778,0.385,1.0,0.667,0.25,0.636,0.867,0.556,0.524,0.429,0.455,0.429,1.0,1.0,0.8,0.391,0.333,0.385,1.0,0.556,0.5,0.429,1.0,0.6,0.846,0.647,0.259,1.0,0.579,0.8,0.684,1.0,0.647,0.647,0.6,0…	1.0,1.0,0.714,0.455,0.556,0.5,0.538,0.75,0.647,1.0,1.0,0.647,0.818,1.0,0.857,0.487,0.538,0.684,1.0,1.0,0.524,1.0,1.0	-0.155	HCM vs. Control	A3SS
ENSG00000163703	CRELD1	chr3	+	9943674	9944095	9943901	9944095	9943076	9943515	20,11,17,19,32,14,25,9,15,15,32,11,21,3,7,4,23,7,13,21,14,6,13,8,11,6,17,18,30,21,24,17,6,8,11,12,18,53,12,14,37,24,21,29,20,20,10,22,5,29,11,8,9,10,18,13,16,9,7,14,24,14,9,27,19,10,42,13,20,29,53,25,11,18,25,32,15,17,37,22,25,9,15,13,11,9,28,23,30,32,26,11,23,14,18,9,21	0,7,5,8,4,6,5,6,1,4,5,3,6,5,5,0,5,3,6,3,2,1,3,2,1,6,4,1,1,2,2,1,5,5,4,2,1,6,3,6,4,7,4,6,3,6,8,2,2,11,7,1,8,2,4,0,9,11,4,2,5,7,6,5,8,3,3,1,2,7,4,2,9,7,4,5,2,2,5,5,4,8,1,13,8,0,12,15,3,2,9,7,6,10,3,6,2	9,15,16,19,19,15,15,30,16,14,0,6,26,31,18,45,9,14,13,16,16,16,2	6,5,6,11,10,5,9,2,8,4,1,7,12,5,4,18,6,5,7,11,2,39,4	198	99	0.000235347	0.00944285	1.0,0.44,0.63,0.543,0.8,0.538,0.714,0.429,0.882,0.652,0.762,0.647,0.636,0.231,0.412,1.0,0.697,0.538,0.52,0.778,0.778,0.75,0.684,0.667,0.846,0.333,0.68,0.9,0.938,0.84,0.857,0.895,0.375,0.444,0.579,0.75,0.9,0.815,0.667,0.538,0.822,0.632,0.724,0.707,0.769,0.625,0.385,0.846,0.556,0.569,0.44,0.8,0.36,0.714,0.692,1.0,0.471,0.29,0.467,0.778,0.706,0.5,0.429,0.73,0.543,0.625,0.875,0.867,0.833,0.674,0.869,…	0.429,0.6,0.571,0.463,0.487,0.6,0.455,0.882,0.5,0.636,0.0,0.3,0.52,0.756,0.692,0.556,0.429,0.583,0.481,0.421,0.8,0.17,0.2	0.162	HCM vs. Control	A3SS
ENSG00000143110	C1orf162	chr1	+	111477650	111477775	111477725	111477775	111477333	111477428	13,7,16,10,20,6,9,7,8,9,11,6,9,10,7,5,10,11,13,6,12,9,6,16,10,8,9,7,14,11,10,6,13,13,7,6,12,26,3,11,19,7,8,6,22,5,5,6,6,11,14,10,25,6,11,9,5,9,4,7,4,4,13,18,13,3,15,9,4,6,28,14,10,9,11,21,13,10,13,16,15,16,10,9,12,9,10,4,11,16,17,11,9,4,15,16,14	6,7,6,2,2,8,9,2,16,5,5,2,13,3,1,4,2,19,10,6,12,5,8,5,8,4,4,3,11,7,8,6,11,3,8,3,3,12,1,14,10,3,6,7,10,6,5,5,5,2,4,3,24,2,9,2,6,6,5,5,1,3,8,8,8,2,6,7,7,7,13,6,4,7,11,11,14,4,5,4,7,8,1,3,6,5,6,8,8,6,4,4,12,6,5,8,11	7,15,42,31,9,16,14,3,28,11,13,11,21,15,14,54,19,34,12,113,41,51,19	6,15,55,85,34,22,29,6,78,11,25,11,49,12,23,105,34,38,21,142,91,72,70	174	99	0	0	0.552,0.363,0.603,0.74,0.851,0.299,0.363,0.666,0.221,0.506,0.556,0.631,0.283,0.655,0.799,0.416,0.74,0.248,0.425,0.363,0.363,0.506,0.299,0.645,0.416,0.532,0.561,0.57,0.42,0.472,0.416,0.363,0.402,0.711,0.332,0.532,0.695,0.552,0.631,0.309,0.519,0.57,0.431,0.328,0.556,0.322,0.363,0.406,0.406,0.758,0.666,0.655,0.372,0.631,0.41,0.719,0.322,0.46,0.313,0.443,0.695,0.431,0.48,0.561,0.48,0.46,0.587,0.422,0…	0.399,0.363,0.303,0.172,0.131,0.293,0.215,0.221,0.17,0.363,0.228,0.363,0.196,0.416,0.257,0.226,0.241,0.337,0.245,0.312,0.204,0.287,0.134	0.235	HCM vs. Control	A3SS
ENSG00000066322	ELOVL1	chr1	-	43364927	43365097	43364927	43365008	43365563	43365623	24,13,18,13,16,11,8,3,24,12,9,7,11,3,4,2,7,6,15,21,10,4,11,17,11,13,12,21,31,5,10,8,6,8,11,16,9,46,15,9,24,10,19,14,10,8,12,13,6,11,5,4,18,6,26,7,7,4,9,5,4,5,11,8,15,5,7,10,15,13,21,8,16,13,16,9,6,14,28,19,21,10,3,18,10,17,19,18,10,24,14,5,21,6,14,14,10	7,4,2,1,4,3,2,2,1,2,3,0,0,1,0,0,0,8,1,0,0,0,0,8,0,0,5,3,5,2,2,2,0,2,5,3,2,7,0,2,4,2,3,6,0,5,3,0,2,1,2,0,4,2,1,2,0,4,2,1,0,1,1,5,0,1,2,1,2,1,3,3,3,2,3,0,1,2,3,0,2,2,3,1,3,4,0,4,2,7,6,1,2,2,0,4,0	10,5,25,23,15,10,19,4,27,9,10,9,7,16,7,33,26,20,9,15,29,22,6	2,3,14,7,6,3,8,6,8,5,3,2,3,1,4,3,5,11,1,1,1,4,5	188	99	4.45251e-05	0.00222891	0.644,0.631,0.826,0.873,0.678,0.659,0.678,0.441,0.927,0.76,0.612,1.0,1.0,0.612,1.0,1.0,1.0,0.283,0.888,1.0,1.0,1.0,1.0,0.528,1.0,1.0,0.558,0.787,0.766,0.568,0.725,0.678,1.0,0.678,0.537,0.737,0.703,0.776,1.0,0.703,0.76,0.725,0.769,0.551,1.0,0.457,0.678,1.0,0.612,0.853,0.568,1.0,0.703,0.612,0.932,0.648,1.0,0.345,0.703,0.725,1.0,0.725,0.853,0.457,1.0,0.725,0.648,0.84,0.798,0.873,0.787,0.584,0.737,0.…	0.725,0.467,0.485,0.634,0.568,0.637,0.556,0.26,0.64,0.487,0.637,0.703,0.551,0.894,0.48,0.853,0.732,0.489,0.826,0.888,0.939,0.743,0.387	0.133	HCM vs. Control	A3SS
ENSG00000117984	CTSD	chr11	-	1761308	1761611	1761308	1761468	1762132	1762403	37,65,27,22,12,15,24,14,14,19,49,7,9,31,31,9,26,23,14,12,20,6,25,14,11,18,18,92,26,15,14,10,13,10,24,7,7,58,12,44,54,28,34,54,15,27,15,10,6,51,34,14,41,10,17,3,8,2,8,9,15,18,17,9,17,23,20,10,9,11,33,29,32,12,6,3,5,3,16,8,42,21,21,21,14,26,44,97,16,17,25,9,42,41,15,13,6	0,6,2,7,0,0,1,3,1,3,8,0,4,1,1,0,0,3,0,1,7,0,3,0,1,0,0,20,12,2,1,0,2,0,2,0,0,15,2,5,4,0,7,3,0,0,9,0,0,2,5,3,4,0,1,0,0,0,2,5,0,0,0,0,1,1,0,2,0,0,0,1,6,2,0,0,2,2,5,4,6,0,3,2,12,4,14,13,3,0,2,1,0,7,1,1,0	49,28,20,29,18,32,60,13,18,24,18,36,35,21,22,4,47,12,14,22,30,60,11	14,4,0,27,9,28,6,5,10,0,1,4,39,3,4,9,31,12,8,5,2,24,3	198	99	1.49525e-12	3.36305e-10	1.0,0.844,0.871,0.611,1.0,1.0,0.923,0.7,0.875,0.76,0.754,1.0,0.529,0.939,0.939,1.0,1.0,0.793,1.0,0.857,0.588,1.0,0.806,1.0,0.846,1.0,1.0,0.697,0.52,0.789,0.875,1.0,0.765,1.0,0.857,1.0,1.0,0.659,0.75,0.815,0.871,1.0,0.708,0.9,1.0,1.0,0.455,1.0,1.0,0.927,0.773,0.7,0.837,1.0,0.895,1.0,1.0,1.0,0.667,0.474,1.0,1.0,1.0,1.0,0.895,0.92,1.0,0.714,1.0,1.0,1.0,0.935,0.727,0.75,1.0,1.0,0.556,0.429,0.615,0.5,…	0.636,0.778,1.0,0.349,0.5,0.364,0.833,0.565,0.474,1.0,0.9,0.818,0.31,0.778,0.733,0.182,0.431,0.333,0.467,0.688,0.882,0.556,0.647	0.231	HCM vs. Control	A3SS
ENSG00000234520	HRAT17	chr7	-	112956521	112956774	112956521	112956702	112973604	112973672	40,63,56,38,97,144,247,89,184,127,198,47,158,96,127,95,137,207,154,68,176,86,111,98,131,159,47,8,50,132,153,150,159,87,119,106,127,77,52,193,87,104,41,88,83,58,246,64,83,93,188,92,141,158,82,83,173,66,134,151,110,92,89,171,189,91,166,82,81,88,333,88,91,159,159,134,218,83,83,101,96,69,108,61,145,41,156,119,103,56,72,102,136,114,77,77,111	22,21,21,29,26,65,128,32,83,45,71,43,34,39,62,47,65,80,60,20,56,42,56,40,30,59,14,19,22,44,65,59,72,54,47,36,65,59,37,80,36,40,32,53,13,25,107,38,40,40,100,43,73,96,48,46,60,25,47,64,74,39,30,87,94,33,92,45,46,62,152,36,48,84,50,72,73,41,37,42,39,27,43,28,65,25,58,55,27,28,23,44,59,60,35,34,48	170,182,274,144,238,91,88,43,291,162,75,137,100,152,115,282,76,217,77,182,237,105,152	53,29,67,21,43,34,26,12,54,37,20,92,67,56,30,31,21,47,24,68,63,73,25	171	99	7.81034e-09	9.44873e-07	0.513,0.635,0.607,0.431,0.684,0.562,0.528,0.617,0.562,0.62,0.618,0.388,0.729,0.588,0.543,0.539,0.55,0.6,0.598,0.663,0.645,0.542,0.534,0.587,0.717,0.609,0.66,0.196,0.568,0.635,0.577,0.595,0.561,0.483,0.594,0.63,0.531,0.43,0.449,0.583,0.583,0.601,0.426,0.49,0.787,0.573,0.571,0.494,0.546,0.574,0.521,0.553,0.528,0.488,0.497,0.511,0.625,0.604,0.623,0.577,0.463,0.577,0.632,0.532,0.538,0.615,0.511,0.513…	0.65,0.784,0.703,0.799,0.762,0.608,0.662,0.675,0.757,0.717,0.685,0.463,0.464,0.611,0.689,0.84,0.677,0.728,0.65,0.608,0.685,0.454,0.779	-0.108	HCM vs. Control	A3SS
ENSG00000077232	DNAJC10	chr2	+	182739544	182740388	182740298	182740388	182732498	182732542	8,8,9,13,7,11,8,2,6,3,2,8,6,4,3,7,5,5,13,4,4,9,6,8,6,1,6,1,5,2,3,7,14,7,11,21,10,18,5,3,3,2,6,0,6,0,0,9,3,4,6,3,9,3,5,3,6,2,2,0,5,6,7,12,8,10,9,12,9,22,17,10,7,7,13,21,8,6,7,11,5,5,2,4,0,11,7,0,6,12,4,12,4,5,3,15,12	12,7,4,5,16,17,13,6,9,11,18,1,11,14,2,2,4,16,17,4,13,12,9,22,16,18,17,1,10,11,5,14,18,17,7,16,0,17,8,18,6,3,15,9,0,3,4,10,13,9,8,5,14,5,3,4,13,7,5,6,10,7,13,15,19,16,9,29,16,10,16,20,18,1,8,1,19,15,25,7,12,3,16,5,7,10,16,1,10,6,9,15,12,20,20,13,22	8,4,3,4,5,6,2,3,5,1,4,6,3,6,7,3,6,2,1,2,5,0,1	17,14,15,14,16,4,19,2,9,18,11,10,4,8,13,40,31,20,8,15,14,11,7	198	99	1.63146e-07	1.49729e-05	0.25,0.364,0.529,0.565,0.179,0.244,0.235,0.143,0.25,0.12,0.053,0.8,0.214,0.125,0.429,0.636,0.385,0.135,0.277,0.333,0.133,0.273,0.25,0.154,0.158,0.027,0.15,0.333,0.2,0.083,0.231,0.2,0.28,0.171,0.44,0.396,1.0,0.346,0.238,0.077,0.2,0.25,0.167,0.0,1.0,0.0,0.0,0.31,0.103,0.182,0.273,0.231,0.243,0.231,0.455,0.273,0.188,0.125,0.167,0.0,0.2,0.3,0.212,0.286,0.174,0.238,0.333,0.171,0.22,0.524,0.347,0.2,0.1…	0.19,0.125,0.091,0.125,0.135,0.429,0.05,0.429,0.217,0.027,0.154,0.231,0.273,0.273,0.212,0.036,0.088,0.048,0.059,0.062,0.152,0.0,0.067	0.115	HCM vs. Control	A3SS
ENSG00000122644	ARL4A	chr7	+	12688165	12689176	12688168	12689176	12686907	12687043	12,5,12,1,3,7,10,5,10,3,5,4,4,4,3,3,13,11,2,11,12,12,14,10,6,10,9,1,4,10,11,5,14,14,9,6,10,20,3,5,15,9,3,9,1,2,8,13,12,6,12,4,5,17,12,2,4,2,10,3,5,4,5,8,6,8,7,14,18,7,13,12,9,6,6,2,5,8,15,11,5,7,8,2,6,7,11,4,4,3,13,4,6,3,6,11,9	5,0,1,2,4,3,2,1,4,4,3,0,2,4,1,4,2,5,1,5,1,2,0,8,3,1,2,1,1,0,5,1,1,4,0,0,1,7,1,1,3,8,1,5,0,0,2,3,1,0,0,0,3,0,8,2,0,0,3,3,1,1,3,2,0,1,1,3,9,3,2,3,0,2,1,0,3,3,5,6,2,0,0,3,1,0,6,0,1,1,2,1,5,1,2,7,4	6,15,15,11,17,5,11,1,34,7,2,6,8,5,2,33,27,20,4,9,14,5,33	5,9,17,8,4,2,4,2,32,5,0,1,8,6,0,10,12,9,4,1,6,4,12	102	99	2.17779e-06	0.000154565	0.7,1.0,0.921,0.327,0.421,0.694,0.829,0.829,0.708,0.421,0.618,1.0,0.66,0.493,0.744,0.421,0.863,0.681,0.66,0.681,0.921,0.853,1.0,0.548,0.66,0.907,0.814,0.493,0.795,1.0,0.681,0.829,0.931,0.773,1.0,1.0,0.907,0.735,0.744,0.829,0.829,0.522,0.744,0.636,1.0,1.0,0.795,0.808,0.921,1.0,1.0,1.0,0.618,1.0,0.593,0.493,1.0,1.0,0.764,0.493,0.829,0.795,0.618,0.795,1.0,0.886,0.872,0.819,0.66,0.694,0.863,0.795,1.0…	0.538,0.618,0.461,0.572,0.805,0.708,0.727,0.327,0.508,0.576,1.0,0.853,0.493,0.447,1.0,0.762,0.686,0.683,0.493,0.897,0.694,0.548,0.727	0.119	HCM vs. Control	A3SS
ENSG00000163463	KRTCAP2	chr1	-	155169790	155172489	155169790	155169857	155173220	155173304	11,7,10,16,15,11,6,1,2,7,10,5,5,7,4,5,5,6,6,15,13,5,3,12,2,7,8,5,14,2,5,4,3,14,11,16,15,28,7,4,28,3,6,22,15,5,8,12,4,7,11,6,7,7,11,3,4,6,1,9,11,6,10,13,14,4,18,16,6,12,23,15,4,15,26,18,9,9,16,12,2,6,5,11,12,7,20,8,9,10,11,10,6,5,20,8,17	2,2,1,0,0,0,6,1,2,1,0,0,0,0,0,1,1,4,0,1,2,2,5,1,1,1,0,3,1,1,3,0,0,1,1,0,0,4,5,1,6,0,0,0,3,4,4,1,3,4,1,4,1,0,0,0,0,3,3,2,0,1,0,2,2,7,1,0,0,4,5,1,0,2,0,1,0,0,1,1,2,4,1,0,5,1,2,2,0,2,2,0,7,2,0,2,1	10,9,7,9,9,12,12,12,12,8,1,11,7,9,7,22,12,12,4,9,12,14,2	2,1,3,4,4,8,1,0,8,0,2,1,5,2,3,5,2,1,7,4,0,4,2	198	99	0.000112646	0.0049692	0.733,0.636,0.833,1.0,1.0,1.0,0.333,0.333,0.333,0.778,1.0,1.0,1.0,1.0,1.0,0.714,0.714,0.429,1.0,0.882,0.765,0.556,0.231,0.857,0.5,0.778,1.0,0.455,0.875,0.5,0.455,1.0,1.0,0.875,0.846,1.0,1.0,0.778,0.412,0.667,0.7,1.0,1.0,1.0,0.714,0.385,0.5,0.857,0.4,0.467,0.846,0.429,0.778,1.0,1.0,1.0,1.0,0.5,0.143,0.692,1.0,0.75,1.0,0.765,0.778,0.222,0.9,1.0,1.0,0.6,0.697,0.882,1.0,0.789,1.0,0.9,1.0,1.0,0.889,0.…	0.714,0.818,0.538,0.529,0.529,0.429,0.857,1.0,0.429,1.0,0.2,0.846,0.412,0.692,0.538,0.688,0.75,0.857,0.222,0.529,1.0,0.636,0.333	0.129	HCM vs. Control	A3SS
ENSG00000115446	UNC50	chr2	+	98618145	98618515	98618167	98618515	98610774	98610895	19,10,16,8,9,6,19,10,20,12,19,11,11,10,10,22,10,14,18,18,19,15,13,20,7,12,13,0,20,12,29,14,14,10,14,10,18,35,9,11,16,12,11,22,34,6,5,6,9,6,17,7,18,18,6,12,25,14,12,11,11,19,14,12,12,11,9,14,15,20,22,12,8,15,16,36,19,18,19,20,11,16,10,6,11,16,11,3,19,14,18,10,10,10,9,7,19	3,4,6,1,3,3,5,3,1,4,7,1,0,2,5,2,1,7,1,2,2,6,5,3,3,6,4,1,1,4,3,2,1,5,3,6,1,7,0,5,4,2,3,3,0,0,9,2,3,2,2,1,8,9,1,1,3,1,1,4,4,0,5,5,4,1,1,4,3,6,8,5,8,3,1,4,6,2,3,6,3,2,3,2,0,0,0,1,0,3,6,0,2,2,2,0,4	13,13,12,18,12,18,8,25,14,3,4,12,12,29,21,4,10,17,10,9,10,10,7	3,2,0,2,0,2,2,1,2,0,2,2,1,0,2,1,0,0,1,1,0,2,0	121	99	1.65647e-11	3.04049e-09	0.838,0.672,0.686,0.867,0.711,0.621,0.757,0.732,0.942,0.711,0.69,0.9,1.0,0.804,0.621,0.9,0.891,0.621,0.936,0.88,0.886,0.672,0.68,0.845,0.656,0.621,0.727,0.0,0.942,0.711,0.888,0.851,0.92,0.621,0.792,0.577,0.936,0.804,1.0,0.643,0.766,0.831,0.75,0.857,1.0,1.0,0.312,0.711,0.711,0.711,0.874,0.851,0.648,0.621,0.831,0.908,0.872,0.92,0.908,0.692,0.692,1.0,0.696,0.663,0.711,0.9,0.88,0.741,0.804,0.732,0.69…	0.78,0.842,1.0,0.88,1.0,0.88,0.766,0.953,0.851,1.0,0.621,0.831,0.908,1.0,0.896,0.766,1.0,1.0,0.891,0.88,1.0,0.804,1.0	-0.108	HCM vs. Control	A3SS
ENSG00000132507	EIF5A	chr17	+	7309596	7309800	7309614	7309800	7306998	7307115	10,9,3,5,7,11,10,5,11,6,19,6,10,18,8,3,15,19,9,7,5,13,12,14,13,9,4,17,8,9,9,10,7,13,11,7,3,16,11,16,14,7,15,14,3,16,17,6,12,12,14,9,9,6,6,8,13,4,7,15,4,8,16,11,9,7,12,9,7,10,15,13,10,5,6,5,7,7,14,7,10,14,13,9,9,11,10,8,11,10,9,11,5,5,10,15,12	35,34,32,48,57,33,54,30,52,30,44,16,59,51,36,29,31,46,54,35,48,33,34,33,29,38,36,39,41,24,35,45,54,55,35,46,24,93,26,37,26,25,23,38,13,60,45,35,24,43,35,34,44,43,39,21,35,28,23,42,33,30,50,43,37,31,42,43,43,31,84,43,31,27,43,23,20,27,41,55,55,26,71,56,33,27,60,71,52,29,27,59,53,29,25,35,43	15,18,12,16,17,18,17,6,31,9,6,15,15,9,8,41,17,16,8,15,20,17,27	58,37,18,45,20,41,38,19,31,40,18,36,26,68,34,21,53,30,56,23,23,53,34	117	99	4.09144e-08	4.3269e-06	0.195,0.183,0.073,0.081,0.094,0.22,0.135,0.124,0.152,0.145,0.268,0.241,0.125,0.23,0.158,0.08,0.29,0.259,0.124,0.145,0.081,0.25,0.23,0.264,0.275,0.167,0.086,0.269,0.142,0.241,0.179,0.158,0.099,0.167,0.21,0.114,0.096,0.127,0.264,0.268,0.313,0.192,0.356,0.238,0.163,0.184,0.242,0.127,0.297,0.191,0.253,0.183,0.148,0.106,0.115,0.244,0.239,0.108,0.205,0.232,0.093,0.184,0.213,0.178,0.171,0.16,0.195,0.15,…	0.18,0.292,0.361,0.231,0.418,0.271,0.275,0.211,0.458,0.16,0.22,0.261,0.328,0.101,0.166,0.623,0.213,0.311,0.108,0.356,0.424,0.213,0.402	-0.106	HCM vs. Control	A3SS
ENSG00000161265	U2AF1L4	chr19	-	35744322	35744738	35744322	35744421	35745124	35745187	50,71,63,66,43,71,42,25,64,46,75,27,63,40,38,32,51,46,45,80,36,16,29,47,33,18,65,58,72,15,44,35,43,31,49,28,54,95,22,96,138,43,61,69,119,24,54,40,39,74,30,10,37,32,74,15,44,28,27,48,17,34,32,33,40,23,65,35,24,39,101,52,44,42,50,61,28,46,46,33,64,70,59,45,32,51,60,73,48,38,57,29,59,25,21,44,43	38,35,56,44,42,74,58,28,58,39,51,11,40,51,64,40,46,36,35,36,44,45,48,35,24,26,51,115,25,32,59,31,53,32,53,32,9,89,33,45,53,19,32,41,28,37,57,31,49,45,38,15,29,51,22,31,31,24,28,43,34,37,31,29,35,34,35,38,17,24,88,33,44,36,21,26,26,38,32,44,34,38,50,48,36,40,32,69,51,46,48,30,65,46,31,64,44	62,44,66,43,55,70,73,34,36,47,32,31,64,35,30,52,68,36,43,64,35,66,38	31,29,31,24,24,14,27,14,49,14,16,23,32,17,33,23,21,19,11,34,38,24,34	198	99	3.10786e-08	3.35334e-06	0.397,0.504,0.36,0.429,0.339,0.324,0.266,0.309,0.356,0.371,0.424,0.551,0.441,0.282,0.229,0.286,0.357,0.39,0.391,0.526,0.29,0.151,0.232,0.402,0.407,0.257,0.389,0.201,0.59,0.19,0.272,0.361,0.289,0.326,0.316,0.304,0.75,0.348,0.25,0.516,0.566,0.531,0.488,0.457,0.68,0.245,0.321,0.392,0.285,0.451,0.283,0.25,0.389,0.239,0.627,0.195,0.415,0.368,0.325,0.358,0.2,0.315,0.34,0.363,0.364,0.253,0.481,0.315,0.4…	0.5,0.431,0.516,0.473,0.534,0.714,0.575,0.548,0.269,0.627,0.5,0.403,0.5,0.507,0.312,0.531,0.618,0.486,0.662,0.485,0.315,0.579,0.358	-0.131	HCM vs. Control	A3SS
ENSG00000161265	U2AF1L4	chr19	-	35744322	35744981	35744322	35744421	35745124	35745212	37,67,61,55,36,65,31,18,58,30,45,26,50,29,14,26,43,43,39,68,26,17,20,40,24,14,50,54,68,18,38,27,30,23,43,20,55,60,21,65,100,34,66,64,116,17,27,31,26,62,14,9,24,24,54,13,38,28,16,49,15,19,23,24,27,16,50,30,21,35,79,42,31,34,46,53,23,40,46,28,52,51,55,41,28,34,42,49,46,28,56,18,38,18,19,34,37	38,35,56,44,42,74,58,28,58,39,51,11,40,51,64,40,46,36,35,36,44,45,48,35,24,26,51,115,25,32,59,31,53,32,53,32,9,89,33,45,53,19,32,41,28,37,57,31,49,45,38,15,29,51,22,31,31,24,28,43,34,37,31,29,35,34,35,38,17,24,88,33,44,36,21,26,26,38,32,44,34,38,50,48,36,40,32,69,51,46,48,30,65,46,31,64,44	37,38,49,30,39,56,70,21,26,37,25,24,43,21,22,41,45,28,34,48,25,49,14	31,29,31,24,24,14,27,14,49,14,16,23,32,17,33,23,21,19,11,34,38,24,34	198	99	3.62297e-05	0.00184841	0.327,0.489,0.353,0.385,0.3,0.305,0.211,0.243,0.333,0.278,0.306,0.542,0.385,0.221,0.099,0.245,0.319,0.374,0.358,0.486,0.228,0.159,0.172,0.364,0.333,0.212,0.329,0.19,0.576,0.22,0.244,0.303,0.221,0.264,0.289,0.238,0.753,0.252,0.241,0.419,0.485,0.472,0.508,0.438,0.674,0.187,0.191,0.333,0.21,0.408,0.156,0.231,0.293,0.19,0.551,0.173,0.38,0.368,0.222,0.363,0.181,0.204,0.271,0.293,0.278,0.19,0.417,0.283…	0.374,0.396,0.441,0.385,0.448,0.667,0.565,0.429,0.21,0.569,0.439,0.343,0.402,0.382,0.25,0.471,0.517,0.424,0.607,0.414,0.248,0.505,0.171	-0.101	HCM vs. Control	A3SS
ENSG00000161265	U2AF1L4	chr19	-	35745124	35745212	35745124	35745187	35745347	35745418	42,57,75,47,67,88,57,42,70,65,73,19,62,71,75,54,59,80,39,50,52,62,45,57,34,22,51,106,50,39,83,25,54,42,55,41,25,109,39,62,83,38,55,62,44,52,55,60,58,55,54,32,57,66,40,32,50,29,41,45,62,30,35,46,58,32,64,39,25,24,106,51,56,56,53,43,29,57,40,49,49,68,63,51,41,48,44,78,68,59,58,41,75,71,27,62,47	40,49,32,23,27,27,37,14,15,24,26,16,22,37,12,12,28,50,18,33,23,14,16,15,11,11,29,62,27,8,20,16,15,9,19,15,18,70,19,48,79,18,45,32,49,19,28,29,34,62,25,7,23,31,31,12,28,6,10,14,9,16,18,13,17,13,21,26,10,20,45,29,39,9,16,13,13,10,23,22,42,35,31,43,12,49,28,36,14,30,32,8,20,21,10,32,16	46,50,36,40,41,42,39,15,45,42,29,28,60,28,51,25,37,20,14,53,31,41,50	54,35,29,18,19,35,45,18,29,23,14,29,22,15,24,24,34,9,25,24,33,38,21	124	99	1.06529e-06	8.38011e-05	0.456,0.482,0.652,0.62,0.665,0.722,0.552,0.705,0.788,0.684,0.692,0.487,0.692,0.605,0.833,0.782,0.627,0.561,0.634,0.547,0.643,0.78,0.692,0.752,0.712,0.615,0.584,0.577,0.597,0.796,0.768,0.555,0.742,0.788,0.698,0.686,0.526,0.554,0.621,0.508,0.456,0.628,0.494,0.607,0.418,0.686,0.611,0.623,0.577,0.415,0.633,0.785,0.664,0.63,0.507,0.68,0.588,0.794,0.766,0.72,0.846,0.6,0.608,0.739,0.731,0.663,0.709,0.54…	0.405,0.533,0.498,0.64,0.633,0.489,0.409,0.4,0.553,0.593,0.623,0.435,0.685,0.598,0.629,0.454,0.465,0.64,0.309,0.638,0.429,0.463,0.655	0.114	HCM vs. Control	A3SS
ENSG00000183963	SMTN	chr22	+	31095851	31096897	31096732	31096897	31095533	31095609	411,343,323,186,325,263,174,118,232,168,336,88,333,104,147,62,130,226,280,193,166,127,80,197,177,224,216,124,160,139,141,118,88,147,147,151,291,631,189,220,243,172,239,245,312,130,110,178,59,476,137,108,203,198,303,115,148,91,67,127,117,148,237,151,151,139,161,159,249,131,351,185,157,136,199,184,190,153,233,235,215,126,301,166,117,175,230,110,212,169,177,236,218,111,140,162,136	105,72,52,19,65,34,54,27,26,15,81,10,46,44,55,15,9,59,39,55,22,11,28,57,23,25,173,42,38,21,29,13,10,32,42,31,48,154,27,43,58,24,23,50,47,43,34,34,13,73,45,10,35,40,72,16,12,17,5,14,19,22,52,23,42,31,58,32,28,27,86,52,44,20,36,10,21,24,56,44,49,31,25,59,18,40,76,54,16,26,53,17,29,25,25,42,23	155,172,41,164,161,119,144,105,41,111,63,148,175,239,151,69,79,95,107,82,65,212,150	63,29,44,55,53,47,34,23,86,28,21,51,40,27,37,55,21,28,7,45,46,57,18	198	99	7.51214e-06	0.000470436	0.662,0.704,0.756,0.83,0.714,0.795,0.617,0.686,0.817,0.848,0.675,0.815,0.784,0.542,0.572,0.674,0.878,0.657,0.782,0.637,0.79,0.852,0.588,0.633,0.794,0.818,0.384,0.596,0.678,0.768,0.709,0.819,0.815,0.697,0.636,0.709,0.752,0.672,0.778,0.719,0.677,0.782,0.839,0.71,0.768,0.602,0.618,0.724,0.694,0.765,0.604,0.844,0.744,0.712,0.678,0.782,0.86,0.728,0.87,0.819,0.755,0.771,0.695,0.766,0.643,0.692,0.581,0.…	0.552,0.748,0.318,0.599,0.603,0.559,0.679,0.695,0.192,0.665,0.6,0.592,0.686,0.816,0.671,0.385,0.653,0.629,0.884,0.477,0.414,0.65,0.806	0.119	HCM vs. Control	A3SS
ENSG00000061676	NCKAP1	chr2	-	183003232	183003325	183003232	183003319	183023805	183023916	36,41,25,24,36,26,29,23,32,18,46,43,58,46,17,6,14,28,41,20,50,30,30,59,23,21,82,7,29,31,36,45,28,81,41,51,5,88,34,24,22,31,18,27,3,18,8,64,18,20,38,16,20,29,34,21,34,13,18,14,21,26,29,29,54,52,43,128,81,50,51,79,63,3,14,4,41,78,94,34,52,11,26,7,11,23,65,11,14,28,29,49,27,22,46,36,123	84,82,46,61,77,121,85,63,61,78,159,40,85,149,26,28,36,69,87,31,108,102,67,129,78,86,96,19,53,87,87,112,126,158,79,123,1,196,59,64,43,80,62,39,1,34,39,116,70,64,113,61,47,52,77,33,94,41,58,42,65,62,113,116,123,96,62,199,131,88,91,149,120,27,39,5,95,107,102,67,67,9,67,19,41,44,157,19,42,37,56,131,119,107,90,113,237	76,65,108,221,77,46,92,20,48,60,12,39,21,45,20,167,108,72,58,72,100,71,38	101,71,93,139,145,106,56,4,28,84,14,58,81,89,45,174,96,81,85,80,126,96,50	105	99	9.57076e-11	1.62591e-08	0.288,0.32,0.339,0.271,0.306,0.168,0.243,0.256,0.331,0.179,0.214,0.503,0.391,0.225,0.381,0.168,0.268,0.277,0.308,0.378,0.304,0.217,0.297,0.301,0.218,0.187,0.446,0.258,0.34,0.251,0.281,0.275,0.173,0.326,0.329,0.281,0.825,0.297,0.352,0.261,0.325,0.268,0.215,0.395,0.739,0.333,0.162,0.342,0.195,0.228,0.241,0.198,0.286,0.345,0.294,0.375,0.254,0.23,0.226,0.239,0.233,0.283,0.195,0.191,0.293,0.338,0.395,…	0.415,0.463,0.523,0.6,0.334,0.29,0.608,0.825,0.618,0.402,0.447,0.388,0.196,0.323,0.295,0.475,0.515,0.456,0.391,0.459,0.428,0.411,0.417	-0.144	HCM vs. Control	A3SS
ENSG00000138688	BLTP1	chr4	+	122275971	122279981	122279774	122279981	122274342	122274436	6,7,9,11,6,27,12,16,20,16,17,17,39,24,5,5,13,10,28,5,19,11,21,33,28,15,19,4,14,21,18,17,32,14,20,11,4,25,18,7,6,13,9,6,1,2,6,11,8,11,11,13,14,7,12,9,16,10,20,5,18,16,20,37,32,18,17,15,12,9,23,20,28,9,4,6,10,10,24,7,11,7,16,1,8,7,13,1,9,15,13,35,12,20,12,17,38	7,1,0,2,3,2,4,1,1,0,2,2,2,2,2,0,0,6,3,1,2,0,2,7,2,2,5,0,4,1,8,1,5,0,2,4,0,10,0,3,3,2,1,2,0,0,3,6,2,0,2,2,2,1,1,3,4,0,0,0,0,3,1,3,3,7,2,2,0,0,2,7,5,1,0,0,4,2,6,1,1,2,0,0,1,2,1,0,3,2,1,0,7,6,3,9,7	40,9,6,8,14,5,13,2,3,3,1,8,10,12,16,12,7,6,1,11,22,6,9	5,0,6,16,8,0,2,7,5,2,3,3,3,3,2,12,2,0,0,8,4,7,2	198	99	1.92606e-06	0.000141738	0.3,0.778,1.0,0.733,0.5,0.871,0.6,0.889,0.909,1.0,0.81,0.81,0.907,0.857,0.556,1.0,1.0,0.455,0.824,0.714,0.826,1.0,0.84,0.702,0.875,0.789,0.655,1.0,0.636,0.913,0.529,0.895,0.762,1.0,0.833,0.579,1.0,0.556,1.0,0.538,0.5,0.765,0.818,0.6,1.0,1.0,0.5,0.478,0.667,1.0,0.733,0.765,0.778,0.778,0.857,0.6,0.667,1.0,1.0,1.0,1.0,0.727,0.909,0.86,0.842,0.563,0.81,0.789,1.0,1.0,0.852,0.588,0.737,0.818,1.0,1.0,0.…	0.8,1.0,0.333,0.2,0.467,1.0,0.765,0.125,0.231,0.429,0.143,0.571,0.625,0.667,0.8,0.333,0.636,1.0,1.0,0.407,0.733,0.3,0.692	0.209	HCM vs. Control	A3SS
ENSG00000076706	MCAM	chr11	-	119310755	119311185	119310755	119310903	119311279	119311421	407,444,319,221,195,310,264,146,188,134,407,85,153,220,141,66,141,243,109,282,204,125,133,330,66,111,1092,486,271,126,168,142,115,237,222,169,123,712,100,190,349,279,261,353,111,280,247,268,164,204,183,41,213,227,407,73,159,80,117,117,146,171,161,145,222,117,386,259,229,199,487,374,293,134,166,77,123,192,317,222,298,201,139,337,182,286,461,475,116,243,266,100,198,224,159,282,256	22,42,65,38,14,58,40,15,48,43,77,15,20,68,26,11,28,7,10,25,50,50,40,55,17,19,77,183,28,47,52,31,16,24,14,30,3,54,17,72,43,68,66,83,10,51,63,16,36,36,42,3,25,36,36,5,24,8,25,13,37,27,23,34,49,21,63,18,8,19,81,77,71,25,22,7,7,33,31,29,58,32,30,42,61,62,56,130,8,46,88,14,22,71,22,40,39	244,231,394,459,196,246,266,200,389,200,133,177,99,154,97,621,388,231,63,164,210,245,178	23,11,33,4,42,9,12,0,7,39,6,16,4,4,17,4,29,14,2,16,21,4,8	198	99	0	0	0.902,0.841,0.71,0.744,0.874,0.728,0.767,0.83,0.662,0.609,0.725,0.739,0.793,0.618,0.731,0.75,0.716,0.946,0.845,0.849,0.671,0.556,0.624,0.75,0.66,0.745,0.876,0.57,0.829,0.573,0.618,0.696,0.782,0.832,0.888,0.738,0.953,0.868,0.746,0.569,0.802,0.672,0.664,0.68,0.847,0.733,0.662,0.893,0.695,0.739,0.685,0.872,0.81,0.759,0.85,0.88,0.768,0.833,0.701,0.818,0.664,0.76,0.778,0.681,0.694,0.736,0.754,0.878,0.…	0.841,0.913,0.857,0.983,0.7,0.932,0.917,1.0,0.965,0.719,0.917,0.847,0.925,0.951,0.74,0.987,0.87,0.892,0.94,0.837,0.833,0.968,0.918	-0.134	HCM vs. Control	A3SS
ENSG00000154144	TBRG1	chr11	+	124626812	124627050	124626903	124627050	124626472	124626609	43,27,31,38,31,42,30,18,38,13,45,34,31,28,18,12,21,53,30,53,25,31,16,51,28,28,44,14,51,21,26,31,29,56,34,40,30,87,31,30,34,30,21,31,44,8,27,47,16,27,16,12,36,51,36,20,33,8,20,15,10,24,30,41,36,27,34,38,46,43,59,51,43,35,46,33,30,48,61,37,36,17,16,27,20,30,64,25,18,26,20,24,28,23,34,24,70	13,14,4,1,2,7,8,5,7,1,16,5,9,8,3,2,7,16,13,2,8,4,6,7,4,4,12,5,12,15,11,8,3,4,10,6,6,23,8,8,7,4,4,5,1,9,4,7,4,11,9,1,4,8,9,8,2,3,10,4,2,4,8,12,11,11,5,15,11,5,13,5,9,5,9,2,6,7,11,5,9,5,19,11,17,5,12,10,9,2,6,7,11,12,10,7,6	43,33,70,42,44,36,33,17,22,49,23,46,23,46,20,64,53,26,22,62,57,61,34	8,16,44,29,33,22,12,5,52,17,5,7,21,19,15,65,8,15,6,25,23,31,11	190	99	1.8442e-09	2.47479e-07	0.633,0.501,0.802,0.952,0.89,0.758,0.661,0.652,0.739,0.871,0.594,0.78,0.642,0.646,0.758,0.758,0.61,0.633,0.546,0.932,0.62,0.802,0.581,0.792,0.785,0.785,0.656,0.593,0.689,0.422,0.552,0.669,0.834,0.879,0.639,0.776,0.723,0.663,0.669,0.661,0.717,0.796,0.732,0.764,0.958,0.317,0.779,0.778,0.676,0.561,0.481,0.862,0.824,0.769,0.676,0.566,0.896,0.581,0.51,0.661,0.723,0.758,0.661,0.64,0.63,0.561,0.78,0.569…	0.737,0.518,0.453,0.43,0.41,0.46,0.589,0.639,0.181,0.6,0.706,0.774,0.363,0.558,0.41,0.339,0.775,0.475,0.656,0.564,0.564,0.506,0.617	0.156	HCM vs. Control	A3SS
ENSG00000131089	ARHGEF9	chrX	-	63655493	63658064	63655493	63655737	63674037	63674167	2,1,0,1,2,4,4,2,3,6,4,1,3,2,3,3,1,2,2,1,5,2,1,5,1,9,1,1,1,1,3,9,2,3,2,4,2,3,1,0,1,2,3,2,3,1,5,6,4,1,3,1,6,6,4,6,3,0,3,3,1,5,4,5,4,2,4,3,2,2,4,8,4,7,5,3,1,3,1,8,5,1,5,5,7,3,2,5,2,5,2,0,4,3,3,3,2	2,1,4,0,6,4,1,1,5,0,6,5,1,4,0,3,4,3,6,2,7,3,1,4,5,2,12,3,0,6,3,2,3,4,4,4,2,9,1,1,3,1,6,3,2,3,2,7,10,3,5,2,4,0,3,2,6,3,2,0,0,2,4,0,5,7,5,11,5,2,5,5,2,4,6,7,4,8,1,3,2,6,0,3,8,1,15,6,2,2,3,13,5,0,6,4,6	4,0,2,1,1,1,1,2,7,2,0,1,1,3,0,6,2,2,2,1,10,1,4	11,5,9,8,4,1,4,1,6,7,3,7,0,5,1,8,6,3,7,5,6,4,2	198	99	0.00139473	0.0421828	0.333,0.333,0.0,1.0,0.143,0.333,0.667,0.5,0.231,1.0,0.25,0.091,0.6,0.2,1.0,0.333,0.111,0.25,0.143,0.2,0.263,0.25,0.333,0.385,0.091,0.692,0.04,0.143,1.0,0.077,0.333,0.692,0.25,0.273,0.2,0.333,0.333,0.143,0.333,0.0,0.143,0.5,0.2,0.25,0.429,0.143,0.556,0.3,0.167,0.143,0.231,0.2,0.429,1.0,0.4,0.6,0.2,0.0,0.429,1.0,1.0,0.556,0.333,1.0,0.286,0.125,0.286,0.12,0.167,0.333,0.286,0.444,0.5,0.467,0.294,0.17…	0.154,0.0,0.1,0.059,0.111,0.333,0.111,0.5,0.368,0.125,0.0,0.067,1.0,0.231,0.0,0.273,0.143,0.25,0.125,0.091,0.455,0.111,0.5	0.14	HCM vs. Control	A3SS
ENSG00000126858	RHOT1	chr17	+	32222758	32222902	32222828	32222902	32221048	32221186	10,7,13,15,17,7,10,3,8,9,12,6,9,7,5,7,5,14,7,7,12,12,7,10,11,9,6,1,15,3,8,10,10,11,10,18,12,25,11,11,25,3,17,4,15,6,3,14,3,23,12,4,4,8,4,12,9,12,3,9,8,9,14,7,17,6,17,9,13,24,23,13,8,12,8,7,7,10,19,15,9,6,5,9,8,3,11,4,9,8,1,22,10,8,12,11,18	2,5,10,2,2,3,4,3,6,5,1,0,3,6,1,3,6,7,4,2,2,3,1,6,1,4,5,3,0,3,5,2,4,0,2,5,0,5,3,3,2,1,6,2,2,2,3,2,1,2,1,1,7,8,1,1,4,1,3,3,4,1,6,4,0,4,8,2,0,6,8,1,8,0,6,2,1,0,5,8,2,2,3,1,1,1,5,3,7,2,2,8,2,0,4,1,0	15,9,8,3,13,8,10,14,2,16,9,5,15,15,8,14,11,11,15,9,7,21,4	4,7,0,1,1,3,3,2,0,2,0,0,2,0,4,0,0,1,3,4,3,5,0	169	99	0.00121933	0.0380302	0.745,0.451,0.432,0.815,0.833,0.578,0.594,0.369,0.439,0.513,0.875,1.0,0.637,0.406,0.745,0.578,0.328,0.54,0.506,0.672,0.779,0.701,0.804,0.494,0.866,0.569,0.413,0.163,1.0,0.369,0.484,0.745,0.594,1.0,0.745,0.678,1.0,0.745,0.682,0.682,0.88,0.637,0.624,0.54,0.815,0.637,0.369,0.804,0.637,0.871,0.875,0.701,0.251,0.369,0.701,0.875,0.569,0.875,0.369,0.637,0.54,0.841,0.578,0.506,1.0,0.468,0.555,0.725,1.0,0…	0.687,0.43,1.0,0.637,0.884,0.61,0.661,0.804,1.0,0.824,1.0,1.0,0.815,1.0,0.54,1.0,1.0,0.866,0.745,0.569,0.578,0.711,1.0	-0.139	HCM vs. Control	A3SS
ENSG00000148180	GSN	chr9	+	121301923	121302167	121301962	121302167	121299792	121300005	47,64,61,39,43,34,43,28,37,20,81,6,27,42,28,15,32,38,22,36,30,18,28,20,18,25,51,110,81,39,28,5,14,21,21,22,25,91,20,47,84,36,62,62,31,40,30,40,23,52,43,10,41,22,67,15,15,15,13,19,25,18,35,18,29,43,55,30,12,14,81,77,60,33,30,12,7,16,54,20,49,28,35,59,28,32,71,88,28,34,57,19,41,49,32,61,14	62,105,126,41,40,36,75,24,54,16,185,24,16,59,75,30,38,94,32,31,54,17,38,28,8,20,142,234,143,52,29,11,15,30,29,16,3,157,37,138,66,40,83,156,9,67,57,23,21,44,139,3,92,20,58,34,16,15,17,12,14,11,47,15,30,58,74,17,15,9,102,169,124,9,27,5,7,17,67,19,142,47,52,89,40,46,158,147,32,52,113,12,94,59,44,91,23	55,27,33,29,38,45,37,18,30,28,14,43,17,40,34,26,32,22,12,33,30,61,13	236,67,90,56,91,103,88,44,152,42,44,143,25,63,117,51,62,37,18,46,62,117,14	138	99	2.78999e-13	6.75051e-11	0.352,0.304,0.258,0.406,0.435,0.404,0.291,0.456,0.33,0.473,0.239,0.152,0.548,0.338,0.211,0.264,0.377,0.225,0.33,0.454,0.285,0.432,0.346,0.339,0.617,0.473,0.205,0.252,0.289,0.35,0.409,0.246,0.401,0.334,0.342,0.497,0.857,0.294,0.279,0.196,0.477,0.392,0.349,0.222,0.712,0.3,0.274,0.555,0.44,0.459,0.182,0.705,0.242,0.441,0.453,0.24,0.402,0.418,0.354,0.532,0.562,0.54,0.348,0.463,0.409,0.347,0.348,0.559…	0.143,0.224,0.208,0.271,0.231,0.239,0.232,0.227,0.124,0.324,0.186,0.177,0.328,0.313,0.173,0.268,0.27,0.299,0.324,0.34,0.258,0.272,0.4	0.124	HCM vs. Control	A3SS
ENSG00000186104	CYP2R1	chr11	-	14879113	14879443	14879113	14879207	14880135	14880768	24,19,30,33,19,33,41,26,39,18,23,34,30,29,33,32,24,32,40,24,54,37,26,44,20,31,44,2,35,23,42,35,36,59,48,43,36,59,22,27,34,18,28,31,20,14,50,34,29,36,20,12,41,53,24,41,31,13,17,31,29,39,43,24,29,9,43,47,42,50,97,40,29,40,48,68,50,53,67,57,13,27,26,15,32,28,43,16,36,30,36,47,52,26,30,24,48	11,5,6,2,5,6,8,3,2,3,10,3,10,3,7,7,10,6,6,9,12,5,5,8,4,3,6,2,13,3,4,0,4,8,8,2,11,17,7,6,13,5,7,5,9,4,7,7,10,3,3,3,14,12,10,5,8,1,5,6,6,7,11,15,6,6,8,12,7,14,19,5,8,4,14,11,8,6,22,11,7,8,5,5,2,7,9,4,11,8,12,9,3,6,11,17,9	32,36,52,63,30,37,26,30,90,39,24,29,38,50,35,132,48,62,23,33,91,27,30	6,6,4,4,11,0,0,3,12,2,1,7,4,10,4,15,2,9,3,7,11,3,0	198	99	2.41638e-07	2.12018e-05	0.522,0.655,0.714,0.892,0.655,0.733,0.719,0.812,0.907,0.75,0.535,0.85,0.6,0.829,0.702,0.696,0.545,0.727,0.769,0.571,0.692,0.787,0.722,0.733,0.714,0.838,0.786,0.333,0.574,0.793,0.84,1.0,0.818,0.787,0.75,0.915,0.621,0.634,0.611,0.692,0.567,0.643,0.667,0.756,0.526,0.636,0.781,0.708,0.592,0.857,0.769,0.667,0.594,0.688,0.545,0.804,0.66,0.867,0.63,0.721,0.707,0.736,0.662,0.444,0.707,0.429,0.729,0.662,0…	0.727,0.75,0.867,0.887,0.577,1.0,1.0,0.833,0.789,0.907,0.923,0.674,0.826,0.714,0.814,0.815,0.923,0.775,0.793,0.702,0.805,0.818,1.0	-0.127	HCM vs. Control	A3SS
ENSG00000150093	ITGB1	chr10	-	32906464	32906580	32906464	32906562	32908367	32908534	3,7,3,14,3,17,8,5,10,9,14,3,7,9,6,5,8,6,9,14,11,6,5,19,5,5,10,14,8,6,12,8,12,13,9,6,11,17,3,6,10,3,14,6,5,7,6,4,5,2,9,3,9,15,9,4,5,9,3,5,8,4,8,15,6,4,9,13,9,7,16,4,17,5,7,5,7,14,24,10,8,4,10,0,11,5,3,5,8,3,10,12,7,11,5,11,26	0,2,1,1,0,1,0,1,1,3,4,1,1,0,1,0,0,3,2,4,4,2,3,3,2,1,1,4,3,1,3,1,0,2,1,5,1,0,0,1,2,2,3,2,1,0,1,6,1,2,1,0,3,2,4,0,0,0,0,2,0,1,0,2,2,7,4,6,2,4,5,4,8,2,3,1,0,5,2,0,2,0,5,1,1,0,7,0,0,5,2,2,0,0,1,7,10	5,5,59,7,48,6,7,3,34,8,1,4,0,10,12,74,11,10,7,8,42,14,18	8,6,23,4,29,5,2,0,12,2,0,1,3,1,1,57,4,1,0,3,20,1,14	117	99	0.000336609	0.0126938	1.0,0.748,0.717,0.922,1.0,0.935,1.0,0.809,0.894,0.717,0.748,0.717,0.856,1.0,0.835,1.0,1.0,0.629,0.792,0.748,0.699,0.717,0.585,0.843,0.679,0.809,0.894,0.748,0.693,0.835,0.772,0.871,1.0,0.846,0.884,0.504,0.903,1.0,1.0,0.835,0.809,0.559,0.798,0.717,0.809,1.0,0.835,0.361,0.809,0.458,0.884,1.0,0.717,0.864,0.656,1.0,1.0,1.0,1.0,0.679,1.0,0.772,1.0,0.864,0.717,0.326,0.656,0.647,0.792,0.597,0.73,0.458,0.…	0.346,0.414,0.685,0.597,0.583,0.504,0.748,1.0,0.706,0.772,1.0,0.772,0.0,0.894,0.91,0.523,0.699,0.894,1.0,0.693,0.64,0.922,0.521	0.103	HCM vs. Control	A3SS
ENSG00000099204	ABLIM1	chr10	-	114447879	114448026	114447879	114448020	114451623	114451671	91,116,68,68,86,134,161,131,89,89,244,25,187,135,47,23,80,135,167,62,77,74,80,113,94,90,125,210,101,79,136,123,67,194,107,96,31,231,93,143,57,133,135,90,24,96,69,128,77,145,100,58,105,77,127,67,113,66,67,63,88,83,114,144,156,93,148,153,59,82,171,188,173,33,28,41,54,68,213,88,157,30,101,86,56,56,168,80,88,76,82,140,126,131,149,157,148	26,18,13,22,21,38,16,12,18,36,66,1,17,19,14,5,6,23,22,13,24,21,20,27,12,19,18,24,16,29,27,13,7,28,12,12,2,57,17,24,9,12,22,20,4,21,9,19,10,16,15,10,12,12,24,4,20,7,10,4,16,11,26,28,26,21,34,40,9,11,39,42,24,5,0,8,9,16,43,19,22,2,9,13,24,6,42,11,24,17,16,24,39,11,37,28,30	155,97,132,125,99,160,141,8,17,78,26,99,84,90,60,197,197,111,109,155,178,139,49	52,19,97,90,75,44,15,8,15,6,5,29,52,25,7,170,23,31,17,32,86,142,39	105	99	5.3081e-10	8.15049e-08	0.767,0.859,0.831,0.745,0.794,0.769,0.905,0.911,0.823,0.7,0.777,0.959,0.912,0.87,0.76,0.813,0.926,0.847,0.877,0.818,0.752,0.769,0.79,0.798,0.881,0.817,0.868,0.892,0.856,0.72,0.826,0.899,0.9,0.867,0.894,0.883,0.936,0.793,0.838,0.849,0.857,0.913,0.853,0.809,0.85,0.812,0.878,0.864,0.879,0.895,0.863,0.845,0.892,0.858,0.833,0.94,0.842,0.899,0.863,0.937,0.838,0.877,0.805,0.829,0.85,0.807,0.804,0.783,0.…	0.738,0.828,0.562,0.567,0.554,0.774,0.899,0.485,0.517,0.925,0.831,0.763,0.604,0.772,0.89,0.522,0.89,0.771,0.858,0.82,0.661,0.48,0.542	0.137	HCM vs. Control	A3SS
ENSG00000095637	SORBS1	chr10	-	95321962	95322153	95321962	95322021	95336520	95337294	552,415,346,409,455,586,448,282,352,354,884,263,553,477,155,106,304,293,527,331,489,469,360,611,402,387,426,105,381,423,601,493,444,617,456,529,119,1132,223,330,349,475,463,448,175,321,223,636,268,374,301,229,257,272,485,210,398,259,338,298,466,374,586,737,433,365,549,836,407,399,721,549,526,174,362,183,485,571,479,655,565,163,385,304,302,281,645,339,290,326,319,467,685,440,392,549,924	207,209,110,102,97,157,125,84,98,46,415,51,128,214,63,26,114,122,147,85,122,91,133,96,81,85,117,336,101,115,89,85,100,94,101,88,19,397,79,144,124,136,160,188,29,65,89,161,50,174,128,47,74,80,197,30,107,64,76,58,122,81,131,98,84,112,160,151,70,57,217,166,131,32,47,11,57,68,127,79,271,68,125,106,88,121,258,142,97,122,160,85,179,123,86,150,108	444,236,309,413,310,243,262,58,70,445,92,284,143,361,150,315,305,161,217,268,470,692,355	216,99,99,147,97,175,144,16,37,156,53,133,68,182,67,166,104,45,97,184,163,417,80	198	99	1.58762e-14	4.97112e-12	0.571,0.498,0.611,0.667,0.701,0.651,0.642,0.627,0.642,0.794,0.516,0.721,0.684,0.527,0.552,0.671,0.571,0.546,0.642,0.661,0.667,0.72,0.575,0.761,0.713,0.695,0.645,0.135,0.654,0.648,0.772,0.744,0.689,0.766,0.693,0.75,0.758,0.588,0.585,0.534,0.585,0.636,0.591,0.544,0.751,0.712,0.556,0.664,0.728,0.518,0.54,0.709,0.635,0.63,0.552,0.778,0.65,0.669,0.69,0.72,0.656,0.698,0.691,0.79,0.72,0.62,0.632,0.735,0…	0.507,0.544,0.609,0.584,0.615,0.41,0.476,0.644,0.486,0.588,0.465,0.516,0.513,0.498,0.528,0.487,0.595,0.641,0.528,0.421,0.59,0.453,0.689	0.114	HCM vs. Control	A3SS
ENSG00000111752	PHC1	chr12	+	8922632	8922788	8922656	8922788	8921600	8921750	48,56,63,41,62,59,38,11,36,12,54,19,51,38,21,15,18,40,43,62,26,25,13,38,20,34,43,55,45,23,21,20,28,54,32,32,27,115,24,33,48,29,44,64,14,47,46,55,8,58,34,6,32,30,73,7,26,15,21,35,18,19,35,45,30,54,40,37,27,26,61,59,58,17,40,15,25,38,59,49,69,21,32,60,7,26,52,46,34,44,30,30,38,31,32,39,57	11,14,12,12,21,16,16,9,6,3,21,4,9,11,2,3,14,13,11,10,15,9,8,7,5,12,13,23,8,3,7,5,1,22,8,5,4,27,14,6,20,15,7,14,11,14,9,7,10,10,10,6,10,14,22,5,2,2,10,9,6,4,13,9,5,14,4,9,15,9,5,11,11,10,13,5,2,13,7,13,20,5,11,10,5,19,18,8,14,9,8,9,3,6,8,10,10	45,53,47,63,33,46,38,8,32,41,20,31,33,36,28,63,73,51,30,41,50,49,10	8,8,12,3,14,5,7,1,1,6,0,7,4,4,3,4,3,6,2,5,10,19,1	123	99	1.58116e-09	2.15808e-07	0.778,0.763,0.809,0.733,0.704,0.748,0.657,0.496,0.828,0.763,0.674,0.793,0.82,0.735,0.894,0.801,0.509,0.712,0.759,0.833,0.582,0.691,0.567,0.814,0.763,0.695,0.727,0.658,0.819,0.861,0.707,0.763,0.958,0.664,0.763,0.837,0.845,0.774,0.58,0.816,0.659,0.609,0.835,0.786,0.506,0.73,0.804,0.863,0.392,0.824,0.732,0.446,0.72,0.633,0.728,0.53,0.913,0.858,0.628,0.758,0.707,0.793,0.684,0.801,0.828,0.756,0.889,0.…	0.819,0.842,0.759,0.944,0.655,0.881,0.814,0.866,0.963,0.846,1.0,0.781,0.869,0.879,0.883,0.927,0.951,0.872,0.924,0.868,0.801,0.675,0.889	-0.119	HCM vs. Control	A3SS
ENSG00000140474	ULK3	chr15	-	74842279	74842449	74842279	74842420	74842534	74842676	4,2,5,1,7,3,3,0,1,4,5,5,0,5,0,0,2,7,8,3,3,0,1,4,4,3,3,5,4,0,4,0,2,3,5,2,2,6,6,4,5,5,3,3,4,5,1,0,1,3,3,2,1,2,2,2,2,1,4,2,2,5,3,2,8,1,2,4,4,2,7,6,2,2,2,3,6,6,6,2,5,2,2,0,1,4,10,5,2,11,6,4,4,2,4,4,4	5,6,1,4,1,3,3,1,7,0,3,1,5,0,2,1,1,10,2,4,3,4,0,3,3,3,6,5,5,1,2,3,8,3,0,2,1,9,1,2,2,2,1,3,0,5,1,5,2,4,3,6,2,1,5,2,0,0,0,2,5,3,3,3,4,7,3,0,2,0,8,3,2,2,1,0,2,5,2,4,3,2,0,6,5,3,4,5,2,0,1,2,2,0,2,3,3	2,6,2,3,3,10,6,0,0,2,2,2,2,3,0,4,2,4,2,3,4,7,0	3,1,12,10,10,4,2,1,3,5,2,3,10,12,5,7,3,0,5,10,7,8,1	128	99	0.000236729	0.00947449	0.382,0.205,0.795,0.162,0.844,0.436,0.436,0.0,0.099,1.0,0.563,0.795,0.0,1.0,0.0,0.0,0.607,0.351,0.756,0.367,0.436,0.0,1.0,0.508,0.508,0.436,0.279,0.436,0.382,0.0,0.607,0.0,0.162,0.436,1.0,0.436,0.607,0.34,0.823,0.607,0.659,0.659,0.699,0.436,1.0,0.436,0.436,0.0,0.279,0.367,0.436,0.205,0.279,0.607,0.236,0.436,1.0,1.0,1.0,0.436,0.236,0.563,0.436,0.34,0.607,0.099,0.34,1.0,0.607,1.0,0.404,0.607,0.436,…	0.34,0.823,0.114,0.188,0.188,0.659,0.699,0.0,0.0,0.236,0.436,0.34,0.134,0.162,0.0,0.307,0.34,1.0,0.236,0.188,0.307,0.404,0.0	0.198	HCM vs. Control	A3SS
ENSG00000089159	PXN	chr12	-	120215102	120215417	120215102	120215273	120215559	120215661	49,46,39,8,15,25,12,11,9,8,39,2,5,11,9,4,9,22,7,22,4,11,8,10,8,7,26,41,23,7,11,2,5,6,9,10,19,72,15,30,47,21,14,41,39,16,19,7,4,40,15,0,11,15,30,1,3,1,1,7,4,12,12,6,11,4,14,5,2,7,28,22,15,11,18,4,4,7,24,15,29,15,11,22,15,21,30,31,15,20,18,3,13,4,19,11,4	10,43,13,8,7,11,9,9,2,1,51,0,5,4,11,2,6,7,4,4,3,5,1,2,3,7,16,19,26,6,4,0,0,1,1,6,10,25,4,19,22,10,9,13,20,6,13,4,2,19,46,2,3,7,7,0,0,6,4,3,2,3,2,5,7,2,6,4,3,1,10,6,15,11,3,0,0,0,7,3,10,13,12,18,4,10,15,21,4,5,10,2,7,5,3,4,0	27,33,124,26,34,35,36,33,35,21,9,26,12,6,53,30,31,20,16,29,29,39,34	21,8,27,2,9,13,7,1,10,20,2,10,2,6,14,3,7,3,7,10,6,12,5	198	99	0.000262386	0.0103458	0.71,0.348,0.6,0.333,0.517,0.532,0.4,0.379,0.692,0.8,0.277,1.0,0.333,0.579,0.29,0.5,0.429,0.611,0.467,0.733,0.4,0.524,0.8,0.714,0.571,0.333,0.448,0.519,0.307,0.368,0.579,1.0,1.0,0.75,0.818,0.455,0.487,0.59,0.652,0.441,0.516,0.512,0.438,0.612,0.494,0.571,0.422,0.467,0.5,0.513,0.14,0.0,0.647,0.517,0.682,1.0,1.0,0.077,0.111,0.538,0.5,0.667,0.75,0.375,0.44,0.5,0.538,0.385,0.25,0.778,0.583,0.647,0.333…	0.391,0.673,0.697,0.867,0.654,0.574,0.72,0.943,0.636,0.344,0.692,0.565,0.75,0.333,0.654,0.833,0.689,0.769,0.533,0.592,0.707,0.619,0.773	-0.103	HCM vs. Control	A3SS
ENSG00000179335	CLK3	chr15	+	74622119	74622560	74622493	74622560	74620008	74620225	40,51,65,34,19,35,36,30,30,25,76,13,21,24,56,22,20,31,29,37,20,13,31,35,35,18,52,64,37,22,34,15,20,25,34,25,29,87,27,83,85,22,63,59,45,46,27,18,21,68,29,15,30,27,61,10,17,18,17,6,13,24,37,17,30,31,48,16,9,29,75,49,44,24,37,31,18,23,38,33,52,37,26,62,15,42,65,57,43,36,40,22,64,41,21,35,12	6,12,16,8,8,7,16,11,21,8,25,8,15,14,20,7,9,14,10,15,9,1,8,6,2,14,17,24,10,11,14,11,9,6,6,4,8,27,2,18,14,10,5,19,13,8,25,6,4,15,11,4,11,13,9,5,2,4,7,3,1,6,7,7,6,8,15,2,4,4,19,9,15,8,10,9,2,0,4,9,15,16,9,21,9,9,17,18,10,5,16,6,12,14,6,14,1	64,33,35,23,37,43,56,39,48,27,19,53,29,37,33,38,33,16,34,42,28,79,30	18,8,1,2,12,7,11,5,5,5,2,18,4,9,8,4,6,3,4,14,16,6,2	198	99	0.00015146	0.00643261	0.769,0.68,0.67,0.68,0.543,0.714,0.529,0.577,0.417,0.61,0.603,0.448,0.412,0.462,0.583,0.611,0.526,0.525,0.592,0.552,0.526,0.867,0.66,0.745,0.897,0.391,0.605,0.571,0.649,0.5,0.548,0.405,0.526,0.676,0.739,0.758,0.644,0.617,0.871,0.697,0.752,0.524,0.863,0.608,0.634,0.742,0.351,0.6,0.724,0.694,0.569,0.652,0.577,0.509,0.772,0.5,0.81,0.692,0.548,0.5,0.867,0.667,0.725,0.548,0.714,0.66,0.615,0.8,0.529,0.…	0.64,0.673,0.946,0.852,0.607,0.754,0.718,0.796,0.828,0.73,0.826,0.596,0.784,0.673,0.673,0.826,0.733,0.727,0.81,0.6,0.467,0.868,0.882	-0.101	HCM vs. Control	A3SS
ENSG00000232677	LINC00665	chr19	-	36324906	36325887	36324906	36325764	36330252	36330492	9,9,8,11,14,19,23,15,14,6,14,13,18,13,6,3,7,12,11,7,9,11,13,19,17,16,5,23,17,15,17,16,5,30,19,9,11,25,10,12,13,13,16,5,5,14,16,9,15,11,9,5,16,3,17,2,3,1,15,11,8,4,22,16,21,10,16,14,14,17,20,26,13,11,14,19,10,13,33,21,23,13,14,15,10,5,20,22,10,13,8,20,17,11,10,9,9	26,24,17,19,17,14,17,9,22,15,22,6,15,11,13,8,8,21,16,10,15,12,14,18,10,12,13,30,19,16,11,5,18,16,15,9,8,40,10,17,14,13,12,17,9,17,21,13,20,13,9,5,15,18,18,11,12,9,9,9,9,12,13,24,22,15,17,6,10,11,27,25,22,15,7,13,9,11,31,19,17,11,14,36,12,17,12,31,9,8,12,13,21,9,13,15,11	15,15,24,20,17,15,16,14,19,5,4,7,28,17,8,25,11,23,15,21,9,20,5	8,11,13,10,6,6,8,4,15,8,7,11,13,14,6,12,15,10,6,17,14,18,7	198	99	4.63644e-05	0.00230652	0.148,0.158,0.19,0.224,0.292,0.404,0.404,0.455,0.241,0.167,0.241,0.52,0.375,0.371,0.188,0.158,0.304,0.222,0.256,0.259,0.231,0.314,0.317,0.345,0.459,0.4,0.161,0.277,0.309,0.319,0.436,0.615,0.122,0.484,0.388,0.333,0.407,0.238,0.333,0.261,0.317,0.333,0.4,0.128,0.217,0.292,0.276,0.257,0.273,0.297,0.333,0.333,0.348,0.077,0.321,0.083,0.111,0.053,0.455,0.379,0.308,0.143,0.458,0.25,0.323,0.25,0.32,0.538,…	0.484,0.405,0.48,0.5,0.586,0.556,0.5,0.636,0.388,0.238,0.222,0.241,0.519,0.378,0.4,0.51,0.268,0.535,0.556,0.382,0.243,0.357,0.263	-0.111	HCM vs. Control	A3SS
ENSG00000109046	WSB1	chr17	+	27307743	27309272	27309099	27309272	27306781	27306882	749,652,640,714,514,827,597,188,426,456,659,281,575,494,171,217,287,557,609,748,403,472,322,994,395,428,713,257,743,271,504,511,513,876,564,693,761,1412,368,429,727,518,807,451,563,182,305,792,274,779,230,191,444,653,710,365,368,256,260,266,395,347,510,736,536,311,940,951,677,958,1374,673,484,518,742,652,628,612,934,948,573,430,483,216,265,419,700,118,433,788,453,589,473,416,546,716,961	48,15,20,22,34,10,22,25,30,24,28,14,14,32,20,9,29,46,30,10,35,23,8,20,22,13,45,2,17,29,39,19,40,41,28,46,1,103,17,16,19,27,22,33,12,11,3,32,19,27,16,10,42,25,30,9,35,27,12,8,21,10,21,14,21,33,24,54,47,37,44,34,14,10,43,21,44,45,50,30,45,29,27,25,22,20,37,30,16,25,21,17,38,25,15,37,65	504,367,295,429,348,498,231,307,174,449,196,483,213,476,436,658,571,441,350,347,478,259,590	47,53,56,167,50,34,32,18,90,25,22,25,67,41,20,134,58,52,27,42,82,107,79	198	99	0	0	0.886,0.956,0.941,0.942,0.883,0.976,0.931,0.79,0.877,0.905,0.922,0.909,0.954,0.885,0.81,0.923,0.832,0.858,0.91,0.974,0.852,0.911,0.953,0.961,0.9,0.943,0.888,0.985,0.956,0.824,0.866,0.931,0.865,0.914,0.91,0.883,0.997,0.873,0.915,0.931,0.95,0.906,0.948,0.872,0.959,0.892,0.981,0.925,0.878,0.935,0.878,0.905,0.841,0.929,0.922,0.953,0.84,0.826,0.915,0.943,0.904,0.946,0.924,0.963,0.927,0.825,0.951,0.898…	0.843,0.776,0.725,0.562,0.777,0.88,0.783,0.895,0.492,0.9,0.817,0.906,0.614,0.853,0.916,0.711,0.831,0.809,0.866,0.805,0.745,0.548,0.789	0.13	HCM vs. Control	A3SS
ENSG00000075702	WDR62	chr19	+	36102446	36102851	36102751	36102851	36102013	36102151	17,18,34,20,22,11,11,25,22,16,24,5,15,21,21,1,8,39,29,13,5,9,14,18,14,21,25,26,23,13,12,9,13,9,21,8,9,45,13,20,48,16,10,33,15,27,30,14,12,50,9,5,17,15,17,7,21,10,3,11,10,16,20,7,21,16,11,7,2,9,24,16,10,20,11,5,5,12,22,10,19,7,28,14,8,18,18,16,14,11,27,6,24,19,8,17,10	4,6,8,4,6,7,9,15,13,3,10,0,9,7,10,3,1,16,6,3,8,2,6,3,15,2,11,7,5,2,2,7,3,9,8,5,1,9,6,6,9,3,2,17,3,15,7,4,11,6,5,3,4,3,2,7,4,2,2,8,4,1,7,7,7,8,2,6,2,2,6,7,7,2,4,2,10,0,11,6,12,9,13,14,2,5,11,7,2,10,11,5,12,11,6,10,2	24,17,5,3,5,2,7,13,4,2,10,24,12,15,11,2,2,10,11,4,9,22,6	4,3,3,0,1,0,3,3,0,3,1,7,4,2,1,0,0,2,2,2,1,8,2	198	99	0.00107235	0.0343864	0.68,0.6,0.68,0.714,0.647,0.44,0.379,0.455,0.458,0.727,0.545,1.0,0.455,0.6,0.512,0.143,0.8,0.549,0.707,0.684,0.238,0.692,0.538,0.75,0.318,0.84,0.532,0.65,0.697,0.765,0.75,0.391,0.684,0.333,0.568,0.444,0.818,0.714,0.52,0.625,0.727,0.727,0.714,0.493,0.714,0.474,0.682,0.636,0.353,0.806,0.474,0.455,0.68,0.714,0.81,0.333,0.724,0.714,0.429,0.407,0.556,0.889,0.588,0.333,0.6,0.5,0.733,0.368,0.333,0.692,0…	0.75,0.739,0.455,1.0,0.714,1.0,0.538,0.684,1.0,0.25,0.833,0.632,0.6,0.789,0.846,1.0,1.0,0.714,0.733,0.5,0.818,0.579,0.6	-0.157	HCM vs. Control	A3SS
ENSG00000114770	ABCC5	chr3	-	183971562	183972034	183971562	183971919	183977516	183977624	13,18,19,17,22,8,13,8,10,9,28,13,14,14,10,1,4,18,10,27,9,17,13,28,18,19,14,9,19,3,7,18,19,16,12,20,23,38,6,23,20,12,9,13,33,9,5,24,6,17,11,8,8,8,28,5,6,10,7,8,12,16,14,17,12,3,25,23,9,21,31,12,25,16,17,37,7,14,32,32,12,6,13,14,3,16,22,12,18,30,9,9,28,16,21,23,38	36,27,26,35,30,21,29,18,24,31,28,18,42,33,13,9,17,42,43,28,23,18,21,38,29,35,42,18,52,16,35,18,29,40,27,62,37,87,17,35,35,18,36,31,40,9,8,50,7,34,12,15,24,37,39,20,23,17,20,10,26,23,35,41,23,25,52,63,27,47,71,35,22,24,30,55,12,52,69,60,22,18,26,28,20,21,69,32,23,22,22,62,28,20,42,23,55	17,10,6,23,5,18,11,0,1,7,1,9,13,10,10,14,9,7,10,9,16,4,2	36,71,12,116,30,87,72,11,18,41,20,30,62,51,34,69,53,27,55,30,36,38,5	198	99	0	0	0.153,0.25,0.268,0.195,0.268,0.16,0.183,0.182,0.172,0.127,0.333,0.265,0.143,0.175,0.278,0.053,0.105,0.176,0.104,0.325,0.164,0.321,0.236,0.269,0.237,0.213,0.143,0.2,0.154,0.086,0.091,0.333,0.247,0.167,0.182,0.139,0.237,0.179,0.15,0.247,0.222,0.25,0.111,0.173,0.292,0.333,0.238,0.194,0.3,0.2,0.314,0.211,0.143,0.098,0.264,0.111,0.115,0.227,0.149,0.286,0.188,0.258,0.167,0.172,0.207,0.057,0.194,0.154,0…	0.191,0.066,0.2,0.09,0.077,0.094,0.071,0.0,0.027,0.079,0.024,0.13,0.095,0.089,0.128,0.092,0.078,0.115,0.083,0.13,0.182,0.05,0.167	0.105	HCM vs. Control	A3SS
ENSG00000171552	BCL2L1	chr20	-	31721654	31722348	31721654	31722330	31723734	31723978	10,12,9,8,12,11,11,13,10,11,11,6,13,6,8,6,10,12,7,3,18,7,5,7,6,7,10,8,12,9,11,7,1,5,10,13,3,22,3,14,7,0,10,18,2,21,6,19,2,14,13,3,14,13,5,3,11,0,5,1,3,6,12,8,10,7,10,14,24,6,19,16,9,1,7,4,9,10,18,7,6,3,6,12,5,6,13,20,4,9,14,14,15,14,9,17,20	5,9,6,4,4,5,7,3,7,3,13,4,4,12,1,2,1,7,2,5,7,8,3,8,8,1,6,13,2,4,1,1,2,7,4,6,0,10,9,11,0,10,8,7,3,2,1,9,6,6,12,2,6,5,8,3,3,2,7,3,0,1,6,4,4,6,6,8,7,3,10,4,9,3,0,2,4,7,11,6,11,4,5,8,5,2,11,13,12,9,5,10,5,9,3,4,6	19,12,36,31,26,22,17,11,23,10,15,10,10,15,2,59,16,24,6,23,24,12,20	9,10,3,4,2,5,14,3,1,3,4,11,3,8,6,10,8,8,4,4,2,3,0	117	99	5.19336e-05	0.00254395	0.629,0.53,0.559,0.629,0.717,0.651,0.571,0.786,0.547,0.756,0.417,0.559,0.733,0.297,0.871,0.717,0.894,0.592,0.748,0.337,0.685,0.425,0.585,0.425,0.388,0.856,0.585,0.342,0.835,0.656,0.903,0.856,0.297,0.377,0.679,0.647,1.0,0.651,0.22,0.519,1.0,0.0,0.514,0.685,0.361,0.899,0.835,0.641,0.22,0.664,0.478,0.559,0.664,0.688,0.346,0.458,0.756,0.0,0.377,0.22,1.0,0.835,0.629,0.629,0.679,0.497,0.585,0.597,0.744…	0.641,0.504,0.91,0.868,0.917,0.788,0.507,0.756,0.951,0.738,0.76,0.435,0.738,0.613,0.22,0.833,0.629,0.717,0.559,0.83,0.91,0.772,1.0	-0.133	HCM vs. Control	A3SS
ENSG00000171552	BCL2L1	chr20	-	31721654	31722348	31721654	31722330	31723863	31723989	11,11,6,11,11,10,15,12,13,9,12,8,12,10,7,8,8,11,10,4,23,8,6,6,6,9,13,9,10,8,13,7,4,8,14,13,1,23,6,13,9,4,10,11,2,22,5,20,2,16,17,4,16,11,6,8,13,0,3,2,2,4,11,9,8,8,11,16,19,6,17,16,8,3,10,4,8,10,18,9,10,3,7,11,5,6,15,23,6,14,17,14,25,14,11,13,21	14,12,13,5,7,9,9,8,11,3,23,3,9,10,7,0,1,15,16,12,7,8,10,10,10,7,11,17,10,9,14,7,9,28,12,10,0,36,15,10,8,5,6,8,0,15,3,9,6,12,16,12,5,10,6,6,15,5,6,10,9,8,11,9,7,4,16,14,12,7,30,13,8,11,7,0,23,8,12,12,11,3,5,14,12,5,14,17,6,9,18,8,19,15,14,9,21	20,13,36,36,26,20,18,12,20,7,17,10,14,14,3,65,22,26,6,20,24,10,21	3,6,5,18,8,5,4,1,11,2,2,8,7,8,5,27,13,11,16,8,6,6,5	117	99	2.79356e-10	4.50609e-08	0.399,0.437,0.281,0.651,0.571,0.485,0.585,0.559,0.5,0.717,0.306,0.693,0.53,0.458,0.458,1.0,0.871,0.383,0.346,0.22,0.735,0.458,0.337,0.337,0.337,0.521,0.5,0.309,0.458,0.429,0.44,0.458,0.273,0.195,0.497,0.524,1.0,0.351,0.253,0.524,0.488,0.404,0.585,0.538,1.0,0.554,0.585,0.653,0.22,0.53,0.473,0.22,0.73,0.482,0.458,0.53,0.423,0.0,0.297,0.145,0.158,0.297,0.458,0.458,0.492,0.629,0.368,0.492,0.573,0.42,…	0.849,0.647,0.859,0.629,0.733,0.772,0.792,0.91,0.606,0.748,0.878,0.514,0.629,0.597,0.337,0.671,0.589,0.667,0.241,0.679,0.772,0.585,0.78	-0.201	HCM vs. Control	A3SS
ENSG00000239779	WBP1	chr2	+	74459437	74459745	74459642	74459745	74458449	74458537	50,32,57,45,34,34,40,20,26,28,55,13,30,26,20,19,33,36,29,45,38,20,25,28,30,18,41,45,48,16,20,16,11,23,17,23,55,92,23,61,82,30,43,59,43,27,22,28,19,51,26,12,28,37,37,16,30,13,15,20,13,29,33,18,25,29,54,20,17,29,73,45,37,45,21,31,10,30,47,37,54,24,46,37,24,33,58,55,33,36,33,26,18,24,31,34,28	3,10,10,5,1,3,4,5,2,0,6,1,1,13,8,3,5,2,2,2,8,2,3,0,4,2,12,6,3,4,0,5,0,4,1,2,4,7,1,11,9,8,9,4,1,5,6,2,4,8,11,0,3,5,3,0,3,2,1,3,3,2,2,0,3,2,5,2,1,0,9,5,10,2,2,0,1,0,4,5,6,4,2,6,1,0,10,16,2,9,0,2,4,9,0,3,0	35,36,14,22,25,25,26,16,10,19,21,36,11,14,33,25,22,27,23,32,14,64,7	7,7,6,2,4,4,10,3,7,7,3,10,4,7,11,6,1,13,11,5,4,14,1	198	99	3.33437e-10	5.27194e-08	0.893,0.615,0.74,0.818,0.944,0.85,0.833,0.667,0.867,1.0,0.821,0.867,0.938,0.5,0.556,0.76,0.767,0.9,0.879,0.918,0.704,0.833,0.806,1.0,0.789,0.818,0.631,0.789,0.889,0.667,1.0,0.615,1.0,0.742,0.895,0.852,0.873,0.868,0.92,0.735,0.82,0.652,0.705,0.881,0.956,0.73,0.647,0.875,0.704,0.761,0.542,1.0,0.824,0.787,0.86,1.0,0.833,0.765,0.882,0.769,0.684,0.879,0.892,1.0,0.806,0.879,0.844,0.833,0.895,1.0,0.802,…	0.714,0.72,0.538,0.846,0.758,0.758,0.565,0.727,0.417,0.576,0.778,0.643,0.579,0.5,0.6,0.676,0.917,0.509,0.511,0.762,0.636,0.696,0.778	0.162	HCM vs. Control	A3SS
ENSG00000064607	SUGP2	chr19	-	18990892	18993740	18990892	18991149	18994365	18994486	70,76,101,79,53,83,86,45,56,31,117,42,68,45,57,38,70,78,65,114,65,52,43,88,58,44,104,88,131,54,54,73,51,70,73,69,84,169,52,68,134,67,61,116,145,49,78,53,46,80,64,35,80,61,113,53,65,23,55,36,44,50,60,49,106,48,119,83,59,86,208,88,67,66,97,85,53,102,119,91,95,60,67,36,64,64,114,56,61,85,95,63,63,48,87,71,86	115,115,158,130,91,158,191,116,119,107,180,101,141,125,113,124,129,116,108,150,162,115,108,133,105,147,99,180,107,92,105,123,144,150,143,119,189,283,77,171,208,115,86,168,245,93,180,119,135,158,164,90,211,141,141,95,116,71,118,78,147,106,173,146,116,76,142,115,105,107,321,121,152,182,220,231,124,131,133,180,129,168,150,126,152,147,165,122,172,143,203,132,145,157,108,129,110	95,95,133,126,135,100,93,119,158,64,37,67,93,102,83,214,115,154,66,107,104,139,79	149,129,83,146,128,93,116,98,102,88,77,124,96,165,176,134,98,146,80,150,144,122,84	198	99	0	0	0.233,0.248,0.242,0.233,0.226,0.208,0.184,0.162,0.19,0.127,0.245,0.172,0.194,0.153,0.201,0.133,0.213,0.252,0.231,0.275,0.167,0.184,0.166,0.249,0.216,0.13,0.344,0.196,0.38,0.227,0.205,0.229,0.15,0.189,0.203,0.225,0.182,0.23,0.252,0.166,0.244,0.226,0.262,0.257,0.228,0.209,0.178,0.182,0.146,0.202,0.163,0.163,0.159,0.178,0.286,0.218,0.219,0.139,0.189,0.188,0.13,0.191,0.148,0.144,0.314,0.24,0.295,0.26…	0.242,0.269,0.445,0.301,0.345,0.35,0.286,0.378,0.436,0.267,0.194,0.213,0.326,0.236,0.191,0.444,0.37,0.345,0.292,0.263,0.265,0.363,0.32	-0.102	HCM vs. Control	A3SS
ENSG00000160299	PCNT	chr21	+	46431528	46432215	46431528	46431978	46435903	46436148	33,38,54,28,41,36,33,31,28,18,45,12,21,40,50,14,17,28,38,32,23,26,34,21,25,52,47,51,65,40,22,20,25,20,23,21,14,71,14,51,43,47,46,46,12,24,41,33,16,59,24,14,30,25,46,8,12,20,26,17,14,38,36,63,39,32,65,19,15,18,87,57,27,28,18,16,7,15,35,51,45,19,43,28,27,10,83,34,36,23,31,42,48,29,32,33,14	12,16,12,8,5,8,18,5,9,5,11,10,15,14,11,7,3,8,11,8,15,2,9,10,4,23,6,19,16,6,10,5,7,11,6,7,2,22,6,6,13,5,15,19,8,14,11,10,3,14,5,2,4,3,12,4,5,3,9,3,3,8,11,20,8,6,10,7,2,3,13,20,16,5,10,0,3,6,7,10,7,6,21,4,7,6,29,12,9,8,5,15,13,6,12,6,7	74,113,125,121,41,189,78,12,131,47,58,76,84,62,67,204,56,46,39,111,167,243,47	14,16,30,10,3,20,11,5,11,11,9,11,13,9,10,30,4,3,6,17,23,50,2	198	99	6.98375e-12	1.56945e-09	0.579,0.543,0.692,0.636,0.804,0.692,0.478,0.756,0.609,0.643,0.672,0.375,0.412,0.588,0.694,0.5,0.739,0.636,0.633,0.667,0.434,0.867,0.654,0.512,0.758,0.531,0.797,0.573,0.67,0.769,0.524,0.667,0.641,0.476,0.657,0.6,0.778,0.617,0.538,0.81,0.623,0.825,0.605,0.548,0.429,0.462,0.651,0.623,0.727,0.678,0.706,0.778,0.789,0.806,0.657,0.5,0.545,0.769,0.591,0.739,0.7,0.704,0.621,0.612,0.709,0.727,0.765,0.576,0…	0.725,0.779,0.676,0.858,0.872,0.825,0.78,0.545,0.856,0.681,0.763,0.776,0.764,0.775,0.77,0.773,0.875,0.885,0.765,0.766,0.784,0.708,0.922	-0.135	HCM vs. Control	A5SS
ENSG00000176731	RBIS	chr8	-	85219235	85219363	85219322	85219363	85217385	85217502	167,6,9,11,9,8,430,188,211,170,162,4,203,10,188,2,4,248,8,11,3,8,8,359,17,12,313,5,22,142,252,182,294,13,13,226,8,176,6,8,196,10,130,11,16,5,1,17,3,377,205,3,417,288,15,2,6,4,188,2,116,5,294,17,11,6,145,228,235,25,427,6,209,247,248,15,13,201,19,588,163,211,230,99,3,117,12,0,212,280,168,10,5,407,16,9,305	48,48,72,79,59,106,13,61,89,35,22,65,64,87,84,81,84,68,72,51,77,87,104,14,105,96,15,2,54,33,56,49,68,47,91,41,97,119,99,104,34,55,55,63,55,35,120,61,115,15,57,80,17,61,75,89,103,38,39,107,25,75,61,114,101,85,16,54,48,117,84,51,47,51,62,141,120,69,61,34,47,41,72,30,73,28,84,34,78,10,19,106,85,16,39,83,69	20,228,9,13,10,12,8,7,3,13,5,21,178,306,276,22,22,253,20,19,29,23,206	174,63,80,145,76,120,124,79,163,61,70,133,41,88,75,88,115,54,84,120,111,84,76	186	99	0.000273585	0.0106926	0.649,0.062,0.062,0.069,0.075,0.039,0.946,0.621,0.558,0.721,0.797,0.032,0.628,0.058,0.544,0.013,0.025,0.66,0.056,0.103,0.02,0.047,0.039,0.932,0.079,0.062,0.917,0.571,0.178,0.696,0.705,0.664,0.697,0.128,0.071,0.746,0.042,0.44,0.031,0.039,0.754,0.088,0.557,0.085,0.134,0.071,0.004,0.129,0.014,0.93,0.657,0.02,0.929,0.715,0.096,0.012,0.03,0.053,0.72,0.01,0.712,0.034,0.72,0.074,0.055,0.036,0.828,0.692,…	0.058,0.658,0.056,0.046,0.065,0.051,0.033,0.045,0.01,0.102,0.037,0.078,0.698,0.649,0.662,0.117,0.092,0.714,0.112,0.078,0.122,0.127,0.591	0.147	HCM vs. Control	A5SS
ENSG00000122566	HNRNPA2B1	chr7	-	26190992	26192577	26192494	26192577	26174670	26174782	216,147,162,220,238,192,172,92,165,143,211,114,181,168,82,92,152,171,216,234,141,178,133,234,146,132,222,61,212,105,131,177,178,222,229,249,214,434,105,163,253,111,171,140,224,41,125,199,83,209,108,108,160,183,222,117,135,65,91,150,132,145,174,243,187,119,249,295,295,277,393,224,203,206,313,272,234,249,326,307,175,115,169,51,127,115,322,51,172,219,193,192,333,102,177,212,353	20,16,21,30,42,16,49,45,36,25,21,14,37,37,19,5,34,20,27,19,27,26,26,12,38,27,23,13,12,23,25,23,28,24,39,42,6,47,22,48,25,26,10,19,19,9,26,13,11,44,22,21,30,22,11,33,47,11,28,24,19,34,36,39,54,44,27,29,27,46,39,20,25,39,61,45,44,34,19,38,31,9,38,23,23,14,52,34,33,14,20,60,19,22,22,30,46	201,158,224,240,208,196,106,118,168,168,124,182,154,216,187,320,188,150,122,175,303,209,278	91,37,70,51,54,76,59,16,40,53,27,51,40,106,28,68,55,67,65,89,62,51,42	198	99	2.22045e-16	1.08873e-13	0.844,0.821,0.794,0.786,0.739,0.857,0.637,0.505,0.696,0.741,0.834,0.803,0.71,0.694,0.683,0.902,0.691,0.81,0.8,0.86,0.723,0.774,0.719,0.907,0.658,0.71,0.828,0.701,0.898,0.695,0.724,0.794,0.761,0.822,0.746,0.748,0.947,0.822,0.705,0.629,0.835,0.681,0.895,0.787,0.855,0.695,0.706,0.884,0.79,0.704,0.711,0.72,0.727,0.806,0.91,0.639,0.59,0.747,0.619,0.758,0.776,0.681,0.707,0.757,0.634,0.575,0.822,0.836,0…	0.525,0.681,0.615,0.702,0.658,0.563,0.473,0.787,0.677,0.613,0.697,0.641,0.658,0.505,0.77,0.702,0.631,0.528,0.484,0.496,0.71,0.672,0.768	0.124	HCM vs. Control	A5SS
ENSG00000122566	HNRNPA2B1	chr7	-	26191055	26192577	26192494	26192577	26174670	26174782	213,147,161,215,232,192,172,88,164,142,211,114,181,167,81,91,149,169,212,233,140,175,133,231,144,130,219,60,212,105,130,175,176,220,228,247,208,428,104,160,252,109,169,140,221,40,124,198,83,205,108,106,160,182,222,115,129,63,91,148,129,142,171,241,185,119,248,295,293,270,392,223,201,205,310,267,232,249,326,305,172,113,163,51,125,115,322,50,172,216,192,191,330,101,176,209,353	20,16,21,30,42,16,49,45,36,25,21,14,37,37,19,5,34,20,27,19,27,26,26,12,38,27,23,13,12,23,25,23,28,24,39,42,6,47,22,48,25,26,10,19,19,9,26,13,11,44,22,21,30,22,11,33,47,11,28,24,19,34,36,39,54,44,27,29,27,46,39,20,25,39,61,45,44,34,19,38,31,9,38,23,23,14,52,34,33,14,20,60,19,22,22,30,46	198,158,223,239,204,195,103,118,163,161,124,182,153,210,187,318,187,148,121,172,303,207,277	91,37,70,51,54,76,59,16,40,53,27,51,40,106,28,68,55,67,65,89,62,51,42	198	99	5.55112e-16	2.49499e-13	0.842,0.821,0.793,0.782,0.734,0.857,0.637,0.494,0.695,0.74,0.834,0.803,0.71,0.693,0.681,0.901,0.687,0.809,0.797,0.86,0.722,0.771,0.719,0.906,0.655,0.707,0.826,0.698,0.898,0.695,0.722,0.792,0.759,0.821,0.745,0.746,0.945,0.82,0.703,0.625,0.834,0.677,0.894,0.787,0.853,0.69,0.705,0.884,0.79,0.7,0.711,0.716,0.727,0.805,0.91,0.635,0.578,0.741,0.619,0.755,0.772,0.676,0.704,0.755,0.631,0.575,0.821,0.836,…	0.521,0.681,0.614,0.701,0.654,0.562,0.466,0.787,0.671,0.603,0.697,0.641,0.657,0.498,0.77,0.7,0.63,0.525,0.482,0.491,0.71,0.67,0.767	0.125	HCM vs. Control	A5SS
ENSG00000213983	AP1G2	chr14	-	23565815	23566160	23566063	23566160	23565605	23565701	20,16,16,10,12,12,9,9,9,4,13,1,9,7,2,4,5,25,7,16,6,5,1,12,4,5,18,8,24,5,8,5,11,13,8,10,8,46,17,16,25,15,11,13,27,13,11,10,3,14,5,0,5,5,26,4,5,4,1,5,1,3,10,4,9,11,20,8,13,12,26,17,8,9,28,12,2,13,14,10,19,16,5,17,7,16,35,13,7,10,11,7,15,1,7,9,6	8,2,6,9,5,8,6,0,7,1,10,2,6,5,7,1,1,5,7,13,2,2,7,6,4,4,7,6,14,3,9,8,1,9,3,3,7,16,4,10,12,2,17,9,3,1,9,5,2,4,2,1,5,8,7,9,1,3,1,1,1,3,3,3,5,3,10,4,3,1,15,7,6,2,3,5,5,1,4,5,4,2,0,8,9,3,6,3,6,3,6,2,5,1,9,4,4	15,19,42,15,12,25,23,15,13,19,4,29,15,19,2,34,33,20,6,37,33,24,7	9,6,3,12,3,8,1,2,0,3,1,5,6,4,2,10,5,8,9,3,11,5,1	198	99	0.000149146	0.00646122	0.556,0.8,0.571,0.357,0.545,0.429,0.429,1.0,0.391,0.667,0.394,0.2,0.429,0.412,0.125,0.667,0.714,0.714,0.333,0.381,0.6,0.556,0.067,0.5,0.333,0.385,0.563,0.4,0.462,0.455,0.308,0.238,0.846,0.419,0.571,0.625,0.364,0.59,0.68,0.444,0.51,0.789,0.244,0.419,0.818,0.867,0.379,0.5,0.429,0.636,0.556,0.0,0.333,0.238,0.65,0.182,0.714,0.4,0.333,0.714,0.333,0.333,0.625,0.4,0.474,0.647,0.5,0.5,0.684,0.857,0.464,0…	0.455,0.613,0.875,0.385,0.667,0.61,0.92,0.789,1.0,0.76,0.667,0.744,0.556,0.704,0.333,0.63,0.767,0.556,0.25,0.86,0.6,0.706,0.778	-0.147	HCM vs. Control	A5SS
ENSG00000001497	LAS1L	chrX	-	65520701	65523707	65523559	65523707	65517986	65518465	28,14,47,21,18,18,21,10,21,12,29,16,18,19,18,2,12,12,18,34,17,15,16,18,24,16,27,27,33,14,8,12,5,27,16,24,26,44,16,29,31,11,18,26,50,9,14,22,10,35,9,14,12,20,27,16,15,1,9,9,12,13,18,8,16,13,35,14,16,12,50,25,18,9,23,18,10,18,24,25,26,19,19,24,7,23,27,6,19,28,18,24,16,9,14,20,10	23,18,19,10,6,9,23,5,11,10,14,9,9,12,14,11,16,21,10,7,9,6,9,8,7,8,39,26,26,11,5,3,7,5,9,10,13,43,14,18,10,9,17,20,16,5,16,10,7,18,5,1,22,19,11,5,8,6,10,9,9,10,18,6,23,17,15,2,4,8,29,19,19,12,16,16,4,5,5,11,19,19,8,20,16,13,21,15,11,16,27,2,12,14,9,15,8	15,19,13,9,13,15,20,16,3,7,3,20,23,11,8,27,14,8,15,11,24,25,7	26,13,43,18,11,26,15,25,48,11,9,14,13,3,13,23,22,17,9,11,16,15,26	198	99	5.99364e-07	4.82488e-05	0.378,0.28,0.553,0.512,0.6,0.5,0.313,0.5,0.488,0.375,0.509,0.471,0.5,0.442,0.391,0.083,0.273,0.222,0.474,0.708,0.486,0.556,0.471,0.529,0.632,0.5,0.257,0.342,0.388,0.389,0.444,0.667,0.263,0.73,0.471,0.545,0.5,0.338,0.364,0.446,0.608,0.379,0.346,0.394,0.61,0.474,0.304,0.524,0.417,0.493,0.474,0.875,0.214,0.345,0.551,0.615,0.484,0.077,0.31,0.333,0.4,0.394,0.333,0.4,0.258,0.277,0.538,0.778,0.667,0.429…	0.224,0.422,0.131,0.2,0.371,0.224,0.4,0.242,0.03,0.241,0.143,0.417,0.469,0.647,0.235,0.37,0.241,0.19,0.455,0.333,0.429,0.455,0.119	0.136	HCM vs. Control	A5SS
ENSG00000166169	POLL	chr10	-	101584601	101584919	101584877	101584919	101583507	101583681	53,61,61,39,49,40,57,51,69,42,82,24,78,59,56,19,28,47,69,38,31,19,49,36,43,47,47,88,75,37,66,24,40,71,58,49,25,121,29,76,67,45,34,59,16,76,34,57,25,40,29,34,53,54,55,42,41,29,20,36,39,52,51,45,65,52,75,52,33,53,121,68,50,24,39,22,25,50,82,74,53,19,58,73,38,52,66,87,51,50,68,56,91,49,68,63,55	14,9,12,22,21,10,6,8,11,12,16,10,19,15,11,5,11,12,10,6,25,12,21,3,4,12,16,20,9,9,14,12,18,20,11,10,3,31,17,20,16,2,11,26,3,12,5,18,9,6,13,8,16,8,13,4,34,9,5,11,14,5,12,18,11,13,13,11,11,8,19,7,15,12,11,3,10,12,13,15,20,8,28,24,24,7,16,14,12,7,9,7,20,22,20,14,20	35,44,30,66,52,43,51,36,26,40,30,23,90,44,30,60,37,42,26,75,58,85,21	15,10,6,3,4,9,9,0,1,4,5,10,3,12,6,5,6,4,10,9,12,8,3	198	99	5.58601e-06	0.000360816	0.654,0.772,0.718,0.47,0.538,0.667,0.826,0.761,0.758,0.636,0.719,0.545,0.672,0.663,0.718,0.655,0.56,0.662,0.775,0.76,0.383,0.442,0.538,0.857,0.843,0.662,0.595,0.688,0.806,0.673,0.702,0.5,0.526,0.64,0.725,0.71,0.806,0.661,0.46,0.655,0.677,0.918,0.607,0.532,0.727,0.76,0.773,0.613,0.581,0.769,0.527,0.68,0.624,0.771,0.679,0.84,0.376,0.617,0.667,0.621,0.582,0.839,0.68,0.556,0.747,0.667,0.743,0.703,0.6…	0.538,0.688,0.714,0.917,0.867,0.705,0.739,1.0,0.929,0.833,0.75,0.535,0.937,0.647,0.714,0.857,0.755,0.84,0.565,0.806,0.707,0.842,0.778	-0.103	HCM vs. Control	A5SS
ENSG00000105483	CARD8	chr19	-	48232452	48234543	48234402	48234543	48231659	48231810	34,34,24,17,37,29,29,9,18,16,17,11,40,26,6,7,6,20,28,45,15,13,16,44,23,31,24,2,28,8,30,16,23,38,38,37,18,70,27,17,32,16,11,31,28,17,10,45,15,43,14,4,18,37,47,13,24,10,8,26,13,16,17,16,29,19,33,59,32,66,42,29,33,29,11,22,38,47,64,48,27,17,10,8,8,22,40,7,14,29,12,31,20,19,37,38,58	6,9,9,10,22,10,11,8,10,4,9,5,14,9,3,2,1,14,11,14,15,7,7,20,8,18,6,2,10,14,15,13,11,19,8,10,1,26,6,8,10,8,11,6,3,8,8,7,8,8,10,4,5,5,14,11,6,5,10,8,10,10,16,10,17,12,3,19,13,15,9,21,15,4,4,2,10,13,18,14,13,6,12,9,6,4,20,13,10,6,16,20,4,14,10,16,14	47,24,27,32,31,49,27,30,20,26,4,30,38,33,15,67,26,24,6,42,43,20,20	16,9,5,1,6,12,12,3,3,4,5,6,5,14,3,14,12,5,11,12,12,3,2	198	99	0.000615143	0.0207361	0.739,0.654,0.571,0.459,0.457,0.592,0.569,0.36,0.474,0.667,0.486,0.524,0.588,0.591,0.5,0.636,0.75,0.417,0.56,0.616,0.333,0.481,0.533,0.524,0.59,0.463,0.667,0.333,0.583,0.222,0.5,0.381,0.511,0.5,0.704,0.649,0.9,0.574,0.692,0.515,0.615,0.5,0.333,0.721,0.824,0.515,0.385,0.763,0.484,0.729,0.412,0.333,0.643,0.787,0.627,0.371,0.667,0.5,0.286,0.619,0.394,0.444,0.347,0.444,0.46,0.442,0.846,0.608,0.552,0.…	0.595,0.571,0.73,0.941,0.721,0.671,0.529,0.833,0.769,0.765,0.286,0.714,0.792,0.541,0.714,0.705,0.52,0.706,0.214,0.636,0.642,0.769,0.833	-0.115	HCM vs. Control	A5SS
ENSG00000133943	DGLUCY	chr14	+	91215404	91215793	91215404	91215556	91223678	91223795	65,69,92,55,42,90,49,43,43,44,126,23,79,79,46,23,53,81,51,54,47,22,34,41,43,39,63,120,57,34,41,30,27,43,39,21,23,125,57,80,108,63,50,69,54,46,42,42,15,144,48,32,45,52,108,36,41,37,36,29,37,65,73,44,62,50,69,43,17,39,106,41,63,43,40,29,8,25,36,62,89,48,69,72,27,39,142,88,68,47,58,48,76,53,55,59,17	19,8,13,16,20,12,17,22,11,26,16,7,16,13,13,2,12,29,18,15,30,10,21,10,23,7,10,27,7,12,9,13,12,11,17,16,3,28,15,14,16,17,12,19,9,19,10,10,8,41,11,7,20,19,28,6,22,14,5,15,5,14,24,5,25,14,14,14,5,26,34,13,18,14,10,24,14,5,16,15,23,10,19,10,23,19,22,21,16,17,13,20,28,14,10,10,9	156,52,30,29,67,69,72,26,19,59,33,77,69,55,52,12,47,30,37,51,51,108,42	21,11,3,9,5,2,13,8,2,7,6,5,8,25,16,2,10,1,6,10,4,9,4	198	99	1.22719e-09	1.8911e-07	0.631,0.812,0.78,0.632,0.512,0.789,0.59,0.494,0.662,0.458,0.797,0.622,0.712,0.752,0.639,0.852,0.688,0.583,0.586,0.643,0.439,0.524,0.447,0.672,0.483,0.736,0.759,0.69,0.803,0.586,0.695,0.536,0.529,0.662,0.534,0.396,0.793,0.691,0.655,0.741,0.771,0.649,0.676,0.645,0.75,0.548,0.677,0.677,0.484,0.637,0.686,0.696,0.529,0.578,0.659,0.75,0.482,0.569,0.783,0.492,0.787,0.699,0.603,0.815,0.554,0.641,0.711,0.…	0.788,0.703,0.833,0.617,0.87,0.945,0.735,0.619,0.826,0.808,0.733,0.885,0.812,0.524,0.619,0.75,0.701,0.938,0.755,0.718,0.864,0.857,0.84	-0.14	HCM vs. Control	A5SS
ENSG00000144591	GMPPA	chr2	+	219504082	219504868	219504082	219504213	219505227	219505362	64,44,92,45,45,53,35,42,65,31,56,25,43,32,52,27,37,36,41,65,44,28,33,43,36,39,62,116,59,40,50,40,34,46,58,41,37,129,39,55,85,34,71,64,67,43,45,41,24,62,37,19,45,47,63,20,40,13,42,21,30,38,40,40,43,34,82,40,24,27,136,74,47,49,51,56,15,32,71,54,63,36,52,47,50,70,82,51,67,52,64,35,60,46,50,77,33	9,11,14,5,19,10,15,12,22,6,17,4,6,12,8,9,3,26,10,9,9,7,2,10,11,11,32,19,28,6,10,3,3,19,18,15,6,31,10,17,22,14,12,15,8,11,4,17,8,10,3,2,18,14,22,9,8,8,2,4,6,3,15,11,14,13,25,6,12,12,42,26,9,12,9,14,6,17,34,5,9,8,16,15,9,13,17,9,8,19,15,4,18,11,14,13,16	56,47,53,46,48,72,43,31,82,35,40,37,51,60,44,124,76,70,35,80,53,95,27	9,25,35,51,31,23,39,15,92,24,18,14,31,19,11,54,16,38,2,21,32,20,14	198	99	2.27337e-07	2.06074e-05	0.78,0.667,0.767,0.818,0.542,0.726,0.538,0.636,0.596,0.721,0.622,0.758,0.782,0.571,0.765,0.6,0.86,0.409,0.672,0.783,0.71,0.667,0.892,0.683,0.621,0.639,0.492,0.753,0.513,0.769,0.714,0.87,0.85,0.548,0.617,0.577,0.755,0.675,0.661,0.618,0.659,0.548,0.747,0.681,0.807,0.662,0.849,0.547,0.6,0.756,0.86,0.826,0.556,0.627,0.589,0.526,0.714,0.448,0.913,0.724,0.714,0.864,0.571,0.645,0.606,0.567,0.621,0.769,0…	0.757,0.485,0.431,0.311,0.436,0.61,0.355,0.508,0.308,0.422,0.526,0.569,0.451,0.612,0.667,0.534,0.704,0.479,0.897,0.656,0.453,0.704,0.491	0.136	HCM vs. Control	A5SS
ENSG00000122786	CALD1	chr7	+	134932987	134934077	134932987	134933390	134941091	134941237	215,242,161,251,226,360,216,186,237,266,472,180,362,294,69,77,245,158,228,169,242,324,133,307,147,197,793,63,154,179,215,242,230,353,283,235,78,572,137,156,99,258,241,279,112,81,118,437,120,131,229,107,152,198,264,132,220,151,144,148,232,167,207,365,250,142,372,484,260,307,512,381,478,121,248,144,322,216,275,288,261,154,192,42,140,135,309,63,142,366,185,214,307,219,219,360,452	68,95,54,51,80,49,80,62,46,40,88,45,43,56,28,20,29,104,62,27,64,45,58,103,46,24,97,19,98,48,54,38,42,79,90,62,9,155,38,70,78,41,59,74,13,20,32,103,63,51,59,29,39,50,104,43,44,35,36,12,35,33,72,51,70,67,67,126,140,53,98,143,93,19,42,16,73,121,193,52,76,33,41,15,35,72,129,14,31,61,80,59,72,40,64,129,170	228,90,332,212,253,224,81,67,81,207,50,197,77,92,106,434,363,154,161,200,551,121,76	98,77,58,201,75,62,57,101,103,69,52,65,81,95,37,180,127,96,48,75,115,61,61	198	99	3.68663e-11	7.23048e-09	0.613,0.56,0.599,0.711,0.585,0.786,0.574,0.6,0.72,0.769,0.728,0.667,0.808,0.724,0.552,0.658,0.809,0.432,0.648,0.758,0.654,0.783,0.534,0.598,0.615,0.804,0.803,0.624,0.44,0.651,0.666,0.761,0.732,0.691,0.611,0.655,0.812,0.649,0.643,0.527,0.388,0.759,0.671,0.653,0.812,0.669,0.648,0.68,0.488,0.562,0.66,0.648,0.661,0.664,0.559,0.606,0.714,0.683,0.667,0.86,0.768,0.717,0.59,0.782,0.641,0.514,0.735,0.658,…	0.538,0.369,0.741,0.345,0.628,0.644,0.415,0.249,0.282,0.6,0.325,0.602,0.322,0.326,0.589,0.547,0.588,0.445,0.626,0.571,0.706,0.498,0.384	0.164	HCM vs. Control	A5SS
ENSG00000084636	COL16A1	chr1	-	31656097	31656444	31656399	31656444	31655313	31655502	26,38,63,66,23,37,53,5,49,24,70,8,16,16,21,33,28,20,29,47,41,32,10,36,14,19,79,66,68,21,18,15,15,31,13,11,31,62,20,43,70,29,42,44,58,14,39,25,6,17,23,5,38,18,38,20,16,7,4,21,23,16,25,25,13,22,79,24,15,17,103,84,40,29,39,31,7,30,82,32,80,38,15,19,39,15,59,26,33,47,58,18,24,32,30,35,19	23,63,137,129,33,67,60,10,69,34,100,23,20,52,32,29,37,40,25,86,40,25,31,38,14,43,90,143,74,21,20,15,21,46,27,14,31,110,23,78,105,42,109,100,60,30,103,38,38,46,64,14,54,22,109,15,14,19,12,25,30,19,39,47,35,22,139,21,18,27,162,117,53,28,42,37,21,27,101,38,115,61,43,62,59,66,136,80,33,64,104,38,41,42,39,62,16	9,8,3,3,2,2,8,13,1,9,5,12,6,10,14,10,1,6,5,3,9,23,2	56,25,33,26,31,9,18,30,17,15,27,40,4,26,51,34,4,19,6,16,14,34,5	198	99	2.55906e-13	6.90116e-11	0.361,0.232,0.187,0.204,0.258,0.216,0.306,0.2,0.262,0.261,0.259,0.148,0.286,0.133,0.247,0.363,0.275,0.2,0.367,0.215,0.339,0.39,0.139,0.321,0.333,0.181,0.305,0.188,0.315,0.333,0.31,0.333,0.263,0.252,0.194,0.282,0.333,0.22,0.303,0.216,0.25,0.257,0.162,0.18,0.326,0.189,0.159,0.248,0.073,0.156,0.152,0.152,0.26,0.29,0.148,0.4,0.364,0.156,0.143,0.296,0.277,0.296,0.243,0.21,0.157,0.333,0.221,0.364,0.294…	0.074,0.138,0.043,0.055,0.031,0.1,0.182,0.178,0.029,0.231,0.085,0.13,0.429,0.161,0.121,0.128,0.111,0.136,0.294,0.086,0.243,0.253,0.167	0.101	HCM vs. Control	A5SS
ENSG00000131828	PDHA1	chrX	+	19353081	19353408	19353081	19353173	19355348	19355504	59,54,61,54,65,78,47,32,40,36,97,38,66,53,23,22,35,58,54,46,48,35,31,60,51,49,66,60,46,31,69,44,47,68,68,78,28,130,40,61,76,59,53,47,53,35,26,61,23,92,14,25,51,49,75,37,47,37,33,33,42,63,62,51,62,42,87,92,44,75,123,66,33,44,73,43,38,65,82,91,67,20,42,64,29,45,71,42,51,47,33,54,66,41,65,58,59	16,8,12,18,13,15,12,10,11,6,20,6,11,9,14,3,2,7,9,5,5,13,2,5,7,8,14,20,4,7,5,10,10,9,10,15,2,35,4,14,13,8,16,6,6,4,6,4,5,11,8,6,20,7,4,7,17,4,10,16,14,5,21,24,7,6,10,10,6,5,14,8,16,8,4,6,12,13,14,26,10,5,8,10,10,4,7,9,6,8,10,8,8,7,11,1,5	84,58,101,101,98,55,62,16,39,85,38,82,61,64,51,82,106,64,71,88,91,96,31	8,3,4,3,7,10,2,1,13,5,4,6,2,7,3,13,9,4,8,11,8,28,5	198	99	2.44245e-08	2.89524e-06	0.648,0.771,0.718,0.6,0.714,0.722,0.662,0.615,0.645,0.75,0.708,0.76,0.75,0.746,0.451,0.786,0.897,0.806,0.75,0.821,0.828,0.574,0.886,0.857,0.785,0.754,0.702,0.6,0.852,0.689,0.873,0.688,0.701,0.791,0.773,0.722,0.875,0.65,0.833,0.685,0.745,0.787,0.624,0.797,0.815,0.814,0.684,0.884,0.697,0.807,0.467,0.676,0.56,0.778,0.904,0.725,0.58,0.822,0.623,0.508,0.6,0.863,0.596,0.515,0.816,0.778,0.813,0.821,0.78…	0.84,0.906,0.927,0.944,0.875,0.733,0.939,0.889,0.6,0.895,0.826,0.872,0.938,0.821,0.895,0.759,0.855,0.889,0.816,0.8,0.85,0.632,0.756	-0.101	HCM vs. Control	A5SS
ENSG00000143110	C1orf162	chr1	+	111476797	111477078	111476797	111476867	111477333	111477428	12,22,35,14,17,25,16,12,21,15,20,13,20,9,10,7,13,13,33,17,14,24,13,18,15,12,24,6,19,12,21,22,8,29,10,8,25,40,6,14,24,11,16,21,32,14,9,20,15,13,8,11,16,16,18,2,11,12,7,24,18,25,21,19,33,7,25,18,16,21,43,29,13,22,26,42,16,31,22,13,25,10,10,10,7,7,23,7,17,12,26,13,32,10,12,22,35	4,4,5,7,4,7,14,7,7,6,8,2,14,8,3,10,6,11,9,5,5,18,9,7,5,6,11,7,12,6,4,7,10,2,15,6,4,9,7,18,18,5,6,4,6,9,11,7,7,9,6,5,19,6,9,2,7,5,3,6,6,4,7,12,6,4,3,5,13,16,8,9,5,7,14,14,8,12,17,14,4,7,4,5,5,5,8,5,8,6,8,8,17,9,6,9,13	16,13,37,52,19,17,16,15,33,7,28,23,45,38,16,69,17,29,13,65,42,44,26	13,15,66,58,39,25,14,8,60,13,25,23,35,9,20,115,28,35,17,113,111,94,55	198	99	0	0	0.6,0.733,0.778,0.5,0.68,0.641,0.364,0.462,0.6,0.556,0.556,0.765,0.417,0.36,0.625,0.259,0.52,0.371,0.647,0.63,0.583,0.4,0.419,0.563,0.6,0.5,0.522,0.3,0.442,0.5,0.724,0.611,0.286,0.879,0.25,0.4,0.758,0.69,0.3,0.28,0.4,0.524,0.571,0.724,0.727,0.438,0.29,0.588,0.517,0.419,0.4,0.524,0.296,0.571,0.5,0.333,0.44,0.545,0.538,0.667,0.6,0.758,0.6,0.442,0.733,0.467,0.806,0.643,0.381,0.396,0.729,0.617,0.565,…	0.381,0.302,0.219,0.31,0.196,0.254,0.364,0.484,0.216,0.212,0.359,0.333,0.391,0.679,0.286,0.231,0.233,0.293,0.277,0.223,0.159,0.19,0.191	0.23	HCM vs. Control	A5SS
ENSG00000164010	ERMAP	chr1	+	42835731	42835764	42835731	42835760	42837157	42837190	5,5,7,16,9,3,11,8,5,2,9,3,13,6,3,4,0,6,5,7,12,8,6,7,7,5,10,4,14,3,7,7,4,18,7,9,2,18,4,5,5,6,7,16,3,3,2,23,5,6,0,4,8,11,13,8,5,3,2,3,9,5,5,10,7,8,7,16,16,12,13,15,9,6,4,1,11,10,23,14,8,4,11,5,9,5,12,18,8,11,6,15,3,9,13,16,16	3,5,8,6,4,10,4,1,5,4,5,1,11,4,4,1,1,5,7,3,6,2,4,4,6,5,3,3,8,1,3,2,5,7,6,2,1,9,1,4,4,7,9,4,3,1,7,11,3,7,1,1,5,3,5,2,5,1,3,2,7,7,6,6,3,8,3,11,9,9,5,11,4,4,5,6,3,4,15,9,2,3,3,1,3,3,8,2,7,8,4,3,5,1,5,5,6	9,1,8,10,6,12,6,4,2,10,15,1,7,18,5,13,11,5,5,9,9,8,2	2,1,6,1,9,3,0,0,0,6,2,5,3,3,0,4,3,5,3,1,2,4,0	103	99	0.00100649	0.0320265	0.616,0.49,0.457,0.719,0.684,0.224,0.726,0.885,0.49,0.325,0.634,0.742,0.532,0.59,0.419,0.794,0.0,0.536,0.407,0.692,0.658,0.794,0.59,0.627,0.529,0.49,0.762,0.562,0.627,0.742,0.692,0.771,0.435,0.712,0.529,0.812,0.658,0.658,0.794,0.546,0.546,0.452,0.428,0.794,0.49,0.742,0.215,0.668,0.616,0.452,0.0,0.794,0.606,0.779,0.714,0.794,0.49,0.742,0.391,0.59,0.553,0.407,0.445,0.616,0.692,0.49,0.692,0.583,0.63…	0.812,0.49,0.562,0.906,0.391,0.794,1.0,1.0,1.0,0.616,0.878,0.161,0.692,0.852,1.0,0.758,0.779,0.49,0.616,0.896,0.812,0.658,1.0	-0.143	HCM vs. Control	A5SS
ENSG00000116128	BCL9	chr1	+	147612882	147613199	147612882	147612977	147614426	147614616	29,25,25,22,44,25,7,26,17,8,39,9,28,25,6,7,11,15,20,21,19,24,19,34,12,17,36,27,27,21,17,19,12,30,9,37,17,71,17,30,20,23,15,25,5,37,12,18,18,23,18,12,18,5,35,9,23,16,11,7,15,11,21,19,14,15,26,37,19,18,34,38,26,10,34,4,10,30,19,28,40,14,18,26,16,12,50,26,22,17,21,27,27,25,25,18,34	12,3,3,12,12,18,4,6,4,14,11,4,1,11,2,2,2,9,6,3,4,6,3,8,3,2,17,6,9,1,8,5,7,13,4,4,0,20,11,3,10,4,13,7,0,12,6,8,8,3,2,2,4,5,6,14,6,1,5,9,5,7,4,8,4,2,4,9,14,4,8,13,7,1,5,0,5,15,7,10,10,0,10,5,1,1,6,11,1,1,4,9,1,7,5,12,9	36,8,22,36,17,25,18,5,9,46,9,23,14,43,4,55,43,22,21,23,43,32,39	10,5,3,6,4,3,4,1,0,5,3,1,0,1,1,5,0,6,3,3,7,8,0	198	99	4.67054e-07	3.81675e-05	0.547,0.806,0.806,0.478,0.647,0.41,0.467,0.684,0.68,0.222,0.639,0.529,0.933,0.532,0.6,0.636,0.733,0.455,0.625,0.778,0.704,0.667,0.76,0.68,0.667,0.81,0.514,0.692,0.6,0.913,0.515,0.655,0.462,0.536,0.529,0.822,1.0,0.64,0.436,0.833,0.5,0.742,0.366,0.641,1.0,0.607,0.5,0.529,0.529,0.793,0.818,0.75,0.692,0.333,0.745,0.243,0.657,0.889,0.524,0.28,0.6,0.44,0.724,0.543,0.636,0.789,0.765,0.673,0.404,0.692,0.…	0.643,0.444,0.786,0.75,0.68,0.806,0.692,0.714,1.0,0.821,0.6,0.92,1.0,0.956,0.667,0.846,1.0,0.647,0.778,0.793,0.754,0.667,1.0	-0.13	HCM vs. Control	A5SS
ENSG00000117450	PRDX1	chr1	-	45521608	45521938	45521857	45521938	45518937	45519054	4,6,10,13,4,4,6,12,15,5,10,10,15,1,5,4,9,6,12,3,9,8,7,6,6,4,4,25,12,6,16,3,3,10,8,6,8,11,12,11,5,5,6,11,1,1,12,6,5,6,15,2,7,9,13,1,7,5,3,5,11,6,7,12,10,3,9,9,3,6,20,5,11,6,11,1,6,11,7,5,7,2,5,12,13,5,7,11,7,6,6,7,10,6,2,3,7	0,0,1,1,11,6,3,5,3,2,2,2,1,2,3,4,2,2,1,3,2,1,0,2,1,4,1,6,4,1,19,3,0,2,2,0,1,2,2,0,3,0,1,3,1,0,3,4,4,4,3,0,10,9,1,3,0,0,1,0,0,2,2,2,4,4,9,7,0,3,11,1,0,4,4,1,7,3,5,3,3,6,2,2,7,1,1,2,3,0,6,15,7,5,4,1,8	10,12,31,6,12,13,8,5,35,3,3,16,9,11,19,23,12,14,4,15,18,18,21	3,0,2,6,2,0,0,0,5,0,0,2,3,6,2,7,0,3,1,2,1,11,3	198	99	0.00010508	0.00480298	1.0,1.0,0.833,0.867,0.154,0.25,0.5,0.545,0.714,0.556,0.714,0.714,0.882,0.2,0.455,0.333,0.692,0.6,0.857,0.333,0.692,0.8,1.0,0.6,0.75,0.333,0.667,0.676,0.6,0.75,0.296,0.333,1.0,0.714,0.667,1.0,0.8,0.733,0.75,1.0,0.455,1.0,0.75,0.647,0.333,1.0,0.667,0.429,0.385,0.429,0.714,1.0,0.259,0.333,0.867,0.143,1.0,1.0,0.6,1.0,1.0,0.6,0.636,0.75,0.556,0.273,0.333,0.391,1.0,0.5,0.476,0.714,1.0,0.429,0.579,0.333…	0.625,1.0,0.886,0.333,0.75,1.0,1.0,1.0,0.778,1.0,1.0,0.8,0.6,0.478,0.826,0.622,1.0,0.7,0.667,0.789,0.9,0.45,0.778	-0.169	HCM vs. Control	A5SS
ENSG00000114062	UBE3A	chr15	-	25407066	25409207	25409087	25409207	25405460	25405502	33,28,21,37,22,40,26,15,34,29,34,16,42,38,9,4,17,7,34,17,23,42,16,45,19,21,40,21,36,30,26,26,32,33,19,23,7,72,19,17,23,13,41,31,16,15,21,36,31,19,24,20,19,32,31,11,35,19,15,17,21,26,36,26,27,31,43,48,29,42,58,44,56,11,3,14,25,42,33,33,31,14,17,11,12,17,36,3,23,44,11,30,33,27,24,33,73	23,24,11,37,37,24,17,30,25,17,52,16,46,51,8,3,12,24,34,23,36,39,16,35,23,17,23,11,17,15,37,20,29,40,20,22,0,64,8,28,18,17,37,31,4,16,19,30,17,20,33,11,14,13,30,10,22,6,17,17,21,12,37,50,32,31,23,41,31,29,27,44,34,12,15,5,32,41,38,29,46,14,26,12,18,15,65,4,20,39,13,43,30,35,30,34,74	34,11,26,25,38,18,13,2,6,24,1,21,15,16,12,22,27,10,17,19,27,24,11	52,32,70,46,66,22,31,5,18,62,6,26,26,23,18,71,59,41,27,37,72,43,36	198	99	0	0	0.418,0.368,0.488,0.333,0.229,0.455,0.433,0.2,0.405,0.46,0.246,0.333,0.313,0.271,0.36,0.4,0.415,0.127,0.333,0.27,0.242,0.35,0.333,0.391,0.292,0.382,0.465,0.488,0.514,0.5,0.26,0.394,0.356,0.292,0.322,0.343,1.0,0.36,0.543,0.233,0.39,0.277,0.357,0.333,0.667,0.319,0.356,0.375,0.477,0.322,0.267,0.476,0.404,0.552,0.341,0.355,0.443,0.613,0.306,0.333,0.333,0.52,0.327,0.206,0.297,0.333,0.483,0.369,0.319,0…	0.246,0.147,0.157,0.214,0.224,0.29,0.173,0.167,0.143,0.162,0.077,0.288,0.224,0.258,0.25,0.134,0.186,0.109,0.239,0.204,0.158,0.218,0.133	0.171	HCM vs. Control	A5SS
ENSG00000158201	ABHD3	chr18	-	21663677	21664230	21664117	21664230	21659169	21659343	18,11,21,21,23,20,23,12,14,16,22,8,29,15,12,9,7,16,25,24,10,6,10,9,14,11,9,4,31,15,10,15,15,22,16,19,24,47,13,19,28,6,17,14,15,6,6,23,5,16,5,11,15,15,14,8,14,14,8,3,15,10,22,20,33,11,15,17,14,37,31,24,7,19,28,35,23,19,18,30,17,15,17,2,9,6,26,5,16,16,13,19,17,8,17,14,25	6,4,1,2,2,6,8,1,1,2,2,1,2,2,6,1,2,3,7,2,0,4,3,4,5,2,7,0,6,1,0,4,4,3,9,1,3,7,5,1,2,2,1,2,1,3,0,2,1,3,2,4,3,4,1,1,1,0,1,2,3,2,1,1,3,3,6,6,5,2,6,7,1,1,3,1,3,6,7,4,4,0,1,0,0,1,0,1,3,3,2,0,4,4,5,5,4	23,16,9,23,31,15,6,16,23,17,5,9,21,40,21,29,14,13,10,24,37,16,53	4,4,3,8,7,4,10,0,11,3,3,3,15,5,1,26,2,4,1,8,6,5,73	198	99	2.3367e-05	0.00127949	0.6,0.579,0.913,0.84,0.852,0.625,0.59,0.857,0.875,0.8,0.846,0.8,0.879,0.789,0.5,0.818,0.636,0.727,0.641,0.857,1.0,0.429,0.625,0.529,0.583,0.733,0.391,1.0,0.721,0.882,1.0,0.652,0.652,0.786,0.471,0.905,0.8,0.77,0.565,0.905,0.875,0.6,0.895,0.778,0.882,0.5,1.0,0.852,0.714,0.727,0.556,0.579,0.714,0.652,0.875,0.8,0.875,1.0,0.8,0.429,0.714,0.714,0.917,0.909,0.846,0.647,0.556,0.586,0.583,0.902,0.721,0.63…	0.742,0.667,0.6,0.59,0.689,0.652,0.231,1.0,0.511,0.739,0.455,0.6,0.412,0.8,0.913,0.358,0.778,0.619,0.833,0.6,0.755,0.615,0.266	0.124	HCM vs. Control	A5SS
ENSG00000118495	PLAGL1	chr6	-	143965849	143966198	143966157	143966198	143964786	143964818	25,6,35,19,47,25,19,12,13,5,28,9,23,17,1,6,8,23,31,21,5,10,4,19,16,11,25,0,17,8,8,21,8,41,20,21,5,58,13,10,37,24,34,29,8,6,10,13,4,19,14,7,9,9,27,6,5,2,6,13,5,8,9,13,20,17,31,23,19,53,34,24,13,13,10,8,24,39,48,38,40,1,15,5,2,6,32,4,8,29,5,23,15,6,16,16,45	19,7,14,4,26,8,9,3,10,8,6,3,15,9,10,6,4,7,4,2,4,7,6,13,7,11,7,11,6,3,4,4,16,7,8,10,0,35,7,10,7,8,4,8,0,20,4,7,4,8,8,6,5,8,15,8,10,1,4,4,4,10,12,5,11,15,12,19,9,5,17,19,10,8,8,1,17,19,13,10,13,2,9,3,4,4,24,9,3,8,2,13,6,6,6,8,17	14,13,12,27,15,7,5,9,2,16,13,10,7,13,6,11,11,7,4,16,13,8,9	6,11,12,13,9,20,16,14,10,17,5,7,11,13,5,21,22,6,5,7,12,7,8	198	99	1.04096e-06	7.85235e-05	0.397,0.3,0.556,0.704,0.475,0.61,0.514,0.667,0.394,0.238,0.7,0.6,0.434,0.486,0.048,0.333,0.5,0.622,0.795,0.84,0.385,0.417,0.25,0.422,0.533,0.333,0.641,0.0,0.586,0.571,0.5,0.724,0.2,0.745,0.556,0.512,1.0,0.453,0.481,0.333,0.725,0.6,0.81,0.644,1.0,0.13,0.556,0.481,0.333,0.543,0.467,0.368,0.474,0.36,0.474,0.273,0.2,0.5,0.429,0.619,0.385,0.286,0.273,0.565,0.476,0.362,0.564,0.377,0.514,0.841,0.5,0.387…	0.538,0.371,0.333,0.509,0.455,0.149,0.135,0.243,0.091,0.32,0.565,0.417,0.241,0.333,0.375,0.208,0.2,0.368,0.286,0.533,0.351,0.364,0.36	0.151	HCM vs. Control	A5SS
ENSG00000015479	MATR3	chr5	+	139293749	139294028	139293749	139293805	139314674	139314736	10,21,11,10,10,22,29,25,10,13,23,16,26,22,17,3,20,19,18,8,21,29,15,15,17,8,23,41,18,16,17,6,14,12,20,16,3,41,24,35,16,16,13,12,0,11,20,23,11,26,27,7,20,27,15,8,16,14,10,14,8,21,16,21,15,9,18,27,25,34,29,12,20,20,6,3,20,19,8,23,21,5,15,4,17,7,15,7,7,19,11,22,33,18,13,20,21	23,7,9,13,20,16,30,8,12,21,14,5,21,28,10,3,5,29,25,12,13,16,16,7,23,8,14,12,11,5,14,8,17,13,19,22,18,52,10,9,19,20,13,15,3,6,5,14,27,14,10,12,22,16,13,8,21,14,13,13,10,15,9,14,24,9,25,17,12,16,39,21,17,5,6,12,18,8,21,21,8,4,27,1,7,11,12,3,11,13,6,23,21,17,12,12,23	31,10,15,6,24,7,9,1,2,10,0,12,12,15,10,9,10,2,18,10,29,15,20	18,14,13,16,19,25,7,8,10,11,4,29,19,31,9,28,13,11,20,13,20,11,10	198	99	0.000231079	0.00930095	0.179,0.6,0.379,0.278,0.2,0.407,0.326,0.61,0.294,0.236,0.451,0.615,0.382,0.282,0.459,0.333,0.667,0.247,0.265,0.25,0.447,0.475,0.319,0.517,0.27,0.333,0.451,0.631,0.45,0.615,0.378,0.273,0.292,0.316,0.345,0.267,0.077,0.283,0.545,0.66,0.296,0.286,0.333,0.286,0.0,0.478,0.667,0.451,0.169,0.481,0.574,0.226,0.312,0.458,0.366,0.333,0.276,0.333,0.278,0.35,0.286,0.412,0.471,0.429,0.238,0.333,0.265,0.443,0.5…	0.463,0.263,0.366,0.158,0.387,0.123,0.391,0.059,0.091,0.312,0.0,0.171,0.24,0.195,0.357,0.138,0.278,0.083,0.31,0.278,0.42,0.405,0.5	0.117	HCM vs. Control	A5SS
ENSG00000020129	NCDN	chr1	+	35558155	35558484	35558155	35558223	35559106	35559247	22,18,7,10,12,10,17,15,8,12,25,5,6,21,8,2,14,12,13,8,21,7,12,9,14,12,16,31,7,13,11,3,14,12,11,4,1,41,5,17,25,23,20,16,7,10,10,17,11,10,13,5,11,2,20,2,10,5,5,8,7,16,12,8,6,14,16,11,8,14,17,24,28,0,5,4,3,11,18,3,29,13,18,30,18,16,40,32,14,14,22,16,20,17,15,12,10	49,62,36,26,27,23,21,20,24,14,95,10,17,45,33,9,14,34,12,21,30,6,27,24,9,23,32,94,20,22,12,15,4,12,16,20,1,106,16,54,61,17,60,42,11,45,34,22,20,25,49,7,13,20,60,5,10,17,13,14,15,18,20,21,11,18,39,16,6,15,53,50,40,3,11,2,9,12,16,12,53,21,19,60,23,44,48,83,22,36,74,10,27,32,14,29,8	23,13,34,13,19,22,28,3,21,17,17,12,13,10,15,25,13,18,9,19,18,14,8	43,6,32,12,26,19,32,16,23,11,5,34,11,16,30,14,16,11,6,34,17,27,7	198	99	1.43054e-06	0.000104975	0.183,0.127,0.089,0.161,0.182,0.179,0.288,0.273,0.143,0.3,0.116,0.2,0.15,0.189,0.108,0.1,0.333,0.15,0.351,0.16,0.259,0.368,0.182,0.158,0.438,0.207,0.2,0.142,0.149,0.228,0.314,0.091,0.636,0.333,0.256,0.091,0.333,0.162,0.135,0.136,0.17,0.404,0.143,0.16,0.241,0.1,0.128,0.279,0.216,0.167,0.117,0.263,0.297,0.048,0.143,0.167,0.333,0.128,0.161,0.222,0.189,0.308,0.231,0.16,0.214,0.28,0.17,0.256,0.4,0.318…	0.211,0.52,0.347,0.351,0.268,0.367,0.304,0.086,0.313,0.436,0.63,0.15,0.371,0.238,0.2,0.472,0.289,0.45,0.429,0.218,0.346,0.206,0.364	-0.108	HCM vs. Control	A5SS
ENSG00000096746	HNRNPH3	chr10	+	68338502	68338687	68338502	68338642	68339139	68339226	492,418,424,429,521,592,533,393,528,463,795,393,531,459,305,286,406,471,586,452,543,578,376,746,443,449,466,50,434,444,660,511,637,809,665,549,205,1107,342,559,511,368,489,440,283,175,457,679,502,398,410,311,578,415,499,317,437,308,374,417,604,409,546,743,646,346,681,845,698,673,1088,773,667,513,509,354,749,700,787,713,481,276,399,207,382,347,698,211,487,605,630,570,1088,515,441,639,1136	104,87,81,75,80,93,101,63,68,50,101,60,100,95,38,33,64,92,110,60,95,90,73,101,75,73,79,12,101,62,67,70,114,111,113,94,33,173,63,88,50,60,76,55,45,26,72,88,65,61,63,32,84,68,99,69,84,45,48,68,94,76,116,124,79,78,71,138,121,107,140,107,95,62,86,49,140,113,116,105,75,26,107,29,68,93,134,20,89,74,84,111,92,51,76,98,197	328,268,566,697,520,499,162,160,545,365,122,270,675,624,427,962,367,304,150,520,697,541,586	138,131,240,162,111,135,98,64,120,111,45,66,64,106,73,271,138,131,40,111,231,80,228	144	99	0	0	0.765,0.768,0.783,0.797,0.817,0.814,0.784,0.811,0.842,0.864,0.844,0.818,0.785,0.769,0.847,0.856,0.813,0.779,0.786,0.838,0.797,0.815,0.78,0.835,0.802,0.809,0.802,0.741,0.747,0.831,0.871,0.834,0.793,0.834,0.802,0.801,0.81,0.815,0.789,0.814,0.875,0.808,0.816,0.846,0.812,0.822,0.814,0.841,0.842,0.818,0.817,0.87,0.825,0.808,0.776,0.76,0.781,0.825,0.843,0.808,0.815,0.787,0.764,0.805,0.849,0.753,0.868,0…	0.62,0.584,0.619,0.747,0.763,0.718,0.532,0.632,0.757,0.693,0.651,0.738,0.879,0.802,0.801,0.709,0.646,0.615,0.721,0.763,0.675,0.823,0.639	0.112	HCM vs. Control	A5SS
ENSG00000125885	MCM8	chr20	+	5950651	5951077	5950651	5951023	5952010	5952163	1,5,0,4,4,15,5,2,2,4,1,0,0,6,2,0,1,14,4,2,3,5,1,13,1,8,5,2,3,6,5,3,10,12,4,1,2,5,5,6,3,1,2,6,2,0,2,12,11,4,4,6,4,5,4,2,3,4,0,0,3,0,5,2,7,4,12,10,4,6,12,10,5,1,6,1,5,10,5,7,6,3,0,1,1,1,7,0,2,4,3,8,2,8,1,9,13	11,8,6,9,7,14,10,10,9,10,2,7,16,16,7,2,3,6,13,3,12,10,9,21,7,12,11,4,7,16,7,7,14,20,24,12,2,26,6,8,14,9,9,6,6,5,5,27,7,11,7,7,8,9,9,3,3,11,12,4,8,14,22,13,13,11,16,14,9,7,19,16,7,3,7,0,4,8,12,13,12,0,6,4,5,14,12,7,8,19,11,9,16,6,17,21,36	2,2,10,11,15,5,3,3,2,2,3,2,8,7,5,24,7,6,2,4,8,13,4	16,9,8,21,9,12,2,3,1,9,2,2,6,5,10,8,16,11,2,16,21,10,4	153	99	0.000342224	0.0127739	0.056,0.288,0.0,0.223,0.27,0.409,0.244,0.115,0.126,0.206,0.244,0.0,0.0,0.195,0.156,0.0,0.177,0.602,0.166,0.301,0.139,0.244,0.067,0.286,0.085,0.301,0.227,0.244,0.217,0.195,0.316,0.217,0.316,0.28,0.097,0.051,0.393,0.111,0.35,0.327,0.122,0.067,0.126,0.393,0.177,0.0,0.206,0.223,0.504,0.19,0.27,0.357,0.244,0.264,0.223,0.301,0.393,0.19,0.0,0.0,0.195,0.0,0.128,0.091,0.258,0.19,0.327,0.316,0.223,0.357,0.…	0.075,0.126,0.447,0.253,0.519,0.212,0.493,0.393,0.564,0.126,0.493,0.393,0.463,0.475,0.244,0.66,0.221,0.261,0.393,0.139,0.198,0.457,0.393	-0.122	HCM vs. Control	A5SS
ENSG00000040933	INPP4A	chr2	+	98555552	98555808	98555552	98555691	98559462	98559495	6,14,13,5,4,21,12,1,3,2,9,0,6,17,9,4,1,8,4,6,12,4,3,26,5,3,8,17,15,7,3,4,3,4,0,5,4,15,7,7,9,9,2,2,0,2,6,4,5,9,1,1,4,1,21,0,1,2,3,2,2,7,3,5,5,9,4,3,5,0,7,17,12,1,1,0,0,4,10,1,18,4,6,5,7,4,28,2,3,15,5,1,3,16,8,12,5	20,17,15,11,18,20,22,14,14,11,45,11,11,23,11,9,7,23,11,13,12,7,6,13,7,11,31,22,15,12,17,9,14,12,9,13,6,46,10,11,30,14,29,23,4,18,3,19,11,15,4,6,4,11,26,4,7,8,7,5,6,12,13,4,9,19,19,12,9,9,28,31,18,4,5,2,7,9,23,4,23,10,17,20,5,13,16,20,13,10,13,6,6,11,18,21,10	9,18,42,9,42,27,19,5,12,11,0,24,5,7,12,28,10,21,4,7,13,22,13	24,22,18,7,20,12,21,1,12,15,13,20,7,19,12,12,20,11,12,24,18,14,4	198	99	9.02962e-09	1.18784e-06	0.13,0.292,0.302,0.185,0.1,0.344,0.214,0.034,0.097,0.083,0.091,0.0,0.214,0.27,0.29,0.182,0.067,0.148,0.154,0.188,0.333,0.222,0.2,0.5,0.263,0.12,0.114,0.279,0.333,0.226,0.081,0.182,0.097,0.143,0.0,0.161,0.25,0.14,0.259,0.241,0.13,0.243,0.033,0.042,0.0,0.053,0.5,0.095,0.185,0.231,0.111,0.077,0.333,0.043,0.288,0.0,0.067,0.111,0.176,0.167,0.143,0.226,0.103,0.385,0.217,0.191,0.095,0.111,0.217,0.0,0.11…	0.158,0.29,0.538,0.391,0.512,0.529,0.311,0.714,0.333,0.268,0.0,0.375,0.263,0.156,0.333,0.538,0.2,0.488,0.143,0.127,0.265,0.44,0.619	-0.171	HCM vs. Control	A5SS
ENSG00000172638	EFEMP2	chr11	-	65869359	65869976	65869856	65869976	65868479	65868840	8,15,10,9,6,5,8,2,7,1,13,1,6,9,11,2,4,8,5,13,9,2,4,8,3,3,10,11,5,10,5,1,2,5,7,5,8,14,6,10,19,6,22,12,17,3,6,10,1,18,8,2,5,2,12,9,4,3,2,4,0,2,10,4,4,7,10,7,3,11,12,13,8,2,8,9,4,3,6,6,20,9,8,2,10,6,12,12,6,9,10,5,4,4,0,7,3	3,0,0,1,0,1,0,1,0,0,1,0,0,0,0,0,0,3,0,0,2,0,2,1,0,0,2,2,0,0,1,0,0,1,2,1,2,3,1,1,5,2,1,2,1,0,0,5,0,3,1,1,2,2,0,0,1,0,3,5,1,0,3,0,0,0,3,0,1,0,6,1,1,1,0,1,0,0,1,2,0,0,0,4,0,0,2,0,0,0,2,0,1,0,2,1,1	4,8,6,4,23,7,6,10,4,8,2,10,13,8,9,12,14,5,4,5,6,17,1	1,2,1,2,1,3,6,5,6,0,1,0,1,4,1,3,3,2,2,2,1,3,0	198	99	0	0	0.571,1.0,1.0,0.818,1.0,0.714,1.0,0.5,1.0,1.0,0.867,1.0,1.0,1.0,1.0,1.0,1.0,0.571,1.0,1.0,0.692,1.0,0.5,0.8,1.0,1.0,0.714,0.733,1.0,1.0,0.714,1.0,1.0,0.714,0.636,0.714,0.667,0.7,0.75,0.833,0.655,0.6,0.917,0.75,0.895,1.0,1.0,0.5,1.0,0.75,0.8,0.5,0.556,0.333,1.0,1.0,0.667,1.0,0.25,0.286,0.0,1.0,0.625,1.0,1.0,1.0,0.625,1.0,0.6,1.0,0.5,0.867,0.8,0.5,1.0,0.818,1.0,1.0,0.75,0.6,1.0,1.0,1.0,0.2,1.0,1.0,…	0.667,0.667,0.75,0.5,0.92,0.538,0.333,0.5,0.25,1.0,0.5,1.0,0.867,0.5,0.818,0.667,0.7,0.556,0.5,0.556,0.75,0.739,1.0	0.14	HCM vs. Control	A5SS
ENSG00000138688	BLTP1	chr4	+	122334343	122334545	122334343	122334440	122336191	122336353	16,15,29,4,14,18,26,17,23,27,13,3,36,23,7,4,8,20,45,19,16,14,11,15,14,16,13,0,23,12,21,17,17,25,26,22,3,32,21,7,3,12,11,13,6,3,15,27,25,22,14,6,13,10,5,13,23,15,11,11,23,21,22,31,22,14,29,25,24,19,44,28,32,11,12,20,17,28,13,12,13,9,28,5,9,7,25,5,31,14,11,30,20,17,36,29,63	65,36,41,64,49,60,42,28,50,37,74,28,54,52,12,9,35,42,60,24,29,65,34,78,43,52,59,4,26,22,66,44,45,76,51,60,32,149,40,23,30,50,51,34,13,16,28,71,28,36,36,22,34,45,37,27,49,32,31,17,32,29,59,53,61,45,52,87,45,56,79,52,59,34,35,18,56,45,81,46,48,22,36,8,25,35,65,5,46,63,36,71,55,37,46,65,117	21,16,39,29,61,29,19,6,10,28,12,25,21,25,20,37,44,25,14,35,33,45,13	43,35,34,68,41,38,50,14,11,39,17,25,21,43,20,57,37,29,21,36,49,63,18	198	99	2.9976e-15	1.115e-12	0.11,0.172,0.261,0.03,0.125,0.13,0.236,0.233,0.187,0.267,0.081,0.051,0.25,0.181,0.226,0.182,0.103,0.192,0.273,0.284,0.216,0.097,0.139,0.088,0.14,0.133,0.099,0.0,0.307,0.214,0.137,0.162,0.159,0.141,0.203,0.155,0.045,0.097,0.208,0.132,0.048,0.107,0.097,0.16,0.188,0.086,0.211,0.16,0.309,0.234,0.163,0.12,0.16,0.1,0.063,0.194,0.19,0.19,0.151,0.244,0.264,0.266,0.157,0.226,0.153,0.135,0.218,0.126,0.211,…	0.196,0.186,0.364,0.176,0.427,0.276,0.16,0.176,0.312,0.264,0.261,0.333,0.333,0.225,0.333,0.245,0.373,0.301,0.25,0.327,0.252,0.263,0.265	-0.103	HCM vs. Control	A5SS
ENSG00000122970	IFT81	chr12	+	110124334	110124861	110124334	110124443	110127359	110127524	17,21,4,20,11,11,12,7,4,10,19,3,18,18,7,7,9,6,15,6,8,15,10,11,6,6,22,26,8,11,9,9,11,12,12,6,4,35,7,21,23,12,17,15,16,1,9,4,10,19,10,18,3,7,14,11,4,2,5,2,7,16,13,18,9,18,10,15,9,9,16,22,18,4,16,5,4,8,13,16,18,8,17,2,10,6,17,2,11,6,8,12,20,15,9,11,13	9,11,5,23,18,11,14,8,15,10,13,15,15,9,2,4,8,9,20,5,12,18,9,15,5,9,21,10,6,9,13,4,17,9,13,5,6,23,12,9,12,13,14,14,6,3,4,17,4,2,25,5,6,11,21,6,14,12,3,8,7,10,14,16,14,11,13,32,11,14,20,7,30,4,21,14,14,12,10,5,17,6,4,0,10,8,19,0,8,5,12,26,15,11,13,11,17	22,24,14,15,25,6,10,6,16,5,6,12,14,7,14,20,9,10,3,21,11,12,1	16,8,3,11,14,7,4,2,3,2,5,11,4,18,3,8,10,2,8,8,8,14,0	198	99	0.00125025	0.0378504	0.486,0.488,0.286,0.303,0.234,0.333,0.3,0.304,0.118,0.333,0.422,0.091,0.375,0.5,0.636,0.467,0.36,0.25,0.273,0.375,0.25,0.294,0.357,0.268,0.375,0.25,0.344,0.565,0.4,0.379,0.257,0.529,0.244,0.4,0.316,0.375,0.25,0.432,0.226,0.538,0.489,0.316,0.378,0.349,0.571,0.143,0.529,0.105,0.556,0.826,0.167,0.643,0.2,0.241,0.25,0.478,0.125,0.077,0.455,0.111,0.333,0.444,0.317,0.36,0.243,0.45,0.278,0.19,0.29,0.243…	0.407,0.6,0.7,0.405,0.472,0.3,0.556,0.6,0.727,0.556,0.375,0.353,0.636,0.163,0.7,0.556,0.31,0.714,0.158,0.568,0.407,0.3,1.0	-0.146	HCM vs. Control	A5SS
ENSG00000082258	CCNT2	chr2	+	134946100	134946465	134946100	134946146	134947735	134947899	23,7,17,25,15,31,16,12,8,16,10,8,18,24,13,11,23,12,30,18,21,28,21,41,22,16,16,4,28,6,13,9,34,27,13,27,31,50,9,6,16,16,10,15,10,6,8,8,9,9,16,14,27,22,18,14,14,7,16,7,3,28,40,14,28,19,22,31,7,17,43,25,24,14,15,22,8,18,21,24,10,27,7,2,8,21,24,0,5,19,14,23,25,19,23,24,61	24,11,19,33,31,26,28,18,21,17,34,17,48,23,5,10,5,21,35,18,16,22,10,34,18,18,27,0,19,22,30,25,29,28,19,26,7,64,16,12,18,22,9,19,4,17,5,25,20,25,14,9,17,22,32,16,26,16,6,4,25,11,17,34,22,18,19,48,31,31,34,35,33,10,10,13,32,28,47,28,21,11,25,8,12,20,29,16,26,26,20,30,35,20,18,27,53	37,18,52,43,26,33,14,15,8,22,2,24,17,31,6,44,45,16,9,37,52,17,30	20,16,25,23,35,19,26,10,4,14,10,14,7,19,9,31,25,11,15,17,30,23,3	198	99	1.40581e-05	0.000815297	0.324,0.241,0.309,0.275,0.195,0.373,0.222,0.25,0.16,0.32,0.128,0.19,0.158,0.343,0.565,0.355,0.697,0.222,0.3,0.333,0.396,0.389,0.512,0.376,0.379,0.308,0.229,1.0,0.424,0.12,0.178,0.153,0.37,0.325,0.255,0.342,0.689,0.281,0.22,0.2,0.308,0.267,0.357,0.283,0.556,0.15,0.444,0.138,0.184,0.153,0.364,0.438,0.443,0.333,0.22,0.304,0.212,0.179,0.571,0.467,0.057,0.56,0.541,0.171,0.389,0.345,0.367,0.244,0.101,0…	0.481,0.36,0.51,0.483,0.271,0.465,0.212,0.429,0.5,0.44,0.091,0.462,0.548,0.449,0.25,0.415,0.474,0.421,0.231,0.521,0.464,0.27,0.833	-0.108	HCM vs. Control	A5SS
ENSG00000148337	CIZ1	chr9	-	128178988	128179415	128179072	128179415	128178708	128178904	58,78,56,26,16,24,36,27,27,15,121,11,25,54,58,15,21,48,22,33,15,13,30,19,12,33,58,102,43,19,23,9,9,23,22,19,9,85,21,64,79,30,43,72,19,55,38,33,18,51,44,8,20,22,53,10,11,12,12,19,25,11,23,24,20,21,40,10,14,16,54,54,69,7,17,5,8,9,46,16,56,32,24,57,18,45,50,89,18,47,62,14,31,42,31,38,17	5,6,13,3,2,2,5,5,0,2,7,0,4,11,10,0,3,13,4,4,6,1,5,1,1,6,5,14,6,8,6,2,2,4,1,2,1,9,6,16,13,7,7,4,6,2,11,2,5,6,7,2,3,3,4,1,2,3,3,7,3,2,4,5,2,8,5,0,2,4,7,10,10,1,4,3,2,0,4,4,5,5,1,10,10,2,21,14,6,5,13,1,5,10,0,8,1	56,39,48,20,34,41,60,18,44,18,15,59,30,24,25,25,36,35,26,35,44,59,10	15,15,16,2,21,9,11,10,25,6,3,19,15,4,12,15,16,12,2,11,12,11,5	183	99	8.59524e-12	1.89218e-09	0.863,0.876,0.7,0.824,0.812,0.867,0.796,0.745,1.0,0.802,0.903,1.0,0.772,0.726,0.758,1.0,0.791,0.666,0.748,0.817,0.575,0.876,0.764,0.911,0.867,0.748,0.863,0.798,0.795,0.562,0.675,0.709,0.709,0.757,0.922,0.837,0.83,0.836,0.654,0.684,0.767,0.699,0.769,0.907,0.631,0.937,0.651,0.899,0.661,0.821,0.773,0.684,0.783,0.799,0.878,0.844,0.748,0.684,0.684,0.595,0.818,0.748,0.757,0.722,0.844,0.587,0.812,1.0,0.…	0.669,0.584,0.619,0.844,0.467,0.711,0.747,0.493,0.488,0.619,0.73,0.627,0.52,0.764,0.53,0.474,0.549,0.612,0.876,0.633,0.665,0.744,0.52	0.149	HCM vs. Control	A5SS
ENSG00000143702	CEP170	chr1	-	243142285	243142463	243142315	243142463	243139936	243140107	23,18,40,48,28,33,24,28,30,27,38,18,30,27,12,7,24,13,38,22,23,40,20,47,10,20,24,6,23,21,30,23,46,46,29,27,10,51,25,33,18,13,34,30,8,4,13,42,28,14,24,18,26,17,26,14,20,21,9,27,26,25,31,43,36,32,43,66,57,38,63,33,31,36,17,15,26,35,42,49,27,25,23,7,17,16,35,2,10,30,24,32,29,36,27,40,59	7,1,4,1,7,4,4,4,2,4,5,2,9,5,1,2,0,5,8,9,1,5,2,5,9,2,9,3,8,2,4,2,10,7,2,5,1,17,4,6,8,3,9,11,1,4,0,10,5,2,2,6,3,6,14,7,1,0,0,7,3,4,3,2,8,5,3,8,13,7,4,7,7,0,1,0,6,4,14,6,4,4,9,0,3,6,15,2,4,11,0,6,5,2,6,9,15	37,17,19,16,23,7,15,3,6,21,8,15,11,19,7,15,22,18,16,17,28,18,12	8,6,13,12,9,4,8,3,6,2,4,4,2,4,1,4,12,9,2,13,4,5,2	129	99	2.34257e-06	0.000163533	0.716,0.932,0.885,0.974,0.754,0.864,0.822,0.843,0.92,0.838,0.854,0.874,0.719,0.806,0.902,0.729,1.0,0.666,0.785,0.652,0.946,0.86,0.885,0.878,0.46,0.885,0.672,0.606,0.688,0.89,0.852,0.898,0.779,0.835,0.918,0.806,0.885,0.697,0.827,0.808,0.633,0.769,0.744,0.677,0.86,0.434,1.0,0.763,0.811,0.843,0.902,0.697,0.869,0.685,0.588,0.606,0.939,1.0,1.0,0.747,0.869,0.827,0.888,0.943,0.775,0.831,0.917,0.864,0.77…	0.78,0.685,0.529,0.506,0.662,0.573,0.59,0.434,0.434,0.89,0.606,0.742,0.808,0.785,0.843,0.742,0.585,0.606,0.86,0.501,0.843,0.734,0.822	0.131	HCM vs. Control	A5SS
ENSG00000257337	TNS2-AS1	chr12	-	53045586	53045653	53045599	53045653	53043097	53043147	5,3,5,17,8,7,6,1,10,11,4,1,3,5,5,3,3,9,3,3,8,9,4,8,3,1,7,14,4,0,9,9,7,10,3,5,6,16,4,16,8,2,8,9,6,8,11,10,4,8,2,4,9,6,6,5,2,5,4,10,6,10,4,10,5,3,8,8,4,11,9,15,8,5,6,2,3,6,9,14,12,10,7,6,10,6,19,9,4,10,8,4,5,4,4,11,9	6,1,2,6,4,5,17,0,4,8,7,0,0,7,1,5,10,1,1,3,5,7,2,13,10,4,6,3,3,6,5,3,12,11,8,5,0,19,5,6,1,0,5,15,1,2,6,2,4,8,5,0,10,0,4,3,9,8,0,1,3,4,7,9,7,6,15,8,4,3,20,8,13,0,13,3,5,9,10,4,23,4,6,4,8,0,11,3,0,4,5,4,7,7,3,3,5	7,5,3,7,7,4,3,7,2,5,4,5,4,8,3,9,5,6,6,6,4,6,3	0,5,0,1,1,4,0,2,0,2,0,3,0,0,4,3,2,2,3,10,4,11,0	112	99	0.000261649	0.0103385	0.424,0.726,0.688,0.715,0.639,0.553,0.238,1.0,0.688,0.549,0.336,1.0,1.0,0.387,0.815,0.347,0.21,0.888,0.726,0.469,0.586,0.532,0.639,0.352,0.21,0.181,0.508,0.805,0.541,0.0,0.614,0.726,0.34,0.446,0.249,0.469,1.0,0.427,0.414,0.702,0.876,1.0,0.586,0.347,0.841,0.78,0.618,0.815,0.469,0.469,0.261,1.0,0.443,1.0,0.57,0.596,0.164,0.356,1.0,0.898,0.639,0.688,0.336,0.495,0.387,0.307,0.32,0.469,0.469,0.764,0.2…	1.0,0.469,1.0,0.861,0.861,0.469,1.0,0.756,1.0,0.688,1.0,0.596,1.0,1.0,0.399,0.726,0.688,0.726,0.639,0.347,0.469,0.325,1.0	-0.17	HCM vs. Control	A5SS
ENSG00000142541	RPL13A	chr19	+	49489849	49490090	49489849	49489912	49490231	49490297	75,83,118,66,45,97,103,104,89,49,207,41,58,118,243,94,114,156,78,70,84,68,113,56,57,63,89,202,117,52,47,50,55,38,73,49,67,172,80,214,145,73,119,118,78,128,223,68,118,150,240,42,123,130,116,58,59,50,63,60,55,49,64,48,66,78,83,45,35,34,152,83,79,71,80,42,18,47,84,52,141,110,101,157,85,110,142,195,124,123,137,42,119,85,43,70,32	36,61,71,36,28,32,73,37,46,52,72,19,33,57,105,55,46,61,24,25,39,16,68,21,25,34,50,94,111,40,34,14,40,27,27,7,34,88,45,94,55,21,42,54,50,46,72,42,39,65,69,8,77,71,29,14,20,17,18,23,25,26,44,41,29,33,31,18,13,6,73,39,64,30,24,15,19,22,59,32,73,50,69,40,28,45,92,76,34,68,64,22,44,32,14,42,24	188,128,204,102,137,148,153,105,371,69,72,184,150,140,171,172,124,111,62,172,151,158,131	99,31,49,33,26,33,28,68,89,13,8,92,80,55,48,37,18,17,28,41,52,85,31	198	99	1.01273e-07	1.0306e-05	0.51,0.405,0.454,0.478,0.446,0.602,0.414,0.584,0.492,0.32,0.59,0.519,0.468,0.509,0.536,0.461,0.553,0.561,0.619,0.583,0.519,0.68,0.454,0.571,0.533,0.481,0.471,0.518,0.345,0.394,0.409,0.641,0.407,0.413,0.575,0.778,0.496,0.494,0.471,0.532,0.569,0.635,0.586,0.522,0.438,0.582,0.608,0.447,0.602,0.536,0.635,0.724,0.444,0.478,0.667,0.674,0.596,0.595,0.636,0.566,0.524,0.485,0.421,0.369,0.532,0.542,0.572,0…	0.487,0.674,0.675,0.607,0.725,0.692,0.732,0.436,0.676,0.726,0.818,0.5,0.484,0.56,0.64,0.699,0.775,0.766,0.525,0.677,0.592,0.482,0.679	-0.11	HCM vs. Control	A5SS
ENSG00000273559	CWC25	chr17	-	38810275	38810595	38810467	38810595	38809701	38809765	19,11,20,21,28,16,27,15,16,17,18,10,24,14,16,17,11,29,28,15,17,11,8,18,14,11,19,14,31,7,14,11,15,19,17,20,37,55,14,28,27,22,24,20,32,5,7,19,2,27,9,10,22,21,21,3,11,9,12,9,8,17,17,29,29,11,25,16,24,29,36,20,16,18,19,19,16,28,30,28,18,8,8,15,5,9,36,14,12,18,17,14,17,5,17,16,19	38,21,20,30,34,32,31,28,29,28,45,26,35,24,15,13,23,40,17,23,24,24,24,39,28,25,40,19,27,16,29,33,33,34,37,24,4,73,19,31,41,14,19,26,10,10,28,43,24,25,16,15,26,28,21,16,33,10,21,13,26,27,37,36,36,21,24,38,32,20,38,41,51,25,29,6,30,31,56,41,31,15,30,15,16,23,29,18,20,27,32,39,35,37,27,25,38	29,30,31,32,33,19,25,24,47,26,23,23,39,36,16,38,45,40,20,45,24,48,24	25,23,33,41,33,33,28,9,37,15,10,18,34,40,34,37,34,25,13,32,46,39,32	198	99	1.00201e-08	1.28675e-06	0.2,0.208,0.333,0.259,0.292,0.2,0.303,0.211,0.216,0.233,0.167,0.161,0.255,0.226,0.348,0.395,0.193,0.266,0.452,0.246,0.262,0.186,0.143,0.188,0.2,0.18,0.192,0.269,0.365,0.179,0.194,0.143,0.185,0.218,0.187,0.294,0.822,0.274,0.269,0.311,0.248,0.44,0.387,0.278,0.615,0.2,0.111,0.181,0.04,0.351,0.22,0.25,0.297,0.273,0.333,0.086,0.143,0.31,0.222,0.257,0.133,0.239,0.187,0.287,0.287,0.208,0.342,0.174,0.273…	0.367,0.395,0.32,0.281,0.333,0.224,0.309,0.571,0.388,0.464,0.535,0.39,0.364,0.31,0.19,0.339,0.398,0.444,0.435,0.413,0.207,0.381,0.273	-0.111	HCM vs. Control	A5SS
ENSG00000072110	ACTN1	chr14	-	68878457	68879069	68878988	68879069	68877081	68877240	259,238,277,313,199,351,221,127,186,182,304,111,127,183,54,113,173,141,131,391,206,150,190,285,95,126,810,436,272,203,227,156,166,356,207,175,147,620,128,152,276,199,391,381,132,204,241,343,204,148,83,59,166,178,410,125,158,69,86,137,226,131,124,280,200,83,510,277,190,210,728,513,415,167,189,154,140,255,496,246,301,259,156,245,176,275,291,250,105,351,386,109,177,205,139,296,203	39,73,54,31,51,35,51,35,42,31,67,14,20,32,17,50,16,56,27,97,43,16,56,58,18,29,44,131,151,25,39,23,42,65,36,32,52,100,34,51,125,46,63,83,52,33,64,60,48,23,27,12,38,46,144,21,20,22,19,28,18,22,32,56,34,18,118,41,48,38,167,103,83,37,38,33,19,93,178,38,46,40,30,44,40,37,109,79,13,85,92,29,51,30,43,91,58	103,183,331,437,288,426,144,55,262,131,58,124,190,71,136,659,770,445,194,238,411,104,46	62,75,138,167,94,67,40,54,231,44,22,79,74,62,36,207,106,151,36,23,88,46,85	198	99	1.55712e-07	1.51321e-05	0.769,0.62,0.719,0.835,0.661,0.834,0.684,0.645,0.689,0.746,0.694,0.799,0.76,0.741,0.614,0.531,0.844,0.557,0.708,0.668,0.705,0.824,0.629,0.711,0.725,0.685,0.902,0.625,0.474,0.802,0.744,0.772,0.664,0.733,0.742,0.732,0.586,0.756,0.653,0.598,0.525,0.684,0.756,0.697,0.559,0.756,0.653,0.741,0.68,0.763,0.606,0.711,0.686,0.659,0.587,0.749,0.798,0.611,0.694,0.71,0.863,0.749,0.66,0.714,0.746,0.697,0.684,0.…	0.454,0.55,0.545,0.567,0.605,0.761,0.643,0.337,0.362,0.598,0.569,0.44,0.562,0.364,0.654,0.614,0.784,0.596,0.729,0.838,0.7,0.531,0.213	0.133	HCM vs. Control	A5SS
ENSG00000108387	SEPTIN4	chr17	-	58526766	58526978	58526931	58526978	58526219	58526313	48,63,61,47,31,35,37,42,10,15,75,12,42,53,31,11,15,25,18,24,26,11,37,17,19,28,34,57,51,13,26,8,23,24,31,12,6,101,21,75,82,35,61,52,18,25,48,44,15,40,54,19,28,24,48,24,16,29,21,16,15,18,17,25,35,22,48,25,25,24,66,51,25,21,37,22,13,25,43,33,53,39,37,52,27,21,89,58,35,34,43,23,49,27,32,35,21	10,10,32,50,9,14,17,10,11,9,29,8,23,23,19,7,4,11,12,15,15,19,20,15,5,12,13,24,15,6,11,12,11,14,10,16,6,29,11,36,19,21,27,7,1,5,32,18,9,13,18,10,25,6,14,21,10,14,17,4,10,14,12,31,9,10,28,6,10,25,41,18,13,9,19,13,5,8,16,20,11,13,9,27,18,8,32,26,22,9,20,28,15,8,23,22,8	106,38,74,28,32,47,65,42,60,29,55,91,79,57,28,43,23,57,42,49,65,182,10	29,9,16,8,10,13,15,8,8,16,12,14,12,30,9,8,8,10,28,17,33,28,4	198	99	7.08155e-08	7.71603e-06	0.706,0.759,0.488,0.32,0.633,0.556,0.521,0.677,0.312,0.455,0.564,0.429,0.477,0.535,0.449,0.44,0.652,0.532,0.429,0.444,0.464,0.224,0.481,0.362,0.655,0.538,0.567,0.543,0.63,0.52,0.542,0.25,0.511,0.462,0.608,0.273,0.333,0.635,0.488,0.51,0.683,0.455,0.53,0.788,0.9,0.714,0.429,0.55,0.455,0.606,0.6,0.487,0.359,0.667,0.632,0.364,0.444,0.509,0.382,0.667,0.429,0.391,0.415,0.287,0.66,0.524,0.462,0.676,0.55…	0.646,0.679,0.698,0.636,0.615,0.644,0.684,0.724,0.789,0.475,0.696,0.765,0.767,0.487,0.609,0.729,0.59,0.74,0.429,0.59,0.496,0.765,0.556	-0.125	HCM vs. Control	A5SS
ENSG00000068724	TTC7A	chr2	+	46950362	46950722	46950362	46950526	46956838	46957007	2,3,4,2,2,7,1,1,3,5,6,4,1,3,5,1,2,2,3,11,3,2,1,1,4,2,6,11,1,1,2,6,5,8,5,3,3,6,2,4,11,0,5,9,4,0,2,3,2,4,4,2,0,3,9,2,1,1,5,1,2,2,2,3,4,4,7,4,3,6,8,9,5,1,4,1,0,5,0,3,3,4,3,4,9,3,6,8,4,1,2,7,3,1,0,1,3	4,4,9,4,9,7,6,1,6,4,4,4,2,5,4,1,0,7,3,5,4,0,0,3,3,5,14,5,14,0,2,1,4,2,9,3,1,18,2,7,10,2,3,4,4,2,1,5,4,0,7,3,7,1,5,1,3,0,2,0,6,2,4,2,3,3,3,7,7,5,4,11,5,2,2,0,1,4,16,2,8,2,3,2,0,4,18,4,3,13,4,2,8,0,3,8,3	2,2,8,2,4,4,1,1,0,3,1,6,3,2,0,2,7,3,0,3,6,6,0	8,9,7,11,10,5,4,7,7,13,4,8,3,8,6,17,4,8,3,8,8,7,3	198	99	0.000117437	0.00527832	0.2,0.273,0.182,0.2,0.1,0.333,0.077,0.333,0.2,0.385,0.429,0.333,0.2,0.231,0.385,0.333,1.0,0.125,0.333,0.524,0.273,1.0,1.0,0.143,0.4,0.167,0.176,0.524,0.034,1.0,0.333,0.75,0.385,0.667,0.217,0.333,0.6,0.143,0.333,0.222,0.355,0.0,0.455,0.529,0.333,0.0,0.5,0.231,0.2,1.0,0.222,0.25,0.0,0.6,0.474,0.5,0.143,1.0,0.556,1.0,0.143,0.333,0.2,0.429,0.4,0.4,0.538,0.222,0.176,0.375,0.5,0.29,0.333,0.2,0.5,1.0,0.…	0.111,0.1,0.364,0.083,0.167,0.286,0.111,0.067,0.0,0.103,0.111,0.273,0.333,0.111,0.0,0.056,0.467,0.158,0.0,0.158,0.273,0.3,0.0	0.216	HCM vs. Control	A5SS
ENSG00000132530	XAF1	chr17	+	6758088	6758263	6758088	6758224	6759661	6759718	32,32,30,16,41,17,19,1,4,9,60,6,12,18,10,5,10,21,22,26,7,6,3,21,8,12,35,20,45,5,4,23,6,15,14,28,11,44,10,15,107,14,26,27,30,7,4,26,4,49,13,3,10,9,29,3,9,2,6,5,1,7,16,8,14,14,43,29,8,24,48,37,27,8,21,19,7,10,22,23,26,12,7,7,10,9,45,6,18,19,16,9,120,11,48,25,10	9,10,11,1,4,7,6,1,0,3,14,0,6,15,3,1,2,12,4,2,5,4,2,5,4,3,10,11,22,1,4,17,3,6,3,4,1,22,7,2,19,9,11,6,2,4,4,6,4,11,4,1,3,5,11,5,3,2,8,1,0,7,2,0,2,2,9,14,3,5,12,16,15,4,6,1,5,4,6,4,5,4,4,3,6,4,12,1,4,5,8,0,24,2,4,9,4	24,22,22,12,29,49,11,11,1,20,3,17,18,13,17,23,25,11,6,13,26,11,11	9,16,13,6,17,39,3,22,6,2,1,10,3,5,11,9,16,3,10,8,10,2,6	138	99	0.000338165	0.0127101	0.718,0.697,0.662,0.92,0.88,0.635,0.694,0.418,1.0,0.683,0.755,1.0,0.589,0.463,0.705,0.782,0.782,0.557,0.798,0.903,0.501,0.518,0.518,0.751,0.589,0.742,0.715,0.566,0.595,0.782,0.418,0.493,0.589,0.642,0.77,0.834,0.888,0.589,0.506,0.843,0.802,0.527,0.629,0.763,0.915,0.557,0.418,0.757,0.418,0.762,0.7,0.683,0.705,0.564,0.654,0.301,0.683,0.418,0.35,0.782,1.0,0.418,0.852,1.0,0.834,0.834,0.774,0.598,0.657…	0.657,0.497,0.548,0.589,0.55,0.474,0.725,0.264,0.107,0.878,0.683,0.549,0.811,0.651,0.526,0.647,0.529,0.725,0.301,0.538,0.651,0.798,0.568	0.111	HCM vs. Control	A5SS
ENSG00000267107	PCAT19	chr19	-	41494539	41495427	41495301	41495427	41479080	41479284	4,1,1,5,5,9,2,2,2,2,5,0,8,2,7,0,0,6,2,5,4,0,2,6,2,1,2,1,1,3,1,0,6,5,0,3,1,6,0,6,6,1,2,0,2,5,1,5,2,1,2,1,4,4,4,4,1,1,4,1,1,1,8,2,3,1,4,4,6,3,9,2,0,3,1,6,4,3,1,4,5,5,2,3,1,1,2,3,1,0,1,2,3,2,7,7,4	141,128,57,40,126,94,273,71,218,143,136,43,180,69,134,220,140,96,0,77,138,71,113,173,131,0,98,43,135,107,81,80,62,188,110,187,236,208,156,190,197,93,109,113,264,49,172,195,239,191,204,134,94,141,142,107,160,82,62,45,41,64,128,71,161,77,66,86,105,214,207,93,111,207,142,274,80,181,155,94,102,217,166,93,57,216,70,255,174,105,112,134,152,114,76,211,175	5,8,4,9,5,8,1,10,3,3,2,2,14,2,1,14,13,7,2,2,3,1,23	0,217,1,1,92,119,93,334,701,171,101,150,132,130,207,2,111,184,129,72,249,192,137	198	99	5.46197e-05	0.00266599	0.014,0.004,0.009,0.059,0.019,0.046,0.004,0.014,0.005,0.007,0.018,0.0,0.022,0.014,0.025,0.0,0.0,0.03,1.0,0.031,0.014,0.0,0.009,0.017,0.008,1.0,0.01,0.011,0.004,0.014,0.006,0.0,0.046,0.013,0.0,0.008,0.002,0.014,0.0,0.016,0.015,0.005,0.009,0.0,0.004,0.049,0.003,0.013,0.004,0.003,0.005,0.004,0.021,0.014,0.014,0.018,0.003,0.006,0.031,0.011,0.012,0.008,0.03,0.014,0.009,0.006,0.029,0.023,0.028,0.007,0.…	1.0,0.018,0.667,0.818,0.026,0.033,0.005,0.015,0.002,0.009,0.01,0.007,0.05,0.008,0.002,0.778,0.055,0.019,0.008,0.014,0.006,0.003,0.077	-0.125	HCM vs. Control	A5SS
ENSG00000205581	HMGN1	chr21	-							13,13,19,27,6,28,10,5,27,15,24,11,15,7,15,8,24,18,12,19,21,15,13,27,10,18,11,17,13,13,17,8,7,10,17,19,18,42,15,24,19,12,25,12,23,8,9,18,6,26,5,20,15,25,23,15,16,7,9,6,18,17,14,23,11,12,14,11,13,13,35,20,28,15,14,17,12,4,13,19,12,25,14,11,8,16,23,1,10,31,13,15,11,22,8,18,14	4,1,2,4,0,2,0,1,4,0,5,1,5,3,9,3,3,1,1,1,2,5,3,4,3,3,3,0,4,2,6,6,3,8,0,3,1,11,7,7,4,2,5,2,0,3,4,2,4,1,0,0,2,3,3,5,0,3,3,1,4,3,5,3,0,1,4,1,3,4,8,6,5,5,3,0,2,1,4,1,5,2,0,0,3,3,1,2,2,2,6,0,5,2,1,2,6	18,10,7,4,4,8,1,5,5,3,11,17,6,11,16,5,4,2,6,4,9,7,14	3,3,2,9,1,3,0,0,23,0,2,2,3,1,2,6,1,7,5,1,4,1,7	136	198	0.000927314	0.0120089	0.826,0.95,0.933,0.908,1.0,0.953,1.0,0.879,0.908,1.0,0.875,0.941,0.814,0.773,0.708,0.795,0.921,0.963,0.946,0.965,0.939,0.814,0.863,0.908,0.829,0.897,0.842,1.0,0.826,0.904,0.805,0.66,0.773,0.645,1.0,0.902,0.963,0.848,0.757,0.833,0.874,0.897,0.879,0.897,1.0,0.795,0.766,0.929,0.686,0.974,1.0,1.0,0.916,0.924,0.918,0.814,1.0,0.773,0.814,0.897,0.868,0.892,0.803,0.918,1.0,0.946,0.836,0.941,0.863,0.826,0…	0.897,0.829,0.836,0.393,0.853,0.795,1.0,1.0,0.24,1.0,0.889,0.925,0.744,0.941,0.921,0.548,0.853,0.294,0.636,0.853,0.766,0.911,0.744	0.102	HCM vs. Control	MXE	39347378	39347478	39347915	39347952	39345145	39345274	39348291	39348339	247
ENSG00000205581	HMGN1	chr21	-							14,11,19,25,4,29,6,5,27,15,24,11,12,7,15,8,24,17,13,19,19,15,12,26,7,17,11,17,11,13,19,8,6,10,15,20,19,43,16,24,21,8,25,13,23,9,8,18,6,28,5,20,14,25,23,16,13,7,9,8,15,17,13,21,11,10,14,12,12,11,34,20,29,14,13,17,11,2,11,19,13,26,15,11,9,16,23,1,9,31,13,14,12,20,8,20,14	4,1,2,4,0,1,1,0,3,0,5,1,6,3,7,1,3,0,1,0,2,4,1,5,3,3,3,0,1,0,4,2,0,3,0,0,1,10,6,8,2,2,4,2,0,2,1,0,7,1,0,1,0,1,3,3,0,3,3,1,2,5,3,1,1,1,2,1,1,2,3,4,5,1,3,0,2,2,3,1,3,3,1,2,3,3,0,2,2,2,5,1,1,2,1,1,8	20,9,7,3,3,8,1,5,4,3,11,16,4,11,15,5,4,2,6,4,7,8,13	5,5,0,3,1,4,0,0,15,0,2,2,5,1,2,4,2,5,2,3,5,0,6	136	198	1.12404e-05	0.000287819	0.836,0.941,0.933,0.901,1.0,0.977,0.897,1.0,0.929,1.0,0.875,0.941,0.744,0.773,0.757,0.921,0.921,1.0,0.95,1.0,0.933,0.845,0.946,0.883,0.773,0.892,0.842,1.0,0.941,1.0,0.874,0.853,1.0,0.829,1.0,1.0,0.965,0.862,0.795,0.814,0.939,0.853,0.901,0.904,1.0,0.868,0.921,1.0,0.555,0.976,1.0,0.967,1.0,0.973,0.918,0.886,1.0,0.773,0.814,0.921,0.916,0.832,0.863,0.968,0.941,0.936,0.911,0.946,0.946,0.889,0.943,0.87…	0.853,0.724,1.0,0.593,0.814,0.744,1.0,1.0,0.28,1.0,0.889,0.921,0.538,0.941,0.916,0.645,0.744,0.368,0.814,0.66,0.671,1.0,0.759	0.123	HCM vs. Control	MXE	39347378	39347478	39347915	39347952	39345829	39345958	39348291	39348339	248
ENSG00000205581	HMGN1	chr21	-							13,13,19,27,6,28,10,5,27,15,24,11,15,7,15,8,24,18,12,19,21,15,13,27,10,18,11,17,13,13,17,8,7,10,17,19,18,42,15,24,19,12,25,12,23,8,9,18,6,26,5,20,15,25,23,15,16,7,9,6,18,17,14,23,11,12,14,11,13,13,35,20,28,15,14,17,12,4,13,19,12,25,14,11,8,16,23,1,10,31,13,15,11,22,8,18,14	2,5,10,6,4,5,3,1,10,4,5,1,8,10,2,2,3,3,1,2,0,4,7,6,1,1,1,4,9,3,11,10,9,10,2,6,8,11,7,4,8,4,10,3,8,2,8,4,9,0,3,0,5,12,7,7,3,5,5,0,5,2,4,9,2,5,3,5,6,6,15,6,4,6,2,0,3,4,4,6,8,3,7,4,1,1,3,1,2,7,6,1,8,5,1,3,8	18,10,7,4,4,8,1,5,5,3,11,17,6,11,16,5,4,2,6,4,9,7,14	1,4,12,14,2,5,6,2,15,1,2,4,3,6,8,11,9,10,6,7,3,4,9	136	198	5.0303e-07	1.85302e-05	0.904,0.791,0.734,0.868,0.686,0.891,0.829,0.879,0.797,0.845,0.875,0.941,0.732,0.505,0.916,0.853,0.921,0.897,0.946,0.933,1.0,0.845,0.73,0.868,0.936,0.963,0.941,0.861,0.678,0.863,0.692,0.538,0.531,0.593,0.925,0.822,0.766,0.848,0.757,0.897,0.776,0.814,0.784,0.853,0.807,0.853,0.621,0.868,0.493,1.0,0.708,1.0,0.814,0.752,0.827,0.757,0.886,0.671,0.724,1.0,0.84,0.925,0.836,0.788,0.889,0.777,0.872,0.762,0…	0.963,0.784,0.459,0.294,0.744,0.7,0.195,0.784,0.327,0.814,0.889,0.861,0.744,0.727,0.744,0.398,0.393,0.226,0.593,0.454,0.814,0.718,0.694	0.196	HCM vs. Control	MXE	39347378	39347483	39347915	39347952	39345145	39345274	39348291	39348339	249
ENSG00000205581	HMGN1	chr21	-							14,11,19,25,4,29,6,5,27,15,24,11,12,7,15,8,24,17,13,19,19,15,12,26,7,17,11,17,11,13,19,8,6,10,15,20,19,43,16,24,21,8,25,13,23,9,8,18,6,28,5,20,14,25,23,16,13,7,9,8,15,17,13,21,11,10,14,12,12,11,34,20,29,14,13,17,11,2,11,19,13,26,15,11,9,16,23,1,9,31,13,14,12,20,8,20,14	2,5,10,6,4,4,4,0,9,4,5,1,9,10,0,0,3,2,1,1,0,3,5,7,1,1,1,4,6,1,9,6,6,5,2,3,8,10,6,5,6,4,9,3,8,1,5,2,12,0,3,1,3,10,7,5,3,5,5,0,3,4,2,7,3,5,1,5,4,4,10,4,4,2,2,0,3,5,3,6,6,4,8,6,1,1,2,1,2,7,5,2,4,5,1,2,10	20,9,7,3,3,8,1,5,4,3,11,16,4,11,15,5,4,2,6,4,7,8,13	3,6,10,8,2,6,6,2,7,1,2,4,5,6,8,9,10,8,3,9,4,3,8	136	198	2.03852e-09	1.24679e-07	0.911,0.762,0.734,0.858,0.593,0.913,0.686,1.0,0.814,0.845,0.875,0.941,0.66,0.505,1.0,1.0,0.921,0.925,0.95,0.965,1.0,0.879,0.777,0.844,0.911,0.961,0.941,0.861,0.727,0.95,0.755,0.66,0.593,0.744,0.916,0.907,0.776,0.862,0.795,0.875,0.836,0.744,0.802,0.863,0.807,0.929,0.7,0.929,0.421,1.0,0.708,0.967,0.872,0.784,0.827,0.823,0.863,0.671,0.724,1.0,0.879,0.861,0.904,0.814,0.842,0.744,0.953,0.777,0.814,0.8…	0.907,0.686,0.505,0.353,0.686,0.66,0.195,0.784,0.454,0.814,0.889,0.853,0.538,0.727,0.732,0.447,0.368,0.267,0.744,0.393,0.718,0.795,0.703	0.214	HCM vs. Control	MXE	39347378	39347483	39347915	39347952	39345829	39345958	39348291	39348339	250
ENSG00000204406	MBD5	chr2	+							2,0,0,3,1,0,2,0,0,1,2,2,4,6,1,1,3,2,1,0,3,1,2,3,1,5,2,0,1,0,3,6,2,3,4,2,0,6,1,3,1,1,6,1,1,0,0,1,0,2,1,0,4,3,1,3,3,1,3,2,0,0,1,1,3,1,0,3,1,2,0,3,0,0,3,1,3,1,2,9,2,1,2,0,1,3,3,0,1,1,2,8,4,2,2,1,5	11,22,12,13,11,18,11,12,17,12,8,14,16,19,9,8,3,19,21,12,12,12,13,15,15,11,28,2,11,10,15,9,7,21,23,9,11,27,14,17,14,14,8,17,11,3,12,15,17,23,6,6,21,17,12,12,15,12,4,11,13,15,19,9,17,12,11,22,14,12,19,17,14,10,13,19,24,24,24,32,19,16,16,7,13,13,21,1,18,6,19,27,18,16,14,11,19	5,1,3,6,2,11,1,5,3,3,1,1,5,4,1,5,1,1,5,0,1,6,4	8,10,7,20,18,6,4,6,7,13,12,2,10,11,11,20,4,5,5,12,16,11,2	198	198	8.39397e-07	2.93822e-05	0.154,0.0,0.0,0.188,0.083,0.0,0.154,0.0,0.0,0.077,0.2,0.125,0.2,0.24,0.1,0.111,0.5,0.095,0.045,0.0,0.2,0.077,0.133,0.167,0.062,0.312,0.067,0.0,0.083,0.0,0.167,0.4,0.222,0.125,0.148,0.182,0.0,0.182,0.067,0.15,0.067,0.067,0.429,0.056,0.083,0.0,0.0,0.062,0.0,0.08,0.143,0.0,0.16,0.15,0.077,0.2,0.167,0.077,0.429,0.154,0.0,0.0,0.05,0.1,0.15,0.077,0.0,0.12,0.067,0.143,0.0,0.15,0.0,0.0,0.188,0.05,0.111,0…	0.385,0.091,0.3,0.231,0.1,0.647,0.2,0.455,0.3,0.188,0.077,0.333,0.333,0.267,0.083,0.2,0.2,0.167,0.5,0.0,0.059,0.353,0.667	-0.155	HCM vs. Control	MXE	148485741	148485950	148489385	148490594	148483109	148484135	148502435	148502509	607
ENSG00000153113	CAST	chr5	+							70,39,22,32,42,55,39,38,33,50,83,21,65,46,27,10,29,34,46,24,41,67,46,97,27,20,46,86,49,44,44,32,25,72,45,42,10,163,31,40,54,59,49,60,8,10,27,54,42,55,48,10,44,54,69,39,47,30,36,23,37,47,29,37,55,22,69,51,43,49,93,62,74,18,38,4,27,58,46,41,54,11,46,21,20,31,35,23,26,52,36,36,48,67,32,47,77	24,24,10,20,37,23,23,26,18,20,45,9,32,33,15,3,12,36,40,21,22,23,14,33,12,15,16,29,17,22,22,17,26,59,32,28,3,75,16,16,15,15,14,23,4,9,18,26,11,11,19,12,17,17,26,9,26,4,7,15,19,15,28,30,38,11,30,44,22,24,48,38,24,12,26,0,26,22,39,35,26,13,13,5,13,23,26,3,17,28,19,25,39,21,27,36,58	89,53,55,136,61,61,64,9,27,23,16,55,38,43,23,87,48,87,42,89,76,49,26	31,35,368,76,84,59,35,3,86,25,10,22,27,29,17,134,30,47,14,33,134,29,173	171	159	2.98175e-05	0.000675509	0.731,0.602,0.672,0.598,0.513,0.69,0.612,0.576,0.63,0.699,0.632,0.685,0.654,0.564,0.626,0.756,0.692,0.468,0.517,0.515,0.634,0.73,0.753,0.732,0.677,0.554,0.728,0.734,0.728,0.65,0.65,0.636,0.472,0.532,0.567,0.582,0.756,0.669,0.643,0.699,0.77,0.785,0.765,0.708,0.65,0.508,0.582,0.659,0.78,0.823,0.701,0.437,0.706,0.747,0.712,0.801,0.627,0.875,0.827,0.588,0.644,0.744,0.491,0.534,0.574,0.65,0.681,0.519,…	0.727,0.585,0.122,0.625,0.403,0.49,0.63,0.736,0.226,0.461,0.598,0.699,0.567,0.58,0.557,0.376,0.598,0.633,0.736,0.715,0.345,0.611,0.123	0.119	HCM vs. Control	MXE	96695835	96695907	96722638	96722698	96675538	96675601	96727488	96727530	866
ENSG00000182899	RPL35A	chr3	+							3,4,3,5,5,4,4,9,10,4,17,6,5,0,10,12,10,6,4,2,4,5,2,3,11,0,3,1,6,2,1,8,3,3,6,4,4,8,1,16,2,4,8,1,1,4,7,2,8,15,15,6,5,10,2,8,3,0,4,6,2,2,5,3,1,4,5,1,2,6,8,3,1,4,4,2,3,8,9,1,5,3,1,6,6,10,0,5,10,4,9,2,9,1,6,7,7	10,6,22,13,19,9,17,12,19,17,9,9,15,5,19,17,20,16,6,5,14,15,14,25,16,10,19,9,9,14,10,6,22,9,12,9,14,13,16,20,17,4,10,9,7,12,16,16,27,6,3,10,15,17,10,10,8,7,8,4,22,14,8,16,9,3,15,14,10,15,35,6,9,18,16,17,14,17,21,25,11,11,16,18,15,18,12,22,9,10,14,13,17,16,9,13,19	3,4,12,14,7,12,10,1,29,4,9,8,3,0,16,9,3,2,6,13,12,4,7	7,6,13,20,15,10,2,7,24,5,7,16,13,6,13,25,5,8,6,12,13,18,11	142	198	0.000126046	0.00225426	0.295,0.482,0.16,0.349,0.268,0.383,0.247,0.511,0.423,0.247,0.725,0.482,0.317,0.0,0.423,0.496,0.411,0.343,0.482,0.358,0.285,0.317,0.166,0.143,0.489,0.0,0.18,0.134,0.482,0.166,0.122,0.65,0.16,0.317,0.411,0.383,0.285,0.462,0.08,0.527,0.141,0.582,0.527,0.134,0.166,0.317,0.379,0.148,0.292,0.777,0.875,0.456,0.317,0.451,0.218,0.527,0.343,0.0,0.411,0.677,0.113,0.166,0.466,0.207,0.134,0.65,0.317,0.091,0.2…	0.374,0.482,0.563,0.494,0.394,0.626,0.875,0.166,0.628,0.527,0.642,0.411,0.243,0.0,0.632,0.334,0.456,0.258,0.582,0.602,0.563,0.237,0.47	-0.134	HCM vs. Control	MXE	197950935	197950978	197951158	197951328	197950205	197950221	197954002	197954147	927
ENSG00000270011	ZNF559-ZNF177	chr19	+							16,14,2,13,10,9,8,8,13,3,12,1,13,10,10,9,8,7,7,5,13,4,3,9,4,3,12,23,7,5,8,6,3,11,8,6,1,30,12,13,8,15,6,8,1,3,6,16,11,13,15,7,5,9,11,7,5,2,10,5,5,9,9,4,9,7,3,15,4,2,9,12,14,5,5,3,4,9,11,6,11,3,1,1,7,5,8,8,15,14,3,11,25,3,10,17,6	6,3,14,21,8,7,2,4,5,9,16,8,11,1,5,2,13,6,7,11,1,8,4,5,14,9,8,7,11,4,7,4,8,15,7,12,7,18,0,12,20,3,16,12,7,3,5,12,5,12,5,4,5,6,15,2,14,2,5,2,2,9,13,8,9,8,12,18,3,15,17,11,13,5,21,10,16,16,13,9,10,4,5,4,3,4,10,6,10,2,3,17,11,7,9,13,14	16,12,4,14,8,8,4,3,12,8,4,21,6,17,10,12,16,9,5,8,9,5,0	5,5,6,6,3,5,4,8,6,5,3,0,5,10,10,9,2,2,1,7,4,6,3	185	186	0.000814296	0.0108033	0.728,0.824,0.126,0.384,0.557,0.564,0.801,0.668,0.723,0.251,0.43,0.112,0.543,0.91,0.668,0.819,0.382,0.54,0.501,0.314,0.929,0.335,0.43,0.644,0.223,0.251,0.601,0.768,0.39,0.557,0.535,0.601,0.274,0.424,0.535,0.335,0.126,0.626,1.0,0.521,0.287,0.834,0.274,0.401,0.126,0.501,0.547,0.573,0.689,0.521,0.751,0.638,0.501,0.601,0.424,0.779,0.264,0.501,0.668,0.715,0.715,0.501,0.41,0.335,0.501,0.468,0.201,0.456…	0.763,0.707,0.401,0.701,0.728,0.617,0.501,0.274,0.668,0.617,0.573,1.0,0.547,0.631,0.501,0.573,0.889,0.819,0.834,0.535,0.693,0.456,0.0	-0.116	HCM vs. Control	MXE	9324694	9324780	9364861	9364948	9324173	9324228	9371609	9371752	998
ENSG00000270011	ZNF559-ZNF177	chr19	+							15,14,2,17,12,11,8,8,17,3,12,2,11,10,11,7,10,7,7,5,10,6,5,7,5,3,12,24,6,5,9,7,2,11,12,4,1,29,10,19,8,15,6,9,1,3,6,14,11,12,13,7,6,11,12,8,5,2,10,5,7,9,12,4,9,7,3,15,8,3,11,12,14,4,5,3,4,10,11,7,14,3,1,1,7,7,8,9,16,14,4,12,25,3,9,18,5	1,6,5,6,5,1,2,1,3,3,2,4,3,1,3,6,3,2,5,3,2,9,4,3,2,3,13,6,5,2,5,4,3,9,3,3,3,11,6,2,6,0,7,5,1,3,0,2,4,9,5,5,6,2,4,5,9,3,1,2,2,1,1,2,9,1,1,6,7,3,7,8,4,8,10,3,4,7,5,16,9,5,1,0,1,4,5,0,5,6,7,3,10,3,10,3,8	16,12,4,15,8,8,4,1,12,8,4,21,6,19,12,12,16,9,5,7,9,7,1	4,2,1,5,5,1,1,2,0,4,3,2,0,7,1,1,2,3,1,1,2,4,2	185	186	4.25886e-05	0.000918163	0.938,0.701,0.287,0.74,0.707,0.917,0.801,0.889,0.851,0.501,0.858,0.335,0.787,0.91,0.787,0.54,0.77,0.779,0.585,0.626,0.834,0.401,0.557,0.701,0.715,0.501,0.481,0.801,0.547,0.715,0.644,0.638,0.401,0.551,0.801,0.573,0.251,0.726,0.626,0.905,0.573,1.0,0.463,0.644,0.501,0.501,1.0,0.876,0.734,0.573,0.723,0.585,0.501,0.847,0.751,0.617,0.358,0.401,0.91,0.715,0.779,0.9,0.923,0.668,0.501,0.876,0.751,0.715,0.…	0.801,0.858,0.801,0.751,0.617,0.889,0.801,0.335,1.0,0.668,0.573,0.913,1.0,0.732,0.923,0.923,0.889,0.751,0.834,0.876,0.819,0.638,0.335	-0.116	HCM vs. Control	MXE	9324694	9324780	9364861	9364948	9324178	9324228	9376315	9376423	1000
ENSG00000270011	ZNF559-ZNF177	chr19	+							34,17,11,20,22,22,13,13,11,33,37,8,24,20,17,8,16,26,13,7,31,40,17,11,7,12,23,7,19,11,24,31,38,28,32,31,18,77,14,13,16,14,17,21,15,8,18,34,7,25,18,8,27,27,16,20,22,14,14,2,15,15,29,17,20,14,19,62,32,46,37,20,29,11,26,16,43,27,33,35,25,20,15,5,19,10,29,6,29,20,0,28,24,12,33,31,49	11,13,5,18,20,13,6,12,4,11,19,11,7,16,6,11,13,13,12,7,9,9,8,7,12,13,22,10,17,4,24,7,16,22,19,19,8,33,22,11,14,8,18,5,12,7,6,18,8,19,7,10,16,13,15,10,14,7,11,11,16,13,13,12,14,9,26,21,19,17,46,23,15,12,13,17,20,14,23,18,17,5,7,2,11,7,20,5,17,18,3,20,15,9,8,20,17	35,16,12,26,16,6,20,17,17,13,7,27,14,41,6,35,27,21,17,20,34,19,8	9,7,0,19,7,7,4,4,10,16,6,7,5,21,7,6,9,8,5,6,3,18,1	182	198	0.000257739	0.00410687	0.771,0.587,0.705,0.547,0.545,0.648,0.702,0.541,0.749,0.765,0.679,0.442,0.789,0.576,0.755,0.442,0.572,0.685,0.541,0.521,0.789,0.829,0.698,0.631,0.388,0.501,0.532,0.432,0.549,0.749,0.521,0.828,0.721,0.581,0.647,0.64,0.71,0.717,0.409,0.562,0.554,0.656,0.507,0.82,0.576,0.554,0.765,0.673,0.488,0.589,0.737,0.465,0.647,0.693,0.537,0.685,0.631,0.685,0.581,0.165,0.505,0.557,0.708,0.606,0.608,0.629,0.443,…	0.809,0.713,1.0,0.598,0.713,0.483,0.845,0.822,0.649,0.469,0.559,0.808,0.753,0.68,0.483,0.864,0.765,0.741,0.787,0.784,0.925,0.535,0.897	-0.109	HCM vs. Control	MXE	9341101	9341184	9376315	9376423	9339192	9339319	9378258	9378344	1015
ENSG00000197565	COL4A6	chrX	-							5,4,8,19,16,15,15,5,10,14,17,3,27,8,4,1,9,10,22,6,5,10,7,13,22,13,41,26,8,2,9,6,8,19,14,17,4,22,13,20,16,11,4,13,12,15,8,5,8,20,14,8,14,5,7,11,13,13,15,12,7,7,11,17,14,20,17,11,4,7,25,13,12,20,14,7,8,18,0,10,10,7,9,4,4,0,41,9,18,7,6,10,13,17,10,15,21	5,10,7,10,1,1,2,7,1,6,6,0,3,7,7,1,2,5,3,1,4,2,1,9,5,4,8,20,4,2,4,2,0,1,2,4,4,6,0,8,9,3,1,13,3,1,9,1,2,12,9,0,10,1,5,0,3,5,1,4,0,8,6,0,0,8,9,0,2,0,11,1,6,3,6,2,0,0,1,2,12,7,3,2,1,3,9,14,2,1,4,6,4,9,4,2,0	25,10,4,2,11,4,8,1,1,8,3,6,3,13,11,4,7,3,5,5,6,10,8	14,9,5,0,7,3,14,3,2,0,2,5,5,3,8,0,1,1,2,6,7,3,2	198	198	0.00413126	0.0401747	0.5,0.286,0.533,0.655,0.941,0.938,0.882,0.417,0.909,0.7,0.739,1.0,0.9,0.533,0.364,0.5,0.818,0.667,0.88,0.857,0.556,0.833,0.875,0.591,0.815,0.765,0.837,0.565,0.667,0.5,0.692,0.75,1.0,0.95,0.875,0.81,0.5,0.786,1.0,0.714,0.64,0.786,0.8,0.5,0.8,0.938,0.471,0.833,0.8,0.625,0.609,1.0,0.583,0.833,0.583,1.0,0.812,0.722,0.938,0.75,1.0,0.467,0.647,1.0,1.0,0.714,0.654,1.0,0.667,1.0,0.694,0.929,0.667,0.87,0.…	0.641,0.526,0.444,1.0,0.611,0.571,0.364,0.25,0.333,1.0,0.6,0.545,0.375,0.812,0.579,1.0,0.875,0.75,0.714,0.455,0.462,0.769,0.8	0.104	HCM vs. Control	MXE	108165369	108165486	108169494	108169620	108164876	108165038	108170608	108170716	1339
ENSG00000129422	MTUS1	chr8	-							30,47,38,22,73,26,49,29,53,20,70,26,52,50,35,23,12,43,54,33,39,21,21,73,30,32,38,16,74,27,38,32,36,39,48,62,1,137,27,81,31,40,33,46,5,23,13,49,15,34,21,12,34,47,33,15,42,15,22,6,19,21,31,47,40,39,59,78,95,31,92,69,59,20,40,13,55,72,57,80,42,17,27,18,27,15,81,11,26,47,34,44,57,13,70,63,83	223,192,146,192,331,216,275,186,213,181,285,115,327,336,138,50,122,252,304,102,264,238,165,290,261,250,235,28,213,179,296,253,283,333,278,297,20,528,192,293,175,155,180,172,46,110,206,259,150,226,182,144,210,211,214,173,300,134,161,131,219,259,343,338,296,288,226,455,353,248,349,271,252,127,247,62,239,329,283,257,269,95,174,54,166,109,403,55,182,193,187,510,277,223,268,366,426	102,81,77,138,53,77,132,32,54,144,16,68,55,61,39,132,110,60,71,85,120,74,62	293,281,195,334,281,301,266,26,114,282,98,219,274,272,150,378,229,207,250,281,333,266,224	198	198	0	0	0.119,0.197,0.207,0.103,0.181,0.107,0.151,0.135,0.199,0.1,0.197,0.184,0.137,0.13,0.202,0.315,0.09,0.146,0.151,0.244,0.129,0.081,0.113,0.201,0.103,0.113,0.139,0.364,0.258,0.131,0.114,0.112,0.113,0.105,0.147,0.173,0.048,0.206,0.123,0.217,0.15,0.205,0.155,0.211,0.098,0.173,0.059,0.159,0.091,0.131,0.103,0.077,0.139,0.182,0.134,0.08,0.123,0.101,0.12,0.044,0.08,0.075,0.083,0.122,0.119,0.119,0.207,0.146…	0.258,0.224,0.283,0.292,0.159,0.204,0.332,0.552,0.321,0.338,0.14,0.237,0.167,0.183,0.206,0.259,0.324,0.225,0.221,0.232,0.265,0.218,0.217	-0.105	HCM vs. Control	MXE	17655862	17656065	17684327	17684542	17654560	17654666	17697256	17697670	1368
ENSG00000129422	MTUS1	chr8	-							84,60,46,50,82,113,40,94,77,70,103,63,129,109,38,27,47,68,101,35,106,101,65,144,80,104,87,73,74,71,117,84,110,104,77,101,15,177,32,67,52,40,97,86,3,18,39,101,14,57,60,47,84,75,86,44,83,38,66,38,61,48,107,116,109,65,53,141,61,80,80,92,106,39,40,17,58,73,106,79,111,25,73,19,32,41,106,8,74,71,63,108,108,93,73,114,162	41,18,20,26,39,32,92,33,34,15,60,19,66,46,9,7,29,36,73,19,45,31,37,49,41,43,24,17,17,29,49,35,43,49,42,52,3,97,50,33,27,34,20,27,5,8,16,35,38,90,33,34,39,30,24,35,56,25,27,18,33,76,58,51,54,67,31,77,41,30,45,52,55,13,31,6,42,28,37,30,41,22,31,8,19,18,53,8,38,45,24,69,44,39,56,40,83	101,65,58,117,75,97,22,1,13,64,21,72,72,73,23,71,68,49,34,89,103,65,76	62,34,25,79,42,105,49,3,20,37,12,26,62,56,17,58,40,38,49,57,74,76,34	198	198	5.22022e-05	0.0010869	0.672,0.769,0.697,0.658,0.678,0.779,0.303,0.74,0.694,0.824,0.632,0.768,0.662,0.703,0.809,0.794,0.618,0.654,0.58,0.648,0.702,0.765,0.637,0.746,0.661,0.707,0.784,0.811,0.813,0.71,0.705,0.706,0.719,0.68,0.647,0.66,0.833,0.646,0.39,0.67,0.658,0.541,0.829,0.761,0.375,0.692,0.709,0.743,0.269,0.388,0.645,0.58,0.683,0.714,0.782,0.557,0.597,0.603,0.71,0.679,0.649,0.387,0.648,0.695,0.669,0.492,0.631,0.647,…	0.62,0.657,0.699,0.597,0.641,0.48,0.31,0.25,0.394,0.634,0.636,0.735,0.537,0.566,0.575,0.55,0.63,0.563,0.41,0.61,0.582,0.461,0.691	0.104	HCM vs. Control	MXE	17715766	17715901	17723671	17723833	17655862	17656065	17743603	17743799	1377
ENSG00000129422	MTUS1	chr8	-							84,60,46,50,82,115,40,94,77,70,103,63,129,109,38,27,48,68,102,35,108,101,65,144,80,105,87,73,74,72,121,84,111,104,77,101,15,177,32,67,52,40,97,86,3,19,39,102,16,56,60,47,84,76,86,44,83,38,66,38,61,48,108,116,109,65,53,141,61,80,80,92,106,39,40,17,58,73,106,79,111,25,73,19,32,41,106,8,74,71,64,109,108,94,73,114,162	41,18,20,26,40,32,92,33,34,15,60,19,66,46,27,7,29,36,73,18,45,31,37,49,41,43,24,18,17,29,49,35,43,49,41,52,3,98,50,33,27,34,20,27,5,8,17,35,38,90,33,34,39,30,24,35,56,25,27,18,35,76,58,51,54,67,32,77,41,31,46,52,55,13,31,6,42,28,37,31,41,22,31,8,19,18,53,8,38,45,24,70,45,39,56,40,83	101,65,58,117,76,97,22,1,13,64,21,72,72,73,23,71,68,49,34,89,103,65,76	62,34,25,79,42,105,49,3,20,37,12,27,62,56,17,59,40,38,49,58,74,76,34	198	198	6.31277e-05	0.00127259	0.672,0.769,0.697,0.658,0.672,0.782,0.303,0.74,0.694,0.824,0.632,0.768,0.662,0.703,0.585,0.794,0.623,0.654,0.583,0.66,0.706,0.765,0.637,0.746,0.661,0.709,0.784,0.802,0.813,0.713,0.712,0.706,0.721,0.68,0.653,0.66,0.833,0.644,0.39,0.67,0.658,0.541,0.829,0.761,0.375,0.704,0.696,0.745,0.296,0.384,0.645,0.58,0.683,0.717,0.782,0.557,0.597,0.603,0.71,0.679,0.635,0.387,0.651,0.695,0.669,0.492,0.624,0.647…	0.62,0.657,0.699,0.597,0.644,0.48,0.31,0.25,0.394,0.634,0.636,0.727,0.537,0.566,0.575,0.546,0.63,0.563,0.41,0.605,0.582,0.461,0.691	0.103	HCM vs. Control	MXE	17715766	17715901	17723671	17723833	17684327	17684542	17743603	17743799	1378
ENSG00000122367	LDB3	chr10	+							765,1128,1018,604,590,762,721,842,573,479,1965,345,768,1358,1030,261,554,1036,542,322,651,347,726,463,487,584,806,2261,505,608,655,390,353,472,549,508,129,1472,551,1394,1156,776,652,1235,185,767,1014,440,447,1457,1851,227,605,561,798,302,513,406,504,575,385,646,668,471,745,787,632,474,253,429,894,825,1026,410,450,203,188,352,327,354,1377,607,790,926,549,527,1325,1696,855,468,799,437,701,990,672,7…	181,427,345,318,441,210,451,466,359,218,1100,188,569,646,866,83,290,759,479,145,391,207,281,127,511,250,574,691,223,250,357,236,114,309,320,262,152,460,786,870,1108,319,322,483,126,335,483,207,203,600,821,244,709,225,278,218,318,210,364,382,208,541,426,157,562,676,471,248,127,381,599,238,309,316,288,130,126,210,99,265,514,206,421,437,461,152,1057,766,627,190,303,420,588,372,391,271,218	1868,750,579,366,684,622,1217,233,367,750,430,1523,325,840,1124,192,494,275,769,1517,578,1363,395	1766,690,476,242,1398,764,833,256,485,575,853,637,958,983,1067,140,817,296,527,979,653,4007,385	198	122	0	0	0.723,0.619,0.645,0.539,0.452,0.691,0.496,0.527,0.496,0.575,0.524,0.531,0.454,0.564,0.423,0.66,0.541,0.457,0.411,0.578,0.506,0.508,0.614,0.692,0.37,0.59,0.464,0.668,0.583,0.6,0.531,0.505,0.656,0.485,0.514,0.544,0.343,0.663,0.302,0.497,0.391,0.6,0.555,0.612,0.475,0.585,0.564,0.567,0.576,0.599,0.581,0.364,0.345,0.606,0.639,0.461,0.498,0.544,0.46,0.481,0.533,0.424,0.491,0.649,0.45,0.418,0.453,0.541,…	0.395,0.401,0.428,0.482,0.232,0.334,0.474,0.359,0.318,0.446,0.237,0.596,0.173,0.345,0.394,0.458,0.271,0.364,0.473,0.488,0.353,0.173,0.387	0.159	HCM vs. Control	MXE	86681435	86681803	86685677	86685700	86680081	86680157	86687068	86687272	1636
ENSG00000196295	GARS1-DT	chr7	-							23,23,24,19,10,21,21,3,22,21,37,2,20,38,11,2,10,22,10,22,20,5,14,8,13,13,27,35,17,8,14,13,11,2,13,7,5,35,24,17,32,27,35,22,16,14,16,24,17,19,20,3,11,16,37,1,13,1,7,2,5,8,12,19,15,16,31,19,4,3,36,28,41,7,8,12,2,15,27,17,24,15,19,9,11,14,29,7,16,17,17,12,31,13,11,17,7	17,21,13,33,17,22,20,10,22,21,18,7,15,20,15,4,13,17,15,37,19,14,15,22,24,11,21,35,27,11,14,20,10,24,20,18,11,32,17,10,11,10,20,24,23,8,10,21,11,2,15,7,8,24,27,8,8,15,10,12,15,10,17,26,17,15,14,17,10,18,22,21,23,8,10,8,9,15,33,31,27,11,9,7,11,12,21,10,12,17,13,8,17,16,12,25,21	35,19,20,13,24,14,19,14,9,26,7,34,21,11,11,14,13,9,7,37,32,25,17	19,7,3,13,17,9,17,4,4,11,2,31,22,16,11,10,16,15,12,16,29,14,1	198	183	0.000453915	0.00665353	0.556,0.503,0.63,0.347,0.352,0.469,0.493,0.217,0.48,0.48,0.655,0.209,0.552,0.637,0.404,0.316,0.416,0.545,0.381,0.355,0.493,0.248,0.463,0.252,0.334,0.522,0.543,0.48,0.368,0.402,0.48,0.375,0.504,0.072,0.375,0.264,0.296,0.503,0.566,0.611,0.729,0.714,0.618,0.459,0.391,0.618,0.597,0.514,0.588,0.898,0.552,0.284,0.56,0.381,0.559,0.104,0.6,0.058,0.393,0.133,0.236,0.425,0.395,0.403,0.449,0.496,0.672,0.508…	0.63,0.715,0.86,0.48,0.566,0.59,0.508,0.764,0.675,0.686,0.764,0.503,0.469,0.389,0.48,0.564,0.429,0.357,0.35,0.681,0.505,0.623,0.94	-0.135	HCM vs. Control	MXE	30579230	30579314	30585329	30585479	30579005	30579128	30594710	30594758	2028
ENSG00000197343	ZNF655	chr7	+							22,26,11,13,8,27,16,10,16,12,38,10,25,14,11,4,9,20,10,17,13,8,9,14,11,4,26,34,17,9,11,6,9,7,19,11,7,43,16,17,23,14,18,23,7,5,19,22,10,25,12,3,13,10,31,15,11,7,3,20,7,16,17,9,16,8,18,13,8,5,32,16,22,12,1,6,0,15,22,16,25,21,12,17,6,15,23,22,13,14,12,7,16,8,18,20,11	8,6,7,13,10,10,12,4,11,14,12,4,9,5,19,9,8,12,10,7,9,4,4,12,7,4,6,16,10,6,11,2,13,11,18,8,18,19,10,12,20,11,16,21,12,3,16,10,10,13,12,3,11,15,30,15,11,7,13,14,8,13,8,14,12,1,12,11,9,18,18,16,10,8,4,10,10,10,19,24,20,12,3,9,14,14,18,11,15,11,6,2,5,17,6,15,12	34,19,33,11,36,18,18,18,17,24,12,24,12,7,19,37,34,36,31,23,41,23,16	14,13,13,9,10,6,7,13,3,4,6,12,4,6,8,13,17,9,14,13,14,20,15	185	178	2.30686e-06	7.09796e-05	0.726,0.807,0.602,0.49,0.435,0.722,0.562,0.706,0.583,0.452,0.753,0.706,0.728,0.729,0.358,0.3,0.52,0.616,0.49,0.7,0.582,0.658,0.684,0.529,0.602,0.49,0.807,0.672,0.621,0.591,0.49,0.743,0.4,0.38,0.504,0.57,0.272,0.685,0.606,0.577,0.525,0.55,0.52,0.513,0.359,0.616,0.533,0.679,0.49,0.649,0.49,0.49,0.532,0.391,0.499,0.49,0.49,0.49,0.182,0.579,0.457,0.542,0.672,0.382,0.562,0.885,0.591,0.532,0.461,0.211,…	0.7,0.584,0.71,0.54,0.776,0.743,0.712,0.571,0.845,0.852,0.658,0.658,0.743,0.529,0.696,0.733,0.658,0.794,0.681,0.63,0.738,0.525,0.506	-0.129	HCM vs. Control	MXE	99561887	99561973	99563187	99563266	99560532	99560695	99563862	99564686	2245
ENSG00000197343	ZNF655	chr7	+							23,26,11,14,8,28,16,12,17,13,38,10,26,15,11,5,9,21,14,17,15,10,10,16,14,4,31,34,17,11,12,6,11,9,22,13,7,47,16,17,23,19,18,24,7,6,20,21,9,26,14,3,14,16,29,15,12,7,4,19,8,16,20,9,18,8,17,13,9,5,31,17,24,13,1,7,2,16,22,17,26,20,12,17,6,16,25,22,14,14,14,8,15,8,21,20,11	10,16,7,24,17,20,8,7,20,10,27,7,17,15,3,6,10,7,22,17,15,17,13,22,11,18,22,5,18,3,12,15,18,17,11,17,9,24,5,6,6,6,18,14,5,4,6,27,13,12,10,4,17,10,19,9,13,6,6,4,7,8,9,18,15,13,13,22,15,15,26,17,20,11,13,13,18,13,23,23,19,11,4,11,9,10,17,2,12,9,7,24,10,13,10,17,30	37,19,35,12,37,18,18,18,17,25,12,25,12,8,19,39,36,36,31,25,47,25,16	20,8,16,11,12,4,12,1,2,20,5,18,3,14,6,4,13,11,19,6,13,6,5	185	198	6.27338e-10	4.17746e-08	0.711,0.635,0.627,0.384,0.335,0.6,0.682,0.647,0.476,0.582,0.601,0.605,0.621,0.517,0.797,0.471,0.491,0.763,0.405,0.517,0.517,0.386,0.452,0.438,0.577,0.192,0.601,0.879,0.503,0.797,0.517,0.3,0.395,0.362,0.682,0.45,0.454,0.677,0.774,0.752,0.804,0.772,0.517,0.647,0.6,0.616,0.781,0.454,0.426,0.699,0.6,0.445,0.468,0.631,0.62,0.641,0.497,0.555,0.416,0.836,0.55,0.682,0.704,0.349,0.562,0.397,0.583,0.387,0.…	0.664,0.718,0.701,0.539,0.767,0.828,0.616,0.951,0.901,0.572,0.72,0.598,0.811,0.379,0.772,0.913,0.748,0.778,0.636,0.817,0.795,0.817,0.774	-0.182	HCM vs. Control	MXE	99561887	99561973	99571259	99571379	99560532	99560695	99571687	99571792	2247
ENSG00000197343	ZNF655	chr7	+							30,42,16,24,19,55,43,22,32,16,48,16,44,17,26,11,21,40,25,25,26,21,21,21,20,17,53,57,25,22,25,9,25,22,42,24,20,67,20,35,45,30,33,42,7,13,31,39,18,33,23,5,21,26,44,16,20,13,6,27,15,34,32,21,26,15,37,31,27,15,60,30,40,19,11,17,10,32,47,26,46,30,21,30,9,33,41,39,26,24,20,16,24,16,31,36,32	8,6,7,13,10,10,12,4,11,14,12,4,9,5,19,9,8,12,10,7,9,4,4,12,7,4,6,16,10,6,11,2,13,11,18,8,18,19,10,12,20,11,16,21,12,3,16,10,10,13,12,3,11,15,30,15,11,7,13,14,8,13,8,14,12,1,12,11,9,18,18,16,10,8,4,10,10,10,19,24,20,12,3,9,14,14,18,11,15,11,6,2,5,17,6,15,12	55,29,75,25,75,30,43,25,33,34,22,40,23,35,34,85,69,73,60,48,80,53,42	14,13,13,9,10,6,7,13,3,4,6,12,4,6,8,13,17,9,14,13,14,20,15	198	178	2.02951e-09	1.24297e-07	0.771,0.863,0.673,0.624,0.631,0.832,0.763,0.832,0.723,0.507,0.782,0.782,0.815,0.753,0.552,0.524,0.702,0.75,0.692,0.763,0.722,0.825,0.825,0.611,0.72,0.793,0.888,0.762,0.692,0.767,0.671,0.802,0.634,0.643,0.677,0.73,0.5,0.76,0.643,0.724,0.669,0.71,0.65,0.643,0.344,0.796,0.635,0.778,0.618,0.695,0.633,0.6,0.632,0.609,0.569,0.49,0.62,0.625,0.293,0.634,0.628,0.702,0.782,0.574,0.661,0.931,0.735,0.717,0.7…	0.779,0.667,0.838,0.714,0.871,0.818,0.847,0.634,0.908,0.884,0.767,0.75,0.838,0.84,0.793,0.855,0.785,0.879,0.794,0.768,0.837,0.704,0.716	-0.112	HCM vs. Control	MXE	99561887	99562494	99563187	99563266	99560532	99560695	99563862	99564705	2248
ENSG00000197343	ZNF655	chr7	+							8,12,7,12,12,27,28,11,14,3,8,4,20,3,17,6,12,21,15,9,13,12,12,4,10,11,25,19,5,14,14,2,18,22,21,15,12,23,6,17,23,11,15,18,0,10,10,16,11,8,9,3,8,17,12,1,11,6,5,10,7,14,16,13,12,6,27,19,18,13,36,12,17,5,11,13,12,17,28,9,21,10,6,17,4,18,20,16,13,10,6,11,12,13,17,15,23	8,6,7,13,10,10,12,4,11,14,12,4,9,5,19,9,8,12,10,7,9,4,4,12,7,4,6,16,10,6,11,2,13,11,18,8,18,19,10,12,20,11,16,21,12,3,16,10,10,13,12,3,11,15,30,15,11,7,13,14,8,13,8,14,12,1,12,11,9,18,18,16,10,8,4,10,10,10,19,24,20,12,3,9,14,14,18,11,15,11,6,2,5,17,6,15,12	17,12,50,19,40,11,25,7,14,12,13,13,13,36,14,51,34,37,30,26,38,26,22	14,13,13,9,10,6,7,13,3,4,6,12,4,6,8,13,17,9,14,13,14,20,15	198	178	2.32491e-07	9.32761e-06	0.473,0.643,0.473,0.454,0.519,0.708,0.677,0.712,0.534,0.162,0.375,0.473,0.666,0.35,0.446,0.375,0.574,0.611,0.574,0.536,0.565,0.73,0.73,0.231,0.562,0.712,0.789,0.516,0.31,0.677,0.534,0.473,0.555,0.643,0.512,0.628,0.375,0.521,0.35,0.56,0.508,0.473,0.457,0.435,0.0,0.75,0.36,0.59,0.497,0.356,0.403,0.473,0.395,0.505,0.264,0.057,0.473,0.435,0.257,0.391,0.44,0.492,0.643,0.455,0.473,0.844,0.669,0.608,0.6…	0.522,0.454,0.776,0.655,0.782,0.622,0.763,0.326,0.808,0.73,0.661,0.493,0.745,0.844,0.611,0.779,0.643,0.787,0.658,0.643,0.709,0.539,0.569	-0.149	HCM vs. Control	MXE	99562367	99562494	99563187	99563266	99560532	99560695	99563862	99564705	2249
ENSG00000197343	ZNF655	chr7	+							14,27,12,13,17,39,33,16,19,12,19,10,30,8,19,11,18,32,20,13,20,22,26,8,17,17,32,32,11,24,21,5,25,22,36,21,14,49,11,24,32,14,30,30,3,14,20,25,14,14,13,6,15,26,27,6,19,9,3,12,20,24,18,19,14,15,31,24,25,10,46,27,29,12,11,16,15,23,39,13,33,24,13,19,15,24,29,26,17,17,13,17,16,12,21,20,30	7,6,7,13,10,10,12,4,11,14,12,4,9,4,19,9,8,12,10,7,9,4,4,12,7,4,5,16,10,6,11,2,13,10,17,8,18,18,10,12,20,11,16,20,12,3,16,10,10,11,12,3,11,15,29,15,11,7,13,14,8,13,8,14,9,1,12,11,9,16,18,16,10,9,4,9,10,9,18,23,20,12,3,8,14,14,18,10,15,11,5,3,5,17,6,15,9	30,19,55,22,40,21,35,17,25,29,12,29,19,34,20,70,45,54,43,42,53,42,33	13,13,12,8,9,6,7,13,3,2,6,12,4,6,7,13,17,9,13,13,14,20,15	198	178	5.72153e-08	2.6443e-06	0.643,0.802,0.606,0.473,0.604,0.778,0.712,0.782,0.608,0.435,0.587,0.692,0.75,0.643,0.473,0.524,0.669,0.706,0.643,0.625,0.666,0.832,0.854,0.375,0.686,0.793,0.852,0.643,0.497,0.782,0.632,0.692,0.634,0.664,0.656,0.702,0.411,0.71,0.497,0.643,0.59,0.534,0.628,0.574,0.184,0.808,0.529,0.692,0.557,0.534,0.493,0.643,0.551,0.609,0.456,0.264,0.608,0.536,0.172,0.435,0.692,0.624,0.669,0.55,0.583,0.931,0.699,0…	0.675,0.568,0.805,0.712,0.8,0.759,0.818,0.54,0.882,0.929,0.643,0.685,0.81,0.836,0.72,0.829,0.704,0.844,0.748,0.744,0.773,0.654,0.664	-0.127	HCM vs. Control	MXE	99562367	99562494	99563187	99563266	99561887	99561973	99563862	99564705	2250
ENSG00000134313	KIDINS220	chr2	-							58,57,46,41,63,129,79,53,73,56,158,31,75,82,29,16,55,44,75,47,109,86,65,104,39,72,48,134,41,75,66,94,59,110,70,70,7,152,47,63,59,43,76,65,3,34,59,75,36,36,49,28,72,38,110,40,63,23,46,37,68,66,76,106,105,51,60,107,56,51,86,78,100,37,48,10,56,80,84,52,54,29,65,34,48,49,78,23,48,77,79,58,87,76,59,93,110	102,86,77,58,59,112,100,68,128,69,161,60,90,124,46,31,86,43,104,65,112,92,50,136,64,78,65,97,95,65,79,76,66,116,74,88,26,194,42,94,57,69,80,84,28,35,74,103,74,50,76,43,71,51,137,42,64,43,43,39,54,55,65,94,88,59,71,117,69,59,108,129,97,45,44,16,69,94,104,58,97,49,76,31,44,68,110,20,61,82,80,107,113,96,76,120,125	64,38,72,52,62,48,29,2,7,37,7,31,29,36,25,49,61,24,15,42,87,70,17	103,52,108,77,116,56,65,26,37,74,23,70,37,50,64,80,94,70,33,101,113,85,50	198	198	1.57109e-07	6.60235e-06	0.362,0.399,0.374,0.414,0.516,0.535,0.441,0.438,0.363,0.448,0.495,0.341,0.455,0.398,0.387,0.34,0.39,0.506,0.419,0.42,0.493,0.483,0.565,0.433,0.379,0.48,0.425,0.58,0.301,0.536,0.455,0.553,0.472,0.487,0.486,0.443,0.212,0.439,0.528,0.401,0.509,0.384,0.487,0.436,0.097,0.493,0.444,0.421,0.327,0.419,0.392,0.394,0.503,0.427,0.445,0.488,0.496,0.348,0.517,0.487,0.557,0.545,0.539,0.53,0.544,0.464,0.458,0.4…	0.383,0.422,0.4,0.403,0.348,0.462,0.309,0.071,0.159,0.333,0.233,0.307,0.439,0.419,0.281,0.38,0.394,0.255,0.312,0.294,0.435,0.452,0.254	0.109	HCM vs. Control	MXE	8734654	8734753	8736867	8736999	8733443	8733680	8747144	8747201	2452
ENSG00000162601	MYSM1	chr1	-							7,4,5,8,7,12,6,11,17,10,4,3,19,24,12,5,4,15,20,4,4,11,8,22,7,14,16,2,6,5,9,10,13,11,11,19,1,15,15,3,8,4,9,7,6,0,3,20,4,8,13,9,9,16,9,11,7,3,6,1,4,8,21,8,5,17,14,25,2,15,17,6,13,9,3,7,6,4,35,9,6,13,8,2,1,14,7,0,12,10,3,19,11,13,8,15,33	15,11,8,10,10,25,13,23,16,8,17,5,20,37,3,6,8,5,26,9,11,13,27,32,8,15,17,4,18,11,19,15,27,26,20,22,12,31,13,11,10,5,18,14,8,7,6,18,6,11,7,12,21,19,21,8,14,13,5,4,8,10,11,18,16,7,21,25,8,19,33,29,40,14,13,8,14,4,30,32,8,18,7,1,9,9,6,2,17,25,9,16,14,15,14,26,41	31,12,24,35,10,10,8,3,3,24,2,14,12,3,7,17,9,9,6,9,26,14,10	28,11,11,16,20,10,5,3,1,3,1,20,8,11,2,12,5,8,8,11,19,8,8	150	198	3.94199e-07	1.49872e-05	0.381,0.324,0.452,0.514,0.48,0.388,0.379,0.387,0.584,0.623,0.237,0.442,0.556,0.461,0.841,0.524,0.398,0.798,0.504,0.37,0.324,0.528,0.281,0.476,0.536,0.552,0.554,0.398,0.306,0.375,0.385,0.468,0.389,0.358,0.421,0.533,0.099,0.39,0.604,0.265,0.514,0.514,0.398,0.398,0.497,0.0,0.398,0.595,0.468,0.49,0.71,0.497,0.361,0.526,0.361,0.645,0.398,0.233,0.613,0.248,0.398,0.514,0.716,0.37,0.292,0.762,0.468,0.569…	0.594,0.59,0.742,0.743,0.398,0.569,0.679,0.569,0.798,0.913,0.725,0.48,0.664,0.265,0.822,0.652,0.704,0.598,0.497,0.519,0.644,0.698,0.623	-0.182	HCM vs. Control	MXE	58668429	58668566	58668631	58668682	58667846	58667921	58668983	58669038	2559
ENSG00000149131	SERPING1	chr11	+							217,270,254,232,289,79,352,147,254,155,396,65,180,153,224,113,126,368,173,146,238,111,205,143,119,96,649,289,527,130,113,155,116,250,191,150,51,681,192,410,513,215,284,449,58,295,189,245,130,315,155,54,197,131,244,98,131,67,101,76,104,87,266,166,134,252,328,171,221,135,467,547,325,119,198,79,81,221,412,148,414,106,219,327,144,130,577,290,156,212,284,117,495,158,264,300,239	287,242,414,371,474,203,528,190,538,318,263,261,313,203,271,255,267,431,377,310,491,238,353,384,267,289,895,303,772,261,257,326,339,513,387,324,166,864,393,592,678,265,408,612,224,332,280,394,271,359,163,322,500,212,337,297,347,181,235,211,337,225,449,489,291,454,617,380,438,397,971,791,460,325,562,420,385,564,779,448,387,257,342,425,273,272,674,335,312,368,391,316,769,240,374,564,781	619,408,356,631,367,1121,605,465,342,269,246,685,551,581,336,772,583,224,358,282,509,711,158	524,421,351,935,425,992,450,644,434,358,365,594,642,930,466,1147,650,330,396,393,639,810,221	198	198	0	0	0.431,0.527,0.38,0.385,0.379,0.28,0.4,0.436,0.321,0.328,0.601,0.199,0.365,0.43,0.453,0.307,0.321,0.461,0.315,0.32,0.326,0.318,0.367,0.271,0.308,0.249,0.42,0.488,0.406,0.332,0.305,0.322,0.255,0.328,0.33,0.316,0.235,0.441,0.328,0.409,0.431,0.448,0.41,0.423,0.206,0.47,0.403,0.383,0.324,0.467,0.487,0.144,0.283,0.382,0.42,0.248,0.274,0.27,0.301,0.265,0.236,0.279,0.372,0.253,0.315,0.357,0.347,0.31,0.33…	0.542,0.492,0.504,0.403,0.463,0.531,0.573,0.419,0.441,0.429,0.403,0.536,0.462,0.385,0.419,0.402,0.473,0.404,0.475,0.418,0.443,0.467,0.417	-0.108	HCM vs. Control	MXE	57599878	57600377	57606009	57606547	57598248	57598321	57611716	57611936	2706
ENSG00000001631	KRIT1	chr7	-							14,10,13,13,11,6,5,15,6,3,16,5,16,12,4,6,2,8,19,6,4,10,9,16,6,12,19,6,4,3,18,7,8,15,7,5,3,28,8,17,8,13,8,4,1,4,1,14,7,1,6,3,8,10,9,4,14,0,7,1,0,7,9,14,14,15,10,17,20,8,16,12,15,4,5,1,4,10,14,2,21,7,7,8,3,10,11,1,8,14,10,11,8,10,4,15,7	4,1,3,1,3,10,5,2,7,7,11,5,10,5,1,0,2,8,14,4,8,12,2,7,7,6,7,0,4,9,1,5,7,15,9,4,1,10,5,4,2,6,14,5,1,4,1,4,2,6,10,3,3,5,5,0,8,10,1,10,2,7,10,6,2,6,9,10,4,8,13,11,11,2,8,3,13,5,15,7,1,1,4,1,2,0,12,1,10,14,7,8,7,2,4,4,14	9,4,6,4,11,10,2,4,1,7,3,12,2,10,2,5,12,5,4,7,12,12,3	4,11,8,9,18,4,7,5,2,8,1,9,5,6,4,12,9,4,4,13,4,10,3	198	198	0.00106108	0.0133682	0.778,0.909,0.812,0.929,0.786,0.375,0.5,0.882,0.462,0.3,0.593,0.5,0.615,0.706,0.8,1.0,0.5,0.5,0.576,0.6,0.333,0.455,0.818,0.696,0.462,0.667,0.731,1.0,0.5,0.25,0.947,0.583,0.533,0.5,0.438,0.556,0.75,0.737,0.615,0.81,0.8,0.684,0.364,0.444,0.5,0.5,0.5,0.778,0.778,0.143,0.375,0.5,0.727,0.667,0.643,1.0,0.636,0.0,0.875,0.091,0.0,0.5,0.474,0.7,0.875,0.714,0.526,0.63,0.833,0.5,0.552,0.522,0.577,0.667,0.3…	0.692,0.267,0.429,0.308,0.379,0.714,0.222,0.444,0.333,0.467,0.75,0.571,0.286,0.625,0.333,0.294,0.571,0.556,0.5,0.35,0.75,0.545,0.5	0.123	HCM vs. Control	MXE	92244901	92245171	92245426	92245574	92242033	92242137	92245905	92245926	2966
ENSG00000204525	HLA-C	chr6	-							657,166,994,64,30,445,142,31,565,10,927,218,7,925,1101,96,89,1191,8,7,576,221,734,477,37,1059,750,78,973,472,707,7,278,14,523,16,35,1144,457,8,2055,600,1126,861,101,113,233,312,50,19,678,0,111,1053,855,215,9,7,225,40,33,44,95,245,1030,46,13,29,232,259,122,582,85,72,733,663,132,5,1043,6,13,799,637,143,536,15,1124,282,632,592,955,350,1048,751,50,161,26	512,433,589,374,553,441,518,320,600,205,556,315,444,614,753,329,265,881,457,544,468,370,602,719,246,725,610,364,771,399,567,416,463,511,608,355,314,1101,572,546,1177,571,573,540,300,479,441,507,398,562,444,140,408,659,669,359,331,138,262,253,259,386,523,447,759,332,662,347,507,531,1055,671,376,394,740,657,312,411,866,444,461,564,585,650,510,445,849,543,523,505,596,453,928,494,428,605,296	193,1039,2420,163,1069,1705,1587,1059,3516,974,538,1300,674,45,1200,809,1046,928,28,110,992,36,229	601,750,1195,609,740,1260,823,874,1470,519,383,659,729,520,683,923,819,780,284,525,973,643,583	198	132	1.71914e-08	8.87467e-07	0.461,0.204,0.529,0.102,0.035,0.402,0.155,0.061,0.386,0.031,0.526,0.316,0.01,0.501,0.494,0.163,0.183,0.474,0.012,0.009,0.451,0.285,0.448,0.307,0.091,0.493,0.45,0.125,0.457,0.441,0.454,0.011,0.286,0.018,0.364,0.029,0.069,0.409,0.348,0.01,0.538,0.412,0.567,0.515,0.183,0.136,0.26,0.291,0.077,0.022,0.504,0.0,0.154,0.516,0.46,0.285,0.018,0.033,0.364,0.095,0.078,0.071,0.108,0.268,0.475,0.085,0.013,0.05…	0.176,0.48,0.574,0.151,0.491,0.474,0.562,0.447,0.615,0.556,0.484,0.568,0.381,0.055,0.539,0.369,0.46,0.442,0.062,0.123,0.405,0.036,0.208	-0.119	HCM vs. Control	MXE	31269492	31269525	31269965	31270085	31269337	31269385	31270209	31270485	2999
ENSG00000204525	HLA-C	chr6	-							657,166,994,64,30,445,142,31,565,10,927,218,7,925,1101,96,89,1191,8,7,576,221,734,477,37,1059,750,78,973,472,707,7,278,14,523,16,35,1144,457,8,2055,600,1126,861,101,113,233,312,50,19,678,0,111,1053,855,215,9,7,225,40,33,44,95,245,1030,46,13,29,232,259,122,582,85,72,733,663,132,5,1043,6,13,799,637,143,536,15,1124,282,632,592,955,350,1048,751,50,161,26	525,451,608,384,559,462,530,329,612,212,564,332,451,627,763,333,272,894,466,567,472,379,628,741,251,737,627,377,786,406,580,424,472,525,619,372,325,1131,584,565,1203,589,584,556,309,494,455,515,403,581,451,148,417,675,683,369,342,142,265,265,264,396,541,460,771,341,679,354,521,543,1081,686,377,409,750,667,318,423,883,454,476,578,599,664,521,462,872,556,541,515,601,461,950,503,449,634,302	193,1039,2420,163,1069,1705,1587,1059,3516,974,538,1300,674,45,1200,809,1046,928,28,110,992,36,229	605,785,1222,626,754,1298,840,906,1503,528,394,686,747,536,704,943,839,797,295,539,999,658,603	198	150	4.61502e-08	2.18909e-06	0.487,0.218,0.553,0.112,0.039,0.422,0.169,0.067,0.412,0.035,0.555,0.332,0.012,0.528,0.522,0.179,0.199,0.502,0.013,0.009,0.48,0.306,0.47,0.328,0.1,0.521,0.475,0.136,0.484,0.468,0.48,0.012,0.309,0.02,0.39,0.032,0.075,0.434,0.372,0.011,0.564,0.436,0.594,0.54,0.198,0.148,0.28,0.315,0.086,0.024,0.532,0.0,0.168,0.542,0.487,0.306,0.02,0.036,0.391,0.103,0.087,0.078,0.117,0.287,0.503,0.093,0.014,0.058,0.2…	0.195,0.501,0.6,0.165,0.518,0.499,0.589,0.47,0.639,0.583,0.508,0.589,0.406,0.06,0.564,0.394,0.486,0.469,0.067,0.134,0.429,0.04,0.223	-0.123	HCM vs. Control	MXE	31269492	31269543	31269965	31270085	31269337	31269385	31270209	31270485	3000
ENSG00000135218	CD36	chr7	+							397,544,201,598,642,597,1164,436,462,132,474,569,1302,683,458,109,381,823,664,169,595,578,454,272,849,416,465,75,420,381,465,233,942,562,782,787,15,665,975,538,506,240,304,249,87,47,240,556,272,648,947,736,668,112,208,552,581,337,358,364,204,512,734,798,605,1142,298,1116,725,880,565,461,543,232,530,154,666,742,263,457,600,145,560,134,343,320,1198,205,711,279,259,1259,746,341,885,582,1045	1252,1176,669,1229,1818,1962,2587,1747,2037,1405,2580,1196,2991,1842,1282,670,1550,1867,1854,1015,1485,1511,1065,1455,1874,1840,1123,591,1119,1457,2135,1206,2489,2384,2415,1873,187,2514,1832,1314,1391,1108,1000,1235,396,714,1272,1458,1377,1804,1933,1651,1888,1371,1249,1504,1884,1305,1410,1128,1217,1503,2337,2120,2532,1842,1397,3068,2299,2439,2516,1830,2377,1344,1296,523,2675,2470,1550,1738,1760,8…	977,1058,133,1303,732,564,909,84,301,638,419,665,1313,1193,257,872,904,405,693,1168,821,1587,667	1718,1452,658,1903,1614,889,1184,524,887,1404,768,1395,1969,2181,995,1183,1102,978,1323,2036,2256,2068,1151	193	198	0	0	0.245,0.322,0.236,0.333,0.266,0.238,0.316,0.204,0.189,0.088,0.159,0.328,0.309,0.276,0.268,0.143,0.201,0.311,0.269,0.146,0.291,0.282,0.304,0.161,0.317,0.188,0.298,0.115,0.278,0.212,0.183,0.165,0.28,0.195,0.249,0.301,0.076,0.213,0.353,0.296,0.272,0.182,0.238,0.171,0.184,0.063,0.162,0.281,0.169,0.269,0.334,0.314,0.266,0.077,0.146,0.274,0.24,0.209,0.207,0.249,0.147,0.259,0.244,0.279,0.197,0.389,0.18,…	0.368,0.428,0.172,0.413,0.318,0.394,0.441,0.141,0.258,0.318,0.359,0.328,0.406,0.359,0.209,0.431,0.457,0.298,0.35,0.37,0.272,0.44,0.373	-0.108	HCM vs. Control	MXE	80646087	80646181	80646651	80646860	80602149	80602379	80656539	80656700	3035
ENSG00000135218	CD36	chr7	+							397,544,201,598,642,597,1164,436,462,132,474,569,1302,683,458,109,381,823,664,169,595,578,454,272,849,416,465,75,420,381,465,233,942,562,782,787,15,665,975,537,506,240,304,249,87,47,240,556,272,648,947,736,668,112,208,551,581,337,358,364,204,512,734,798,605,1142,298,1116,725,880,565,461,543,231,530,154,667,742,263,457,600,145,560,134,343,320,1198,205,711,279,259,1259,746,341,885,582,1045	1247,1327,778,1409,1853,1939,2574,1927,2060,1628,2611,1315,3219,1938,1354,737,1723,2097,2039,1067,1762,1682,1278,1622,2063,1972,1248,601,1340,1438,2225,1327,2759,2483,2506,1993,241,2602,1914,1344,1496,1269,1022,1180,433,717,1265,1572,1549,1878,2115,1931,2224,1399,1249,1678,2114,1329,1659,1217,1368,1581,2537,2290,2855,1936,1600,3094,2301,2657,2827,1919,2390,1468,1440,668,2995,2605,1592,1961,1690,8…	977,1058,133,1303,732,564,909,84,301,638,419,665,1313,1193,257,872,904,405,693,1168,821,1587,667	1790,1504,688,2092,1613,900,1226,521,1001,1421,826,1452,2066,2311,1087,1211,1133,1014,1430,2292,2254,2212,1201	193	198	0	0	0.246,0.296,0.21,0.303,0.262,0.24,0.317,0.188,0.187,0.077,0.157,0.307,0.293,0.266,0.258,0.132,0.185,0.287,0.25,0.14,0.257,0.261,0.267,0.147,0.297,0.178,0.277,0.113,0.243,0.214,0.177,0.153,0.259,0.188,0.243,0.288,0.06,0.208,0.343,0.291,0.258,0.162,0.234,0.178,0.171,0.063,0.163,0.266,0.153,0.261,0.315,0.281,0.236,0.076,0.146,0.252,0.22,0.206,0.181,0.235,0.133,0.249,0.229,0.263,0.179,0.377,0.16,0.27…	0.359,0.419,0.165,0.39,0.318,0.391,0.432,0.142,0.236,0.315,0.342,0.32,0.395,0.346,0.195,0.425,0.45,0.291,0.332,0.343,0.272,0.424,0.363	-0.111	HCM vs. Control	MXE	80646087	80646181	80661062	80661210	80602149	80602379	80662989	80663169	3036
ENSG00000135596	MICAL1	chr6	-							12,11,8,7,13,2,10,7,7,9,12,2,7,5,5,2,4,12,6,3,16,4,6,7,5,7,21,7,10,6,2,0,1,10,3,6,0,34,9,11,13,6,9,8,3,2,9,24,8,6,9,3,11,8,10,2,3,2,0,3,3,2,13,3,4,6,16,9,18,11,17,16,5,10,6,1,13,16,12,7,8,6,4,6,0,7,11,8,9,4,5,7,10,2,11,3,22	4,25,19,4,4,0,7,5,2,2,24,0,1,5,12,2,1,24,2,8,2,0,4,5,0,4,18,8,16,0,1,1,3,1,1,2,14,21,1,11,25,7,19,22,20,7,12,6,3,9,8,0,5,3,18,1,0,0,1,1,4,1,1,0,2,4,7,2,0,3,12,9,10,2,3,1,0,2,2,1,8,9,10,16,1,13,28,15,3,8,8,1,9,2,9,8,0	13,3,20,20,10,8,15,16,11,6,6,9,17,15,7,27,8,19,4,5,26,11,8	15,16,43,14,12,15,19,10,29,5,7,8,10,11,17,14,7,5,4,21,12,27,8	198	198	0.000381588	0.00574103	0.75,0.306,0.296,0.636,0.765,1.0,0.588,0.583,0.778,0.818,0.333,1.0,0.875,0.5,0.294,0.5,0.8,0.333,0.75,0.273,0.889,1.0,0.6,0.583,1.0,0.636,0.538,0.467,0.385,1.0,0.667,0.0,0.25,0.909,0.75,0.75,0.0,0.618,0.9,0.5,0.342,0.462,0.321,0.267,0.13,0.222,0.429,0.8,0.727,0.4,0.529,1.0,0.688,0.727,0.357,0.667,1.0,1.0,0.0,0.75,0.429,0.667,0.929,1.0,0.667,0.6,0.696,0.818,1.0,0.786,0.586,0.64,0.333,0.833,0.667,0…	0.464,0.158,0.317,0.588,0.455,0.348,0.441,0.615,0.275,0.545,0.462,0.529,0.63,0.577,0.292,0.659,0.533,0.792,0.5,0.192,0.684,0.289,0.5	0.125	HCM vs. Control	MXE	109450299	109450557	109451599	109451700	109449969	109450085	109452245	109452401	3868
ENSG00000090554	FLT3LG	chr19	+							2,15,13,9,1,5,7,6,3,5,3,0,0,2,12,1,2,5,2,2,1,0,1,1,2,6,5,5,12,1,0,0,1,3,5,2,8,8,11,11,19,6,6,9,9,1,9,2,2,9,6,0,7,2,6,2,0,0,0,2,2,0,5,0,0,3,2,1,1,2,4,4,3,0,0,0,0,3,1,2,1,7,6,3,3,6,6,18,3,2,4,1,5,10,3,1,0	7,5,5,9,3,7,11,3,9,2,1,7,3,2,5,6,1,9,6,8,6,1,3,7,3,3,7,15,24,0,5,5,3,5,1,10,8,14,10,8,10,2,10,9,7,2,10,4,1,4,6,1,10,3,3,0,2,1,5,2,0,2,6,1,3,3,9,4,3,4,17,5,6,2,11,5,1,4,3,3,6,3,7,6,1,2,9,4,3,2,5,1,2,3,7,5,3	10,5,4,0,4,22,6,12,14,1,1,3,8,11,16,8,2,1,2,7,8,5,1	4,7,8,3,3,6,9,9,15,1,0,3,7,4,3,1,3,3,2,3,4,10,0	198	168	0.000498091	0.00720256	0.195,0.718,0.688,0.459,0.22,0.377,0.351,0.629,0.22,0.68,0.718,0.0,0.0,0.459,0.671,0.124,0.629,0.32,0.22,0.175,0.124,0.0,0.22,0.108,0.361,0.629,0.377,0.22,0.298,1.0,0.0,0.0,0.22,0.337,0.809,0.145,0.459,0.327,0.483,0.538,0.617,0.718,0.337,0.459,0.522,0.298,0.433,0.298,0.629,0.656,0.459,0.0,0.373,0.361,0.629,1.0,0.0,0.0,0.0,0.459,1.0,0.0,0.414,0.0,0.0,0.459,0.159,0.175,0.22,0.298,0.166,0.404,0.298,…	0.68,0.377,0.298,0.0,0.531,0.757,0.361,0.531,0.442,0.459,1.0,0.459,0.492,0.7,0.819,0.872,0.361,0.22,0.459,0.664,0.629,0.298,1.0	-0.178	HCM vs. Control	MXE	49480297	49480476	49480551	49480620	49478962	49479047	49486014	49486231	3908
ENSG00000196569	LAMA2	chr6	+							27,16,7,18,12,13,46,23,26,9,63,12,30,21,8,4,6,34,45,14,20,36,9,45,6,5,43,29,35,13,22,10,13,44,35,23,0,110,22,23,11,22,25,42,2,24,6,31,8,14,16,16,15,5,29,18,11,2,5,4,16,16,37,17,23,51,21,72,12,15,34,86,44,0,12,4,22,40,66,7,45,6,21,6,7,8,24,4,5,37,11,23,15,8,25,56,110	101,72,83,138,90,203,159,139,143,142,187,107,187,234,59,39,100,99,177,54,182,243,162,196,109,165,150,156,144,141,189,234,188,215,159,90,32,327,89,180,80,116,118,123,24,133,116,172,78,70,85,81,98,83,142,105,135,80,105,78,154,144,173,259,246,164,172,286,45,96,241,292,231,50,53,52,121,120,193,96,248,56,122,67,68,70,152,76,87,165,133,151,192,205,108,246,267	45,35,40,118,44,31,31,15,12,13,16,28,31,29,2,135,29,19,7,49,82,101,7	150,105,144,227,152,177,144,29,29,50,14,112,91,146,38,274,133,57,42,135,229,160,83	198	198	1.54321e-14	1.91899e-12	0.211,0.182,0.078,0.115,0.118,0.06,0.224,0.142,0.154,0.06,0.252,0.101,0.138,0.082,0.119,0.093,0.057,0.256,0.203,0.206,0.099,0.129,0.053,0.187,0.052,0.029,0.223,0.157,0.196,0.084,0.104,0.041,0.065,0.17,0.18,0.204,0.0,0.252,0.198,0.113,0.121,0.159,0.175,0.255,0.077,0.153,0.049,0.153,0.093,0.167,0.158,0.165,0.133,0.057,0.17,0.146,0.075,0.024,0.045,0.049,0.094,0.1,0.176,0.062,0.086,0.237,0.109,0.201,…	0.231,0.25,0.217,0.342,0.224,0.149,0.177,0.341,0.293,0.206,0.533,0.2,0.254,0.166,0.05,0.33,0.179,0.25,0.143,0.266,0.264,0.387,0.078	-0.108	HCM vs. Control	MXE	129297684	129297865	129312860	129313097	129291613	129291720	129314654	129314798	4025
ENSG00000196569	LAMA2	chr6	+							24,26,32,34,34,48,28,25,45,32,66,19,47,24,27,8,23,23,48,25,43,62,24,32,16,32,33,2,19,25,38,52,45,70,35,28,11,71,26,40,17,27,24,30,5,15,31,36,18,17,31,22,33,27,32,10,37,26,36,16,52,31,44,53,52,34,58,62,35,41,85,67,45,41,32,12,60,46,45,40,50,10,20,13,32,26,50,8,15,31,28,42,38,29,26,38,72	6,3,6,1,3,6,3,0,7,2,42,5,2,53,0,0,1,4,4,4,5,0,1,2,0,6,3,0,5,0,1,6,4,4,3,4,0,7,2,0,0,8,0,3,2,0,2,5,4,0,1,0,3,2,8,7,4,0,0,4,1,3,3,4,1,2,2,17,4,1,3,1,6,2,1,1,7,13,14,3,8,7,3,0,2,2,6,0,2,4,1,4,0,2,7,2,16	29,20,21,43,23,37,12,3,14,18,20,24,26,29,10,52,23,22,12,37,59,32,15	5,4,32,43,17,1,7,6,22,6,1,3,2,4,3,48,17,17,2,9,31,11,47	111	198	0	0	0.877,0.939,0.905,0.984,0.953,0.935,0.943,1.0,0.92,0.966,0.737,0.871,0.977,0.447,1.0,1.0,0.976,0.911,0.955,0.918,0.939,1.0,0.977,0.966,1.0,0.905,0.952,1.0,0.871,1.0,0.985,0.939,0.953,0.969,0.954,0.926,1.0,0.948,0.959,1.0,1.0,0.858,1.0,0.947,0.817,1.0,0.965,0.928,0.889,1.0,0.982,1.0,0.952,0.96,0.877,0.718,0.943,1.0,1.0,0.877,0.989,0.949,0.963,0.959,0.989,0.968,0.981,0.867,0.94,0.987,0.981,0.992,0.…	0.912,0.899,0.539,0.641,0.707,0.985,0.754,0.471,0.532,0.843,0.973,0.935,0.959,0.928,0.856,0.659,0.707,0.698,0.915,0.88,0.772,0.838,0.363	0.167	HCM vs. Control	MXE	129475389	129475401	129478692	129478813	129473213	129473352	129486473	129486622	4034
ENSG00000118518	RNF146	chr6	+							17,12,5,12,9,17,30,11,20,17,26,10,15,9,5,9,6,11,21,22,9,11,5,23,9,7,29,2,11,13,22,8,31,25,16,21,4,49,8,19,13,5,22,14,7,8,11,21,8,10,15,13,7,14,21,9,9,6,14,7,16,5,20,27,14,12,18,37,30,28,27,22,20,13,25,6,39,21,40,28,25,3,10,14,3,6,31,4,5,14,14,10,19,17,14,20,48	10,8,6,6,2,5,5,2,3,4,6,0,2,7,0,3,2,5,8,3,7,8,4,11,10,2,10,0,5,13,8,5,6,8,4,8,2,17,5,5,6,2,12,6,1,1,0,14,5,2,4,4,6,6,5,3,7,2,4,4,4,5,2,13,5,1,3,11,13,4,8,16,8,5,3,4,5,8,19,9,4,2,5,4,6,2,4,0,0,4,9,6,5,11,5,4,14	13,8,10,10,36,12,10,5,7,9,2,19,9,13,2,36,10,19,11,3,31,9,12	11,4,20,17,14,4,11,6,5,3,2,8,3,8,3,14,10,6,12,2,10,16,5	198	198	4.16848e-06	0.000119367	0.63,0.6,0.455,0.667,0.818,0.773,0.857,0.846,0.87,0.81,0.812,1.0,0.882,0.563,1.0,0.75,0.75,0.688,0.724,0.88,0.563,0.579,0.556,0.676,0.474,0.778,0.744,1.0,0.688,0.5,0.733,0.615,0.838,0.758,0.8,0.724,0.667,0.742,0.615,0.792,0.684,0.714,0.647,0.7,0.875,0.889,1.0,0.6,0.615,0.833,0.789,0.765,0.538,0.7,0.808,0.75,0.563,0.75,0.778,0.636,0.8,0.5,0.909,0.675,0.737,0.923,0.857,0.771,0.698,0.875,0.771,0.579…	0.542,0.667,0.333,0.37,0.72,0.75,0.476,0.455,0.583,0.75,0.5,0.704,0.75,0.619,0.4,0.72,0.5,0.76,0.478,0.6,0.756,0.36,0.706	0.151	HCM vs. Control	MXE	127282286	127282395	127285207	127285348	127280230	127280340	127286049	127286177	4193
ENSG00000291102	GUSBP1	chr5	+							3,17,15,2,3,6,7,4,8,5,11,2,9,9,21,1,14,17,0,1,12,0,7,5,2,8,4,15,8,4,6,0,1,2,2,3,1,7,5,23,15,2,17,10,7,5,20,6,12,10,34,0,2,5,15,0,0,2,5,4,2,0,6,0,4,5,4,1,4,0,6,4,8,3,2,2,0,0,2,0,10,21,4,5,13,11,8,19,2,4,7,3,13,8,1,4,2	20,5,16,10,18,14,7,17,17,7,22,14,12,20,13,0,16,16,11,11,18,24,17,18,7,20,15,2,7,13,17,15,26,25,12,9,5,28,19,19,20,15,6,15,5,10,15,12,18,10,18,7,17,9,10,8,18,8,13,6,3,26,18,12,12,19,11,11,18,15,15,11,19,8,9,6,10,22,23,18,8,15,13,11,22,12,24,18,27,5,8,4,12,8,1,9,33	12,11,12,3,17,13,9,5,15,1,6,23,6,6,15,4,9,0,0,12,2,13,3	10,9,11,14,10,19,9,5,13,7,9,11,6,10,4,7,6,9,6,14,15,15,9	165	183	0.000323749	0.00500465	0.143,0.79,0.51,0.182,0.156,0.322,0.526,0.207,0.343,0.442,0.357,0.137,0.454,0.333,0.642,1.0,0.493,0.541,0.0,0.092,0.425,0.0,0.314,0.236,0.241,0.307,0.228,0.893,0.559,0.254,0.281,0.0,0.041,0.081,0.156,0.27,0.182,0.217,0.226,0.573,0.454,0.129,0.759,0.425,0.608,0.357,0.597,0.357,0.425,0.526,0.677,0.0,0.115,0.381,0.625,0.0,0.0,0.217,0.299,0.425,0.425,0.0,0.27,0.0,0.27,0.226,0.287,0.092,0.198,0.0,0.30…	0.571,0.575,0.547,0.192,0.653,0.431,0.526,0.526,0.561,0.137,0.425,0.699,0.526,0.4,0.806,0.388,0.625,0.0,0.0,0.487,0.129,0.49,0.27	-0.113	HCM vs. Control	MXE	21459677	21459743	21461782	21461866	21459451	21459584	21473356	21474717	4203
ENSG00000078269	SYNJ2	chr6	+							19,10,8,4,12,12,7,14,11,8,42,4,8,21,3,4,13,8,6,11,12,20,5,7,1,5,10,32,9,10,11,6,5,10,2,11,6,30,5,11,12,3,7,26,5,5,8,4,6,14,10,4,8,8,22,3,8,4,3,7,1,2,6,3,13,7,18,16,6,7,21,22,19,1,2,1,2,0,17,6,16,8,4,12,5,7,13,14,7,9,17,2,13,13,8,14,7	33,31,21,4,18,23,29,20,28,16,46,6,16,33,4,4,9,23,24,21,15,17,13,26,7,14,24,22,14,15,17,13,10,25,12,14,13,61,13,15,16,19,25,24,10,22,10,17,20,17,15,17,7,9,26,7,18,13,8,8,7,13,23,19,26,13,19,15,17,14,25,29,26,9,7,4,16,20,36,10,27,15,19,11,8,10,27,17,14,18,25,12,23,16,21,15,44	19,11,33,20,19,12,9,3,12,12,4,8,7,6,10,25,25,13,14,10,19,11,4	22,8,55,34,25,10,27,1,10,24,8,10,3,4,12,43,46,13,12,22,31,15,12	198	181	0.00348086	0.0350148	0.345,0.228,0.258,0.478,0.379,0.323,0.181,0.39,0.264,0.314,0.455,0.379,0.314,0.368,0.407,0.478,0.569,0.241,0.186,0.324,0.422,0.518,0.26,0.198,0.116,0.246,0.276,0.571,0.37,0.379,0.372,0.297,0.314,0.268,0.132,0.418,0.297,0.31,0.26,0.401,0.407,0.126,0.204,0.498,0.314,0.172,0.422,0.177,0.215,0.429,0.379,0.177,0.511,0.448,0.436,0.281,0.289,0.22,0.255,0.444,0.116,0.123,0.193,0.126,0.314,0.33,0.464,0.49…	0.441,0.557,0.354,0.35,0.41,0.523,0.234,0.733,0.523,0.314,0.314,0.422,0.681,0.578,0.432,0.347,0.332,0.478,0.516,0.294,0.359,0.401,0.234	-0.113	HCM vs. Control	MXE	158066443	158066635	158068646	158068728	158064825	158064991	158069532	158069673	4475
ENSG00000168386	FILIP1L	chr3	-							34,24,40,106,63,64,68,25,50,13,49,37,75,139,25,11,15,20,94,9,39,76,57,99,24,56,55,3,31,21,30,36,93,57,17,75,1,96,31,41,41,26,51,25,12,6,55,36,33,19,35,25,13,22,32,38,66,18,13,32,71,42,83,97,31,48,107,61,51,23,128,86,40,25,51,14,32,27,9,56,64,26,45,15,21,23,40,10,43,44,23,80,35,36,42,60,88	20,18,31,51,28,71,59,19,76,7,93,19,81,118,29,18,33,30,64,6,38,45,50,86,30,47,43,13,49,52,40,45,98,53,13,52,0,56,26,42,46,40,44,44,13,13,87,45,27,16,50,27,9,20,23,21,41,41,22,25,67,43,69,109,76,51,127,44,28,24,143,80,45,22,45,9,40,26,30,57,61,16,44,6,36,17,39,9,28,40,24,62,86,53,40,58,79	50,4,2,3,6,2,3,4,0,14,1,36,4,31,10,1,1,0,21,3,6,10,3	35,8,36,11,30,5,3,1,5,32,7,39,4,37,6,9,17,10,18,8,18,7,10	198	198	3.89314e-06	0.000112749	0.63,0.571,0.563,0.675,0.692,0.474,0.535,0.568,0.397,0.65,0.345,0.661,0.481,0.541,0.463,0.379,0.312,0.4,0.595,0.6,0.506,0.628,0.533,0.535,0.444,0.544,0.561,0.188,0.387,0.288,0.429,0.444,0.487,0.518,0.567,0.591,1.0,0.632,0.544,0.494,0.471,0.394,0.537,0.362,0.48,0.316,0.387,0.444,0.55,0.543,0.412,0.481,0.591,0.524,0.582,0.644,0.617,0.305,0.371,0.561,0.514,0.494,0.546,0.471,0.29,0.485,0.457,0.581,0.…	0.588,0.333,0.053,0.214,0.167,0.286,0.5,0.8,0.0,0.304,0.125,0.48,0.5,0.456,0.625,0.1,0.056,0.0,0.538,0.273,0.25,0.588,0.231	0.18	HCM vs. Control	MXE	99848294	99851070	99924229	99924408	99828810	99830605	99929855	99930029	4607
ENSG00000168970	JMJD7-PLA2G4B	chr15	+							9,28,34,13,15,11,8,4,6,8,28,0,4,9,15,2,5,19,5,12,5,2,5,5,10,7,7,19,18,8,1,1,3,6,3,10,16,22,8,21,30,5,12,12,20,4,4,9,1,14,11,0,6,9,6,1,2,3,1,11,4,3,10,16,8,18,20,7,2,3,28,12,4,0,7,15,3,7,7,13,20,12,12,6,4,7,18,13,7,5,15,3,3,2,3,9,1	27,21,33,12,12,11,8,4,18,20,16,3,16,9,10,3,10,18,7,14,6,0,17,10,2,6,12,17,23,11,9,2,4,4,9,4,22,39,6,21,51,3,18,23,15,17,17,1,4,18,19,6,9,9,14,3,1,3,2,10,7,3,11,8,11,9,19,7,2,14,24,15,6,14,13,14,2,10,10,16,20,1,10,8,14,9,21,24,12,20,8,7,6,13,22,16,0	23,6,11,2,11,20,16,7,5,12,14,14,1,10,19,7,17,10,12,12,14,11,3	22,13,5,2,6,16,8,6,8,16,6,10,6,7,16,11,1,15,4,4,10,16,1	137	197	0.000735475	0.00992437	0.324,0.657,0.597,0.609,0.643,0.59,0.59,0.59,0.324,0.365,0.716,0.0,0.264,0.59,0.683,0.489,0.418,0.603,0.507,0.552,0.545,1.0,0.297,0.418,0.878,0.627,0.456,0.616,0.529,0.511,0.138,0.418,0.519,0.683,0.324,0.782,0.511,0.448,0.657,0.59,0.458,0.706,0.489,0.429,0.657,0.253,0.253,0.928,0.264,0.528,0.454,0.0,0.489,0.59,0.381,0.324,0.742,0.59,0.418,0.613,0.451,0.59,0.567,0.742,0.511,0.742,0.602,0.59,0.59,0…	0.601,0.399,0.76,0.59,0.725,0.643,0.742,0.627,0.473,0.519,0.77,0.668,0.193,0.673,0.631,0.478,0.961,0.489,0.812,0.812,0.668,0.497,0.812	-0.12	HCM vs. Control	MXE	41842553	41842591	41843125	41843223	41842192	41842276	41843675	41843811	4930
ENSG00000112306	RPS12	chr6	+							31,51,40,35,14,45,26,26,56,24,109,16,25,79,97,59,46,57,30,17,26,38,31,8,24,29,23,64,33,30,16,17,24,20,32,16,41,62,30,75,42,51,49,44,17,19,100,28,72,44,93,17,61,55,54,23,28,22,26,39,22,8,33,15,14,36,29,14,21,11,52,15,18,24,26,14,13,10,37,24,80,60,51,48,42,28,52,59,42,45,46,8,31,24,1,34,13	66,61,73,57,81,72,109,76,118,87,68,59,104,89,113,95,62,90,90,76,67,69,101,99,96,69,104,73,87,84,108,79,116,71,93,75,64,149,92,137,84,46,54,91,39,69,138,80,95,73,83,78,113,79,63,71,102,56,66,69,94,92,77,116,104,84,96,74,79,82,203,90,67,68,76,113,84,75,135,123,81,76,84,72,86,67,92,68,75,102,87,86,142,76,81,104,145	56,57,63,45,57,60,42,28,137,17,39,54,68,52,62,82,52,43,25,76,48,69,64	57,61,89,139,56,83,45,98,213,56,39,74,233,146,60,184,66,55,37,94,113,176,61	150	198	5.31556e-08	2.48473e-06	0.383,0.525,0.42,0.448,0.186,0.452,0.239,0.311,0.385,0.267,0.679,0.264,0.241,0.54,0.531,0.45,0.495,0.455,0.306,0.228,0.339,0.421,0.288,0.096,0.248,0.357,0.226,0.536,0.334,0.32,0.164,0.221,0.215,0.271,0.312,0.22,0.458,0.355,0.301,0.419,0.398,0.594,0.545,0.39,0.365,0.267,0.489,0.316,0.5,0.443,0.597,0.223,0.416,0.479,0.531,0.3,0.266,0.341,0.342,0.427,0.236,0.103,0.361,0.146,0.151,0.361,0.285,0.2,0.2…	0.565,0.552,0.483,0.299,0.573,0.488,0.552,0.274,0.459,0.286,0.569,0.491,0.278,0.32,0.577,0.37,0.51,0.508,0.471,0.516,0.359,0.341,0.581	-0.117	HCM vs. Control	MXE	132814731	132814782	132814971	132815224	132814568	132814613	132816460	132816563	4945
ENSG00000198478	SH3BGRL2	chr6	+							0,10,3,0,1,2,3,1,2,3,11,1,0,3,6,0,2,5,5,0,2,3,2,2,1,0,7,3,3,1,5,0,4,8,2,4,0,12,0,10,3,9,2,3,1,0,2,6,1,0,6,2,0,6,0,1,6,0,0,0,0,4,2,1,7,6,4,4,2,4,5,6,2,0,2,0,3,3,1,1,4,0,1,1,2,0,12,0,0,1,1,0,3,3,4,1,5	5,22,13,8,19,12,21,7,8,9,17,11,5,12,6,3,6,9,5,7,21,9,6,17,20,9,28,1,14,6,17,9,5,16,11,17,6,22,6,8,6,7,11,9,2,8,4,20,7,3,4,2,9,16,14,11,10,15,10,6,6,8,6,8,12,12,14,30,20,12,16,20,21,2,9,2,17,18,19,12,16,2,7,2,8,5,27,2,6,15,8,12,11,12,17,12,14	13,5,17,9,5,24,9,4,3,10,3,9,5,1,3,24,11,2,3,8,7,18,2	17,13,22,48,16,23,14,10,8,11,7,27,9,12,3,50,23,7,8,23,39,23,1	198	180	3.39276e-09	1.9912e-07	0.0,0.292,0.173,0.0,0.046,0.132,0.115,0.115,0.185,0.233,0.37,0.076,0.0,0.185,0.476,0.0,0.233,0.336,0.476,0.0,0.08,0.233,0.233,0.097,0.043,0.0,0.185,0.732,0.163,0.132,0.211,0.0,0.421,0.312,0.142,0.176,0.0,0.331,0.0,0.532,0.312,0.539,0.142,0.233,0.312,0.0,0.312,0.214,0.115,0.0,0.577,0.476,0.0,0.254,0.0,0.076,0.353,0.0,0.0,0.0,0.0,0.312,0.233,0.102,0.347,0.312,0.206,0.108,0.083,0.233,0.221,0.214,0.0…	0.41,0.259,0.413,0.146,0.221,0.487,0.369,0.267,0.254,0.452,0.28,0.233,0.336,0.07,0.476,0.304,0.303,0.206,0.254,0.24,0.14,0.416,0.645	-0.142	HCM vs. Control	MXE	79673613	79673799	79696484	79696565	79631328	79631506	79699497	79703655	5200
ENSG00000113648	MACROH2A1	chr5	-							109,120,127,74,121,139,139,87,107,79,126,51,130,131,148,82,93,125,87,98,81,85,128,106,92,108,82,156,102,95,104,65,69,92,116,62,119,235,82,151,122,65,95,118,92,157,135,97,108,132,96,43,117,137,149,68,73,68,67,88,74,82,125,102,101,63,126,87,61,88,261,94,100,104,96,95,81,106,137,90,115,101,112,135,75,105,163,146,109,112,117,102,101,107,68,106,83	13,12,6,6,15,12,12,10,13,8,17,5,4,30,11,3,7,21,12,7,10,4,16,9,12,9,12,8,22,22,15,11,12,22,25,16,15,36,12,20,26,13,13,20,8,10,14,16,17,9,4,4,22,23,17,2,10,4,2,7,7,13,17,8,13,4,16,21,12,18,22,15,13,7,21,5,15,23,26,17,5,15,7,15,14,17,18,20,15,13,11,7,18,10,10,18,17	153,102,138,134,125,98,128,71,156,65,51,139,110,110,140,134,115,114,80,118,148,161,101	15,31,54,52,20,32,37,20,102,26,19,24,26,20,11,111,42,46,21,50,54,39,56	198	198	0	0	0.893,0.909,0.955,0.925,0.89,0.921,0.921,0.897,0.892,0.908,0.881,0.911,0.97,0.814,0.931,0.965,0.93,0.856,0.879,0.933,0.89,0.955,0.889,0.922,0.885,0.923,0.872,0.951,0.823,0.812,0.874,0.855,0.852,0.807,0.823,0.795,0.888,0.867,0.872,0.883,0.824,0.833,0.88,0.855,0.92,0.94,0.906,0.858,0.864,0.936,0.96,0.915,0.842,0.856,0.898,0.971,0.88,0.944,0.971,0.926,0.914,0.863,0.88,0.927,0.886,0.94,0.887,0.806,0.…	0.911,0.767,0.719,0.72,0.862,0.754,0.776,0.78,0.605,0.714,0.729,0.853,0.809,0.846,0.927,0.547,0.732,0.713,0.792,0.702,0.733,0.805,0.643	0.13	HCM vs. Control	MXE	135352945	135353045	135360496	135360607	135345967	135346057	135369405	135369603	5554
ENSG00000247828	TMEM161B-DT	chr5	+							35,36,0,39,36,21,52,35,68,32,17,23,28,24,52,0,42,20,0,23,28,49,22,16,26,17,34,16,17,22,29,30,46,42,35,33,68,79,29,31,25,14,0,50,49,17,25,21,18,30,27,44,50,69,28,22,25,26,33,28,2,34,36,15,43,45,0,15,29,0,60,26,40,13,35,39,27,42,18,19,25,18,19,31,35,14,36,9,53,26,22,45,24,42,11,50,54	17,9,25,13,12,7,11,25,13,46,19,12,37,31,6,31,6,29,23,14,14,18,24,17,37,16,22,22,4,10,35,22,27,16,32,36,9,32,15,18,42,14,10,20,8,5,12,24,17,28,20,26,25,38,12,19,26,20,24,16,38,26,30,18,34,17,24,17,6,28,35,26,21,33,22,22,18,20,21,27,13,10,14,8,9,21,14,10,14,25,24,13,29,25,25,21,43	23,27,21,25,50,0,23,25,24,21,10,49,32,68,25,29,9,15,18,27,35,22,17	27,26,28,30,70,30,22,11,70,20,22,19,106,50,42,50,22,35,20,31,46,43,14	164	198	4.09288e-06	0.000117651	0.713,0.828,0.0,0.784,0.784,0.784,0.851,0.628,0.863,0.456,0.519,0.698,0.477,0.483,0.913,0.0,0.894,0.454,0.0,0.665,0.707,0.767,0.525,0.532,0.459,0.562,0.651,0.468,0.837,0.726,0.5,0.622,0.673,0.76,0.569,0.525,0.901,0.749,0.7,0.675,0.418,0.547,0.0,0.751,0.881,0.804,0.716,0.514,0.561,0.564,0.62,0.671,0.707,0.687,0.738,0.583,0.537,0.611,0.624,0.679,0.06,0.612,0.592,0.502,0.604,0.762,0.0,0.516,0.854,0.…	0.507,0.556,0.475,0.502,0.463,0.0,0.558,0.733,0.293,0.559,0.354,0.757,0.267,0.621,0.418,0.412,0.331,0.341,0.521,0.513,0.479,0.382,0.594	0.138	HCM vs. Control	MXE	88282041	88282106	88410072	88410194	88270525	88270585	88436272	88436672	5591
ENSG00000154153	RETREG1	chr5	-							33,37,41,64,43,77,48,41,49,43,48,12,94,47,21,15,19,29,86,12,48,59,50,45,53,43,64,7,32,27,58,34,62,55,25,53,2,82,46,36,39,47,61,19,2,9,29,46,31,61,56,22,46,25,29,42,59,42,21,26,57,73,77,68,47,27,43,72,60,63,75,56,51,24,42,10,30,75,21,47,81,14,33,20,25,17,91,15,58,43,25,70,48,52,51,48,123	134,95,103,126,170,125,146,134,139,169,160,83,279,276,72,45,79,156,369,69,175,175,184,176,227,171,169,25,104,145,264,240,256,272,216,236,18,290,142,154,96,120,111,94,18,35,96,218,122,132,147,185,195,118,81,117,200,102,101,102,182,211,332,275,296,226,165,317,262,252,270,172,223,141,155,48,273,219,192,243,197,45,143,24,78,68,181,31,125,102,147,415,340,223,227,223,532	108,45,17,124,55,36,63,4,20,28,30,32,73,82,53,60,55,34,58,48,51,64,16	187,137,45,203,190,74,97,18,24,49,46,90,138,298,110,60,59,54,99,65,160,149,195	198	184	4.11782e-13	4.24173e-11	0.186,0.266,0.27,0.321,0.19,0.364,0.234,0.221,0.247,0.191,0.218,0.118,0.238,0.137,0.213,0.237,0.183,0.147,0.178,0.139,0.203,0.239,0.202,0.192,0.178,0.189,0.26,0.206,0.222,0.148,0.17,0.116,0.184,0.158,0.097,0.173,0.094,0.208,0.231,0.178,0.274,0.267,0.338,0.158,0.094,0.193,0.219,0.164,0.191,0.3,0.261,0.1,0.18,0.164,0.25,0.25,0.215,0.277,0.162,0.192,0.225,0.243,0.177,0.187,0.129,0.1,0.195,0.174,0.17…	0.349,0.234,0.26,0.362,0.212,0.311,0.376,0.171,0.436,0.347,0.377,0.248,0.33,0.204,0.309,0.482,0.464,0.369,0.353,0.407,0.229,0.285,0.071	-0.111	HCM vs. Control	MXE	16481008	16481093	16483345	16483472	16478033	16478987	16565762	16565793	6140
ENSG00000088367	EPB41L1	chr20	+							9,7,4,6,7,12,14,5,10,4,15,3,7,8,6,7,4,13,8,10,8,3,6,9,3,0,11,18,7,1,3,1,7,9,12,9,2,25,0,12,14,7,20,6,2,6,5,11,0,5,3,1,5,7,6,2,6,2,1,10,2,8,5,9,10,10,9,13,17,13,16,14,10,8,4,7,8,14,16,13,12,4,2,12,2,7,23,14,0,9,4,3,5,8,8,7,18	26,8,19,19,7,11,25,21,14,9,18,5,7,9,10,6,7,15,24,12,7,4,12,14,7,2,19,14,14,8,15,7,15,15,20,17,8,42,13,15,28,9,7,13,4,11,1,11,12,19,3,0,20,9,18,9,9,3,7,3,16,8,9,18,10,7,21,12,14,10,30,16,14,12,18,8,10,23,19,11,19,15,17,17,11,10,24,18,4,24,10,13,7,13,13,7,18	17,7,8,8,6,0,5,9,5,9,4,7,5,7,1,10,1,10,3,3,5,8,3	23,17,6,19,11,9,21,10,27,21,18,19,12,25,16,15,8,12,13,13,18,15,9	180	186	0.00286804	0.0300664	0.263,0.475,0.179,0.246,0.508,0.53,0.367,0.197,0.425,0.315,0.463,0.383,0.508,0.479,0.383,0.547,0.371,0.472,0.256,0.463,0.541,0.437,0.341,0.399,0.307,0.0,0.374,0.571,0.341,0.114,0.171,0.129,0.325,0.383,0.383,0.354,0.205,0.381,0.0,0.453,0.341,0.446,0.747,0.323,0.341,0.36,0.838,0.508,0.0,0.214,0.508,1.0,0.205,0.446,0.256,0.187,0.408,0.408,0.129,0.775,0.114,0.508,0.365,0.341,0.508,0.596,0.307,0.528,0…	0.433,0.298,0.579,0.303,0.36,0.0,0.197,0.482,0.161,0.307,0.187,0.276,0.301,0.224,0.061,0.408,0.114,0.463,0.193,0.193,0.223,0.355,0.256	0.101	HCM vs. Control	MXE	36214359	36214440	36218875	36218962	36212271	36212376	36221863	36221944	6400
ENSG00000172175	MALT1	chr18	+							13,8,6,15,4,9,13,3,2,2,11,1,9,5,6,1,4,8,8,9,10,5,1,14,10,7,6,0,4,4,10,8,12,5,10,9,6,17,4,7,8,0,6,7,5,0,2,7,2,5,4,1,6,1,7,2,7,4,6,7,5,4,8,8,4,5,8,9,10,10,13,5,5,3,6,5,3,2,11,11,7,7,5,1,7,7,5,2,8,9,4,4,8,12,9,9,11	9,5,10,7,11,8,10,4,5,8,12,7,6,7,8,9,5,10,8,8,13,4,6,10,10,8,11,1,5,6,10,10,13,10,13,20,3,21,3,5,7,5,11,5,5,3,6,19,4,7,4,3,6,3,8,6,9,4,1,1,4,9,9,13,9,10,12,17,13,14,16,23,7,3,5,10,12,12,12,10,9,6,9,0,6,4,14,0,4,7,5,11,6,2,9,14,16	12,5,10,7,8,6,1,2,5,0,0,4,3,4,3,9,3,4,4,1,9,2,15	9,9,11,17,12,10,16,12,10,9,9,6,5,9,2,18,9,16,11,13,10,4,14	198	174	0.000727251	0.0098369	0.559,0.584,0.345,0.653,0.242,0.497,0.533,0.397,0.26,0.18,0.446,0.112,0.569,0.386,0.397,0.089,0.413,0.413,0.468,0.497,0.403,0.523,0.128,0.552,0.468,0.435,0.324,0.0,0.413,0.369,0.468,0.413,0.448,0.305,0.403,0.283,0.637,0.416,0.54,0.552,0.501,0.0,0.324,0.552,0.468,0.0,0.227,0.245,0.305,0.386,0.468,0.227,0.468,0.227,0.435,0.227,0.406,0.468,0.841,0.86,0.523,0.281,0.439,0.351,0.281,0.305,0.369,0.318,0…	0.54,0.328,0.444,0.266,0.369,0.345,0.052,0.128,0.305,0.0,0.0,0.369,0.345,0.281,0.569,0.305,0.227,0.18,0.242,0.063,0.442,0.305,0.485	0.125	HCM vs. Control	MXE	58723047	58723251	58734306	58734381	58720379	58720422	58735201	58735329	6566
ENSG00000198947	DMD	chrX	-							121,78,34,65,86,130,77,46,57,78,158,67,83,107,17,15,46,65,101,81,70,94,51,113,56,71,71,82,54,65,103,93,106,132,96,86,5,229,47,53,74,74,70,67,5,28,53,106,51,72,50,32,42,41,115,36,56,34,35,44,70,76,90,143,71,61,65,156,90,85,90,116,108,48,52,14,83,87,131,80,107,24,60,25,44,50,84,19,51,88,57,74,80,77,54,118,208	32,23,11,26,34,31,28,18,28,15,45,6,42,57,15,6,16,30,51,17,25,46,15,38,25,47,51,30,29,27,25,42,33,59,40,32,0,64,22,22,24,23,38,16,4,12,17,39,18,22,24,17,21,30,26,7,19,27,21,20,17,26,33,39,27,45,22,48,38,28,29,33,35,13,31,3,18,51,34,34,36,15,28,5,5,10,50,11,26,30,23,31,28,26,24,46,73	72,55,75,26,76,61,25,3,6,42,9,17,31,43,29,66,35,43,45,43,100,42,24	50,49,74,51,74,62,59,6,12,43,27,17,31,38,17,79,65,37,13,44,52,41,39	138	165	0	0	0.819,0.802,0.787,0.749,0.752,0.834,0.767,0.753,0.709,0.861,0.808,0.93,0.703,0.692,0.575,0.749,0.775,0.721,0.703,0.851,0.77,0.71,0.803,0.78,0.728,0.644,0.625,0.766,0.69,0.742,0.831,0.726,0.793,0.728,0.742,0.763,1.0,0.811,0.719,0.742,0.787,0.794,0.688,0.834,0.599,0.736,0.788,0.765,0.772,0.796,0.714,0.692,0.705,0.62,0.841,0.86,0.779,0.601,0.666,0.725,0.831,0.778,0.765,0.814,0.759,0.618,0.779,0.795,…	0.633,0.573,0.548,0.379,0.551,0.541,0.336,0.374,0.374,0.539,0.285,0.545,0.545,0.575,0.671,0.5,0.392,0.582,0.805,0.539,0.697,0.551,0.424	0.238	HCM vs. Control	MXE	31173538	31173604	31177931	31177970	31147274	31147518	31178668	31178805	6698
ENSG00000198947	DMD	chrX	-							122,80,37,69,86,134,82,46,58,84,163,71,86,109,17,21,53,64,103,81,71,99,54,122,59,72,77,82,55,65,107,94,111,138,103,92,5,233,50,58,77,81,72,72,5,30,55,109,50,72,53,31,44,43,120,39,58,34,38,45,71,80,94,156,74,62,68,160,100,98,93,117,109,51,49,15,86,91,133,84,115,30,62,25,45,50,88,19,50,89,60,76,83,79,56,120,214	199,169,105,144,154,187,128,94,106,100,248,72,156,228,61,25,87,116,238,95,135,205,110,214,125,202,210,82,133,113,188,154,180,319,191,190,12,394,78,115,112,114,164,120,15,42,56,223,108,108,99,72,80,112,135,62,123,91,84,86,101,130,162,259,155,134,177,272,167,167,229,167,188,80,124,27,165,234,179,180,173,49,111,33,60,84,198,36,115,137,119,155,161,113,119,200,387	73,53,77,28,82,61,30,3,6,41,11,19,32,44,29,66,36,44,47,42,104,39,24	167,139,193,156,249,159,137,20,38,165,59,92,81,144,94,220,196,168,91,125,169,129,110	138	165	0	0	0.423,0.361,0.296,0.364,0.4,0.461,0.434,0.369,0.395,0.501,0.44,0.541,0.397,0.364,0.25,0.501,0.421,0.397,0.341,0.505,0.386,0.366,0.37,0.405,0.361,0.299,0.305,0.545,0.331,0.408,0.405,0.422,0.424,0.341,0.392,0.367,0.333,0.414,0.434,0.376,0.451,0.459,0.344,0.418,0.285,0.461,0.54,0.369,0.356,0.444,0.39,0.34,0.397,0.315,0.515,0.429,0.361,0.309,0.351,0.385,0.457,0.424,0.41,0.419,0.363,0.356,0.315,0.413,…	0.343,0.313,0.323,0.177,0.283,0.314,0.207,0.152,0.159,0.229,0.182,0.198,0.321,0.268,0.269,0.264,0.18,0.238,0.382,0.287,0.424,0.266,0.207	0.137	HCM vs. Control	MXE	31173538	31173604	31177931	31177970	31172347	31172413	31178668	31178805	6699
ENSG00000069020	MAST4	chr5	+							23,15,17,27,17,12,32,19,41,25,11,8,43,23,58,17,17,53,23,17,26,15,31,22,38,16,16,3,10,16,16,13,29,27,13,24,31,42,37,49,15,19,17,8,6,15,21,24,26,31,12,48,40,24,15,25,28,13,21,15,14,17,46,23,39,23,14,32,32,16,36,18,20,19,24,82,10,22,9,29,22,32,46,24,18,14,39,19,41,20,24,49,38,14,22,25,25	6,6,2,6,13,10,15,11,11,7,11,4,10,18,15,2,14,19,10,9,12,12,6,11,6,10,12,6,0,3,6,7,13,10,3,14,5,12,13,17,8,20,8,5,6,4,15,4,8,10,3,7,10,21,15,4,13,7,5,3,12,4,13,10,11,11,8,10,10,7,26,5,12,10,11,25,5,5,1,8,7,20,9,12,7,4,20,18,8,7,8,9,12,9,8,13,9	74,34,53,48,40,27,57,36,77,33,34,30,52,85,20,67,41,39,15,27,44,35,61	10,13,17,2,5,8,8,11,16,4,15,9,9,19,10,6,9,5,2,3,10,5,4	131	180	2.23621e-12	2.08844e-10	0.84,0.775,0.921,0.861,0.642,0.622,0.746,0.704,0.837,0.831,0.579,0.733,0.855,0.637,0.842,0.921,0.625,0.793,0.76,0.722,0.749,0.632,0.877,0.733,0.897,0.687,0.647,0.407,1.0,0.88,0.786,0.718,0.754,0.788,0.856,0.702,0.895,0.828,0.796,0.798,0.72,0.566,0.745,0.687,0.579,0.837,0.658,0.892,0.817,0.81,0.846,0.904,0.846,0.611,0.579,0.896,0.747,0.718,0.852,0.873,0.616,0.854,0.829,0.76,0.83,0.742,0.706,0.815,…	0.91,0.782,0.811,0.971,0.917,0.823,0.907,0.818,0.869,0.919,0.757,0.821,0.888,0.86,0.733,0.939,0.862,0.915,0.912,0.925,0.858,0.906,0.954	-0.103	HCM vs. Control	MXE	66899950	66899982	66963706	66963787	66828861	66828882	66964039	66964061	7011
ENSG00000069020	MAST4	chr5	+							2,2,1,7,5,2,5,5,5,4,4,6,11,7,6,4,2,9,5,5,5,11,3,7,4,3,6,2,1,6,5,11,3,5,2,6,7,11,7,6,6,4,4,3,7,3,5,6,5,11,6,7,10,11,5,4,5,3,1,4,2,2,15,3,6,5,2,6,3,5,5,6,6,0,3,14,2,8,0,5,10,5,3,10,4,0,14,1,10,2,2,12,6,7,5,4,6	8,7,5,6,16,13,21,13,17,7,14,8,13,23,17,4,21,27,11,10,15,18,9,11,8,12,11,6,1,3,7,8,14,12,3,16,5,17,16,19,9,20,8,7,11,5,16,9,8,13,3,8,13,25,17,5,17,11,9,5,17,4,17,12,18,15,9,13,11,7,31,5,13,13,13,31,8,7,2,10,8,23,11,12,9,4,21,18,10,11,11,14,20,10,9,16,9	10,12,11,13,13,8,12,5,24,5,18,5,7,24,11,26,16,4,4,5,11,10,18	18,18,28,8,6,13,11,14,24,5,15,10,17,30,15,8,14,8,5,7,17,5,8	135	180	1.08489e-07	4.73222e-06	0.25,0.276,0.211,0.609,0.294,0.17,0.241,0.339,0.282,0.432,0.276,0.5,0.53,0.289,0.32,0.571,0.113,0.308,0.377,0.4,0.308,0.449,0.308,0.459,0.4,0.25,0.421,0.308,0.571,0.727,0.488,0.647,0.222,0.357,0.471,0.333,0.651,0.463,0.368,0.296,0.471,0.211,0.4,0.364,0.459,0.444,0.294,0.471,0.455,0.53,0.727,0.538,0.506,0.37,0.282,0.516,0.282,0.267,0.129,0.516,0.136,0.4,0.541,0.25,0.308,0.308,0.229,0.381,0.267,0.4…	0.426,0.471,0.344,0.684,0.743,0.451,0.593,0.323,0.571,0.571,0.615,0.4,0.354,0.516,0.494,0.812,0.604,0.4,0.516,0.488,0.463,0.727,0.75	-0.166	HCM vs. Control	MXE	66916982	66917018	66963706	66963787	66899950	66899982	66964039	66964061	7015
ENSG00000069020	MAST4	chr5	+							4,3,1,11,7,2,5,5,11,5,5,6,12,10,6,5,4,13,5,12,5,11,3,10,4,3,6,2,1,5,5,11,3,7,4,5,11,17,7,5,6,4,5,5,9,3,5,6,8,14,6,6,13,14,8,3,8,3,2,5,2,2,17,1,7,7,2,9,4,5,5,6,6,0,4,14,3,9,0,6,11,6,2,11,7,2,15,1,10,2,3,11,6,8,5,6,8	26,17,13,17,13,13,32,38,50,29,32,15,28,27,38,46,29,31,25,20,31,8,50,38,18,34,28,22,23,21,19,24,27,28,16,31,32,54,31,27,22,8,25,23,12,32,23,37,47,45,20,22,50,41,18,16,54,17,9,15,29,22,59,20,45,6,19,21,34,7,55,23,32,24,28,54,27,31,18,13,43,38,38,48,19,14,34,35,45,20,12,36,33,22,32,28,29	10,15,17,17,13,8,15,5,28,5,20,7,11,28,11,30,23,5,4,7,13,10,20	41,13,23,9,17,8,21,25,48,12,24,35,26,47,27,20,18,11,15,9,24,20,26	135	168	1.11022e-16	1.76596e-14	0.161,0.18,0.087,0.446,0.401,0.161,0.163,0.141,0.215,0.177,0.163,0.332,0.348,0.315,0.164,0.119,0.147,0.343,0.199,0.427,0.167,0.631,0.069,0.247,0.217,0.099,0.211,0.102,0.051,0.229,0.247,0.363,0.121,0.237,0.237,0.167,0.3,0.281,0.219,0.187,0.253,0.384,0.199,0.213,0.483,0.104,0.213,0.168,0.175,0.279,0.272,0.253,0.244,0.298,0.356,0.189,0.156,0.18,0.217,0.293,0.079,0.102,0.264,0.059,0.162,0.592,0.116,0…	0.233,0.589,0.479,0.702,0.488,0.554,0.471,0.199,0.421,0.341,0.509,0.199,0.345,0.426,0.336,0.651,0.614,0.361,0.249,0.492,0.403,0.384,0.489	-0.21	HCM vs. Control	MXE	66916982	66917018	66963718	66963787	66899950	66899982	66986443	66986523	7016
ENSG00000137809	ITGA11	chr15	-							10,4,5,3,1,5,4,0,3,1,8,1,2,2,0,0,3,3,5,5,5,1,1,2,0,1,24,3,11,0,6,1,1,9,0,2,0,13,0,4,11,4,7,12,1,5,4,4,5,5,3,0,2,3,17,2,0,0,0,0,0,0,4,1,2,7,10,6,6,1,11,10,8,0,1,0,0,7,15,0,11,1,5,3,0,1,14,5,2,4,8,3,1,2,3,8,5	17,8,27,32,9,7,23,4,2,9,11,5,10,15,4,3,5,16,9,17,8,9,8,17,8,3,38,26,16,6,7,10,11,24,12,9,1,35,14,14,25,26,25,14,0,23,9,10,9,6,5,12,8,5,36,14,6,2,6,2,6,4,11,16,9,9,18,26,15,9,23,37,18,4,11,4,7,20,40,11,30,4,11,5,11,3,36,13,3,10,10,12,13,4,17,22,39	2,17,2,10,8,6,13,4,1,6,2,4,4,5,6,5,16,11,6,6,9,6,2	56,8,3,8,24,15,14,8,4,12,9,20,5,37,11,8,33,21,14,28,20,64,2	191	198	0.0046382	0.0441507	0.379,0.341,0.161,0.089,0.103,0.425,0.153,0.0,0.609,0.103,0.43,0.172,0.172,0.121,0.0,0.0,0.383,0.163,0.365,0.234,0.393,0.103,0.115,0.109,0.0,0.257,0.396,0.107,0.416,0.0,0.47,0.094,0.086,0.28,0.0,0.187,0.0,0.278,0.0,0.229,0.313,0.138,0.225,0.47,1.0,0.184,0.315,0.293,0.365,0.463,0.383,0.0,0.206,0.383,0.329,0.129,0.0,0.0,0.0,0.0,0.0,0.0,0.274,0.061,0.187,0.446,0.365,0.193,0.293,0.103,0.331,0.219,0.3…	0.036,0.688,0.409,0.564,0.257,0.293,0.49,0.341,0.206,0.341,0.187,0.172,0.453,0.123,0.361,0.393,0.334,0.352,0.308,0.182,0.318,0.089,0.509	-0.107	HCM vs. Control	MXE	68361589	68361704	68364706	68364798	68358457	68358585	68369183	68369284	7371
ENSG00000154553	PDLIM3	chr4	-							41,61,225,178,52,40,235,173,154,218,196,120,162,101,63,23,198,454,288,71,86,101,169,119,183,115,236,342,96,154,218,91,91,208,208,47,49,205,134,252,557,282,77,458,66,31,197,63,78,266,622,313,731,74,88,119,107,74,77,422,114,301,149,107,555,37,220,180,105,199,299,105,146,147,60,40,42,104,155,167,191,70,330,151,439,56,581,306,278,64,135,163,232,218,193,167,169	3,5,41,22,4,3,29,26,20,34,35,12,25,8,18,4,49,104,42,6,8,5,15,8,41,5,41,160,9,24,14,8,4,23,28,3,7,20,33,55,149,58,7,82,13,9,24,1,3,69,154,44,153,8,7,9,9,0,6,75,11,77,24,11,86,2,31,20,7,31,40,14,33,22,9,6,2,10,14,14,32,7,59,26,96,8,124,56,63,4,19,14,37,15,31,22,4	545,199,209,182,539,439,155,111,298,243,158,103,495,340,302,336,569,324,181,215,346,506,120	269,102,79,27,183,205,49,49,270,54,74,14,310,88,134,118,267,180,70,59,73,228,64	198	198	0	0	0.932,0.924,0.846,0.89,0.929,0.93,0.89,0.869,0.885,0.865,0.848,0.909,0.866,0.927,0.778,0.852,0.802,0.814,0.873,0.922,0.915,0.953,0.918,0.937,0.817,0.958,0.852,0.681,0.914,0.865,0.94,0.919,0.958,0.9,0.881,0.94,0.875,0.911,0.802,0.821,0.789,0.829,0.917,0.848,0.835,0.775,0.891,0.984,0.963,0.794,0.802,0.877,0.827,0.902,0.926,0.93,0.922,1.0,0.928,0.849,0.912,0.796,0.861,0.907,0.866,0.949,0.876,0.9,0.9…	0.67,0.661,0.726,0.871,0.747,0.682,0.76,0.694,0.525,0.818,0.681,0.88,0.615,0.794,0.693,0.74,0.681,0.643,0.721,0.785,0.826,0.689,0.652	0.162	HCM vs. Control	MXE	185508298	185508562	185513556	185514337	185506521	185506652	185523361	185523446	7719
ENSG00000154553	PDLIM3	chr4	-							38,98,293,205,62,40,287,210,177,232,266,122,199,119,82,31,267,668,351,57,87,98,196,118,221,130,262,532,103,187,257,112,97,232,255,50,65,215,214,372,934,346,78,644,59,37,241,53,84,421,1078,329,1065,68,100,127,110,65,104,536,112,385,181,100,662,46,247,195,88,228,340,83,169,204,50,43,40,104,138,171,268,85,456,175,577,64,787,485,378,54,124,174,270,244,211,222,132	3,5,41,22,4,3,29,26,20,34,35,12,25,8,18,4,49,104,42,6,8,5,15,8,41,5,41,160,9,24,14,8,4,23,28,3,7,20,33,55,149,58,7,82,13,9,24,1,3,69,154,44,153,8,7,9,9,0,6,75,11,77,24,11,86,2,31,20,7,31,40,14,33,22,9,6,2,10,14,14,32,7,59,26,96,8,124,56,63,4,19,14,37,15,31,22,4	894,259,219,189,565,678,193,148,382,314,214,176,594,416,478,345,742,338,202,282,429,512,134	269,102,79,27,183,205,49,49,270,54,74,14,310,88,134,118,267,180,70,59,73,228,64	167	198	0	0	0.938,0.959,0.894,0.917,0.948,0.941,0.921,0.905,0.913,0.89,0.9,0.923,0.904,0.946,0.844,0.902,0.866,0.884,0.908,0.918,0.928,0.959,0.939,0.946,0.865,0.969,0.883,0.798,0.931,0.902,0.956,0.943,0.966,0.923,0.915,0.952,0.917,0.927,0.885,0.889,0.881,0.876,0.93,0.903,0.843,0.83,0.923,0.984,0.971,0.879,0.892,0.899,0.892,0.91,0.944,0.944,0.935,1.0,0.954,0.894,0.923,0.856,0.899,0.915,0.901,0.965,0.904,0.92,…	0.798,0.751,0.767,0.892,0.785,0.797,0.824,0.782,0.627,0.873,0.774,0.937,0.694,0.849,0.809,0.776,0.767,0.69,0.774,0.85,0.874,0.727,0.713	0.125	HCM vs. Control	MXE	185508298	185508562	185514269	185514337	185506521	185506652	185523361	185523446	7720
ENSG00000156265	MAP3K7CL	chr21	+							164,27,81,59,15,247,105,5,63,29,221,63,29,133,10,106,100,10,12,133,184,81,48,73,0,35,71,180,73,164,53,56,17,68,16,20,15,346,23,38,15,62,245,77,16,94,262,130,173,1,28,12,20,123,192,7,14,51,15,23,115,10,12,72,60,2,115,29,35,6,158,268,176,21,26,7,35,59,139,51,76,116,76,135,84,127,68,151,8,217,143,5,72,84,18,115,28	120,24,64,50,23,199,83,3,57,37,154,88,11,66,7,112,88,5,15,134,164,72,47,57,4,23,58,93,85,109,42,42,38,95,18,26,25,279,6,21,17,50,175,75,12,65,177,92,137,6,17,13,24,97,170,23,24,67,19,30,133,14,6,67,39,4,105,35,70,15,150,178,130,28,26,21,71,75,126,74,50,118,53,98,67,90,50,127,7,193,101,9,49,61,13,83,45	3,3,276,2,21,23,12,2,11,6,2,5,6,0,4,24,35,18,1,5,48,1,4	7,11,289,11,30,8,7,6,19,15,6,0,6,5,7,48,18,27,2,2,90,16,17	198	161	0.0011684	0.0144732	0.526,0.478,0.507,0.49,0.347,0.502,0.507,0.575,0.473,0.389,0.539,0.368,0.682,0.621,0.537,0.435,0.48,0.619,0.394,0.447,0.477,0.478,0.454,0.51,0.0,0.553,0.499,0.611,0.411,0.55,0.506,0.52,0.267,0.368,0.42,0.385,0.328,0.502,0.757,0.595,0.418,0.502,0.532,0.455,0.52,0.54,0.546,0.535,0.507,0.119,0.573,0.429,0.404,0.508,0.479,0.198,0.322,0.382,0.391,0.384,0.413,0.367,0.619,0.466,0.556,0.289,0.471,0.403,0…	0.258,0.182,0.437,0.129,0.363,0.7,0.582,0.213,0.32,0.245,0.213,1.0,0.448,0.0,0.317,0.289,0.613,0.352,0.289,0.67,0.302,0.048,0.161	0.105	HCM vs. Control	MXE	29133305	29133414	29149188	29149250	29130643	29130923	29159940	29160056	7951
ENSG00000156265	MAP3K7CL	chr21	+							121,29,54,28,11,146,95,3,38,40,116,61,11,74,3,63,77,5,13,127,125,72,44,55,6,24,58,118,59,105,34,34,18,62,12,15,16,249,5,21,20,43,148,79,7,39,188,66,129,2,24,6,19,90,165,9,7,49,14,13,91,8,8,48,34,5,71,15,39,7,94,158,122,22,27,3,35,52,98,47,46,101,50,77,75,67,50,93,3,159,99,1,40,57,18,72,18	176,44,131,74,19,334,120,8,87,61,246,138,34,130,18,220,147,25,28,207,264,170,55,122,18,53,103,123,106,196,68,108,43,150,39,39,43,463,18,47,24,78,295,129,36,96,338,167,239,9,43,17,48,157,283,24,44,86,39,27,234,24,18,154,74,10,144,60,125,26,225,307,222,62,55,33,110,116,209,144,87,173,81,160,136,144,74,170,23,307,184,14,78,91,20,125,73	2,1,168,2,27,4,1,4,6,7,2,3,0,2,0,16,21,14,0,1,31,2,1	7,11,408,12,49,23,17,13,37,29,7,16,4,5,8,52,28,65,3,9,171,6,28	161	198	3.48262e-08	1.68208e-06	0.458,0.448,0.336,0.318,0.416,0.35,0.493,0.316,0.349,0.446,0.367,0.352,0.285,0.412,0.17,0.26,0.392,0.197,0.363,0.43,0.368,0.342,0.496,0.357,0.291,0.358,0.409,0.541,0.406,0.397,0.381,0.279,0.34,0.337,0.275,0.321,0.314,0.398,0.255,0.355,0.506,0.404,0.382,0.43,0.193,0.333,0.406,0.327,0.399,0.215,0.407,0.303,0.327,0.413,0.418,0.316,0.164,0.412,0.306,0.372,0.324,0.291,0.353,0.277,0.361,0.381,0.377,0.2…	0.26,0.101,0.336,0.17,0.404,0.176,0.067,0.275,0.166,0.229,0.26,0.187,0.0,0.33,0.0,0.275,0.48,0.209,0.0,0.12,0.182,0.291,0.042	0.152	HCM vs. Control	MXE	29149188	29149250	29159940	29160056	29133305	29133414	29174711	29174745	7954
ENSG00000156265	MAP3K7CL	chr21	+							20,10,6,6,7,14,12,3,14,6,29,18,8,23,3,4,14,6,12,23,31,18,11,23,5,2,12,12,4,19,9,7,8,15,16,5,9,28,6,3,11,7,23,11,3,5,22,9,21,5,15,7,12,6,28,2,5,8,12,7,21,0,2,9,8,0,21,20,25,5,34,21,17,13,2,4,10,8,36,13,9,6,5,12,16,20,20,18,9,22,11,3,5,19,3,15,11	174,44,128,73,19,330,119,8,83,61,240,139,34,126,18,219,146,25,28,207,259,169,55,121,18,52,102,120,104,194,67,106,42,147,39,39,43,457,18,47,24,77,293,129,36,89,336,165,237,9,43,17,47,151,280,24,44,86,36,28,234,25,18,150,74,10,143,60,125,26,224,301,221,61,55,32,110,116,206,144,86,170,80,160,133,144,73,168,23,301,183,14,77,91,20,125,73	6,6,142,8,13,4,5,3,18,11,4,8,4,4,1,22,4,19,0,5,56,6,14	7,11,407,12,49,23,17,13,37,29,7,16,4,5,8,54,28,65,3,9,170,6,28	161	198	0	0	0.124,0.218,0.055,0.092,0.312,0.05,0.11,0.316,0.172,0.108,0.129,0.137,0.224,0.183,0.17,0.022,0.105,0.228,0.345,0.12,0.128,0.116,0.197,0.189,0.255,0.045,0.126,0.11,0.045,0.107,0.142,0.075,0.19,0.111,0.335,0.136,0.205,0.07,0.291,0.073,0.36,0.101,0.088,0.095,0.093,0.065,0.075,0.063,0.098,0.406,0.3,0.336,0.239,0.047,0.11,0.093,0.123,0.103,0.291,0.235,0.099,0.0,0.12,0.069,0.117,0.0,0.153,0.291,0.197,0…	0.513,0.401,0.3,0.451,0.246,0.176,0.266,0.221,0.374,0.318,0.413,0.381,0.552,0.496,0.133,0.334,0.149,0.264,0.0,0.406,0.288,0.552,0.381	-0.184	HCM vs. Control	MXE	29149188	29149250	29159940	29160056	29145558	29145707	29174711	29175219	7955
ENSG00000047188	YTHDC2	chr5	+							1,12,7,7,11,25,14,14,5,13,15,4,15,12,4,1,9,17,18,7,14,16,2,16,12,14,11,0,5,2,19,11,18,22,9,14,1,25,12,7,8,8,12,7,1,5,2,14,9,5,9,5,9,16,22,2,12,9,3,7,14,12,17,16,17,11,15,21,14,14,19,12,16,7,3,4,6,15,29,19,12,6,14,3,5,6,15,2,8,8,7,22,9,5,14,14,26	16,7,9,7,15,10,11,7,17,3,13,7,9,17,2,3,5,8,13,13,13,7,11,27,15,14,29,1,5,4,14,19,25,19,11,10,4,32,5,3,12,4,11,9,5,1,2,12,8,5,7,17,11,8,15,5,8,9,5,2,10,12,19,14,16,10,6,32,25,13,10,18,11,5,5,8,15,13,33,8,13,10,17,3,5,9,16,1,10,12,8,15,18,10,9,27,31	21,14,18,31,24,12,25,5,3,14,8,23,7,17,4,27,35,13,10,16,25,11,19	17,9,13,24,25,3,13,3,2,3,6,5,8,9,4,26,18,10,10,11,14,9,26	198	198	0.000543002	0.00773765	0.059,0.632,0.438,0.5,0.423,0.714,0.56,0.667,0.227,0.812,0.536,0.364,0.625,0.414,0.667,0.25,0.643,0.68,0.581,0.35,0.519,0.696,0.154,0.372,0.444,0.5,0.275,0.0,0.5,0.333,0.576,0.367,0.419,0.537,0.45,0.583,0.2,0.439,0.706,0.7,0.4,0.667,0.522,0.438,0.167,0.833,0.5,0.538,0.529,0.5,0.563,0.227,0.45,0.667,0.595,0.286,0.6,0.5,0.375,0.778,0.583,0.5,0.472,0.533,0.515,0.524,0.714,0.396,0.359,0.519,0.655,0.4…	0.553,0.609,0.581,0.564,0.49,0.8,0.658,0.625,0.6,0.824,0.571,0.821,0.467,0.654,0.5,0.509,0.66,0.565,0.5,0.593,0.641,0.55,0.422	-0.114	HCM vs. Control	MXE	113535641	113535798	113539073	113539181	113534304	113534407	113540967	113541116	8131
ENSG00000122786	CALD1	chr7	+							166,224,128,110,99,158,130,77,92,68,312,57,148,178,46,28,76,113,116,79,144,99,80,203,76,77,532,213,128,78,108,70,78,145,144,114,26,331,78,102,112,94,131,152,39,36,74,145,75,133,107,27,63,86,190,36,101,39,43,31,71,64,112,109,93,85,171,212,132,116,221,215,261,34,66,37,91,137,188,95,189,84,127,24,61,92,244,35,64,179,148,68,173,130,116,193,219	69,95,54,51,80,49,80,62,46,40,88,45,43,56,28,20,29,104,62,27,64,45,58,103,46,24,97,19,98,48,54,38,42,79,90,62,9,156,38,70,78,41,59,74,13,20,32,103,63,51,59,29,39,50,104,43,44,35,36,12,35,33,72,51,70,67,68,126,140,53,99,144,93,19,42,16,73,121,193,52,76,33,41,15,35,72,129,14,31,61,80,59,72,40,64,129,170	203,101,169,148,136,132,86,80,76,94,25,156,51,59,51,210,289,60,48,107,229,58,49	98,77,58,201,75,62,57,101,103,69,52,65,81,95,37,180,127,96,48,75,115,61,61	198	198	7.79304e-07	2.7428e-05	0.706,0.702,0.703,0.683,0.553,0.763,0.619,0.554,0.667,0.63,0.78,0.559,0.775,0.761,0.622,0.583,0.724,0.521,0.652,0.745,0.692,0.688,0.58,0.663,0.623,0.762,0.846,0.918,0.566,0.619,0.667,0.648,0.65,0.647,0.615,0.648,0.743,0.68,0.672,0.593,0.589,0.696,0.689,0.673,0.75,0.643,0.698,0.585,0.543,0.723,0.645,0.482,0.618,0.632,0.646,0.456,0.697,0.527,0.544,0.721,0.67,0.66,0.609,0.681,0.571,0.559,0.715,0.627…	0.674,0.567,0.744,0.424,0.645,0.68,0.601,0.442,0.425,0.577,0.325,0.706,0.386,0.383,0.58,0.538,0.695,0.385,0.5,0.588,0.666,0.487,0.445	0.109	HCM vs. Control	MXE	134928753	134928900	134932987	134933390	134867692	134867804	134941091	134941237	8299
ENSG00000138738	PRDM5	chr4	-							13,10,4,12,9,9,7,8,16,4,7,2,10,14,16,3,9,12,13,12,11,8,8,22,9,10,6,19,9,5,7,7,8,17,14,14,2,23,8,13,5,6,5,9,10,5,5,10,11,12,8,3,5,14,20,4,10,7,4,7,5,5,8,3,12,14,13,9,6,22,21,9,10,8,6,3,4,7,18,12,10,11,11,5,8,11,6,12,13,17,10,6,20,16,6,4,24	4,9,4,4,5,6,8,3,5,2,8,1,3,11,1,2,6,3,3,3,11,3,5,18,6,3,9,6,7,7,5,4,6,6,5,3,0,4,2,4,8,4,5,3,4,7,4,3,4,8,4,3,5,8,2,3,2,4,3,2,5,3,4,3,8,2,2,4,7,3,11,4,4,3,7,1,1,8,11,5,13,4,6,8,0,3,9,6,3,10,6,3,3,5,1,7,7	10,15,9,4,12,7,7,8,9,13,2,10,7,12,11,11,5,3,4,11,5,8,10	8,2,1,2,0,0,3,1,3,2,0,5,0,3,0,3,6,1,2,8,6,8,1	183	198	0.00141593	0.0169968	0.779,0.546,0.52,0.764,0.661,0.619,0.486,0.743,0.776,0.684,0.486,0.684,0.783,0.579,0.945,0.619,0.619,0.812,0.824,0.812,0.52,0.743,0.634,0.569,0.619,0.783,0.419,0.774,0.582,0.436,0.602,0.654,0.591,0.754,0.752,0.835,1.0,0.862,0.812,0.779,0.403,0.619,0.52,0.764,0.73,0.436,0.575,0.783,0.748,0.619,0.684,0.52,0.52,0.654,0.915,0.591,0.844,0.654,0.591,0.791,0.52,0.643,0.684,0.52,0.619,0.883,0.876,0.709,0…	0.575,0.89,0.907,0.684,1.0,1.0,0.716,0.896,0.764,0.876,1.0,0.684,1.0,0.812,1.0,0.799,0.474,0.764,0.684,0.598,0.474,0.52,0.915	-0.107	HCM vs. Control	MXE	120853417	120853540	120907473	120907557	120837344	120839274	120922515	120922870	8333
ENSG00000176293	ZNF135	chr19	+							20,19,21,5,12,15,10,15,15,6,26,1,13,7,20,13,16,11,11,13,16,9,7,14,16,3,19,36,10,3,3,7,10,9,10,6,14,48,9,13,23,15,13,20,9,8,18,12,12,22,8,4,11,11,17,14,9,6,6,8,4,23,13,7,11,17,25,4,3,7,40,18,21,6,8,7,8,12,13,9,26,9,25,14,3,18,11,12,8,15,10,11,24,17,7,5,9	5,2,1,3,7,7,4,4,2,2,7,1,6,2,0,0,1,3,2,7,6,4,3,7,1,3,4,7,0,2,4,1,1,6,2,2,0,9,5,2,2,2,2,6,2,0,2,5,2,0,0,0,3,1,1,3,1,1,1,5,0,2,3,1,2,1,2,4,5,3,2,2,5,1,6,1,1,5,3,2,2,0,2,1,3,5,3,0,5,2,4,3,2,3,3,1,4	12,6,13,12,12,7,27,14,8,5,3,23,21,16,23,6,22,5,9,17,13,7,11	0,0,0,1,2,2,2,2,0,3,0,1,0,3,0,0,3,1,1,0,1,3,0	198	195	1.87561e-12	1.77375e-10	0.798,0.903,0.954,0.621,0.628,0.678,0.711,0.787,0.881,0.747,0.785,0.496,0.681,0.775,1.0,1.0,0.94,0.783,0.844,0.647,0.724,0.689,0.697,0.663,0.94,0.496,0.824,0.835,1.0,0.596,0.425,0.873,0.908,0.596,0.831,0.747,1.0,0.84,0.639,0.865,0.919,0.881,0.865,0.767,0.816,1.0,0.899,0.703,0.855,1.0,1.0,1.0,0.783,0.915,0.944,0.821,0.899,0.855,0.855,0.612,1.0,0.919,0.81,0.873,0.844,0.944,0.925,0.496,0.371,0.697,0…	1.0,1.0,1.0,0.922,0.855,0.775,0.93,0.873,1.0,0.621,1.0,0.958,1.0,0.84,1.0,1.0,0.878,0.831,0.899,1.0,0.928,0.697,1.0	-0.108	HCM vs. Control	MXE	58061579	58061706	58063445	58063541	58059238	58059310	58066704	58069755	8373
ENSG00000164306	PRIMPOL	chr4	+							9,10,11,15,15,10,16,10,13,7,19,8,11,14,2,0,3,12,14,2,22,13,5,14,13,9,14,1,19,9,9,14,15,18,15,11,1,31,10,11,15,6,19,22,4,5,10,12,6,3,5,4,10,22,8,3,8,0,11,4,13,18,11,13,19,14,13,21,18,11,21,14,18,6,11,7,18,19,16,18,9,8,10,6,3,15,10,2,11,20,23,9,9,8,9,4,25	19,17,14,24,30,28,21,28,31,14,26,8,34,26,24,15,18,17,41,17,26,34,25,27,27,28,33,1,12,16,33,29,36,28,25,30,13,57,27,32,26,21,18,14,9,12,12,33,17,16,22,13,19,28,17,20,27,13,12,11,25,17,31,22,27,16,26,41,33,30,37,33,35,21,20,13,56,29,37,35,19,17,38,13,17,16,48,7,22,31,15,26,14,13,26,36,50	7,11,6,14,24,12,17,5,14,10,7,9,15,24,9,21,10,8,3,14,21,17,12	19,17,5,22,32,17,6,8,15,23,1,19,15,39,17,22,15,14,15,19,28,27,19	198	198	0.00103797	0.0131469	0.321,0.37,0.44,0.385,0.333,0.263,0.432,0.263,0.295,0.333,0.422,0.5,0.244,0.35,0.077,0.0,0.143,0.414,0.255,0.105,0.458,0.277,0.167,0.341,0.325,0.243,0.298,0.5,0.613,0.36,0.214,0.326,0.294,0.391,0.375,0.268,0.071,0.352,0.27,0.256,0.366,0.222,0.514,0.611,0.308,0.294,0.455,0.267,0.261,0.158,0.185,0.235,0.345,0.44,0.32,0.13,0.229,0.0,0.478,0.267,0.342,0.514,0.262,0.371,0.413,0.467,0.333,0.339,0.353,0…	0.269,0.393,0.545,0.389,0.429,0.414,0.739,0.385,0.483,0.303,0.875,0.321,0.5,0.381,0.346,0.488,0.4,0.364,0.167,0.424,0.429,0.386,0.387	-0.112	HCM vs. Control	MXE	184665916	184666064	184672172	184672460	184661773	184661903	184678231	184678394	8422
ENSG00000184305	CCSER1	chr4	+							6,3,5,3,3,11,8,10,8,7,9,0,10,6,3,1,4,6,13,0,4,9,1,6,10,14,7,5,2,6,13,5,8,8,6,3,5,11,4,5,2,1,3,2,0,5,4,13,5,5,8,5,1,8,5,7,5,2,4,4,4,4,5,8,15,9,4,8,4,2,7,9,5,2,3,3,5,4,6,12,8,0,4,0,7,3,11,0,4,7,5,7,6,8,3,7,14	8,8,12,10,9,12,15,9,19,8,11,2,3,7,8,3,4,14,14,6,5,9,9,6,5,7,3,0,5,10,7,11,14,15,6,13,9,16,7,7,13,4,11,9,8,4,13,17,3,9,11,9,12,17,15,5,9,10,8,3,14,6,20,11,17,6,5,11,6,16,19,6,12,13,8,23,8,9,13,7,10,1,8,4,2,6,19,2,10,9,11,11,7,7,11,7,8	11,5,8,5,12,3,3,2,7,4,4,4,7,10,3,9,8,4,6,5,5,4,13	12,7,5,9,2,2,2,5,2,6,2,12,7,16,3,8,7,6,3,4,5,5,13	198	177	0.000767847	0.0102902	0.401,0.251,0.271,0.211,0.23,0.45,0.323,0.498,0.273,0.439,0.422,0.0,0.749,0.434,0.251,0.23,0.472,0.277,0.454,0.0,0.417,0.472,0.09,0.472,0.641,0.641,0.676,1.0,0.263,0.349,0.624,0.289,0.338,0.323,0.472,0.171,0.332,0.381,0.338,0.39,0.121,0.183,0.196,0.166,0.0,0.528,0.216,0.406,0.598,0.332,0.394,0.332,0.069,0.296,0.23,0.556,0.332,0.152,0.309,0.544,0.203,0.373,0.183,0.394,0.441,0.573,0.417,0.394,0.373…	0.45,0.39,0.589,0.332,0.843,0.573,0.573,0.263,0.758,0.373,0.641,0.23,0.472,0.358,0.472,0.501,0.505,0.373,0.641,0.528,0.472,0.417,0.472	-0.143	HCM vs. Control	MXE	90628024	90628232	90723913	90723991	90468233	90468354	90815761	90815845	8772
ENSG00000155657	TTN	chr2	-							86,51,50,60,53,86,55,62,73,86,127,57,62,80,36,40,58,37,104,85,64,89,61,78,55,68,88,70,42,54,78,87,119,94,99,84,10,176,39,49,130,84,62,97,10,15,70,59,38,49,48,40,125,39,74,60,80,41,50,62,52,68,60,105,96,41,113,129,133,99,183,114,120,70,76,49,128,84,70,76,75,36,58,21,72,64,99,22,83,84,83,125,94,157,87,68,133	93,64,61,59,52,66,56,44,89,78,108,51,70,64,20,30,60,48,61,95,88,87,39,95,46,65,47,57,45,51,53,81,104,81,69,53,22,194,43,38,104,61,53,133,25,18,61,50,26,64,34,25,114,81,64,43,93,39,57,76,55,46,37,68,83,31,110,121,114,86,212,111,117,67,109,92,119,82,71,74,89,63,37,20,85,97,86,22,57,87,77,56,71,127,30,60,100	60,50,75,89,74,136,51,10,19,103,20,43,35,95,57,162,109,55,37,35,80,81,156	32,30,54,42,57,72,17,16,13,44,17,36,25,41,42,100,34,39,21,9,45,45,62	198	198	8.03075e-11	6.04227e-09	0.48,0.443,0.45,0.504,0.505,0.566,0.495,0.585,0.451,0.524,0.54,0.528,0.47,0.556,0.643,0.571,0.492,0.435,0.63,0.472,0.421,0.506,0.61,0.451,0.545,0.511,0.652,0.551,0.483,0.514,0.595,0.518,0.534,0.537,0.589,0.613,0.312,0.476,0.476,0.563,0.556,0.579,0.539,0.422,0.286,0.455,0.534,0.541,0.594,0.434,0.585,0.615,0.523,0.325,0.536,0.583,0.462,0.513,0.467,0.449,0.486,0.596,0.619,0.607,0.536,0.569,0.507,0.5…	0.652,0.625,0.581,0.679,0.565,0.654,0.75,0.385,0.594,0.701,0.541,0.544,0.583,0.699,0.576,0.618,0.762,0.585,0.638,0.795,0.64,0.643,0.716	-0.114	HCM vs. Control	MXE	178731304	178731583	178735510	178736074	178730924	178731203	178738081	178738360	8950
ENSG00000155657	TTN	chr2	-							68,36,25,49,47,183,87,88,104,90,45,58,185,184,40,43,80,96,222,47,156,154,106,221,92,110,42,29,53,89,131,145,221,45,142,49,28,136,66,65,39,41,30,40,30,69,53,114,83,23,146,74,62,138,57,51,138,72,76,43,47,105,131,158,101,184,54,98,65,38,106,57,241,48,40,26,93,41,66,43,33,42,103,18,39,80,43,28,67,102,68,127,133,146,74,216,146	24,13,17,22,23,75,27,26,56,32,23,21,72,70,8,24,37,33,89,25,54,66,28,109,29,45,20,3,23,20,66,87,80,25,55,32,19,53,63,36,12,22,10,16,2,16,21,63,41,14,61,16,19,54,20,21,60,33,29,8,45,35,59,67,52,60,29,43,23,21,41,29,110,30,22,18,43,11,40,16,14,17,48,3,8,19,11,6,25,71,19,47,51,75,23,66,59	144,34,89,37,192,30,24,7,31,51,5,104,42,100,25,70,50,34,18,82,269,32,286	49,7,9,7,39,10,4,0,0,11,2,31,13,15,6,5,22,3,8,13,75,19,36	198	198	1.11533e-12	1.07971e-10	0.739,0.735,0.595,0.69,0.671,0.709,0.763,0.772,0.65,0.738,0.662,0.734,0.72,0.724,0.833,0.642,0.684,0.744,0.714,0.653,0.743,0.7,0.791,0.67,0.76,0.71,0.677,0.906,0.697,0.817,0.665,0.625,0.734,0.643,0.721,0.605,0.596,0.72,0.512,0.644,0.765,0.651,0.75,0.714,0.938,0.812,0.716,0.644,0.669,0.622,0.705,0.822,0.765,0.719,0.74,0.708,0.697,0.686,0.724,0.843,0.511,0.75,0.689,0.702,0.66,0.754,0.651,0.695,0.73…	0.746,0.829,0.908,0.841,0.831,0.75,0.857,1.0,1.0,0.823,0.714,0.77,0.764,0.87,0.806,0.933,0.694,0.919,0.692,0.863,0.782,0.627,0.888	-0.111	HCM vs. Control	MXE	178790707	178790845	178792071	178792197	178789977	178790115	178793403	178793541	8964
ENSG00000155657	TTN	chr2	-							62,26,33,56,28,173,98,82,89,78,50,39,151,141,40,24,60,65,151,42,105,107,86,143,61,91,34,100,40,43,91,119,120,31,76,48,24,116,76,64,27,35,39,50,11,15,54,94,56,34,84,47,81,90,47,54,122,53,70,44,48,64,96,107,79,120,39,62,30,30,87,50,210,39,23,20,48,29,63,44,40,54,79,12,39,67,45,27,65,95,49,86,97,101,55,143,99	36,13,14,23,19,65,54,34,54,38,27,17,67,78,16,14,40,32,91,20,62,59,53,121,49,58,22,4,21,26,48,59,95,26,55,28,8,76,30,27,16,22,12,22,8,8,19,59,35,7,59,28,23,38,22,38,69,37,24,16,42,50,52,57,43,49,33,44,30,21,58,24,118,27,10,11,32,14,28,19,17,15,42,7,16,28,20,15,28,58,40,43,54,61,26,84,70	132,28,64,24,124,26,23,6,30,33,15,101,23,75,19,59,59,36,17,62,214,32,236	49,10,12,16,50,8,5,1,1,13,4,35,11,37,11,7,11,7,6,20,88,19,23	198	198	2.45921e-10	1.73786e-08	0.633,0.667,0.702,0.709,0.596,0.727,0.645,0.707,0.622,0.672,0.649,0.696,0.693,0.644,0.714,0.632,0.6,0.67,0.624,0.677,0.629,0.645,0.619,0.542,0.555,0.611,0.607,0.962,0.656,0.623,0.655,0.669,0.558,0.544,0.58,0.632,0.75,0.604,0.717,0.703,0.628,0.614,0.765,0.694,0.579,0.652,0.74,0.614,0.615,0.829,0.587,0.627,0.779,0.703,0.681,0.587,0.639,0.589,0.745,0.733,0.533,0.561,0.649,0.652,0.648,0.71,0.542,0.58…	0.729,0.737,0.842,0.6,0.713,0.765,0.821,0.857,0.968,0.717,0.789,0.743,0.676,0.67,0.633,0.894,0.843,0.837,0.739,0.756,0.709,0.627,0.911	-0.112	HCM vs. Control	MXE	178792071	178792197	178793403	178793541	178790707	178790845	178794398	178794551	8965
ENSG00000067066	SP100	chr2	+							11,11,9,8,10,9,15,9,13,10,16,9,14,10,8,9,6,9,19,5,16,15,16,17,22,11,6,1,9,10,15,14,12,16,10,11,8,26,11,15,14,17,14,9,7,4,11,11,9,11,8,10,16,14,14,4,9,8,1,4,17,18,16,17,16,13,11,16,14,11,22,13,9,13,21,12,12,9,8,18,14,9,14,2,8,9,28,3,6,6,13,16,22,15,16,12,20	8,9,5,7,7,1,9,8,9,7,12,2,14,11,3,0,2,9,5,2,5,4,6,7,0,2,7,3,3,7,9,11,9,6,4,4,1,24,5,7,8,6,3,2,4,4,1,5,2,0,8,5,6,8,5,6,4,2,1,2,2,4,5,4,7,12,7,11,12,4,11,12,5,8,14,5,11,6,10,8,6,2,1,1,7,6,25,0,5,7,7,8,31,8,3,6,11	12,10,7,17,11,19,7,8,5,9,1,10,11,15,6,9,11,7,12,2,9,5,9	12,0,6,13,8,21,7,18,3,4,1,14,10,7,4,15,3,8,2,3,6,5,10	138	141	0.00304641	0.0314696	0.584,0.555,0.648,0.539,0.593,0.902,0.63,0.535,0.596,0.593,0.577,0.821,0.505,0.482,0.732,1.0,0.754,0.505,0.795,0.719,0.766,0.793,0.732,0.713,1.0,0.849,0.467,0.254,0.754,0.593,0.63,0.565,0.577,0.732,0.719,0.738,0.891,0.525,0.692,0.686,0.641,0.743,0.827,0.821,0.641,0.505,0.918,0.692,0.821,1.0,0.505,0.671,0.732,0.641,0.741,0.405,0.697,0.803,0.505,0.671,0.897,0.821,0.766,0.813,0.7,0.525,0.616,0.598,0…	0.505,1.0,0.544,0.572,0.584,0.48,0.505,0.312,0.63,0.697,0.505,0.422,0.529,0.686,0.605,0.38,0.789,0.472,0.86,0.405,0.605,0.505,0.479	0.104	HCM vs. Control	MXE	230507992	230508031	230511124	230511166	230506302	230506445	230539266	230539382	9113
ENSG00000077782	FGFR1	chr8	-							132,142,99,64,105,124,115,57,68,44,192,36,85,136,45,25,57,112,84,61,84,72,46,111,51,71,129,201,109,91,95,50,59,161,95,92,5,282,56,125,91,96,110,125,12,141,97,99,57,71,95,32,60,64,122,25,64,58,49,32,56,86,89,108,106,72,99,129,77,68,145,146,119,31,45,10,61,108,129,81,151,38,82,125,51,118,188,205,60,82,108,90,92,89,88,117,121	70,67,68,52,97,118,85,63,68,52,142,37,95,107,51,10,39,66,74,39,82,89,46,77,60,80,77,89,57,51,77,65,54,103,72,79,4,161,52,89,47,59,53,57,11,193,83,72,54,68,75,46,61,43,64,32,44,51,47,49,72,58,90,95,101,44,68,82,99,52,97,125,74,28,42,10,82,118,69,65,77,21,91,86,38,58,93,77,73,50,61,56,76,77,84,82,109	220,138,346,113,220,157,160,40,122,132,45,103,46,127,88,234,196,252,78,119,185,155,99	91,67,105,56,77,50,98,17,23,108,18,46,35,80,28,74,124,66,50,91,73,67,90	198	198	3.75255e-14	4.39899e-12	0.653,0.679,0.593,0.552,0.52,0.512,0.575,0.475,0.5,0.458,0.575,0.493,0.472,0.56,0.469,0.714,0.594,0.629,0.532,0.61,0.506,0.447,0.5,0.59,0.459,0.47,0.626,0.693,0.657,0.641,0.552,0.435,0.522,0.61,0.569,0.538,0.556,0.637,0.519,0.584,0.659,0.619,0.675,0.687,0.522,0.422,0.539,0.579,0.514,0.511,0.559,0.41,0.496,0.598,0.656,0.439,0.593,0.532,0.51,0.395,0.438,0.597,0.497,0.532,0.512,0.621,0.593,0.611,0.4…	0.707,0.673,0.767,0.669,0.741,0.758,0.62,0.702,0.841,0.55,0.714,0.691,0.568,0.614,0.759,0.76,0.612,0.792,0.609,0.567,0.717,0.698,0.524	-0.123	HCM vs. Control	MXE	38429681	38429948	38457355	38457534	38427920	38428435	38467980	38468601	9144
ENSG00000115183	TANC1	chr2	+							44,24,31,35,57,41,31,42,32,37,86,14,70,44,12,4,15,61,46,23,58,49,39,44,36,35,61,31,26,22,51,44,48,69,33,41,4,109,25,46,32,31,41,31,5,34,19,56,18,33,31,21,27,19,65,24,30,12,18,19,23,42,57,45,35,56,29,60,44,28,49,71,65,13,24,1,27,65,52,52,54,16,43,31,23,26,59,25,36,33,29,62,44,31,30,49,89	53,42,26,62,64,60,40,47,36,39,115,19,82,75,19,9,23,48,75,39,57,61,29,89,49,49,68,65,27,31,45,52,59,94,42,73,13,151,30,44,30,44,50,49,14,33,16,74,28,33,33,17,25,24,78,30,46,28,28,30,48,46,56,83,47,63,48,111,52,57,62,64,83,7,18,9,43,65,77,58,101,4,52,41,22,28,96,29,35,47,26,65,62,49,66,73,110	68,47,75,84,63,43,92,12,23,54,10,50,44,55,25,99,92,50,40,47,55,47,52	86,59,72,101,61,35,88,12,3,45,9,44,32,46,14,76,107,51,49,38,49,40,25	175	198	4.04088e-06	0.000116677	0.484,0.393,0.574,0.39,0.502,0.436,0.467,0.503,0.501,0.518,0.458,0.455,0.491,0.399,0.417,0.335,0.425,0.59,0.41,0.4,0.535,0.476,0.603,0.359,0.454,0.447,0.504,0.35,0.521,0.445,0.562,0.489,0.479,0.454,0.471,0.389,0.258,0.45,0.485,0.542,0.547,0.444,0.481,0.417,0.288,0.538,0.573,0.461,0.421,0.531,0.515,0.583,0.55,0.472,0.485,0.475,0.425,0.327,0.421,0.417,0.352,0.508,0.535,0.38,0.457,0.501,0.406,0.379,…	0.472,0.474,0.541,0.485,0.539,0.582,0.542,0.531,0.897,0.576,0.557,0.562,0.609,0.575,0.669,0.596,0.493,0.526,0.48,0.583,0.559,0.571,0.702	-0.105	HCM vs. Control	MXE	159065895	159065971	159097636	159097834	159001079	159001189	159136193	159136298	9211
ENSG00000006837	CDKL3	chr5	-							9,8,6,10,14,16,10,10,10,12,11,11,7,8,13,8,10,12,8,4,5,5,13,10,6,4,12,3,6,9,15,9,13,5,8,11,10,33,13,12,9,9,5,6,3,2,9,12,17,15,18,9,14,16,5,4,22,9,4,8,8,3,12,7,10,9,9,13,8,15,18,14,12,7,8,6,7,5,16,5,7,7,12,3,9,9,10,5,5,14,15,9,9,12,7,5,7	4,5,3,15,7,7,4,8,8,4,7,1,3,13,7,5,2,3,6,6,8,10,6,6,2,0,4,0,8,11,9,9,7,6,7,8,1,20,2,9,11,3,10,10,4,0,10,10,10,7,10,3,12,11,6,2,11,5,3,7,6,7,8,7,8,6,7,8,10,12,16,5,4,9,5,9,8,1,9,10,10,10,1,6,5,4,8,1,9,13,11,6,3,4,4,2,9	13,3,7,8,7,9,4,4,5,2,1,22,14,9,6,9,12,2,3,10,8,7,3	4,3,4,0,2,9,3,1,2,7,1,4,5,6,7,0,2,0,2,0,1,1,1	198	193	0.000184729	0.00310052	0.687,0.609,0.661,0.394,0.661,0.69,0.709,0.549,0.549,0.745,0.605,0.915,0.695,0.375,0.644,0.609,0.83,0.796,0.565,0.394,0.379,0.328,0.679,0.619,0.745,1.0,0.745,1.0,0.422,0.444,0.619,0.494,0.644,0.448,0.527,0.573,0.907,0.617,0.864,0.565,0.444,0.745,0.328,0.369,0.422,1.0,0.467,0.539,0.624,0.676,0.637,0.745,0.532,0.586,0.448,0.661,0.661,0.637,0.565,0.527,0.565,0.295,0.594,0.494,0.549,0.594,0.556,0.613…	0.76,0.494,0.63,1.0,0.773,0.494,0.565,0.796,0.709,0.218,0.494,0.843,0.732,0.594,0.455,1.0,0.854,1.0,0.594,1.0,0.886,0.872,0.745	-0.121	HCM vs. Control	MXE	134306608	134306702	134321790	134321903	134304404	134304567	134370997	134371042	9241
ENSG00000146802	TMEM168	chr7	-							17,12,10,15,17,13,16,4,14,19,15,5,18,23,4,8,14,22,21,12,10,24,12,23,11,6,18,0,16,6,15,7,14,21,13,18,1,44,10,5,14,6,16,7,9,11,7,25,10,10,14,8,9,7,22,14,20,8,7,3,2,3,18,22,17,16,11,43,25,22,19,18,21,8,22,4,17,22,41,18,20,11,8,7,10,7,32,3,18,10,15,10,21,6,12,24,37	30,16,32,49,44,42,24,12,40,12,31,14,26,13,18,17,32,18,38,18,20,37,32,27,24,26,35,1,45,25,39,32,30,45,31,40,19,69,23,21,33,22,29,19,28,17,16,40,14,27,27,22,25,30,17,14,15,12,12,18,23,29,39,44,20,19,38,48,50,41,55,22,30,45,40,42,46,30,43,36,26,26,19,15,28,13,30,10,24,33,17,37,32,21,25,32,47	27,30,27,48,51,40,29,9,22,25,7,20,25,24,8,60,37,42,21,23,31,15,29	45,45,28,44,25,36,39,12,28,28,20,21,18,49,27,45,38,27,20,32,38,16,21	198	137	7.46693e-11	5.63966e-09	0.282,0.342,0.178,0.175,0.211,0.176,0.316,0.187,0.195,0.523,0.251,0.198,0.324,0.55,0.133,0.246,0.232,0.458,0.277,0.316,0.257,0.31,0.206,0.371,0.241,0.138,0.262,0.0,0.197,0.142,0.21,0.131,0.244,0.244,0.225,0.237,0.035,0.306,0.231,0.141,0.227,0.159,0.276,0.203,0.182,0.309,0.232,0.302,0.331,0.204,0.264,0.201,0.199,0.139,0.472,0.409,0.48,0.316,0.288,0.103,0.057,0.067,0.242,0.257,0.37,0.368,0.167,0.38…	0.293,0.316,0.4,0.43,0.585,0.435,0.34,0.342,0.352,0.382,0.195,0.397,0.49,0.253,0.17,0.48,0.403,0.518,0.421,0.332,0.361,0.393,0.489	-0.129	HCM vs. Control	MXE	112772780	112772818	112775175	112775318	112767174	112767744	112783697	112783745	9672
ENSG00000132549	VPS13B	chr8	+							12,8,16,4,16,3,12,4,2,0,15,10,7,12,3,0,3,3,6,7,9,3,13,4,4,6,17,21,17,7,8,4,1,6,2,7,0,24,6,17,18,8,11,15,1,0,6,14,2,15,5,2,8,6,20,1,5,3,5,6,10,7,10,6,4,14,22,6,2,8,24,8,14,4,2,4,3,4,17,4,8,2,5,3,6,6,12,6,7,17,9,3,17,13,9,18,11	26,18,10,22,6,9,19,14,15,9,25,2,20,12,12,4,11,16,10,5,7,14,10,13,8,9,36,19,19,9,13,15,12,16,15,14,5,53,6,18,18,17,18,17,6,4,7,18,5,22,12,4,16,6,11,8,13,8,6,6,9,11,15,18,28,11,16,21,23,12,28,32,23,1,14,7,9,9,22,17,22,10,16,8,9,15,26,13,10,15,12,10,22,10,16,14,17	30,19,14,15,14,25,14,4,12,8,3,21,4,9,12,15,11,5,11,16,12,12,9	17,21,21,15,16,27,11,15,16,24,3,14,13,13,12,22,18,11,8,14,15,14,7	198	198	0.000436047	0.00642776	0.316,0.308,0.615,0.154,0.727,0.25,0.387,0.222,0.118,0.0,0.375,0.833,0.259,0.5,0.2,0.0,0.214,0.158,0.375,0.583,0.563,0.176,0.565,0.235,0.333,0.4,0.321,0.525,0.472,0.438,0.381,0.211,0.077,0.273,0.118,0.333,0.0,0.312,0.5,0.486,0.5,0.32,0.379,0.469,0.143,0.0,0.462,0.438,0.286,0.405,0.294,0.333,0.333,0.5,0.645,0.111,0.278,0.273,0.455,0.5,0.526,0.389,0.4,0.25,0.125,0.56,0.579,0.222,0.08,0.4,0.462,0.2,…	0.638,0.475,0.4,0.5,0.467,0.481,0.56,0.211,0.429,0.25,0.5,0.6,0.235,0.409,0.5,0.405,0.379,0.312,0.579,0.533,0.444,0.462,0.563	-0.102	HCM vs. Control	MXE	99868288	99868465	99870784	99870887	99861775	99861946	99871447	99871697	9769
ENSG00000154710	RABGEF1	chr7	+							13,11,24,12,19,23,16,12,20,15,31,1,10,13,7,9,11,18,10,14,16,9,12,4,18,2,19,44,16,16,19,6,21,12,20,16,2,45,6,32,17,20,12,19,2,6,18,23,11,8,25,1,17,4,28,7,6,3,3,9,0,9,16,11,5,27,17,17,9,2,26,12,15,6,2,0,3,12,17,9,29,7,7,11,13,10,41,8,13,4,15,15,33,12,12,12,13	17,9,8,11,8,12,16,15,7,7,35,5,13,14,20,1,8,15,7,5,8,1,6,19,3,5,11,20,10,5,7,14,4,8,7,12,1,32,3,16,11,9,7,11,6,4,6,8,4,11,11,5,19,6,15,1,4,12,2,6,6,12,9,8,11,13,7,14,5,8,11,5,10,9,2,1,6,10,13,8,20,7,8,5,8,12,18,16,16,10,14,6,7,12,9,10,4	28,24,40,28,30,21,34,2,29,10,4,18,17,12,18,40,31,20,9,18,26,46,41	13,5,29,2,11,10,16,2,3,11,0,6,5,10,1,14,9,18,7,5,14,5,10	198	198	1.11222e-06	3.72796e-05	0.433,0.55,0.75,0.522,0.704,0.657,0.5,0.444,0.741,0.682,0.47,0.167,0.435,0.481,0.259,0.9,0.579,0.545,0.588,0.737,0.667,0.9,0.667,0.174,0.857,0.286,0.633,0.688,0.615,0.762,0.731,0.3,0.84,0.6,0.741,0.571,0.667,0.584,0.667,0.667,0.607,0.69,0.632,0.633,0.25,0.6,0.75,0.742,0.733,0.421,0.694,0.167,0.472,0.4,0.651,0.875,0.6,0.2,0.6,0.6,0.0,0.429,0.64,0.579,0.312,0.675,0.708,0.548,0.643,0.2,0.703,0.706,0…	0.683,0.828,0.58,0.933,0.732,0.677,0.68,0.5,0.906,0.476,1.0,0.75,0.773,0.545,0.947,0.741,0.775,0.526,0.563,0.783,0.65,0.902,0.804	-0.17	HCM vs. Control	MXE	66771882	66772078	66775226	66775393	66739995	66740792	66795510	66795592	9804
ENSG00000154710	RABGEF1	chr7	+							13,11,24,12,19,23,16,12,19,15,31,1,10,13,7,9,11,18,10,14,16,10,13,4,18,2,19,44,16,16,19,6,21,12,20,16,2,45,6,32,17,20,12,19,2,6,17,23,11,8,25,1,17,4,28,6,6,3,3,9,0,9,16,11,5,27,17,17,9,4,28,12,15,6,2,0,3,12,17,9,29,7,7,11,13,10,41,8,13,4,15,15,33,12,12,12,13	32,34,20,32,43,44,36,31,23,24,49,12,35,40,19,7,17,26,36,21,24,31,20,34,13,16,56,31,28,18,32,27,36,55,34,45,7,64,15,42,35,22,31,29,12,13,19,20,14,16,27,18,27,23,26,22,29,13,16,11,16,24,31,33,29,37,40,53,42,22,50,35,34,8,19,6,25,39,43,31,29,11,32,8,17,20,47,18,48,25,28,27,34,23,34,49,53	28,24,40,28,30,21,34,2,29,10,4,18,16,12,18,40,31,20,9,18,26,46,41	30,29,41,42,51,26,43,8,18,19,8,23,24,27,15,58,40,45,27,23,37,35,35	198	198	4.1725e-07	1.57704e-05	0.289,0.244,0.545,0.273,0.306,0.343,0.308,0.279,0.452,0.385,0.387,0.077,0.222,0.245,0.269,0.563,0.393,0.409,0.217,0.4,0.4,0.244,0.394,0.105,0.581,0.111,0.253,0.587,0.364,0.471,0.373,0.182,0.368,0.179,0.37,0.262,0.222,0.413,0.286,0.432,0.327,0.476,0.279,0.396,0.143,0.316,0.472,0.535,0.44,0.333,0.481,0.053,0.386,0.148,0.519,0.214,0.171,0.188,0.158,0.45,0.0,0.273,0.34,0.25,0.147,0.422,0.298,0.243,0.…	0.483,0.453,0.494,0.4,0.37,0.447,0.442,0.2,0.617,0.345,0.333,0.439,0.4,0.308,0.545,0.408,0.437,0.308,0.25,0.439,0.413,0.568,0.539	-0.11	HCM vs. Control	MXE	66771882	66772078	66775226	66775393	66740732	66740792	66783674	66783841	9805
ENSG00000154710	RABGEF1	chr7	+							13,11,24,12,19,23,16,12,20,15,31,1,10,13,7,9,11,18,10,14,16,9,12,4,18,2,19,44,16,16,19,6,21,12,20,16,2,45,6,32,17,20,12,19,2,6,18,23,11,8,25,1,17,4,28,7,6,3,3,9,0,9,16,11,5,27,17,17,9,2,26,12,15,6,2,0,3,12,17,9,29,7,7,11,13,10,41,8,13,4,15,15,33,12,12,12,13	27,26,31,43,45,46,41,28,33,19,49,17,24,26,13,7,11,28,35,22,43,53,34,34,30,26,70,4,27,26,38,23,36,49,35,42,4,84,27,22,29,20,49,20,14,8,16,40,20,23,29,32,24,20,36,17,40,16,24,18,25,30,37,29,25,28,33,71,39,36,46,48,32,17,28,4,50,56,60,30,30,11,33,8,10,25,39,11,33,21,21,42,50,24,29,29,75	28,24,40,28,30,21,34,2,29,10,4,18,17,12,18,40,31,20,9,18,26,46,41	17,41,41,58,39,17,47,6,21,22,17,28,21,38,20,68,34,47,24,25,49,27,37	198	198	2.02213e-06	6.3125e-05	0.325,0.297,0.436,0.218,0.297,0.333,0.281,0.3,0.377,0.441,0.387,0.056,0.294,0.333,0.35,0.563,0.5,0.391,0.222,0.389,0.271,0.145,0.261,0.105,0.375,0.071,0.213,0.917,0.372,0.381,0.333,0.207,0.368,0.197,0.364,0.276,0.333,0.349,0.182,0.593,0.37,0.5,0.197,0.487,0.125,0.429,0.529,0.365,0.355,0.258,0.463,0.03,0.415,0.167,0.438,0.292,0.13,0.158,0.111,0.333,0.0,0.231,0.302,0.275,0.167,0.491,0.34,0.193,0.18…	0.622,0.369,0.494,0.326,0.435,0.553,0.42,0.25,0.58,0.312,0.19,0.391,0.447,0.24,0.474,0.37,0.477,0.299,0.273,0.419,0.347,0.63,0.526	-0.108	HCM vs. Control	MXE	66771882	66772078	66783674	66783841	66740732	66740792	66795510	66795592	9806
ENSG00000144283	PKP4	chr2	+							22,29,18,21,21,40,24,15,10,13,38,4,39,21,10,9,7,10,29,10,14,17,19,27,16,27,30,25,12,17,21,17,34,34,17,47,0,59,18,18,6,20,19,17,0,20,5,24,12,31,12,8,10,17,31,23,16,9,14,7,21,21,37,48,27,23,14,29,44,22,25,26,23,2,13,3,17,9,47,24,27,2,17,17,7,7,24,12,8,13,15,38,20,10,22,22,27	32,20,28,15,36,32,17,19,17,15,42,10,38,27,12,4,15,17,42,21,21,18,13,48,19,23,29,18,16,9,29,19,28,41,28,33,4,64,13,17,21,22,16,14,2,19,5,39,17,35,20,7,13,19,33,9,18,16,4,6,13,21,26,33,23,20,25,41,43,18,29,37,27,5,12,2,40,24,39,21,31,1,14,16,7,20,30,7,20,24,16,22,20,22,30,29,35	17,14,17,16,20,10,15,2,3,11,3,15,5,17,5,18,16,7,7,14,7,28,10	33,20,30,32,30,27,22,9,11,20,7,32,17,20,12,32,30,25,15,24,16,35,12	198	134	7.36834e-08	3.32018e-06	0.318,0.495,0.303,0.487,0.283,0.458,0.489,0.348,0.285,0.37,0.38,0.213,0.41,0.345,0.361,0.604,0.24,0.285,0.318,0.244,0.311,0.39,0.497,0.276,0.363,0.443,0.412,0.485,0.337,0.561,0.329,0.377,0.451,0.359,0.291,0.491,0.0,0.384,0.484,0.417,0.162,0.381,0.446,0.451,0.0,0.416,0.404,0.294,0.323,0.375,0.289,0.436,0.342,0.377,0.389,0.634,0.376,0.276,0.703,0.441,0.522,0.404,0.491,0.496,0.443,0.438,0.275,0.324,…	0.259,0.321,0.277,0.253,0.311,0.2,0.316,0.131,0.156,0.271,0.225,0.241,0.166,0.365,0.22,0.276,0.265,0.159,0.24,0.283,0.228,0.351,0.361	0.121	HCM vs. Control	MXE	158577270	158577383	158603069	158603104	158533437	158533534	158620989	158621022	10081
ENSG00000088448	ANKRD10	chr13	-							40,32,11,20,25,22,45,29,26,14,39,11,21,24,18,7,20,40,21,20,15,21,22,22,16,16,25,37,30,18,14,9,21,26,24,18,4,62,20,33,30,26,19,32,9,21,8,19,14,15,14,5,24,27,35,10,16,10,11,9,8,18,25,22,15,32,24,35,15,11,39,23,31,4,9,8,14,26,45,18,45,19,15,22,19,24,43,33,21,20,39,13,23,24,18,37,33	114,69,108,80,89,72,90,27,93,84,100,75,70,59,35,46,61,82,77,79,90,66,59,75,53,58,87,56,115,76,72,58,56,86,96,70,83,223,48,90,129,61,113,118,109,26,52,89,39,68,53,40,73,59,100,52,61,22,43,44,49,38,86,73,73,58,126,94,86,82,198,81,70,72,103,104,54,95,129,104,72,56,73,38,44,72,150,38,51,98,100,69,105,57,72,72,160	83,77,60,109,69,56,69,19,57,24,26,38,49,31,25,67,77,38,25,35,65,83,25	70,107,94,132,67,78,68,51,78,68,42,78,71,82,49,106,90,82,33,60,98,105,34	198	195	0	0	0.257,0.314,0.091,0.198,0.217,0.231,0.33,0.514,0.216,0.141,0.278,0.126,0.228,0.286,0.336,0.13,0.244,0.325,0.212,0.2,0.141,0.239,0.269,0.224,0.229,0.214,0.221,0.394,0.204,0.189,0.161,0.133,0.27,0.229,0.198,0.202,0.045,0.215,0.291,0.265,0.186,0.296,0.142,0.211,0.075,0.443,0.132,0.174,0.261,0.178,0.206,0.11,0.245,0.311,0.256,0.159,0.205,0.309,0.201,0.168,0.139,0.318,0.223,0.229,0.168,0.352,0.158,0.2…	0.539,0.415,0.386,0.449,0.504,0.414,0.5,0.268,0.419,0.258,0.379,0.324,0.405,0.271,0.334,0.384,0.457,0.313,0.427,0.365,0.395,0.438,0.42	-0.17	HCM vs. Control	MXE	110883697	110883793	110893027	110893263	110878539	110880112	110906032	110906124	10369
ENSG00000003400	CASP10	chr2	+							10,8,11,8,13,3,16,5,12,5,6,4,12,8,5,5,5,25,8,13,5,5,5,24,3,8,20,2,19,4,5,9,22,18,11,11,6,37,16,12,18,8,9,9,5,9,3,20,12,6,12,4,8,12,13,8,11,11,3,1,7,15,13,6,15,7,12,29,18,20,22,6,8,5,15,4,16,24,26,8,8,4,7,8,5,2,10,9,3,7,13,10,24,7,11,23,20	18,13,21,5,35,8,22,7,11,4,18,3,15,15,6,4,5,22,10,12,4,7,4,20,7,9,16,4,20,2,5,11,14,32,17,26,7,34,12,4,24,17,13,18,9,16,1,22,8,16,7,5,8,11,21,5,3,4,5,5,8,13,18,5,15,10,22,24,29,27,36,21,17,9,5,6,20,23,23,20,18,8,6,9,4,9,16,3,4,11,4,15,23,4,15,19,34	14,9,7,38,17,17,12,21,9,9,7,11,11,17,2,19,13,20,4,19,15,16,2	9,9,13,24,8,10,14,10,6,8,2,8,13,13,1,23,19,9,3,15,12,7,2	198	198	0.000215479	0.00352207	0.357,0.381,0.344,0.615,0.271,0.273,0.421,0.417,0.522,0.556,0.25,0.571,0.444,0.348,0.455,0.556,0.5,0.532,0.444,0.52,0.556,0.417,0.556,0.545,0.3,0.471,0.556,0.333,0.487,0.667,0.5,0.45,0.611,0.36,0.393,0.297,0.462,0.521,0.571,0.75,0.429,0.32,0.409,0.333,0.357,0.36,0.75,0.476,0.6,0.273,0.632,0.444,0.5,0.522,0.382,0.615,0.786,0.733,0.375,0.167,0.467,0.536,0.419,0.545,0.5,0.412,0.353,0.547,0.383,0.426…	0.609,0.5,0.35,0.613,0.68,0.63,0.462,0.677,0.6,0.529,0.778,0.579,0.458,0.567,0.667,0.452,0.406,0.69,0.571,0.559,0.556,0.696,0.5	-0.109	HCM vs. Control	MXE	201195841	201195948	201208074	201208183	201192983	201193119	201209069	201209562	10409
ENSG00000142599	RERE	chr1	-							46,37,25,26,47,33,25,37,24,10,61,5,46,39,15,8,12,27,34,23,30,21,23,43,14,29,51,58,31,28,32,19,22,36,20,37,7,81,26,33,14,28,32,23,4,46,10,23,14,32,39,11,19,25,51,21,19,14,3,8,10,28,22,28,34,26,39,51,11,23,48,81,34,12,25,12,15,31,54,21,47,13,26,36,15,15,64,31,30,11,19,34,37,30,47,49,26	63,53,56,24,51,48,38,28,44,20,99,11,41,50,23,2,21,28,34,23,46,21,30,25,23,31,39,41,33,36,23,24,28,33,37,36,3,117,15,40,41,40,26,46,19,93,24,42,8,45,46,6,24,27,38,16,16,14,14,9,17,34,47,38,29,50,37,51,35,26,47,68,57,4,34,5,16,52,42,16,71,20,21,41,23,22,85,78,29,12,51,29,62,36,36,42,54	40,47,23,40,36,21,52,9,7,33,19,22,10,18,12,37,30,32,44,47,32,46,11	66,65,123,76,76,85,84,6,25,59,21,61,43,28,30,112,77,39,57,75,71,80,8	198	180	6.09815e-07	2.2061e-05	0.399,0.388,0.289,0.496,0.456,0.385,0.374,0.546,0.331,0.312,0.359,0.292,0.505,0.415,0.372,0.784,0.342,0.467,0.476,0.476,0.372,0.476,0.411,0.61,0.356,0.46,0.543,0.563,0.461,0.414,0.558,0.419,0.417,0.498,0.329,0.483,0.68,0.386,0.612,0.429,0.237,0.389,0.528,0.313,0.161,0.31,0.275,0.332,0.614,0.393,0.435,0.625,0.419,0.457,0.55,0.544,0.519,0.476,0.163,0.447,0.348,0.428,0.299,0.401,0.516,0.321,0.489,0.…	0.355,0.397,0.145,0.324,0.301,0.183,0.36,0.577,0.203,0.337,0.451,0.247,0.175,0.369,0.267,0.231,0.262,0.427,0.412,0.363,0.291,0.343,0.556	0.105	HCM vs. Control	MXE	8422726	8422807	8465924	8466023	8365811	8365974	8495062	8495162	10655
ENSG00000228794	LINC01128	chr1	+							18,6,0,4,3,17,6,24,16,13,20,3,19,22,8,2,15,25,31,11,24,10,24,19,11,11,4,10,3,1,9,8,13,31,17,14,4,30,18,13,19,14,3,17,5,18,6,11,10,35,12,7,15,25,17,3,21,8,9,2,13,19,8,9,28,20,21,17,8,10,35,16,9,14,9,4,5,18,5,11,17,16,7,7,8,20,36,16,1,7,7,13,6,22,19,7,11	4,5,6,4,12,2,11,8,4,7,5,5,13,10,9,6,8,7,7,9,1,5,10,11,6,6,12,5,3,5,12,13,7,9,9,8,3,20,10,4,7,8,8,8,6,4,2,4,7,2,13,3,6,15,8,1,4,3,3,1,5,4,11,16,10,3,9,4,9,19,12,16,9,5,8,2,5,7,11,8,5,2,6,7,5,1,7,2,7,6,7,12,13,12,3,2,22	79,22,29,34,39,11,43,4,10,31,14,31,0,18,6,27,30,9,16,26,31,17,7	10,11,6,29,20,2,2,0,1,2,2,1,10,14,4,14,1,5,8,6,15,21,3	198	198	0.00164967	0.0192583	0.818,0.545,0.0,0.5,0.2,0.895,0.353,0.75,0.8,0.65,0.8,0.375,0.594,0.688,0.471,0.25,0.652,0.781,0.816,0.55,0.96,0.667,0.706,0.633,0.647,0.647,0.25,0.667,0.5,0.167,0.429,0.381,0.65,0.775,0.654,0.636,0.571,0.6,0.643,0.765,0.731,0.636,0.273,0.68,0.455,0.818,0.75,0.733,0.588,0.946,0.48,0.7,0.714,0.625,0.68,0.75,0.84,0.727,0.75,0.667,0.722,0.826,0.421,0.36,0.737,0.87,0.7,0.81,0.471,0.345,0.745,0.5,0.5,…	0.888,0.667,0.829,0.54,0.661,0.846,0.956,1.0,0.909,0.939,0.875,0.969,0.0,0.563,0.6,0.659,0.968,0.643,0.667,0.812,0.674,0.447,0.7	-0.116	HCM vs. Control	MXE	841199	841373	849483	849602	829002	829104	851926	852110	10719
ENSG00000228794	LINC01128	chr1	+							18,5,0,4,3,18,6,25,16,12,20,3,19,22,9,2,15,25,32,11,20,10,20,18,11,11,4,10,3,1,9,8,13,30,17,12,6,31,18,11,19,14,3,17,5,18,6,11,10,35,12,6,15,25,17,3,21,6,8,2,13,18,8,9,26,20,21,17,8,10,35,16,8,14,9,4,5,16,5,11,15,16,7,7,8,20,35,16,1,7,7,13,6,22,19,7,11	4,5,6,4,12,2,11,8,4,7,5,5,13,10,9,6,8,7,7,9,1,5,10,11,6,6,12,5,3,5,12,13,7,9,9,8,3,20,10,4,7,8,8,8,6,4,2,4,7,2,13,3,6,15,8,1,4,3,3,1,5,4,11,16,10,3,9,4,9,19,12,16,9,5,8,2,5,7,11,8,5,2,6,7,5,1,7,2,7,6,7,12,13,12,3,2,22	77,22,27,34,38,11,43,4,9,29,14,25,0,18,6,27,30,6,16,23,30,16,7	10,11,6,29,20,2,2,0,1,2,2,1,10,14,4,14,1,5,8,6,15,21,3	198	198	0.00292269	0.030483	0.818,0.5,0.0,0.5,0.2,0.9,0.353,0.758,0.8,0.632,0.8,0.375,0.594,0.688,0.5,0.25,0.652,0.781,0.821,0.55,0.952,0.667,0.667,0.621,0.647,0.647,0.25,0.667,0.5,0.167,0.429,0.381,0.65,0.769,0.654,0.6,0.667,0.608,0.643,0.733,0.731,0.636,0.273,0.68,0.455,0.818,0.75,0.733,0.588,0.946,0.48,0.667,0.714,0.625,0.68,0.75,0.84,0.667,0.727,0.667,0.722,0.818,0.421,0.36,0.722,0.87,0.7,0.81,0.471,0.345,0.745,0.5,0.47…	0.885,0.667,0.818,0.54,0.655,0.846,0.956,1.0,0.9,0.935,0.875,0.962,0.0,0.563,0.6,0.659,0.968,0.545,0.667,0.793,0.667,0.432,0.7	-0.111	HCM vs. Control	MXE	841199	844498	849483	849602	829002	829104	851926	852110	10722
ENSG00000067208	EVI5	chr1	-							8,1,3,3,2,0,3,2,6,1,2,2,3,4,3,0,2,2,2,1,2,1,5,6,3,3,3,0,3,1,1,2,7,5,5,2,1,12,4,4,3,2,3,2,0,1,1,2,1,1,3,2,2,1,2,5,4,0,2,0,2,6,1,5,1,6,3,5,2,2,4,7,0,1,1,2,1,6,9,3,4,2,2,0,0,0,3,0,0,2,2,1,4,3,3,7,15	24,16,4,20,21,15,19,14,20,11,29,12,37,11,8,5,12,13,11,14,23,25,9,20,15,16,23,1,20,7,19,24,28,24,16,19,10,45,12,22,11,4,11,13,6,14,17,16,13,14,9,10,17,9,16,11,17,3,15,15,17,15,19,25,26,15,11,21,16,14,24,21,31,5,15,12,25,21,33,18,15,7,25,4,8,16,33,2,10,6,13,24,12,11,20,30,34	3,3,21,8,9,4,4,0,5,8,1,1,4,5,1,28,3,6,0,6,10,8,2	16,19,30,37,9,6,21,13,10,9,2,7,10,20,23,46,10,14,3,20,43,12,14	198	198	1.29538e-06	4.2719e-05	0.25,0.059,0.429,0.13,0.087,0.0,0.136,0.125,0.231,0.083,0.065,0.143,0.075,0.267,0.273,0.0,0.143,0.133,0.154,0.067,0.08,0.038,0.357,0.231,0.167,0.158,0.115,0.0,0.13,0.125,0.05,0.077,0.2,0.172,0.238,0.095,0.091,0.211,0.25,0.154,0.214,0.333,0.214,0.133,0.0,0.067,0.056,0.111,0.071,0.067,0.25,0.167,0.105,0.1,0.111,0.312,0.19,0.0,0.118,0.0,0.105,0.286,0.05,0.167,0.037,0.286,0.214,0.192,0.111,0.125,0.14…	0.158,0.136,0.412,0.178,0.5,0.4,0.16,0.0,0.333,0.471,0.333,0.125,0.286,0.2,0.042,0.378,0.231,0.3,0.0,0.231,0.189,0.4,0.125	-0.104	HCM vs. Control	MXE	92607580	92607727	92636201	92636336	92605306	92605402	92663419	92663452	11268
ENSG00000067208	EVI5	chr1	-							8,1,3,3,2,0,3,2,6,1,2,2,3,4,3,0,2,2,2,1,3,1,5,6,3,4,3,0,3,1,1,2,7,5,5,2,1,12,4,4,3,2,3,2,0,1,1,2,1,1,3,2,2,1,2,5,4,0,2,0,2,6,1,7,1,6,3,6,2,2,4,7,0,1,2,2,1,6,9,3,4,2,2,0,1,0,3,0,0,2,2,1,4,3,3,7,13	8,6,21,20,14,29,26,19,24,12,26,6,30,15,11,8,15,14,19,11,16,14,10,25,15,17,16,1,11,13,20,17,17,35,14,19,7,41,20,16,18,14,19,14,2,4,11,18,17,9,15,8,14,18,10,6,16,13,13,11,12,7,16,21,19,16,19,24,20,16,29,23,21,10,6,8,12,10,33,22,21,4,14,3,9,9,13,5,13,22,14,22,22,15,15,25,31	3,3,21,8,9,4,4,0,5,8,1,1,5,5,1,29,4,6,0,6,11,8,3	17,19,25,38,22,6,15,14,10,8,1,16,12,17,2,54,15,14,4,11,33,14,10	198	198	3.18562e-07	1.23942e-05	0.5,0.143,0.125,0.13,0.125,0.0,0.103,0.095,0.2,0.077,0.071,0.25,0.091,0.211,0.214,0.0,0.118,0.125,0.095,0.083,0.158,0.067,0.333,0.194,0.167,0.19,0.158,0.0,0.214,0.071,0.048,0.105,0.292,0.125,0.263,0.095,0.125,0.226,0.167,0.2,0.143,0.125,0.136,0.125,0.0,0.2,0.083,0.1,0.056,0.1,0.167,0.2,0.125,0.053,0.167,0.455,0.2,0.0,0.133,0.0,0.143,0.462,0.059,0.25,0.05,0.273,0.136,0.2,0.091,0.111,0.121,0.233,0.…	0.15,0.136,0.457,0.174,0.29,0.4,0.211,0.0,0.333,0.5,0.5,0.059,0.294,0.227,0.333,0.349,0.211,0.3,0.0,0.353,0.25,0.364,0.231	-0.12	HCM vs. Control	MXE	92625793	92625934	92636201	92636336	92624175	92624334	92663419	92663452	11271
ENSG00000067208	EVI5	chr1	-							9,4,8,3,9,10,11,3,11,11,12,10,16,9,4,0,6,4,6,7,13,9,4,21,7,10,8,1,3,4,8,9,12,22,7,8,1,19,11,7,5,4,10,4,1,5,3,10,9,2,7,7,5,5,15,10,10,10,4,5,7,3,17,18,12,6,10,24,9,7,19,21,19,6,4,0,9,7,12,2,10,1,4,5,6,6,8,3,4,5,10,6,5,18,14,24,24	17,11,15,22,13,21,16,12,30,16,25,4,29,10,12,6,14,21,16,6,18,16,21,31,16,11,18,1,18,9,26,17,35,18,19,12,4,32,12,18,15,11,16,7,6,9,12,24,9,6,26,8,14,8,13,18,23,11,17,17,19,20,16,21,31,19,28,35,15,11,38,39,27,8,13,11,23,18,36,18,14,7,20,5,11,12,15,8,8,16,19,14,25,16,20,32,54	5,3,6,6,15,11,6,0,6,7,2,8,5,4,0,9,1,8,9,6,14,6,0	22,17,40,30,20,16,12,8,11,23,8,19,14,18,1,79,21,18,9,29,37,20,9	198	198	0.000151333	0.00263022	0.346,0.267,0.348,0.12,0.409,0.323,0.407,0.2,0.268,0.407,0.324,0.714,0.356,0.474,0.25,0.0,0.3,0.16,0.273,0.538,0.419,0.36,0.16,0.404,0.304,0.476,0.308,0.5,0.143,0.308,0.235,0.346,0.255,0.55,0.269,0.4,0.2,0.373,0.478,0.28,0.25,0.267,0.385,0.364,0.143,0.357,0.2,0.294,0.5,0.25,0.212,0.467,0.263,0.385,0.536,0.357,0.303,0.476,0.19,0.227,0.269,0.13,0.515,0.462,0.279,0.24,0.263,0.407,0.375,0.389,0.333,0…	0.185,0.15,0.13,0.167,0.429,0.407,0.333,0.0,0.353,0.233,0.2,0.296,0.263,0.182,0.0,0.102,0.045,0.308,0.5,0.171,0.275,0.231,0.0	0.107	HCM vs. Control	MXE	92636201	92636336	92662718	92662865	92625793	92625934	92663419	92663452	11274
ENSG00000007866	TEAD3	chr6	-							8,15,21,21,16,11,17,12,15,8,32,7,11,10,11,3,7,17,15,10,12,9,18,20,10,12,97,17,22,12,10,7,12,10,6,8,5,26,9,11,19,13,17,25,10,23,9,16,11,10,7,14,8,8,15,1,6,4,4,5,6,6,13,14,17,14,34,20,16,14,41,21,20,7,6,2,16,18,36,13,18,14,6,22,10,6,30,19,6,20,16,15,15,7,10,16,11	155,142,78,72,109,147,105,61,100,66,264,72,111,118,67,43,62,88,121,98,92,73,94,100,48,75,88,247,82,100,103,77,73,106,96,84,30,288,55,126,88,110,108,129,64,200,100,103,98,106,108,42,101,112,184,61,76,37,81,64,97,76,134,126,131,63,137,90,76,60,226,132,133,50,69,31,102,98,143,101,101,56,109,138,69,76,134,175,94,158,118,55,125,102,64,134,175	21,29,52,35,47,44,32,22,35,23,13,14,28,23,16,66,30,22,21,22,28,31,29	100,101,103,95,127,135,104,12,68,118,21,87,50,59,64,138,179,98,95,87,82,110,83	162	162	0	0	0.049,0.096,0.212,0.226,0.128,0.07,0.139,0.164,0.13,0.108,0.108,0.089,0.09,0.078,0.141,0.065,0.101,0.162,0.11,0.093,0.115,0.11,0.161,0.167,0.172,0.138,0.524,0.064,0.212,0.107,0.088,0.083,0.141,0.086,0.059,0.087,0.143,0.083,0.141,0.08,0.178,0.106,0.136,0.162,0.135,0.103,0.083,0.134,0.101,0.086,0.061,0.25,0.073,0.067,0.075,0.016,0.073,0.098,0.047,0.072,0.058,0.073,0.088,0.1,0.115,0.182,0.199,0.182,…	0.174,0.223,0.335,0.269,0.27,0.246,0.235,0.647,0.34,0.163,0.382,0.139,0.359,0.28,0.2,0.324,0.144,0.183,0.181,0.202,0.255,0.22,0.259	-0.14	HCM vs. Control	MXE	35480059	35480122	35480311	35480374	35479304	35479316	35484559	35484624	11679
ENSG00000188732	FAM221A	chr7	+							0,0,2,3,6,0,4,3,2,1,5,3,8,2,5,1,0,5,1,1,1,6,6,0,0,1,5,2,1,1,1,0,0,2,3,0,2,2,0,0,1,0,4,3,2,0,2,4,1,6,4,4,2,0,11,1,0,1,4,4,0,4,2,5,4,0,0,1,4,9,4,0,0,4,5,1,0,3,2,6,3,2,2,2,0,0,2,4,2,1,1,2,2,2,0,4,9	19,12,17,11,6,15,6,12,22,8,10,2,13,8,6,5,11,11,15,2,8,10,8,15,2,16,29,2,11,13,24,17,7,15,19,22,9,52,6,27,14,3,11,13,15,1,12,8,3,9,7,25,12,26,17,9,11,10,9,20,10,6,5,32,10,7,14,12,13,14,20,29,8,20,19,19,23,13,17,38,16,10,4,6,10,3,13,13,2,16,16,25,12,13,16,10,16	3,7,6,7,7,3,2,3,2,8,5,5,3,3,2,2,2,3,4,4,6,1,20	19,21,36,12,13,25,1,12,8,9,2,18,28,5,10,24,15,15,16,5,16,23,35	170	198	0.000208686	0.00343977	0.0,0.0,0.121,0.241,0.538,0.0,0.437,0.226,0.096,0.127,0.368,0.636,0.418,0.226,0.493,0.189,0.0,0.346,0.072,0.368,0.127,0.411,0.466,0.0,0.0,0.068,0.167,0.538,0.096,0.082,0.046,0.0,0.0,0.134,0.155,0.0,0.206,0.043,0.0,0.0,0.077,0.0,0.298,0.212,0.134,0.0,0.163,0.368,0.28,0.437,0.4,0.157,0.163,0.0,0.43,0.115,0.0,0.104,0.341,0.189,0.0,0.437,0.318,0.154,0.318,0.0,0.0,0.088,0.264,0.428,0.189,0.0,0.0,0.189…	0.155,0.28,0.163,0.405,0.385,0.123,0.7,0.226,0.226,0.509,0.744,0.244,0.111,0.411,0.189,0.088,0.134,0.189,0.226,0.482,0.304,0.048,0.4	-0.111	HCM vs. Control	MXE	23692182	23692253	23698191	23698299	23691389	23691596	23700785	23700868	11798
ENSG00000206503	HLA-A	chr6	+							565,355,572,34,291,302,568,365,381,121,381,98,68,479,691,185,263,629,296,316,242,80,449,469,279,314,466,677,448,292,323,112,157,217,234,191,137,1066,373,593,988,248,297,343,158,401,474,234,198,746,321,75,485,360,513,87,207,100,227,175,181,307,358,109,212,157,389,131,202,216,737,336,453,156,317,123,177,181,622,243,157,387,208,280,371,532,928,575,200,474,532,145,602,493,72,474,123	428,166,448,153,305,354,238,121,453,348,108,221,177,69,137,105,363,818,460,422,146,62,420,834,333,360,383,124,210,298,603,333,362,131,450,423,392,1068,664,224,872,381,601,445,312,230,385,113,401,490,300,47,549,482,695,115,362,72,447,301,315,107,454,323,451,262,155,102,646,485,641,440,147,108,788,481,536,406,958,462,102,96,141,511,559,423,864,157,440,409,388,146,495,751,150,504,348	505,416,1234,344,879,1279,599,302,721,237,244,835,213,376,574,420,650,174,282,660,517,335,395	437,454,1283,155,505,778,173,649,233,72,219,453,102,491,122,591,543,369,236,534,194,83,813	198	132	0.000122302	0.00219953	0.468,0.588,0.46,0.129,0.389,0.363,0.614,0.668,0.359,0.188,0.702,0.228,0.204,0.822,0.771,0.54,0.326,0.339,0.3,0.333,0.525,0.462,0.416,0.273,0.358,0.368,0.448,0.784,0.587,0.395,0.263,0.183,0.224,0.525,0.257,0.231,0.189,0.4,0.272,0.638,0.43,0.303,0.248,0.339,0.252,0.538,0.451,0.58,0.248,0.504,0.416,0.515,0.371,0.332,0.33,0.335,0.276,0.481,0.253,0.279,0.277,0.657,0.345,0.184,0.239,0.285,0.626,0.461,…	0.435,0.379,0.391,0.597,0.537,0.523,0.698,0.237,0.674,0.687,0.426,0.551,0.582,0.338,0.758,0.321,0.444,0.239,0.443,0.452,0.64,0.729,0.245	-0.103	HCM vs. Control	MXE	29943267	29944397	29945058	29945091	29942756	29943026	29945233	29945281	12220
ENSG00000124177	CHD6	chr20	-							7,1,11,7,5,6,6,8,6,6,11,8,18,16,3,3,4,3,18,5,8,8,5,33,16,6,13,2,11,12,17,5,13,18,33,12,5,14,6,5,4,5,9,10,1,4,2,11,4,2,5,2,10,3,9,11,15,6,4,1,5,14,17,35,13,18,11,40,10,11,17,21,20,7,6,3,8,8,9,4,8,0,7,1,4,2,1,4,6,9,5,30,14,10,14,30,30	7,3,8,15,2,22,14,16,17,7,30,12,28,29,4,8,8,17,22,12,21,25,7,31,15,10,17,26,14,11,19,17,20,20,24,9,7,23,18,19,11,9,16,6,4,3,13,22,12,6,16,12,11,15,19,3,14,5,12,4,16,14,12,37,18,24,10,20,10,14,21,21,30,8,5,4,4,16,22,13,15,7,5,9,7,7,13,9,8,17,30,26,16,22,12,27,30	2,4,5,15,24,5,16,0,6,2,0,5,3,10,8,16,10,2,2,13,8,9,2	27,18,26,19,27,10,23,15,3,11,2,18,9,23,8,24,18,12,9,13,34,23,8	198	198	0.00255649	0.0273806	0.5,0.25,0.579,0.318,0.714,0.214,0.3,0.333,0.261,0.462,0.268,0.4,0.391,0.356,0.429,0.273,0.333,0.15,0.45,0.294,0.276,0.242,0.417,0.516,0.516,0.375,0.433,0.071,0.44,0.522,0.472,0.227,0.394,0.474,0.579,0.571,0.417,0.378,0.25,0.208,0.267,0.357,0.36,0.625,0.2,0.571,0.133,0.333,0.25,0.25,0.238,0.143,0.476,0.167,0.321,0.786,0.517,0.545,0.25,0.2,0.238,0.5,0.586,0.486,0.419,0.429,0.524,0.667,0.5,0.44,0.4…	0.069,0.182,0.161,0.441,0.471,0.333,0.41,0.0,0.667,0.154,0.0,0.217,0.25,0.303,0.5,0.4,0.357,0.143,0.182,0.5,0.19,0.281,0.2	0.102	HCM vs. Control	MXE	41512845	41512995	41533049	41533570	41499294	41499357	41551304	41551360	12422
ENSG00000156463	SH3RF2	chr5	+							9,13,13,16,14,4,7,20,19,9,10,0,19,12,19,2,9,12,13,5,4,1,6,3,19,3,26,18,1,9,11,7,3,9,8,17,3,26,9,12,33,11,9,2,1,8,1,8,2,14,13,8,8,4,5,6,8,16,5,4,10,9,7,6,14,7,20,17,0,11,22,14,16,13,11,22,0,1,3,14,15,9,13,3,19,9,26,3,29,3,3,20,18,13,17,7,7	5,8,11,18,16,4,4,22,22,16,9,4,25,26,11,9,9,6,22,10,9,11,9,8,10,5,27,11,4,5,16,19,4,17,13,15,8,22,6,20,42,8,6,15,3,11,7,6,3,12,18,4,9,12,11,8,15,8,11,10,7,16,0,9,16,7,25,14,5,25,35,5,14,16,6,8,6,16,11,19,16,7,13,10,10,4,27,5,25,5,4,11,3,27,4,11,13	35,9,35,10,18,8,7,10,5,11,8,14,6,15,6,13,14,24,8,25,33,41,25	33,5,13,5,19,6,15,2,6,13,3,12,14,9,5,10,3,8,7,19,23,39,15	198	198	0.00023776	0.00382105	0.643,0.619,0.542,0.471,0.467,0.5,0.636,0.476,0.463,0.36,0.526,0.0,0.432,0.316,0.633,0.182,0.5,0.667,0.371,0.333,0.308,0.083,0.4,0.273,0.655,0.375,0.491,0.621,0.2,0.643,0.407,0.269,0.429,0.346,0.381,0.531,0.273,0.542,0.6,0.375,0.44,0.579,0.6,0.118,0.25,0.421,0.125,0.571,0.4,0.538,0.419,0.667,0.471,0.25,0.312,0.429,0.348,0.667,0.312,0.286,0.588,0.36,1.0,0.4,0.467,0.5,0.444,0.548,0.0,0.306,0.386,0.…	0.515,0.643,0.729,0.667,0.486,0.571,0.318,0.833,0.455,0.458,0.727,0.538,0.3,0.625,0.545,0.565,0.824,0.75,0.533,0.568,0.589,0.513,0.625	-0.138	HCM vs. Control	MXE	146059865	146060224	146062425	146062734	146055980	146056213	146078459	146081791	12436
ENSG00000114982	KANSL3	chr2	-							9,8,4,10,10,9,5,9,6,6,17,10,9,13,3,2,0,7,8,2,5,6,5,10,9,5,5,8,1,16,11,10,3,4,11,12,5,28,6,7,4,9,6,10,0,12,8,11,8,5,1,11,9,13,16,1,10,0,2,8,8,7,14,7,4,6,11,13,10,6,12,17,8,1,4,0,6,7,10,12,13,5,7,13,5,4,10,20,4,6,3,11,11,6,8,8,16	6,7,7,1,6,18,4,3,5,4,14,1,0,3,4,0,2,6,8,4,3,6,4,4,3,1,7,3,11,5,4,6,4,5,2,7,8,25,4,7,5,6,8,8,6,8,4,3,0,13,6,2,4,6,6,3,0,8,2,1,3,7,4,3,6,3,6,6,2,4,7,8,12,7,4,2,2,9,9,10,4,0,2,10,1,3,6,5,3,8,6,5,7,2,6,3,2	16,2,12,15,1,7,5,8,5,9,2,9,16,8,4,27,20,12,4,3,7,11,7	3,1,4,1,2,3,2,0,0,5,2,4,3,2,3,1,1,1,3,2,0,7,3	198	198	2.9695e-07	1.1654e-05	0.6,0.533,0.364,0.909,0.625,0.333,0.556,0.75,0.545,0.6,0.548,0.909,1.0,0.812,0.429,1.0,0.0,0.538,0.5,0.333,0.625,0.5,0.556,0.714,0.75,0.833,0.417,0.727,0.083,0.762,0.733,0.625,0.429,0.444,0.846,0.632,0.385,0.528,0.6,0.5,0.444,0.6,0.429,0.556,0.0,0.6,0.667,0.786,1.0,0.278,0.143,0.846,0.692,0.684,0.727,0.25,1.0,0.0,0.5,0.889,0.727,0.5,0.778,0.7,0.4,0.667,0.647,0.684,0.833,0.6,0.632,0.68,0.4,0.125,0…	0.842,0.667,0.75,0.938,0.333,0.7,0.714,1.0,1.0,0.643,0.5,0.692,0.842,0.8,0.571,0.964,0.952,0.923,0.571,0.6,1.0,0.611,0.7	-0.162	HCM vs. Control	MXE	96619358	96619544	96631311	96631543	96615491	96615544	96636920	96637228	12503
ENSG00000158062	UBXN11	chr1	-							7,10,13,7,8,10,10,0,12,7,7,6,6,10,4,10,3,8,4,4,8,1,4,11,7,2,4,10,6,3,11,0,1,7,7,3,4,13,5,7,11,4,6,3,6,5,3,5,6,4,5,2,8,18,5,2,6,3,5,4,3,9,7,2,8,4,5,4,4,2,7,4,8,1,8,3,4,5,12,4,8,6,11,13,2,6,15,6,5,8,7,8,7,10,3,5,2	2,7,6,8,6,7,8,2,4,5,7,1,13,3,8,5,6,12,17,4,4,2,6,5,1,7,11,24,13,5,10,4,2,7,13,0,5,12,2,13,4,3,7,17,2,7,2,4,8,4,14,3,8,12,4,2,4,6,5,6,7,1,12,2,6,4,8,6,6,6,9,12,8,5,6,1,0,3,11,1,6,7,3,6,3,6,9,14,1,7,7,8,6,5,5,12,8	11,5,4,11,1,3,2,1,18,4,4,8,5,13,3,5,4,1,4,6,7,9,8	9,16,16,10,10,24,10,7,21,2,10,23,4,18,8,9,7,14,4,43,17,14,17	128	198	7.62686e-07	2.69062e-05	0.844,0.688,0.77,0.575,0.673,0.688,0.659,0.0,0.823,0.684,0.607,0.903,0.417,0.838,0.436,0.756,0.436,0.508,0.267,0.607,0.756,0.436,0.508,0.773,0.915,0.307,0.36,0.392,0.417,0.481,0.63,0.0,0.436,0.607,0.454,1.0,0.553,0.626,0.795,0.454,0.81,0.673,0.57,0.214,0.823,0.525,0.699,0.659,0.537,0.607,0.356,0.508,0.607,0.699,0.659,0.607,0.699,0.436,0.607,0.508,0.399,0.933,0.474,0.607,0.673,0.607,0.492,0.508,0.…	0.654,0.326,0.279,0.63,0.134,0.162,0.236,0.181,0.57,0.756,0.382,0.35,0.659,0.528,0.367,0.462,0.469,0.099,0.607,0.178,0.389,0.499,0.421	0.184	HCM vs. Control	MXE	26300925	26301024	26301693	26301722	26297961	26298062	26303042	26303167	13357
ENSG00000158062	UBXN11	chr1	-							4,0,1,1,3,4,7,8,4,2,5,0,2,0,1,0,0,1,2,4,1,0,2,3,5,0,2,7,1,0,1,1,1,4,6,5,3,5,3,7,9,4,1,2,3,4,3,2,2,4,4,0,2,2,3,0,0,0,4,2,3,6,4,1,0,2,2,8,7,4,4,4,3,0,2,0,3,5,6,2,0,0,4,4,2,2,5,1,4,1,5,3,2,3,1,4,3	7,10,13,7,8,10,10,0,12,7,7,6,6,10,4,10,3,8,4,4,8,1,4,11,7,2,4,10,6,3,11,0,1,7,7,3,4,13,5,7,11,4,6,3,6,5,3,5,6,4,5,2,8,18,5,2,6,3,5,4,3,9,7,2,8,4,5,4,4,2,7,4,8,1,8,3,4,5,12,4,8,6,11,13,2,6,15,6,5,8,7,8,7,10,3,5,2	6,7,6,5,3,5,2,3,6,2,2,5,7,12,4,13,1,4,1,8,12,7,10	11,5,4,11,1,3,2,1,18,4,4,8,5,13,3,5,4,1,4,6,7,9,8	198	128	1.50014e-07	6.35865e-06	0.27,0.0,0.047,0.085,0.195,0.205,0.312,1.0,0.177,0.156,0.316,0.0,0.177,0.0,0.139,0.0,0.0,0.075,0.244,0.393,0.075,0.0,0.244,0.15,0.316,0.0,0.244,0.312,0.097,0.0,0.056,1.0,0.393,0.27,0.357,0.519,0.327,0.199,0.279,0.393,0.346,0.393,0.097,0.301,0.244,0.341,0.393,0.205,0.177,0.393,0.341,0.0,0.139,0.067,0.279,0.0,0.0,0.0,0.341,0.244,0.393,0.301,0.27,0.244,0.0,0.244,0.205,0.564,0.531,0.564,0.27,0.393,0.…	0.261,0.475,0.492,0.227,0.66,0.519,0.393,0.66,0.177,0.244,0.244,0.288,0.475,0.374,0.463,0.627,0.139,0.721,0.139,0.463,0.526,0.335,0.447	-0.177	HCM vs. Control	MXE	26301693	26301722	26302812	26302918	26297961	26298062	26303042	26303167	13359
ENSG00000158062	UBXN11	chr1	-							7,7,1,3,5,7,6,4,5,3,8,0,6,4,12,3,1,9,9,11,2,3,9,11,0,3,5,8,12,2,5,8,5,15,2,5,4,13,9,9,11,4,5,4,0,4,3,6,1,8,1,0,7,7,2,4,4,5,5,3,4,4,11,5,4,2,7,9,2,5,13,5,12,0,6,1,2,6,11,4,15,10,3,11,4,7,22,4,6,7,4,2,7,7,4,9,1	12,22,21,14,11,19,11,9,19,8,17,8,12,21,13,14,1,19,15,5,21,2,11,15,10,7,10,19,14,11,12,1,4,11,12,2,12,28,10,19,25,4,15,12,8,6,8,7,5,6,13,2,15,26,12,4,11,10,7,4,9,14,14,4,15,5,10,5,9,4,15,7,17,3,12,8,7,10,21,9,19,10,16,30,6,11,30,15,10,10,12,8,9,22,8,11,3	10,5,17,10,10,7,7,6,13,6,1,9,10,11,5,9,12,10,7,38,11,18,32	21,15,10,18,4,10,6,3,26,10,5,16,9,29,10,8,5,2,5,9,15,23,17	198	128	4.91046e-06	0.000138066	0.274,0.171,0.03,0.122,0.227,0.192,0.261,0.223,0.145,0.195,0.233,0.0,0.244,0.11,0.374,0.122,0.393,0.234,0.279,0.587,0.058,0.492,0.346,0.322,0.0,0.217,0.244,0.214,0.357,0.105,0.212,0.838,0.447,0.469,0.097,0.618,0.177,0.231,0.368,0.234,0.221,0.393,0.177,0.177,0.0,0.301,0.195,0.357,0.114,0.463,0.047,0.0,0.232,0.148,0.097,0.393,0.19,0.244,0.316,0.327,0.223,0.156,0.337,0.447,0.147,0.205,0.312,0.538,0.…	0.235,0.177,0.524,0.264,0.618,0.312,0.43,0.564,0.244,0.279,0.114,0.267,0.418,0.197,0.244,0.421,0.608,0.764,0.475,0.732,0.322,0.336,0.549	-0.145	HCM vs. Control	MXE	26301693	26301722	26302812	26302918	26297961	26298062	26306591	26306704	13360
ENSG00000116001	TIA1	chr2	-							35,26,29,32,33,44,51,24,33,32,48,15,47,42,14,8,21,36,34,45,37,29,19,41,16,27,34,3,36,26,35,23,53,41,42,35,36,96,30,34,32,22,21,23,23,19,25,40,36,30,18,30,36,36,36,24,25,19,11,14,16,27,33,48,44,36,49,56,39,51,86,51,36,33,52,54,32,47,54,47,36,39,47,12,15,23,44,15,33,45,25,48,66,29,29,33,79	17,28,34,41,41,31,23,20,27,26,21,9,38,20,24,19,14,27,42,30,23,34,21,45,27,29,37,0,42,27,40,28,36,47,33,46,35,56,32,29,39,26,30,28,22,14,9,38,21,27,16,20,42,37,46,12,31,9,20,15,13,25,42,36,43,31,44,48,27,55,76,35,38,48,41,58,30,28,48,56,22,26,23,2,17,14,35,2,32,23,21,43,74,14,21,35,51	52,42,43,73,37,45,33,23,25,23,17,37,49,82,18,64,40,34,14,25,57,30,11	34,17,13,32,32,12,11,13,6,22,7,39,23,30,19,23,14,19,16,18,41,26,1	175	198	7.72891e-07	2.72236e-05	0.7,0.512,0.491,0.469,0.477,0.616,0.715,0.576,0.58,0.582,0.721,0.653,0.583,0.704,0.398,0.323,0.629,0.601,0.478,0.629,0.645,0.491,0.506,0.508,0.401,0.513,0.51,1.0,0.492,0.521,0.497,0.482,0.625,0.497,0.59,0.463,0.538,0.66,0.515,0.57,0.481,0.489,0.442,0.482,0.542,0.606,0.759,0.544,0.66,0.557,0.56,0.629,0.492,0.524,0.47,0.694,0.477,0.705,0.384,0.514,0.582,0.55,0.471,0.601,0.537,0.568,0.558,0.569,0.62…	0.634,0.737,0.789,0.721,0.567,0.809,0.772,0.667,0.825,0.542,0.733,0.518,0.707,0.756,0.517,0.759,0.764,0.669,0.497,0.611,0.611,0.566,0.926	-0.112	HCM vs. Control	MXE	70216752	70216994	70224553	70224629	70216403	70216499	70227734	70227791	13586
ENSG00000158006	PAFAH2	chr1	-							46,24,40,18,67,45,10,37,53,32,63,14,27,23,29,9,22,31,39,65,38,19,30,48,20,23,24,59,30,22,25,51,31,30,28,25,57,121,12,27,55,33,21,52,88,24,23,36,21,61,21,17,19,60,70,12,44,34,18,16,30,17,29,24,69,22,48,52,23,33,72,53,55,22,42,38,39,43,87,48,72,19,30,30,19,21,24,11,16,41,48,19,66,33,39,19,49	37,41,46,24,63,61,22,28,41,36,83,12,33,34,19,9,29,35,49,57,34,28,21,44,25,32,34,78,38,30,25,19,27,32,27,18,44,114,15,33,84,39,35,61,91,47,30,49,23,50,10,9,38,65,73,11,45,10,14,17,28,21,29,25,52,19,48,42,17,26,79,58,46,30,38,24,13,18,72,32,55,17,24,36,15,35,36,49,15,42,59,21,51,52,20,21,37	23,5,6,10,10,4,10,10,2,12,2,8,3,10,2,1,7,6,5,6,3,16,1	42,20,11,19,17,24,29,7,9,30,5,19,9,17,17,12,12,10,13,19,10,26,5	198	168	1.36557e-14	1.70754e-12	0.513,0.332,0.425,0.389,0.474,0.385,0.278,0.529,0.523,0.43,0.392,0.497,0.41,0.365,0.564,0.459,0.392,0.429,0.403,0.492,0.487,0.365,0.548,0.481,0.404,0.379,0.375,0.391,0.401,0.384,0.459,0.695,0.493,0.443,0.468,0.541,0.524,0.474,0.404,0.41,0.357,0.418,0.337,0.42,0.451,0.302,0.394,0.384,0.437,0.509,0.641,0.616,0.298,0.439,0.449,0.481,0.453,0.743,0.522,0.444,0.476,0.407,0.459,0.449,0.53,0.496,0.459,0.…	0.317,0.175,0.316,0.309,0.333,0.124,0.226,0.548,0.159,0.253,0.253,0.263,0.22,0.333,0.091,0.066,0.331,0.337,0.246,0.211,0.203,0.343,0.145	0.207	HCM vs. Control	MXE	25984459	25984528	25990726	25990863	25984001	25984087	25997447	25997621	13600
ENSG00000158006	PAFAH2	chr1	-							46,24,40,20,67,46,10,40,55,32,64,16,27,23,29,9,24,33,39,65,38,19,30,48,20,24,24,59,30,25,25,52,33,32,28,25,59,121,12,28,55,33,21,52,89,25,23,36,21,61,21,17,19,61,70,11,45,34,18,16,30,18,29,23,70,24,48,52,23,33,72,53,55,23,42,38,39,45,88,49,75,21,30,31,19,23,26,11,16,42,48,19,67,33,39,19,49	45,33,39,35,53,73,17,25,33,25,63,19,33,52,15,18,22,38,30,46,34,23,14,38,17,24,31,52,42,37,25,21,8,26,29,16,37,118,13,30,63,31,33,70,58,39,40,27,26,58,19,12,34,54,60,10,27,24,18,22,43,29,35,22,50,26,48,50,25,19,61,61,38,25,26,16,27,17,63,37,48,23,23,33,20,24,28,52,40,41,45,15,55,46,36,34,40	23,5,6,10,10,4,10,10,2,12,2,10,3,10,2,1,7,6,5,7,3,17,1	28,11,10,10,21,9,19,6,10,24,9,16,12,19,13,24,13,20,6,28,7,24,11	198	198	7.4851e-11	5.64392e-09	0.505,0.421,0.506,0.364,0.558,0.387,0.37,0.615,0.625,0.561,0.504,0.457,0.45,0.307,0.659,0.333,0.522,0.465,0.565,0.586,0.528,0.452,0.682,0.558,0.541,0.5,0.436,0.532,0.417,0.403,0.5,0.712,0.805,0.552,0.491,0.61,0.615,0.506,0.48,0.483,0.466,0.516,0.389,0.426,0.605,0.391,0.365,0.571,0.447,0.513,0.525,0.586,0.358,0.53,0.538,0.524,0.625,0.586,0.5,0.421,0.411,0.383,0.453,0.511,0.583,0.48,0.5,0.51,0.479,…	0.451,0.312,0.375,0.5,0.323,0.308,0.345,0.625,0.167,0.333,0.182,0.385,0.2,0.345,0.133,0.04,0.35,0.231,0.455,0.2,0.3,0.415,0.083	0.201	HCM vs. Control	MXE	25989447	25989601	25990726	25990863	25988230	25988327	25997447	25997621	13602
ENSG00000158006	PAFAH2	chr1	-							25,30,13,22,22,28,23,20,15,7,22,11,26,26,8,3,13,17,16,16,12,26,12,30,16,15,18,29,19,14,17,13,17,46,15,26,2,55,13,14,12,15,14,28,2,16,24,23,15,11,17,2,15,23,29,4,35,10,5,10,10,8,23,20,16,14,17,34,24,16,29,23,12,12,7,0,13,11,31,23,36,6,13,27,2,13,22,25,11,20,14,4,27,21,15,30,25	45,33,38,37,53,71,17,25,33,25,63,19,33,52,15,18,22,38,30,46,34,25,14,38,17,24,31,52,42,36,25,21,10,26,29,16,37,118,13,30,63,31,32,70,56,42,39,28,26,58,19,12,34,52,60,10,26,24,18,22,42,29,35,23,50,27,47,50,24,19,61,62,38,26,26,16,26,17,62,36,48,22,23,33,20,24,28,51,40,40,44,15,55,46,36,34,40	15,24,21,13,31,11,12,9,5,17,17,8,10,27,5,15,18,16,4,16,16,19,5	28,11,10,10,21,9,20,6,10,24,9,16,10,19,13,24,13,20,5,28,8,24,11	198	198	3.26534e-07	1.26497e-05	0.357,0.476,0.255,0.373,0.293,0.283,0.575,0.444,0.312,0.219,0.259,0.367,0.441,0.333,0.348,0.143,0.371,0.309,0.348,0.258,0.261,0.51,0.462,0.441,0.485,0.385,0.367,0.358,0.311,0.28,0.405,0.382,0.63,0.639,0.341,0.619,0.051,0.318,0.5,0.318,0.16,0.326,0.304,0.286,0.034,0.276,0.381,0.451,0.366,0.159,0.472,0.143,0.306,0.307,0.326,0.286,0.574,0.294,0.217,0.312,0.192,0.216,0.397,0.465,0.242,0.341,0.266,0.4…	0.349,0.686,0.677,0.565,0.596,0.55,0.375,0.6,0.333,0.415,0.654,0.333,0.5,0.587,0.278,0.385,0.581,0.444,0.444,0.364,0.667,0.442,0.312	-0.149	HCM vs. Control	MXE	25989447	25989601	25990726	25990863	25988230	25988327	25998024	25998063	13604
ENSG00000223482	NUTM2A-AS1	chr10	-							23,16,28,18,31,37,45,15,17,12,35,15,21,18,14,5,18,29,20,8,18,32,21,35,11,18,17,15,12,12,29,18,27,30,26,14,1,50,15,26,25,10,15,30,11,24,29,23,17,27,13,14,11,23,23,18,19,14,5,17,7,12,13,11,29,12,29,32,32,15,48,20,28,6,22,17,29,23,28,24,37,12,11,26,11,21,12,12,19,24,21,13,9,27,14,10,28	41,25,47,23,63,32,26,30,38,23,73,28,28,32,28,28,40,40,49,36,25,43,18,56,26,29,44,52,16,20,48,42,26,41,37,33,28,82,28,12,39,21,45,48,31,20,31,50,41,23,39,35,20,66,34,20,47,20,17,11,27,20,33,26,29,21,59,48,50,19,95,35,54,20,33,32,25,47,45,43,22,20,21,16,10,24,20,25,20,29,8,27,27,31,25,31,51	21,20,22,38,50,20,20,19,33,19,4,26,42,20,13,11,20,29,5,22,32,23,12	11,6,23,53,38,28,24,8,28,21,7,14,48,30,14,19,38,37,14,16,35,28,19	153	197	2.92782e-05	0.000664294	0.419,0.452,0.434,0.502,0.388,0.598,0.69,0.392,0.365,0.402,0.382,0.408,0.491,0.42,0.392,0.187,0.367,0.483,0.344,0.222,0.481,0.489,0.6,0.446,0.353,0.444,0.332,0.271,0.491,0.436,0.438,0.356,0.572,0.485,0.475,0.353,0.044,0.44,0.408,0.736,0.452,0.38,0.3,0.446,0.314,0.607,0.546,0.372,0.348,0.602,0.3,0.34,0.415,0.31,0.466,0.537,0.342,0.474,0.275,0.666,0.25,0.436,0.337,0.353,0.563,0.424,0.388,0.462,0.45…	0.711,0.811,0.552,0.48,0.629,0.479,0.518,0.754,0.603,0.538,0.424,0.705,0.53,0.462,0.545,0.427,0.404,0.502,0.315,0.639,0.541,0.514,0.448	-0.11	HCM vs. Control	MXE	87246114	87246212	87288441	87288495	87240175	87245855	87326629	87326672	13641
ENSG00000120729	MYOT	chr5	+							8,20,11,9,4,21,18,10,19,15,41,22,13,12,5,9,9,10,15,9,14,34,12,15,5,16,7,8,21,16,16,10,13,5,12,13,14,27,14,18,14,9,24,8,3,4,25,12,9,3,13,1,9,6,8,8,8,1,9,20,9,8,21,37,16,7,25,15,12,5,33,17,11,11,17,8,13,12,22,19,10,14,10,3,13,7,18,4,21,15,10,11,18,11,11,10,16	30,39,24,50,48,72,58,37,70,30,164,85,40,84,31,45,59,32,82,30,65,102,42,61,27,47,42,2,56,57,73,86,100,42,66,50,55,70,19,90,48,46,74,44,35,17,94,43,47,24,48,36,41,33,38,35,42,19,65,43,78,48,62,178,85,32,134,99,75,61,193,77,71,55,109,49,46,58,65,106,50,57,51,16,50,44,71,14,37,77,62,57,118,63,41,63,99	7,7,10,28,7,3,11,2,7,4,3,15,2,4,9,26,3,25,4,20,47,24,4	63,42,804,88,490,93,54,24,873,41,34,50,14,53,43,581,52,341,25,88,628,124,445	149	198	0	0	0.262,0.405,0.379,0.193,0.1,0.279,0.292,0.264,0.265,0.399,0.249,0.256,0.302,0.16,0.177,0.21,0.169,0.293,0.196,0.285,0.223,0.307,0.275,0.246,0.197,0.311,0.181,0.842,0.333,0.272,0.226,0.134,0.147,0.137,0.195,0.257,0.253,0.339,0.495,0.21,0.279,0.206,0.301,0.195,0.102,0.238,0.261,0.271,0.203,0.142,0.265,0.036,0.226,0.195,0.219,0.233,0.202,0.065,0.155,0.382,0.133,0.181,0.31,0.216,0.2,0.225,0.199,0.168…	0.129,0.181,0.016,0.297,0.019,0.041,0.213,0.1,0.011,0.115,0.105,0.285,0.16,0.091,0.218,0.056,0.071,0.089,0.175,0.232,0.09,0.205,0.012	0.108	HCM vs. Control	MXE	137880815	137880865	137886047	137886213	137877519	137877621	137886863	137886997	13884
ENSG00000005884	ITGA3	chr17	+							14,39,13,16,5,16,16,9,4,12,33,1,14,12,8,1,8,12,7,10,7,2,9,6,2,5,26,26,23,13,6,5,6,14,14,6,3,35,11,10,13,8,19,23,6,15,5,17,7,14,3,0,13,0,30,0,6,3,6,7,8,5,12,12,4,12,21,12,6,6,22,21,22,2,1,0,2,11,21,2,18,7,5,12,11,10,25,35,10,10,18,3,16,11,13,29,6	24,33,39,24,24,25,26,13,27,20,42,8,22,22,8,4,8,22,31,29,23,24,20,34,23,14,63,41,28,21,25,18,18,60,44,23,9,73,16,18,37,29,49,44,11,33,7,41,15,25,20,5,24,12,50,12,17,7,14,12,16,17,17,24,19,27,40,51,56,29,45,39,27,12,19,15,18,34,70,39,24,20,17,40,22,24,55,44,18,34,22,27,17,18,41,38,33	34,15,152,24,51,51,61,19,35,23,4,20,12,11,7,59,47,92,10,14,26,22,5	30,42,211,67,100,73,36,13,59,45,12,16,25,25,22,179,78,198,18,22,46,30,3	198	198	3.5456e-05	0.000781229	0.368,0.542,0.25,0.4,0.172,0.39,0.381,0.409,0.129,0.375,0.44,0.111,0.389,0.353,0.5,0.2,0.5,0.353,0.184,0.256,0.233,0.077,0.31,0.15,0.08,0.263,0.292,0.388,0.451,0.382,0.194,0.217,0.25,0.189,0.241,0.207,0.25,0.324,0.407,0.357,0.26,0.216,0.279,0.343,0.353,0.312,0.417,0.293,0.318,0.359,0.13,0.0,0.351,0.0,0.375,0.0,0.261,0.3,0.3,0.368,0.333,0.227,0.414,0.333,0.174,0.308,0.344,0.19,0.097,0.171,0.328,0.…	0.531,0.263,0.419,0.264,0.338,0.411,0.629,0.594,0.372,0.338,0.25,0.556,0.324,0.306,0.241,0.248,0.376,0.317,0.357,0.389,0.361,0.423,0.625	-0.109	HCM vs. Control	MXE	50068055	50068305	50071985	50072182	50064527	50064607	50073915	50074004	14150
ENSG00000166435	XRRA1	chr11	-							19,7,48,23,12,25,12,3,27,8,71,12,10,15,2,3,7,23,10,8,6,5,19,6,20,20,9,12,20,4,13,9,22,56,9,10,3,59,4,6,6,23,4,19,7,15,20,46,20,9,14,3,4,6,15,4,22,6,5,15,5,14,14,60,9,36,5,31,30,6,27,22,11,7,8,27,6,21,11,14,19,3,11,13,5,12,12,6,10,17,27,28,6,20,9,11,9	5,6,4,12,2,11,8,3,11,1,14,6,8,6,3,3,3,9,6,7,4,2,3,4,1,10,9,4,6,1,6,6,7,10,3,5,0,17,7,4,6,9,4,8,6,8,5,8,2,8,8,4,4,4,5,2,13,8,2,6,9,5,7,14,6,7,6,12,6,11,9,9,8,2,3,5,4,17,12,4,5,3,5,9,3,6,9,5,6,12,10,3,10,15,5,8,9	28,17,29,28,18,12,6,10,31,5,15,4,12,26,13,18,42,3,5,20,16,5,14	4,3,7,3,6,4,3,2,2,3,3,3,5,6,3,3,5,6,1,4,2,10,3	198	193	0.000141533	0.00248872	0.787,0.532,0.921,0.651,0.854,0.689,0.594,0.494,0.705,0.886,0.832,0.661,0.549,0.709,0.394,0.494,0.695,0.714,0.619,0.527,0.594,0.709,0.861,0.594,0.951,0.661,0.494,0.745,0.765,0.796,0.679,0.594,0.754,0.845,0.745,0.661,1.0,0.772,0.358,0.594,0.494,0.714,0.494,0.698,0.532,0.646,0.796,0.849,0.907,0.523,0.63,0.422,0.494,0.594,0.745,0.661,0.623,0.422,0.709,0.709,0.351,0.732,0.661,0.807,0.594,0.834,0.448,…	0.872,0.847,0.802,0.901,0.745,0.745,0.661,0.83,0.938,0.619,0.83,0.565,0.701,0.809,0.809,0.854,0.891,0.328,0.83,0.83,0.886,0.328,0.82	-0.103	HCM vs. Control	MXE	74851988	74852082	74906238	74906456	74851087	74851203	74907144	74907273	14549
ENSG00000184220	CMSS1	chr3	+							56,39,9,22,24,42,48,39,52,56,56,27,30,18,37,15,60,70,34,46,54,27,37,39,27,33,22,125,22,40,57,47,28,33,73,14,30,113,32,38,30,47,33,63,4,25,23,46,57,59,44,11,90,50,69,9,30,14,49,48,17,36,33,32,61,18,27,41,19,58,86,29,53,38,17,13,43,32,82,24,48,21,23,16,50,43,64,41,33,66,55,28,42,40,39,37,32	61,34,84,60,54,46,90,79,88,105,60,27,72,74,49,40,71,83,79,69,97,87,38,76,74,48,46,12,55,45,105,53,102,62,96,52,21,133,76,69,43,72,70,47,13,40,61,72,64,60,88,55,134,69,55,50,63,42,66,44,92,60,66,146,134,70,74,74,79,110,145,76,97,69,85,29,113,108,103,74,59,45,89,36,65,39,80,38,53,56,66,97,65,53,72,70,116	56,73,103,145,105,111,85,12,157,39,41,39,73,34,45,203,99,82,42,129,113,124,47	84,79,90,118,78,86,78,15,111,42,25,86,98,139,52,210,96,92,42,107,108,95,68	188	171	4.81868e-11	3.75282e-09	0.455,0.511,0.089,0.25,0.288,0.454,0.327,0.31,0.35,0.327,0.459,0.476,0.275,0.181,0.407,0.254,0.435,0.434,0.281,0.377,0.336,0.22,0.47,0.318,0.249,0.385,0.303,0.905,0.267,0.447,0.331,0.446,0.2,0.326,0.409,0.197,0.565,0.436,0.277,0.334,0.388,0.373,0.3,0.549,0.219,0.362,0.255,0.368,0.448,0.472,0.313,0.154,0.379,0.397,0.533,0.141,0.302,0.233,0.403,0.498,0.144,0.353,0.313,0.166,0.293,0.19,0.249,0.335,0…	0.377,0.457,0.51,0.528,0.55,0.54,0.498,0.421,0.563,0.458,0.599,0.292,0.404,0.182,0.44,0.468,0.484,0.448,0.476,0.523,0.488,0.543,0.386	-0.122	HCM vs. Control	MXE	100146972	100147061	100160429	100160501	99817861	99818043	100162302	100162432	14684
ENSG00000130940	CASZ1	chr1	-							21,28,19,13,33,21,15,15,12,5,22,3,23,21,14,2,10,15,12,12,20,12,14,17,4,8,25,25,10,3,5,6,14,15,6,12,5,39,16,20,19,27,11,23,3,20,9,16,9,16,14,1,10,6,12,3,11,6,11,10,14,13,31,10,18,14,27,9,8,6,31,26,17,9,11,1,5,11,13,8,33,4,17,19,16,9,43,29,16,18,12,11,14,14,23,14,10	7,12,7,1,3,1,0,1,0,0,11,0,2,6,6,0,3,0,2,0,4,0,2,0,0,4,6,12,0,1,1,1,0,2,3,0,0,9,3,11,9,5,3,5,4,1,4,1,1,4,15,0,2,0,6,0,0,0,2,0,0,1,4,1,0,3,5,1,0,0,5,5,7,1,0,0,0,0,1,2,4,0,4,0,0,5,6,19,3,2,4,1,4,3,0,5,0	26,11,8,12,19,25,14,5,4,19,11,22,5,21,11,19,11,11,15,16,25,36,3	12,6,13,1,13,9,12,3,5,5,0,5,1,4,1,5,11,0,0,0,0,10,3	152	138	0.000751003	0.0100961	0.731,0.679,0.711,0.922,0.909,0.95,1.0,0.932,1.0,1.0,0.645,1.0,0.913,0.761,0.679,1.0,0.752,1.0,0.845,1.0,0.819,1.0,0.864,1.0,1.0,0.645,0.791,0.654,1.0,0.731,0.819,0.845,1.0,0.872,0.645,1.0,1.0,0.797,0.829,0.623,0.657,0.831,0.769,0.807,0.405,0.948,0.671,0.936,0.891,0.784,0.459,1.0,0.819,1.0,0.645,1.0,1.0,1.0,0.833,1.0,1.0,0.922,0.876,0.901,1.0,0.809,0.831,0.891,1.0,1.0,0.849,0.825,0.688,0.891,1.0,…	0.663,0.625,0.358,0.916,0.57,0.716,0.514,0.602,0.421,0.775,1.0,0.8,0.819,0.827,0.909,0.775,0.476,1.0,1.0,1.0,1.0,0.766,0.476	0.12	HCM vs. Control	MXE	10693873	10693912	10705491	10705544	10665082	10665571	10760700	10760857	15079
ENSG00000143110	C1orf162	chr1	+							4,2,3,4,7,3,8,3,10,7,9,1,13,6,4,7,6,11,7,4,9,5,6,11,9,6,1,3,11,1,4,3,5,4,5,6,3,16,4,9,9,3,3,7,10,2,5,6,7,4,2,3,15,3,7,2,5,5,5,3,7,7,8,6,10,6,7,6,8,4,14,4,4,11,5,5,2,4,9,7,7,6,10,2,10,3,4,5,5,6,7,3,10,11,3,11,4	3,1,3,4,4,5,12,5,4,3,6,1,8,6,2,6,6,10,8,5,4,15,6,5,2,6,10,4,9,5,4,6,8,1,9,4,0,8,5,16,10,4,4,2,4,6,8,4,3,6,4,5,15,5,5,1,7,3,1,5,5,3,6,6,5,2,3,4,11,11,7,5,3,3,9,8,6,8,12,13,3,5,4,4,3,3,4,5,5,5,7,5,14,6,5,8,11	12,3,14,26,16,11,13,6,17,6,12,6,23,8,3,40,11,20,8,32,39,43,15	10,11,50,37,29,18,10,6,44,8,20,16,24,5,14,74,22,29,11,85,86,71,40	147	169	2.79922e-07	1.10532e-05	0.605,0.697,0.535,0.535,0.668,0.408,0.434,0.408,0.742,0.728,0.633,0.535,0.651,0.535,0.697,0.573,0.535,0.558,0.501,0.479,0.721,0.277,0.535,0.717,0.838,0.535,0.103,0.463,0.584,0.187,0.535,0.365,0.418,0.821,0.39,0.633,1.0,0.697,0.479,0.393,0.509,0.463,0.463,0.801,0.742,0.277,0.418,0.633,0.728,0.434,0.365,0.408,0.535,0.408,0.617,0.697,0.451,0.657,0.852,0.408,0.617,0.728,0.605,0.535,0.697,0.775,0.728,…	0.58,0.239,0.244,0.447,0.388,0.413,0.599,0.535,0.308,0.463,0.408,0.301,0.524,0.648,0.198,0.383,0.365,0.442,0.455,0.302,0.343,0.41,0.301	0.145	HCM vs. Control	MXE	111476017	111476065	111476797	111476867	111473791	111474030	111477333	111477428	15095
ENSG00000174640	SLCO2A1	chr3	-							4,11,2,7,10,6,2,3,2,0,10,4,3,3,4,3,1,3,0,6,10,5,2,6,1,4,14,6,26,1,3,1,0,4,1,3,2,27,2,13,15,6,3,19,4,5,13,15,0,1,2,0,1,7,7,2,0,3,1,0,1,3,6,8,1,4,17,8,19,2,19,23,7,5,2,1,0,3,26,5,13,3,6,1,7,2,8,26,3,14,10,9,12,3,6,12,19	5,12,12,14,34,16,6,4,9,3,26,22,9,18,1,1,5,10,1,11,14,7,2,10,3,8,8,9,51,0,8,7,3,7,10,4,3,35,4,9,27,15,6,30,3,14,13,20,6,3,13,1,5,4,19,3,2,7,4,1,2,4,2,9,2,2,28,12,26,1,31,53,8,3,6,2,4,31,44,11,12,12,6,18,7,3,26,27,3,13,33,6,17,7,9,20,44	8,16,35,55,9,40,22,10,38,7,9,33,18,6,4,77,10,17,6,5,23,36,8	2,20,41,93,36,43,23,1,55,18,7,38,13,5,11,92,11,20,10,6,54,45,2	198	198	0.00048218	0.00699946	0.444,0.478,0.143,0.333,0.227,0.273,0.25,0.429,0.182,0.0,0.278,0.154,0.25,0.143,0.8,0.75,0.167,0.231,0.0,0.353,0.417,0.417,0.5,0.375,0.25,0.333,0.636,0.4,0.338,1.0,0.273,0.125,0.0,0.364,0.091,0.429,0.4,0.435,0.333,0.591,0.357,0.286,0.333,0.388,0.571,0.263,0.5,0.429,0.0,0.25,0.133,0.0,0.167,0.636,0.269,0.4,0.0,0.3,0.2,0.0,0.333,0.429,0.75,0.471,0.333,0.667,0.378,0.4,0.422,0.667,0.38,0.303,0.467,0.…	0.8,0.444,0.461,0.372,0.2,0.482,0.489,0.909,0.409,0.28,0.563,0.465,0.581,0.545,0.267,0.456,0.476,0.459,0.375,0.455,0.299,0.444,0.8	-0.133	HCM vs. Control	MXE	133954965	133955193	133973662	133973825	133953662	133953761	133979480	133979618	15320
ENSG00000125388	GRK4	chr4	+							13,10,32,10,13,15,7,5,9,20,10,7,11,9,8,13,13,9,17,9,15,8,8,14,10,11,6,16,8,11,11,5,12,8,6,10,9,35,5,11,6,4,10,18,31,2,10,13,6,6,6,3,7,5,14,7,4,10,4,7,15,3,10,22,11,9,23,17,4,5,46,14,8,10,5,7,8,15,21,12,4,13,23,4,14,11,23,8,5,17,21,6,18,6,5,14,11	4,2,7,11,3,3,12,4,17,8,11,5,8,4,3,21,8,3,5,6,6,4,11,10,8,16,6,9,8,2,3,13,8,7,5,4,12,13,4,12,9,6,7,4,28,2,12,4,5,2,2,2,10,2,10,6,13,4,1,5,8,1,9,4,9,0,5,3,6,2,14,5,10,7,15,15,7,9,9,13,13,7,8,5,8,10,6,7,8,10,7,2,2,13,3,10,6	12,8,3,1,3,1,4,7,8,2,1,6,4,10,10,2,4,6,9,4,3,5,1	4,9,0,0,0,2,0,10,0,2,3,3,1,7,4,0,2,2,3,3,1,1,0	198	198	0.0044083	0.0424561	0.765,0.833,0.821,0.476,0.812,0.833,0.368,0.556,0.346,0.714,0.476,0.583,0.579,0.692,0.727,0.382,0.619,0.75,0.773,0.6,0.714,0.667,0.421,0.583,0.556,0.407,0.5,0.64,0.5,0.846,0.786,0.278,0.6,0.533,0.545,0.714,0.429,0.729,0.556,0.478,0.4,0.4,0.588,0.818,0.525,0.5,0.455,0.765,0.545,0.75,0.75,0.6,0.412,0.714,0.583,0.538,0.235,0.714,0.8,0.583,0.652,0.75,0.526,0.846,0.55,1.0,0.821,0.85,0.4,0.714,0.767,0.…	0.75,0.471,1.0,1.0,1.0,0.333,1.0,0.412,1.0,0.5,0.25,0.667,0.8,0.588,0.714,1.0,0.667,0.75,0.75,0.571,0.75,0.833,1.0	-0.127	HCM vs. Control	MXE	3035385	3035523	3038375	3038513	3029200	3029409	3040571	3040747	15677
ENSG00000151353	TMEM18	chr2	-							60,105,48,17,26,46,36,31,41,17,93,8,27,116,87,32,42,54,24,17,30,15,53,16,17,34,36,86,52,24,22,15,18,1,29,17,34,93,34,73,57,34,33,45,31,30,86,44,42,72,100,4,45,46,51,8,30,13,11,16,3,27,23,15,24,26,47,15,7,9,55,45,42,19,18,15,5,10,21,19,59,58,41,81,36,55,55,151,37,75,54,11,38,35,12,32,11	37,47,35,27,60,39,39,29,39,27,39,21,37,42,54,36,23,50,53,35,38,29,51,43,40,38,37,9,32,28,23,45,52,38,38,35,39,72,42,32,53,28,18,30,28,28,37,57,45,31,45,27,29,54,38,23,23,8,20,38,21,22,61,32,31,33,45,23,44,39,87,38,26,30,53,49,42,48,54,60,49,58,40,55,38,28,46,38,37,40,28,39,30,29,20,29,72	74,51,86,22,55,68,95,49,114,16,47,102,33,38,54,35,56,23,47,38,33,108,79	33,31,37,49,20,28,29,31,53,18,19,37,17,39,24,57,39,43,22,26,23,58,41	198	154	5.00039e-09	2.83849e-07	0.558,0.635,0.516,0.329,0.252,0.478,0.418,0.454,0.45,0.329,0.65,0.229,0.362,0.682,0.556,0.409,0.587,0.457,0.26,0.274,0.38,0.287,0.447,0.224,0.248,0.41,0.431,0.881,0.558,0.4,0.427,0.206,0.212,0.02,0.372,0.274,0.404,0.501,0.386,0.64,0.455,0.486,0.588,0.538,0.463,0.455,0.644,0.375,0.421,0.644,0.633,0.103,0.547,0.399,0.511,0.213,0.504,0.558,0.3,0.247,0.1,0.488,0.227,0.267,0.376,0.38,0.448,0.337,0.11,…	0.636,0.561,0.644,0.259,0.681,0.654,0.718,0.551,0.626,0.409,0.658,0.682,0.602,0.431,0.636,0.323,0.528,0.294,0.624,0.532,0.527,0.592,0.6	-0.151	HCM vs. Control	MXE	672807	672862	675509	675630	669756	669850	677288	677406	15894
ENSG00000048707	VPS13D	chr1	+							36,28,18,23,23,35,39,33,23,31,63,25,41,45,17,9,19,30,48,31,25,16,24,50,43,31,43,42,25,32,24,31,36,31,32,40,6,85,23,20,20,27,36,34,12,20,11,33,29,19,16,13,19,29,43,14,31,9,27,26,24,40,38,45,30,32,28,50,15,23,37,43,58,11,9,4,20,24,60,23,42,10,26,26,8,33,34,26,27,32,21,41,34,41,25,43,66	72,75,51,78,98,62,69,78,52,30,124,28,97,81,54,11,28,82,106,34,56,62,44,91,72,45,67,27,49,54,66,68,52,122,74,76,9,166,77,76,50,39,62,57,12,55,18,105,35,92,35,56,53,34,73,28,93,51,56,56,53,57,122,95,88,81,68,127,53,72,91,74,71,22,52,29,41,59,81,49,74,24,66,33,34,48,125,25,67,46,37,145,111,55,114,77,134	49,20,31,50,54,43,48,2,8,18,7,29,25,28,17,69,53,20,41,46,63,42,20	130,104,243,390,167,394,149,7,117,116,43,56,129,58,42,437,207,84,206,220,227,205,102	198	198	0	0	0.333,0.272,0.261,0.228,0.19,0.361,0.361,0.297,0.307,0.508,0.337,0.472,0.297,0.357,0.239,0.45,0.404,0.268,0.312,0.477,0.309,0.205,0.353,0.355,0.374,0.408,0.391,0.609,0.338,0.372,0.267,0.313,0.409,0.203,0.302,0.345,0.4,0.339,0.23,0.208,0.286,0.409,0.367,0.374,0.5,0.267,0.379,0.239,0.453,0.171,0.314,0.188,0.264,0.46,0.371,0.333,0.25,0.15,0.325,0.317,0.312,0.412,0.237,0.321,0.254,0.283,0.292,0.282,0…	0.274,0.161,0.113,0.114,0.244,0.098,0.244,0.222,0.064,0.134,0.14,0.341,0.162,0.326,0.288,0.136,0.204,0.192,0.166,0.173,0.217,0.17,0.164	0.134	HCM vs. Control	MXE	12342898	12343051	12345373	12345509	12341779	12341885	12346604	12346652	16048
ENSG00000116128	BCL9	chr1	+							25,19,17,19,21,19,19,20,15,7,40,4,21,10,10,4,6,9,24,9,14,8,16,20,9,21,29,11,17,10,13,15,8,28,10,18,0,46,16,14,18,16,21,12,8,19,7,15,3,24,9,14,15,22,25,2,14,17,4,12,15,8,19,20,10,14,21,31,18,13,25,28,20,4,13,5,5,26,30,18,33,8,19,23,1,3,29,17,22,10,8,12,16,9,18,13,21	7,7,8,2,22,13,5,11,10,3,12,3,12,5,0,4,3,3,8,13,7,8,11,8,1,4,9,9,7,10,8,11,5,13,3,15,6,27,9,13,9,6,7,10,2,18,7,6,8,7,5,4,5,4,13,4,12,10,3,2,6,3,6,6,2,6,8,20,10,8,14,12,12,0,10,3,2,11,7,15,7,8,10,13,6,5,31,11,13,10,8,12,14,11,12,9,18	15,10,13,12,17,26,11,2,1,13,1,18,8,11,0,25,12,18,16,15,25,13,6	18,2,15,21,10,10,10,1,5,25,5,5,8,28,4,33,21,13,9,16,18,13,28	198	198	2.10941e-05	0.000499764	0.781,0.731,0.68,0.905,0.488,0.594,0.792,0.645,0.6,0.7,0.769,0.571,0.636,0.667,1.0,0.5,0.667,0.75,0.75,0.409,0.667,0.5,0.593,0.714,0.9,0.84,0.763,0.55,0.708,0.5,0.619,0.577,0.615,0.683,0.769,0.545,0.0,0.63,0.64,0.519,0.667,0.727,0.75,0.545,0.8,0.514,0.5,0.714,0.273,0.774,0.643,0.778,0.75,0.846,0.658,0.333,0.538,0.63,0.571,0.857,0.714,0.727,0.76,0.769,0.833,0.7,0.724,0.608,0.643,0.619,0.641,0.7,0.…	0.455,0.833,0.464,0.364,0.63,0.722,0.524,0.667,0.167,0.342,0.167,0.783,0.5,0.282,0.0,0.431,0.364,0.581,0.64,0.484,0.581,0.5,0.176	0.175	HCM vs. Control	MXE	147611577	147611889	147612882	147613199	147606783	147606866	147614426	147614616	16303
ENSG00000213593	TMX2	chr11	+							22,33,26,22,27,40,37,24,22,15,28,23,23,23,10,7,22,30,24,23,24,36,23,26,20,24,39,18,19,25,32,20,28,19,21,17,2,55,21,28,36,28,30,52,7,21,28,28,22,36,23,13,36,23,23,15,14,18,13,25,20,29,26,30,25,17,42,21,29,16,64,31,34,16,19,9,17,30,48,24,32,20,23,30,33,37,33,42,27,37,24,20,34,26,14,34,52	8,4,7,5,3,6,14,10,9,3,7,4,6,17,8,0,7,14,6,1,5,12,6,12,9,1,5,11,7,2,6,12,5,10,7,6,0,20,6,7,8,8,5,15,0,6,14,9,14,4,8,2,16,4,5,5,5,5,4,5,7,9,7,5,10,1,5,6,11,9,11,11,17,5,6,3,8,9,10,6,12,7,4,8,8,5,8,7,7,3,15,5,7,6,5,6,9	32,22,34,31,21,18,23,9,12,30,6,22,27,31,7,47,28,14,26,32,27,34,13	14,8,24,31,15,17,17,5,28,3,3,21,3,15,9,27,18,15,11,17,14,26,11	198	176	4.99034e-12	4.45715e-10	0.71,0.88,0.768,0.796,0.889,0.856,0.701,0.681,0.685,0.816,0.78,0.836,0.773,0.546,0.526,1.0,0.736,0.656,0.78,0.953,0.81,0.727,0.773,0.658,0.664,0.955,0.874,0.593,0.707,0.917,0.826,0.597,0.833,0.628,0.727,0.716,1.0,0.71,0.757,0.78,0.8,0.757,0.842,0.755,1.0,0.757,0.64,0.734,0.583,0.889,0.719,0.852,0.667,0.836,0.803,0.727,0.713,0.762,0.743,0.816,0.717,0.741,0.768,0.842,0.69,0.938,0.882,0.757,0.701,0.…	0.67,0.71,0.557,0.471,0.554,0.485,0.546,0.615,0.276,0.899,0.64,0.482,0.889,0.648,0.409,0.607,0.58,0.453,0.678,0.626,0.632,0.538,0.512	0.181	HCM vs. Control	MXE	57737835	57738026	57738353	57738430	57737607	57737668	57739130	57739260	16379
ENSG00000092199	HNRNPC	chr14	-							186,146,134,158,194,247,254,184,195,145,231,107,214,163,156,95,147,194,171,143,181,160,153,138,157,154,163,226,130,155,182,137,170,196,177,180,58,396,154,209,165,124,148,161,80,216,164,198,185,158,191,126,193,187,185,146,172,107,126,132,127,119,150,207,162,146,163,222,197,152,291,194,224,154,156,123,168,169,262,164,166,103,171,185,128,141,207,201,186,178,145,180,315,159,131,183,209	249,183,230,272,223,311,319,196,252,225,352,178,254,195,173,127,183,235,207,189,229,242,257,297,210,179,221,234,144,179,213,192,258,276,232,240,91,544,201,243,204,180,199,230,55,240,205,246,221,232,225,168,263,282,259,193,270,168,137,156,193,177,227,253,178,161,224,266,210,209,396,253,322,179,175,120,213,208,261,240,291,190,264,344,165,222,222,343,219,255,234,228,288,227,182,241,304	190,152,199,262,200,177,124,64,235,116,71,180,240,222,160,315,160,196,133,154,286,260,236	205,94,118,189,123,132,130,55,98,112,65,199,91,178,113,149,153,124,150,128,252,123,144	125	198	0	0	0.542,0.558,0.48,0.479,0.579,0.557,0.558,0.598,0.551,0.505,0.51,0.488,0.572,0.57,0.588,0.542,0.56,0.567,0.567,0.545,0.556,0.512,0.485,0.424,0.542,0.577,0.539,0.605,0.588,0.578,0.575,0.531,0.511,0.529,0.547,0.543,0.502,0.536,0.548,0.577,0.562,0.522,0.541,0.526,0.697,0.588,0.559,0.56,0.57,0.519,0.573,0.543,0.538,0.512,0.531,0.545,0.502,0.502,0.593,0.573,0.51,0.516,0.511,0.564,0.59,0.59,0.535,0.569,…	0.595,0.719,0.728,0.687,0.72,0.68,0.602,0.648,0.792,0.621,0.634,0.589,0.807,0.664,0.692,0.77,0.624,0.715,0.584,0.656,0.643,0.77,0.722	-0.136	HCM vs. Control	MXE	21233952	21234229	21263310	21263336	21212959	21213117	21269297	21269425	16434
ENSG00000154175	ABI3BP	chr3	-							20,8,16,19,21,6,39,5,24,16,11,8,11,6,6,1,8,16,18,23,23,12,9,19,10,2,55,6,45,10,12,14,14,38,12,18,2,67,18,20,34,11,38,39,2,5,7,32,4,16,6,5,20,6,40,5,13,5,2,6,12,4,17,7,12,8,23,44,44,27,26,98,36,3,16,9,19,45,142,20,42,8,11,8,10,5,49,6,3,28,33,14,9,12,14,33,71	5,5,4,4,5,2,3,0,7,1,1,0,1,3,0,1,1,4,3,12,5,2,0,2,0,2,14,1,5,0,1,4,3,5,1,3,0,11,0,2,2,5,12,8,0,0,2,4,0,3,2,1,1,0,5,2,3,0,0,1,0,1,1,0,2,5,4,4,7,4,5,30,5,2,2,0,2,11,19,3,14,0,9,1,1,0,11,4,0,2,4,9,3,2,2,6,10	27,36,14,60,24,27,16,17,20,13,9,22,13,47,15,32,29,16,7,11,39,12,3	5,23,5,15,3,13,5,2,8,2,2,4,3,10,8,14,9,11,5,6,6,2,8	180	162	4.21041e-07	1.5887e-05	0.783,0.59,0.783,0.81,0.791,0.73,0.921,1.0,0.755,0.935,0.908,1.0,0.908,0.643,1.0,0.474,0.878,0.783,0.844,0.633,0.805,0.844,1.0,0.895,1.0,0.474,0.78,0.844,0.89,1.0,0.915,0.759,0.808,0.872,0.915,0.844,1.0,0.846,1.0,0.9,0.939,0.664,0.74,0.814,1.0,1.0,0.759,0.878,1.0,0.828,0.73,0.818,0.947,1.0,0.878,0.692,0.796,1.0,1.0,0.844,1.0,0.783,0.939,1.0,0.844,0.59,0.838,0.908,0.85,0.859,0.824,0.746,0.866,0.57…	0.829,0.585,0.716,0.783,0.878,0.651,0.742,0.884,0.692,0.854,0.802,0.832,0.796,0.809,0.628,0.673,0.744,0.567,0.558,0.623,0.854,0.844,0.252	0.121	HCM vs. Control	MXE	100789453	100789516	100794922	100795003	100780131	100780209	100796408	100796468	16704
ENSG00000154175	ABI3BP	chr3	-							0,8,7,4,12,2,10,1,2,3,1,4,2,0,3,0,1,8,8,1,2,5,1,3,3,3,35,0,12,0,0,3,5,6,8,9,0,12,8,9,1,1,4,0,6,4,3,4,1,3,0,6,5,1,1,12,6,1,0,3,2,0,4,2,3,19,11,11,13,6,14,2,6,3,8,8,2,5,7,2,2,2,7,3,3,2,14,0,10,3,3,4,2,0,12,10,19	23,16,29,21,27,16,27,11,20,12,25,7,14,9,2,4,20,16,28,28,22,24,6,23,6,5,54,18,23,6,17,11,16,41,13,18,2,71,11,24,32,22,29,48,1,13,9,43,6,22,4,6,10,2,38,14,9,3,9,4,12,4,20,30,9,10,38,32,48,31,42,96,34,2,19,3,21,36,124,19,24,8,15,10,15,10,41,7,8,14,47,7,14,8,18,39,73	13,27,9,31,11,32,24,7,6,10,6,8,22,25,15,24,25,16,4,27,18,11,8	23,29,14,54,20,35,19,13,12,9,10,18,19,45,17,51,40,35,6,19,49,15,5	165	174	0	0	0.0,0.345,0.203,0.167,0.319,0.116,0.281,0.087,0.095,0.209,0.04,0.376,0.131,0.0,0.613,0.0,0.05,0.345,0.232,0.036,0.087,0.18,0.149,0.121,0.345,0.388,0.406,0.0,0.355,0.0,0.0,0.223,0.248,0.134,0.394,0.345,0.0,0.151,0.434,0.283,0.032,0.046,0.127,0.0,0.864,0.245,0.26,0.089,0.149,0.126,0.0,0.513,0.345,0.345,0.027,0.475,0.413,0.26,0.0,0.442,0.149,0.0,0.174,0.066,0.26,0.667,0.234,0.266,0.222,0.17,0.26,0.0…	0.373,0.495,0.404,0.377,0.367,0.491,0.571,0.362,0.345,0.54,0.388,0.319,0.55,0.369,0.482,0.332,0.397,0.325,0.413,0.6,0.279,0.436,0.628	-0.212	HCM vs. Control	MXE	100808160	100808235	100810411	100810477	100804791	100804866	100811229	100811277	16713
ENSG00000154175	ABI3BP	chr3	-							1,0,5,1,1,0,5,0,0,1,3,2,2,0,1,0,0,10,8,0,3,8,0,1,2,4,10,2,8,4,0,2,1,10,8,6,1,7,2,2,0,0,1,2,0,0,0,8,2,2,0,0,3,1,3,1,3,1,8,0,1,3,5,0,0,13,2,8,10,6,2,7,3,2,7,1,1,7,2,2,0,1,2,2,1,3,6,1,1,1,4,2,4,0,7,6,11	23,16,27,21,27,16,27,11,20,12,25,7,14,9,2,4,20,15,28,28,21,24,6,21,6,5,54,18,23,6,17,11,16,41,13,18,2,71,11,25,32,22,29,49,1,13,9,44,6,22,4,6,10,2,38,14,9,3,9,4,12,4,20,30,9,10,39,32,49,31,43,96,34,2,19,3,21,36,125,19,24,8,15,11,14,10,41,7,8,16,47,7,14,8,18,38,73	9,11,8,24,9,14,9,5,4,5,2,5,11,28,10,22,33,17,2,9,14,12,3	23,29,14,54,18,35,19,13,11,9,10,18,19,45,17,51,40,34,6,19,49,12,5	159	174	0	0	0.045,0.0,0.169,0.05,0.039,0.0,0.169,0.0,0.0,0.084,0.116,0.238,0.135,0.0,0.354,0.0,0.0,0.422,0.238,0.0,0.135,0.267,0.0,0.05,0.267,0.467,0.169,0.108,0.276,0.422,0.0,0.166,0.064,0.211,0.402,0.267,0.354,0.097,0.166,0.08,0.0,0.0,0.036,0.043,0.0,0.0,0.0,0.166,0.267,0.09,0.0,0.0,0.247,0.354,0.08,0.073,0.267,0.267,0.493,0.0,0.084,0.451,0.215,0.0,0.0,0.587,0.053,0.215,0.183,0.175,0.048,0.074,0.088,0.523,…	0.3,0.293,0.385,0.327,0.354,0.304,0.341,0.296,0.285,0.378,0.18,0.233,0.388,0.405,0.392,0.321,0.474,0.354,0.267,0.341,0.238,0.523,0.396	-0.19	HCM vs. Control	MXE	100808160	100808235	100821053	100821113	100804791	100804866	100822588	100822672	16714
ENSG00000019144	PHLDB1	chr11	+							84,83,72,23,33,25,40,9,26,20,108,5,30,42,22,12,18,69,31,43,29,8,32,28,15,17,66,63,101,28,8,11,14,30,25,26,12,140,9,51,90,41,53,88,17,50,26,29,12,89,25,1,44,29,79,9,8,13,15,9,19,12,33,13,17,29,50,21,18,16,61,109,54,17,15,5,5,26,75,18,72,28,20,67,6,33,101,81,19,42,46,7,40,28,35,38,14	144,110,99,74,95,95,94,51,53,66,181,35,65,74,52,16,37,77,78,106,61,26,37,98,48,59,101,154,106,42,39,38,55,101,59,70,25,238,38,83,116,76,90,133,22,122,43,109,49,131,59,22,48,38,155,23,36,20,22,30,35,44,59,63,60,63,81,99,63,59,116,209,92,29,40,17,28,99,184,91,127,52,63,137,44,75,165,131,40,94,60,38,56,47,58,84,120	100,85,97,64,62,87,101,75,51,72,39,101,34,19,33,58,86,57,25,45,58,78,30	103,118,88,111,94,101,104,55,42,85,44,95,53,79,57,132,142,131,48,64,133,72,45	198	198	5.50086e-10	3.7069e-08	0.368,0.43,0.421,0.237,0.258,0.208,0.299,0.15,0.329,0.233,0.374,0.125,0.316,0.362,0.297,0.429,0.327,0.473,0.284,0.289,0.322,0.235,0.464,0.222,0.238,0.224,0.395,0.29,0.488,0.4,0.17,0.224,0.203,0.229,0.298,0.271,0.324,0.37,0.191,0.381,0.437,0.35,0.371,0.398,0.436,0.291,0.377,0.21,0.197,0.405,0.298,0.043,0.478,0.433,0.338,0.281,0.182,0.394,0.405,0.231,0.352,0.214,0.359,0.171,0.221,0.315,0.382,0.175,…	0.493,0.419,0.524,0.366,0.397,0.463,0.493,0.577,0.548,0.459,0.47,0.515,0.391,0.194,0.367,0.305,0.377,0.303,0.342,0.413,0.304,0.52,0.4	-0.117	HCM vs. Control	MXE	118616040	118616211	118624933	118625059	118614558	118614682	118627304	118627396	17162
ENSG00000019144	PHLDB1	chr11	+							84,83,72,23,33,25,40,9,26,20,108,5,30,42,22,12,18,69,31,43,29,8,32,27,15,17,66,63,101,28,8,11,14,30,25,26,12,139,8,51,90,41,53,88,17,50,26,29,12,89,25,1,44,29,79,9,8,13,15,9,19,12,33,13,17,29,51,21,18,16,62,109,54,17,15,5,5,26,75,18,72,28,20,67,6,33,101,81,19,42,46,7,40,28,35,39,14	41,29,24,28,30,27,7,14,35,17,47,6,16,30,12,16,12,20,21,39,17,3,10,24,8,17,38,25,18,6,20,14,13,17,7,32,8,76,11,21,20,37,24,35,3,33,16,23,20,31,13,10,20,13,51,11,8,7,6,8,14,18,19,31,9,19,29,37,21,20,41,42,38,7,14,2,2,31,60,27,56,10,22,39,11,28,43,40,17,33,17,10,25,10,16,25,30	100,85,97,64,62,87,99,75,52,72,39,101,34,19,33,58,86,57,25,45,58,78,30	23,41,22,26,27,16,24,8,19,26,8,27,18,16,18,25,30,34,15,14,22,43,11	198	198	2.73233e-11	2.22014e-09	0.672,0.741,0.75,0.451,0.524,0.481,0.851,0.391,0.426,0.541,0.697,0.455,0.652,0.583,0.647,0.429,0.6,0.775,0.596,0.524,0.63,0.727,0.762,0.529,0.652,0.5,0.635,0.716,0.849,0.824,0.286,0.44,0.519,0.638,0.781,0.448,0.6,0.647,0.421,0.708,0.818,0.526,0.688,0.715,0.85,0.602,0.619,0.558,0.375,0.742,0.658,0.091,0.688,0.69,0.608,0.45,0.5,0.65,0.714,0.529,0.576,0.4,0.635,0.295,0.654,0.604,0.637,0.362,0.462,0.…	0.813,0.675,0.815,0.711,0.697,0.845,0.805,0.904,0.732,0.735,0.83,0.789,0.654,0.543,0.647,0.699,0.741,0.626,0.625,0.763,0.725,0.645,0.732	-0.14	HCM vs. Control	MXE	118616040	118616211	118624933	118625059	118614558	118614682	118627307	118627931	17163
ENSG00000144115	THNSL2	chr2	+							65,2,37,46,2,54,3,27,67,11,64,14,46,57,55,22,36,37,39,14,52,0,32,49,16,33,30,44,17,23,3,42,11,4,27,24,31,109,27,84,73,26,28,64,28,26,25,40,28,53,19,21,16,19,47,16,10,26,13,38,13,20,47,23,47,51,22,35,21,23,42,27,33,0,13,61,18,18,48,25,44,60,42,45,37,48,49,98,18,10,44,25,48,39,26,20,18	6,3,14,8,0,15,2,12,25,0,41,4,20,25,28,5,8,10,7,2,15,2,9,11,7,12,6,17,4,3,0,12,5,4,10,1,16,19,9,33,28,2,2,15,18,8,8,2,8,14,9,1,7,0,18,2,5,6,2,9,3,6,8,5,17,3,9,0,5,5,17,5,5,1,0,8,3,1,14,3,10,14,7,6,11,12,16,20,5,3,12,4,15,7,3,2,4	27,21,10,31,14,13,28,7,9,30,9,74,11,23,12,5,14,13,43,42,5,87,20	14,10,6,13,5,11,10,7,11,13,1,25,11,15,6,2,8,6,8,13,1,32,9	198	198	6.61845e-07	2.37583e-05	0.915,0.4,0.725,0.852,1.0,0.783,0.6,0.692,0.728,1.0,0.61,0.778,0.697,0.695,0.663,0.815,0.818,0.787,0.848,0.875,0.776,0.0,0.78,0.817,0.696,0.733,0.833,0.721,0.81,0.885,1.0,0.778,0.688,0.5,0.73,0.96,0.66,0.852,0.75,0.718,0.723,0.929,0.933,0.81,0.609,0.765,0.758,0.952,0.778,0.791,0.679,0.955,0.696,1.0,0.723,0.889,0.667,0.812,0.867,0.809,0.812,0.769,0.855,0.821,0.734,0.944,0.71,1.0,0.808,0.821,0.712,…	0.659,0.677,0.625,0.705,0.737,0.542,0.737,0.5,0.45,0.698,0.9,0.747,0.5,0.605,0.667,0.714,0.636,0.684,0.843,0.764,0.833,0.731,0.69	0.105	HCM vs. Control	MXE	88185327	88185479	88185550	88185724	88182947	88183073	88185897	88186627	17211
ENSG00000127472	PLA2G5	chr1	+							25,28,19,24,45,17,52,35,14,8,37,27,42,26,30,13,13,43,39,26,26,26,31,27,35,15,44,23,35,28,25,26,37,27,48,47,9,57,26,28,63,25,14,44,32,33,13,21,9,19,23,24,22,34,15,23,37,20,27,7,19,44,15,43,44,32,26,57,47,41,58,58,38,8,38,24,19,56,30,31,34,14,31,27,18,16,50,22,23,29,23,50,27,20,29,54,47	171,95,194,116,190,228,232,178,175,135,282,126,139,263,176,103,130,218,169,169,178,126,162,174,145,142,207,528,115,186,177,138,151,207,180,154,67,375,156,231,262,149,158,235,88,248,238,172,171,282,132,98,222,177,136,61,134,114,131,98,130,117,172,152,271,152,234,177,92,151,363,238,287,147,169,98,106,124,148,143,168,216,173,222,162,164,266,331,186,227,201,145,213,261,143,225,128	92,98,60,148,42,56,51,36,33,48,52,71,51,60,18,66,59,17,73,98,152,110,15	365,149,191,139,174,92,194,119,151,143,149,204,100,153,143,110,171,96,166,201,279,263,94	160	198	0	0	0.153,0.267,0.108,0.204,0.227,0.084,0.217,0.196,0.09,0.068,0.14,0.21,0.272,0.109,0.174,0.135,0.11,0.196,0.222,0.16,0.153,0.203,0.191,0.161,0.23,0.116,0.208,0.051,0.274,0.157,0.149,0.189,0.233,0.139,0.248,0.274,0.143,0.158,0.171,0.13,0.229,0.172,0.099,0.188,0.31,0.141,0.063,0.131,0.061,0.077,0.177,0.233,0.109,0.192,0.12,0.318,0.255,0.178,0.203,0.081,0.153,0.318,0.097,0.259,0.167,0.207,0.121,0.285,…	0.238,0.449,0.28,0.569,0.23,0.43,0.245,0.272,0.213,0.293,0.302,0.301,0.387,0.327,0.135,0.426,0.299,0.18,0.352,0.376,0.403,0.341,0.165	-0.136	HCM vs. Control	MXE	20059631	20059692	20070293	20070465	20028525	20028709	20084820	20084870	17458
ENSG00000127472	PLA2G5	chr1	+							52,33,20,21,30,14,33,17,31,6,43,32,16,38,29,12,13,34,32,26,28,21,46,19,27,4,42,32,26,18,19,20,21,36,45,28,21,108,34,51,59,14,21,12,39,35,11,23,12,22,23,18,37,23,31,23,34,9,14,13,4,28,16,26,19,22,17,41,44,41,53,42,35,9,64,15,15,68,37,28,42,15,24,23,21,18,55,33,19,29,23,28,33,23,26,34,36	171,95,194,116,190,228,232,178,175,135,282,126,139,263,176,103,130,218,169,169,178,126,162,174,145,142,207,528,115,186,177,138,151,207,180,154,67,375,156,231,262,149,158,235,88,248,238,172,171,282,132,98,222,177,136,61,134,114,131,98,130,117,172,152,271,152,234,177,92,151,363,238,287,147,169,98,106,124,148,143,168,216,173,222,162,164,266,331,186,227,201,145,213,261,143,225,128	139,168,74,147,57,90,111,51,77,73,113,80,45,71,24,91,54,21,84,135,196,154,17	365,149,191,139,174,92,194,119,151,143,149,204,100,153,143,110,171,96,166,201,279,263,94	198	198	0	0	0.233,0.258,0.093,0.153,0.136,0.058,0.125,0.087,0.15,0.043,0.132,0.203,0.103,0.126,0.141,0.104,0.091,0.135,0.159,0.133,0.136,0.143,0.221,0.098,0.157,0.027,0.169,0.057,0.184,0.088,0.097,0.127,0.122,0.148,0.2,0.154,0.239,0.224,0.179,0.181,0.184,0.086,0.117,0.049,0.307,0.124,0.044,0.118,0.066,0.072,0.148,0.155,0.143,0.115,0.186,0.274,0.202,0.073,0.097,0.117,0.03,0.193,0.085,0.146,0.066,0.126,0.068,0…	0.276,0.53,0.279,0.514,0.247,0.495,0.364,0.3,0.338,0.338,0.431,0.282,0.31,0.317,0.144,0.453,0.24,0.179,0.336,0.402,0.413,0.369,0.153	-0.195	HCM vs. Control	MXE	20068872	20069032	20070293	20070465	20028525	20028709	20084820	20084870	17467
ENSG00000127472	PLA2G5	chr1	+							74,58,36,32,67,44,73,32,52,12,88,45,35,75,62,24,23,75,61,43,52,39,65,33,47,25,61,52,43,38,37,39,49,64,99,61,23,159,63,81,91,46,32,42,66,53,24,51,20,36,41,39,57,35,52,46,66,19,28,26,12,60,32,54,45,47,47,68,79,66,91,79,58,15,109,24,35,116,50,51,89,36,51,47,44,29,95,50,38,50,39,57,50,37,44,92,71	171,95,195,116,190,228,232,178,175,135,282,130,139,263,176,103,130,218,169,169,178,126,162,174,145,142,207,528,115,186,177,138,150,207,181,154,67,375,156,231,262,149,158,235,88,248,239,172,171,282,132,98,222,177,136,61,132,114,131,98,129,117,172,152,271,153,234,177,92,151,363,238,287,147,170,98,106,124,148,143,168,216,173,222,164,164,266,331,186,227,201,145,213,261,143,225,128	234,239,114,234,82,142,166,98,100,108,185,145,86,113,44,121,98,29,136,225,314,259,34	365,149,191,140,174,92,194,119,151,143,149,205,100,154,143,110,172,96,166,201,279,264,94	198	198	0	0	0.302,0.379,0.156,0.216,0.261,0.162,0.239,0.152,0.229,0.082,0.238,0.257,0.201,0.222,0.261,0.189,0.15,0.256,0.265,0.203,0.226,0.236,0.286,0.159,0.245,0.15,0.228,0.09,0.272,0.17,0.173,0.22,0.246,0.236,0.354,0.284,0.256,0.298,0.288,0.26,0.258,0.236,0.168,0.152,0.429,0.176,0.091,0.229,0.105,0.113,0.237,0.285,0.204,0.165,0.277,0.43,0.333,0.143,0.176,0.21,0.085,0.339,0.157,0.262,0.142,0.235,0.167,0.278…	0.391,0.616,0.374,0.626,0.32,0.607,0.461,0.452,0.398,0.43,0.554,0.414,0.462,0.423,0.235,0.524,0.363,0.232,0.45,0.528,0.53,0.495,0.266	-0.213	HCM vs. Control	MXE	20068872	20069032	20070293	20070465	20059631	20059692	20084820	20084870	17469
ENSG00000153317	ASAP1	chr8	-							17,17,11,7,13,6,9,2,7,3,13,1,7,13,4,4,3,10,2,19,9,8,4,18,4,9,17,0,15,13,11,5,6,21,8,11,2,31,6,7,6,12,10,9,13,8,1,20,0,5,3,6,7,2,11,4,1,5,3,5,6,6,12,2,10,11,8,40,16,10,14,28,14,1,4,4,10,18,23,5,18,12,11,2,2,6,18,5,6,7,3,7,8,7,6,16,36	25,15,26,21,14,16,16,12,6,15,30,19,24,28,2,8,5,11,25,28,22,13,16,25,12,16,23,2,38,13,35,25,10,42,19,34,13,47,17,12,14,16,24,18,15,6,4,37,9,14,8,7,11,14,34,10,13,12,7,6,14,19,21,25,28,29,36,45,24,31,48,37,23,16,11,23,22,27,53,28,21,19,18,8,10,17,23,5,13,23,21,17,18,21,28,33,54	13,8,30,36,13,13,10,7,9,15,11,14,12,14,5,58,21,15,11,5,28,9,13	24,13,41,37,29,9,18,11,15,20,2,14,12,22,3,33,45,22,8,12,22,14,12	185	175	1.53798e-07	6.4885e-06	0.391,0.517,0.286,0.24,0.468,0.262,0.347,0.136,0.525,0.159,0.291,0.047,0.216,0.305,0.654,0.321,0.362,0.462,0.07,0.391,0.279,0.368,0.191,0.405,0.24,0.347,0.411,0.0,0.272,0.486,0.229,0.159,0.362,0.321,0.285,0.234,0.127,0.384,0.25,0.356,0.288,0.415,0.283,0.321,0.45,0.558,0.191,0.338,0.0,0.253,0.262,0.448,0.376,0.119,0.234,0.275,0.068,0.283,0.288,0.441,0.288,0.23,0.351,0.07,0.253,0.264,0.174,0.457,0.…	0.339,0.368,0.409,0.479,0.298,0.577,0.344,0.376,0.362,0.415,0.839,0.486,0.486,0.376,0.612,0.624,0.306,0.392,0.565,0.283,0.546,0.378,0.506	-0.158	HCM vs. Control	MXE	130168991	130169067	130179263	130179349	130167535	130167622	130180750	130180862	17651
ENSG00000136205	TNS3	chr7	-							15,20,15,19,24,21,10,15,16,15,51,18,7,25,9,3,14,22,18,14,11,18,15,22,13,5,27,33,18,10,25,14,14,40,10,13,3,44,5,13,21,9,23,55,6,10,3,17,9,14,11,8,12,5,17,8,14,18,5,12,18,12,13,25,26,7,26,20,25,12,26,52,37,5,5,2,10,31,43,22,30,6,20,21,9,10,21,43,16,19,21,12,18,19,15,20,21	2,11,6,0,0,0,1,1,0,0,10,0,1,5,2,0,2,6,1,1,2,4,1,0,2,1,2,10,1,3,1,2,1,2,0,4,0,11,2,8,7,1,4,14,1,3,2,0,2,11,6,0,1,0,6,2,2,0,2,0,1,0,2,1,5,4,2,0,0,0,4,7,4,0,0,0,0,0,5,0,10,0,0,3,2,5,3,17,3,2,9,0,6,4,0,6,0	22,13,29,31,32,16,23,1,10,32,3,16,10,6,8,39,22,27,8,26,37,27,19	9,4,4,1,4,6,12,2,7,1,4,9,2,0,5,5,5,7,0,6,4,9,2	198	198	0.000972908	0.012488	0.882,0.645,0.714,1.0,1.0,1.0,0.909,0.938,1.0,1.0,0.836,1.0,0.875,0.833,0.818,1.0,0.875,0.786,0.947,0.933,0.846,0.818,0.938,1.0,0.867,0.833,0.931,0.767,0.947,0.769,0.962,0.875,0.933,0.952,1.0,0.765,1.0,0.8,0.714,0.619,0.75,0.9,0.852,0.797,0.857,0.769,0.6,1.0,0.818,0.56,0.647,1.0,0.923,1.0,0.739,0.8,0.875,1.0,0.714,1.0,0.947,1.0,0.867,0.962,0.839,0.636,0.929,1.0,1.0,1.0,0.867,0.881,0.902,1.0,1.0,1…	0.71,0.765,0.879,0.969,0.889,0.727,0.657,0.333,0.588,0.97,0.429,0.64,0.833,1.0,0.615,0.886,0.815,0.794,1.0,0.812,0.902,0.75,0.905	0.101	HCM vs. Control	MXE	47368364	47369621	47396799	47396904	47346186	47346356	47400392	47400458	17718
ENSG00000131069	ACSS2	chr20	+							75,30,31,43,34,40,59,24,33,24,71,22,41,52,17,13,20,38,55,32,39,23,27,45,31,34,81,63,38,31,31,36,30,40,49,50,9,171,29,42,44,40,46,34,15,43,36,49,25,72,30,8,26,31,47,16,29,17,19,15,37,31,53,52,45,54,67,47,44,26,82,65,44,20,34,11,15,41,68,68,55,10,48,31,25,27,62,71,39,30,32,64,40,34,47,71,22	111,76,55,51,94,95,72,79,67,69,136,64,101,129,42,33,62,90,135,44,83,69,78,85,66,79,65,156,52,61,82,67,64,82,141,91,18,199,84,102,92,66,65,67,13,105,61,98,64,115,66,46,104,63,81,50,96,45,56,53,97,120,108,92,96,83,89,106,92,97,132,76,80,58,85,37,49,56,82,125,82,26,82,104,54,67,139,109,99,70,77,102,110,72,97,108,64	59,45,81,127,94,74,76,20,63,52,30,39,56,52,30,195,90,84,33,91,84,84,22	134,72,41,95,102,92,81,17,40,95,35,68,100,123,77,86,125,68,54,79,94,143,56	198	138	1.02924e-09	6.61878e-08	0.32,0.216,0.282,0.37,0.201,0.227,0.364,0.175,0.256,0.195,0.267,0.193,0.221,0.219,0.22,0.215,0.184,0.227,0.221,0.336,0.247,0.189,0.194,0.27,0.247,0.231,0.465,0.22,0.337,0.262,0.209,0.272,0.246,0.254,0.195,0.277,0.258,0.375,0.194,0.223,0.25,0.297,0.33,0.261,0.446,0.222,0.291,0.258,0.214,0.304,0.241,0.108,0.148,0.255,0.288,0.182,0.174,0.208,0.191,0.165,0.21,0.153,0.255,0.283,0.246,0.312,0.344,0.236…	0.235,0.303,0.579,0.482,0.391,0.359,0.395,0.451,0.523,0.276,0.374,0.286,0.281,0.228,0.214,0.612,0.334,0.463,0.299,0.445,0.384,0.29,0.215	-0.116	HCM vs. Control	MXE	34914322	34914437	34915217	34915256	34913752	34913825	34919434	34919572	18036
ENSG00000211450	SELENOH	chr11	+							84,157,82,20,16,35,41,43,38,11,172,18,16,101,238,27,55,97,17,16,51,15,34,16,19,26,23,142,62,45,15,10,7,12,30,12,41,126,24,114,153,48,50,66,34,48,112,17,44,101,319,5,63,52,97,16,10,24,24,17,13,12,18,5,17,28,40,12,12,5,59,39,60,17,19,12,0,3,34,14,79,107,39,58,31,91,64,77,27,34,89,5,49,72,22,63,17	7,7,18,13,6,5,15,4,11,4,9,8,7,10,1,27,14,12,6,2,8,8,7,6,9,7,12,0,7,2,8,5,12,11,10,13,12,22,8,11,14,7,13,10,4,13,11,6,9,2,2,5,9,7,3,5,5,2,7,6,7,5,6,4,7,0,7,8,13,7,12,14,9,10,5,25,12,12,16,10,12,21,11,14,11,15,3,8,4,15,8,7,3,12,1,14,9	150,34,88,18,49,73,98,42,273,16,24,146,34,37,183,15,39,28,24,59,32,87,31	11,1,8,8,9,5,3,11,10,3,5,6,5,11,6,10,1,5,4,8,8,9,10	198	198	2.31806e-08	1.16329e-06	0.923,0.957,0.82,0.606,0.727,0.875,0.732,0.915,0.776,0.733,0.95,0.692,0.696,0.91,0.996,0.5,0.797,0.89,0.739,0.889,0.864,0.652,0.829,0.727,0.679,0.788,0.657,1.0,0.899,0.957,0.652,0.667,0.368,0.522,0.75,0.48,0.774,0.851,0.75,0.912,0.916,0.873,0.794,0.868,0.895,0.787,0.911,0.739,0.83,0.981,0.994,0.5,0.875,0.881,0.97,0.762,0.667,0.923,0.774,0.739,0.65,0.706,0.75,0.556,0.708,1.0,0.851,0.6,0.48,0.417,0…	0.932,0.971,0.917,0.692,0.845,0.936,0.97,0.792,0.965,0.842,0.828,0.961,0.872,0.771,0.968,0.6,0.975,0.848,0.857,0.881,0.8,0.906,0.756	-0.104	HCM vs. Control	MXE	57741808	57741954	57742116	57742227	57741681	57741717	57742862	57743038	18140
ENSG00000148985	PGAP2	chr11	+							21,55,24,21,40,26,33,18,25,9,49,12,30,37,50,10,21,36,13,18,21,13,25,16,19,19,14,65,23,12,23,19,8,22,20,11,2,68,12,52,49,12,25,40,12,28,22,34,14,38,30,5,22,23,35,6,21,3,17,22,20,14,22,8,25,21,16,21,17,12,28,33,39,7,17,3,10,9,33,15,30,19,32,28,9,40,35,39,31,31,47,2,34,26,13,27,4	4,2,1,2,1,1,3,2,4,0,7,0,2,5,0,0,1,4,0,0,2,0,4,0,1,2,3,7,1,2,5,4,1,0,0,1,0,6,6,3,6,1,2,7,3,0,2,1,1,4,0,0,0,3,1,1,3,2,5,1,0,2,0,0,5,4,2,1,0,0,2,2,5,2,1,0,0,0,0,1,10,4,1,2,2,3,4,2,2,2,6,0,6,6,4,2,2	44,32,21,14,26,18,31,7,17,19,6,30,18,32,18,18,15,12,16,17,25,44,17	40,0,55,3,10,8,20,1,22,0,14,9,2,1,5,6,1,0,2,14,33,26,1	198	198	1.44329e-15	2.03667e-13	0.84,0.965,0.96,0.913,0.976,0.963,0.917,0.9,0.862,1.0,0.875,1.0,0.938,0.881,1.0,1.0,0.955,0.9,1.0,1.0,0.913,1.0,0.862,1.0,0.95,0.905,0.824,0.903,0.958,0.857,0.821,0.826,0.889,1.0,1.0,0.917,1.0,0.919,0.667,0.945,0.891,0.923,0.926,0.851,0.8,1.0,0.917,0.971,0.933,0.905,1.0,1.0,1.0,0.885,0.972,0.857,0.875,0.6,0.773,0.957,1.0,0.875,1.0,1.0,0.833,0.84,0.889,0.955,1.0,1.0,0.933,0.943,0.886,0.778,0.944,1…	0.524,1.0,0.276,0.824,0.722,0.692,0.608,0.875,0.436,1.0,0.3,0.769,0.9,0.97,0.783,0.75,0.938,1.0,0.889,0.548,0.431,0.629,0.944	0.184	HCM vs. Control	MXE	3811249	3811424	3817352	3817535	3808293	3808315	3823882	3824135	18820
ENSG00000166927	MS4A7	chr11	+							0,2,4,2,6,3,13,3,7,2,3,0,3,1,5,2,2,3,7,5,0,0,8,3,2,1,4,2,11,6,3,5,5,8,4,3,0,10,3,25,9,3,5,1,1,4,3,2,7,2,4,1,9,21,2,4,3,0,1,2,1,3,2,2,13,0,4,16,15,3,11,15,10,3,2,2,3,5,21,3,3,6,1,1,3,8,17,4,6,2,12,3,7,2,2,20,8	3,5,10,1,9,2,19,8,6,6,9,3,12,1,1,3,2,18,16,0,5,4,1,5,20,3,6,0,34,0,5,17,6,4,17,9,5,15,13,39,22,3,3,3,4,5,4,11,6,5,3,9,14,18,7,7,5,3,0,0,6,9,10,2,10,2,1,13,18,6,4,9,8,7,8,12,13,18,26,12,7,2,6,5,5,9,23,5,9,9,4,15,8,7,8,15,19	8,5,9,36,22,6,42,4,31,21,18,22,41,15,8,16,27,12,25,69,62,46,8	13,4,10,43,22,14,26,2,52,22,20,17,54,42,14,37,24,27,4,51,57,43,3	198	198	0.000203781	0.0033725	0.0,0.286,0.286,0.667,0.4,0.6,0.406,0.273,0.538,0.25,0.25,0.0,0.2,0.5,0.833,0.4,0.5,0.143,0.304,1.0,0.0,0.0,0.889,0.375,0.091,0.25,0.4,1.0,0.244,1.0,0.375,0.227,0.455,0.667,0.19,0.25,0.0,0.4,0.188,0.391,0.29,0.5,0.625,0.25,0.2,0.444,0.429,0.154,0.538,0.286,0.571,0.1,0.391,0.538,0.222,0.364,0.375,0.0,1.0,1.0,0.143,0.25,0.167,0.5,0.565,0.0,0.8,0.552,0.455,0.333,0.733,0.625,0.556,0.3,0.2,0.143,0.188…	0.381,0.556,0.474,0.456,0.5,0.3,0.618,0.667,0.373,0.488,0.474,0.564,0.432,0.263,0.364,0.302,0.529,0.308,0.862,0.575,0.521,0.517,0.727	-0.106	HCM vs. Control	MXE	60383128	60383288	60392684	60392786	60378484	60378664	60393786	60395951	18941
ENSG00000052795	FNIP2	chr4	+							21,3,1,1,5,5,1,11,2,3,16,0,14,7,4,6,3,3,10,3,1,6,1,11,2,5,0,4,2,1,9,3,7,3,6,8,0,37,10,4,2,4,2,2,0,5,1,13,2,3,2,0,4,5,8,2,4,3,1,0,7,6,6,10,9,1,0,3,4,0,4,4,3,0,0,1,8,6,14,2,8,2,1,2,0,1,3,1,1,8,3,8,11,9,2,3,16	76,15,9,16,27,14,20,27,27,16,41,6,34,30,13,5,11,19,37,13,23,24,18,32,14,18,10,3,21,18,17,26,25,29,37,25,2,110,19,14,9,15,20,22,6,21,8,29,14,33,13,11,16,21,37,18,23,13,8,6,25,23,28,27,36,27,23,50,36,18,32,38,23,4,6,0,34,22,46,10,38,12,17,8,11,8,26,11,11,36,24,26,47,30,24,25,70	4,1,1,13,3,0,0,2,0,4,0,0,0,0,0,1,2,1,0,0,0,1,51	42,22,57,48,44,20,32,8,18,25,6,25,12,21,6,54,125,17,13,13,44,29,161	198	198	3.33924e-10	2.309e-08	0.216,0.167,0.1,0.059,0.156,0.263,0.048,0.289,0.069,0.158,0.281,0.0,0.292,0.189,0.235,0.545,0.214,0.136,0.213,0.188,0.042,0.2,0.053,0.256,0.125,0.217,0.0,0.571,0.087,0.053,0.346,0.103,0.219,0.094,0.14,0.242,0.0,0.252,0.345,0.222,0.182,0.211,0.091,0.083,0.0,0.192,0.111,0.31,0.125,0.083,0.133,0.0,0.2,0.192,0.178,0.1,0.148,0.188,0.111,0.0,0.219,0.207,0.176,0.27,0.2,0.036,0.0,0.057,0.1,0.0,0.111,0.09…	0.087,0.043,0.017,0.213,0.064,0.0,0.0,0.2,0.0,0.138,0.0,0.0,0.0,0.0,0.0,0.018,0.016,0.056,0.0,0.0,0.0,0.033,0.241	0.113	HCM vs. Control	MXE	158825915	158826042	158829078	158829225	158806093	158806423	158831860	158831961	18968
ENSG00000170633	RNF34	chr12	+							63,90,53,26,33,34,36,41,24,17,141,10,23,80,48,6,31,73,19,17,45,23,40,23,19,32,49,117,33,47,26,26,22,10,24,29,7,126,39,104,55,36,27,76,9,40,48,40,25,81,87,4,41,25,87,9,21,9,18,14,9,33,28,12,23,26,47,29,0,23,65,63,55,13,29,4,1,9,37,21,99,36,38,61,33,35,68,83,50,52,73,18,115,48,19,58,17	82,55,53,55,75,67,52,40,60,43,103,33,65,88,38,24,36,65,75,41,73,90,61,80,70,50,64,37,47,55,74,85,82,67,101,70,6,163,43,78,60,52,53,62,24,50,65,49,68,79,57,28,62,56,89,48,45,46,46,36,46,79,72,92,87,54,71,76,78,70,111,76,72,34,103,44,71,79,76,84,84,36,60,68,31,45,90,52,73,56,89,86,130,91,62,69,115	87,45,103,30,78,57,65,22,55,41,22,81,22,33,36,26,70,18,17,64,67,95,33	75,43,100,71,69,65,68,10,65,51,19,40,51,67,33,114,79,65,32,42,109,102,36	198	198	3.31624e-05	0.000737917	0.434,0.621,0.5,0.321,0.306,0.337,0.409,0.506,0.286,0.283,0.578,0.233,0.261,0.476,0.558,0.2,0.463,0.529,0.202,0.293,0.381,0.204,0.396,0.223,0.213,0.39,0.434,0.76,0.412,0.461,0.26,0.234,0.212,0.13,0.192,0.293,0.538,0.436,0.476,0.571,0.478,0.409,0.337,0.551,0.273,0.444,0.425,0.449,0.269,0.506,0.604,0.125,0.398,0.309,0.494,0.158,0.318,0.164,0.281,0.28,0.164,0.295,0.28,0.115,0.209,0.325,0.398,0.276,0…	0.537,0.511,0.507,0.297,0.531,0.467,0.489,0.688,0.458,0.446,0.537,0.669,0.301,0.33,0.522,0.186,0.47,0.217,0.347,0.604,0.381,0.482,0.478	-0.103	HCM vs. Control	MXE	121416158	121416377	121417503	121417911	121400117	121400218	121420241	121420334	19996
ENSG00000160145	KALRN	chr3	+							78,60,45,58,70,52,50,52,48,47,79,16,58,49,33,28,26,46,49,34,38,44,29,55,26,67,32,130,37,29,40,33,26,70,41,36,7,150,28,82,41,33,53,22,4,43,40,50,43,44,50,14,66,48,48,18,38,30,19,38,25,35,64,34,24,50,64,26,13,27,81,81,55,17,34,7,14,36,49,42,66,14,55,53,40,33,74,45,31,65,57,45,66,46,42,73,39	26,18,14,17,21,18,26,10,6,10,19,5,12,3,7,9,9,8,16,11,19,12,1,19,5,5,28,17,20,7,15,9,7,24,6,18,1,43,8,14,12,10,23,22,8,7,17,15,16,10,5,11,9,13,25,15,6,8,8,15,12,8,10,23,14,16,13,20,7,11,19,35,22,12,14,4,13,21,36,10,20,7,11,7,11,14,35,18,11,13,8,19,15,14,13,7,16	63,37,4,23,28,10,47,1,6,32,11,50,15,34,30,7,8,23,29,26,19,34,36	10,16,11,20,13,7,11,6,11,8,11,16,13,11,5,23,19,34,3,18,30,30,7	198	198	2.64918e-05	0.000611238	0.75,0.769,0.763,0.773,0.769,0.743,0.658,0.839,0.889,0.825,0.806,0.762,0.829,0.942,0.825,0.757,0.743,0.852,0.754,0.756,0.667,0.786,0.967,0.743,0.839,0.931,0.533,0.884,0.649,0.806,0.727,0.786,0.788,0.745,0.872,0.667,0.875,0.777,0.778,0.854,0.774,0.767,0.697,0.5,0.333,0.86,0.702,0.769,0.729,0.815,0.909,0.56,0.88,0.787,0.658,0.545,0.864,0.789,0.704,0.717,0.676,0.814,0.865,0.596,0.632,0.758,0.831,0.5…	0.863,0.698,0.267,0.535,0.683,0.588,0.81,0.143,0.353,0.8,0.5,0.758,0.536,0.756,0.857,0.233,0.296,0.404,0.906,0.591,0.388,0.531,0.837	0.171	HCM vs. Control	MXE	124632419	124632703	124633848	124633953	124584681	124584906	124650807	124650915	20230
ENSG00000076685	NT5C2	chr10	-							46,28,30,45,60,49,33,29,42,50,72,20,36,33,22,18,31,24,36,49,51,60,23,84,35,43,30,8,51,23,38,35,48,56,27,53,34,110,13,48,32,47,49,40,16,14,40,102,26,32,39,21,27,47,38,19,33,12,31,31,31,25,36,41,46,29,46,68,60,34,70,62,66,20,37,13,49,62,53,85,57,23,35,26,18,47,44,25,22,56,32,30,45,30,20,40,90	30,34,36,40,56,75,54,34,51,28,60,13,44,39,25,21,37,18,30,49,51,62,30,54,23,36,46,9,39,38,54,56,70,73,29,60,37,87,26,32,41,39,53,23,18,18,40,85,41,21,26,32,30,44,48,17,26,28,31,28,39,17,45,62,45,19,55,83,85,41,81,62,58,19,38,33,59,91,69,63,59,25,37,24,12,24,64,25,35,53,28,36,43,38,27,51,108	32,38,45,53,76,25,22,9,16,56,21,19,34,25,8,50,60,27,11,25,40,33,42	19,15,22,12,18,17,11,4,9,27,6,41,21,26,6,32,32,27,11,21,37,17,13	198	173	4.96594e-09	2.8225e-07	0.573,0.418,0.421,0.496,0.484,0.363,0.348,0.427,0.418,0.609,0.512,0.573,0.417,0.425,0.435,0.428,0.423,0.538,0.512,0.466,0.466,0.458,0.401,0.576,0.571,0.511,0.363,0.437,0.533,0.346,0.381,0.353,0.375,0.401,0.449,0.436,0.445,0.525,0.304,0.567,0.405,0.513,0.447,0.603,0.437,0.405,0.466,0.512,0.357,0.571,0.567,0.364,0.44,0.483,0.409,0.494,0.526,0.272,0.466,0.492,0.41,0.562,0.411,0.366,0.472,0.571,0.422…	0.595,0.689,0.641,0.794,0.787,0.562,0.636,0.663,0.608,0.644,0.754,0.288,0.586,0.457,0.538,0.577,0.621,0.466,0.466,0.51,0.486,0.629,0.738	-0.144	HCM vs. Control	MXE	103139405	103139479	103174857	103174982	103111744	103111805	103193235	103193298	20413
ENSG00000225470	JPX	chrX	+							49,43,21,34,43,45,75,19,57,19,55,41,30,37,47,41,51,76,0,57,36,27,8,52,18,35,33,40,39,26,36,25,57,42,62,36,30,97,35,52,64,15,68,41,25,21,51,52,39,28,57,11,42,0,47,28,24,20,26,26,21,26,36,66,35,40,67,29,35,30,104,42,19,34,42,31,30,54,64,39,32,45,39,36,46,24,36,36,23,49,33,34,30,37,22,51,54	68,52,45,43,60,57,83,19,53,27,83,45,50,35,44,39,38,53,32,55,52,41,30,79,29,62,39,41,57,50,30,25,84,76,63,52,25,148,33,40,65,30,63,22,17,9,27,73,33,31,55,14,33,20,76,56,38,20,16,26,29,27,49,75,44,31,74,42,38,33,124,44,79,34,60,46,44,57,83,37,36,41,63,14,26,45,46,22,34,48,38,45,51,38,36,76,67	28,40,71,25,42,33,31,27,94,32,12,47,43,66,64,48,46,60,35,36,45,28,27	39,36,42,24,35,16,11,16,43,25,10,42,26,34,19,32,23,42,22,20,23,33,16	198	198	4.37872e-13	4.50018e-11	0.419,0.453,0.318,0.442,0.417,0.441,0.475,0.5,0.518,0.413,0.399,0.477,0.375,0.514,0.516,0.513,0.573,0.589,0.0,0.509,0.409,0.397,0.211,0.397,0.383,0.361,0.458,0.494,0.406,0.342,0.545,0.5,0.404,0.356,0.496,0.409,0.545,0.396,0.515,0.565,0.496,0.333,0.519,0.651,0.595,0.7,0.654,0.416,0.542,0.475,0.509,0.44,0.56,0.0,0.382,0.333,0.387,0.5,0.619,0.5,0.42,0.491,0.424,0.468,0.443,0.563,0.475,0.408,0.479,0.…	0.418,0.526,0.628,0.51,0.545,0.673,0.738,0.628,0.686,0.561,0.545,0.528,0.623,0.66,0.771,0.6,0.667,0.588,0.614,0.643,0.662,0.459,0.628	-0.15	HCM vs. Control	MXE	73946998	73947374	73994839	73994961	73944583	73944662	73998767	73998844	20475
ENSG00000225470	JPX	chrX	+							49,43,21,34,43,45,75,19,57,19,55,41,30,37,47,41,51,76,0,57,36,27,8,52,18,35,33,40,39,26,36,25,57,42,62,36,30,97,35,52,64,15,68,41,25,21,51,52,39,28,57,11,42,0,47,28,24,20,26,26,21,26,36,66,35,40,67,29,35,30,104,42,19,34,42,31,30,54,64,39,32,45,39,36,46,24,36,36,23,49,33,34,30,37,22,51,54	22,15,23,17,27,23,25,9,20,9,31,17,19,13,9,18,11,16,19,24,15,18,14,27,10,21,23,12,22,21,10,13,39,27,23,24,7,60,12,12,27,6,20,7,4,3,8,27,8,9,22,7,14,10,26,20,16,13,8,7,7,9,19,30,17,13,22,19,14,16,36,16,21,16,28,25,24,17,39,14,16,12,16,7,11,15,22,8,13,19,18,18,19,16,12,21,22	28,40,71,25,42,33,31,27,94,32,12,47,43,66,64,48,46,60,35,36,45,28,27	12,11,18,8,20,7,3,8,10,11,2,16,13,11,6,13,16,11,11,10,6,16,4	198	197	8.26946e-10	5.4106e-08	0.689,0.74,0.476,0.666,0.613,0.661,0.749,0.677,0.739,0.677,0.638,0.706,0.611,0.739,0.839,0.694,0.822,0.825,0.0,0.703,0.705,0.599,0.362,0.657,0.642,0.624,0.588,0.768,0.638,0.552,0.782,0.657,0.593,0.607,0.728,0.599,0.81,0.617,0.744,0.812,0.702,0.713,0.772,0.854,0.861,0.874,0.864,0.657,0.829,0.756,0.721,0.61,0.749,0.0,0.643,0.582,0.599,0.605,0.764,0.787,0.749,0.742,0.653,0.686,0.672,0.754,0.752,0.60…	0.699,0.783,0.797,0.757,0.676,0.824,0.911,0.771,0.903,0.743,0.857,0.745,0.767,0.857,0.914,0.786,0.741,0.844,0.76,0.782,0.882,0.635,0.87	-0.12	HCM vs. Control	MXE	73946998	73947374	73994863	73994961	73944583	73944662	73998767	73998844	20476
ENSG00000225470	JPX	chrX	+							49,43,21,34,43,45,75,19,56,19,55,40,30,37,47,41,50,75,0,57,36,27,8,50,17,35,33,40,39,26,36,25,57,42,63,35,30,97,35,51,64,15,68,41,25,21,51,51,39,28,57,11,42,0,47,28,24,20,26,26,21,26,36,64,35,40,67,29,31,29,104,42,19,34,42,31,30,54,64,37,30,45,39,36,46,24,36,36,23,49,33,34,30,36,22,51,53	24,10,28,16,19,14,23,8,17,13,29,16,11,15,9,14,13,15,22,17,15,22,5,25,12,25,20,16,20,15,7,21,19,21,19,13,3,56,8,8,33,13,16,12,4,0,10,31,16,17,18,7,12,13,34,19,7,12,9,5,12,1,21,16,10,6,34,15,11,21,40,10,21,13,17,18,23,18,28,17,12,11,17,4,9,11,19,4,9,19,14,13,23,17,9,23,28	28,39,71,25,42,33,31,27,94,32,12,47,43,66,64,48,46,59,35,36,45,28,27	17,17,15,10,16,8,3,1,7,6,5,17,5,22,18,22,5,7,9,8,7,15,7	198	176	3.20205e-06	9.47046e-05	0.645,0.793,0.4,0.654,0.668,0.741,0.743,0.679,0.745,0.565,0.628,0.69,0.708,0.687,0.823,0.722,0.774,0.816,0.0,0.749,0.681,0.522,0.587,0.64,0.557,0.554,0.595,0.69,0.634,0.606,0.821,0.514,0.727,0.64,0.747,0.705,0.899,0.606,0.795,0.85,0.633,0.506,0.791,0.752,0.847,1.0,0.819,0.594,0.684,0.594,0.738,0.583,0.757,0.0,0.551,0.567,0.753,0.597,0.72,0.822,0.609,0.959,0.604,0.78,0.757,0.856,0.637,0.632,0.715,…	0.594,0.671,0.808,0.69,0.7,0.786,0.902,0.96,0.923,0.826,0.681,0.711,0.884,0.727,0.76,0.66,0.891,0.882,0.776,0.8,0.851,0.624,0.774	-0.102	HCM vs. Control	MXE	73946998	73947374	73998767	73998844	73944583	73944662	73998953	73999051	20477
ENSG00000225470	JPX	chrX	+							49,43,21,34,43,45,75,19,56,19,55,40,30,37,47,41,50,75,0,57,36,27,8,50,17,35,33,40,39,26,36,25,57,42,63,35,30,97,35,51,64,15,68,41,25,21,51,51,39,28,57,11,42,0,47,28,24,20,26,26,21,26,36,64,35,40,67,29,31,29,104,42,19,34,42,31,30,54,64,37,30,45,39,36,46,24,36,36,23,49,33,34,30,36,22,51,53	48,38,22,26,34,34,63,10,34,18,53,28,31,22,35,21,27,38,13,32,38,23,17,54,20,42,17,30,35,29,20,12,47,49,40,29,18,90,22,28,39,24,44,15,13,6,19,48,25,25,33,7,19,10,50,36,23,7,9,19,22,22,31,45,27,18,52,23,25,17,89,28,58,22,32,23,20,40,44,23,20,29,49,7,17,30,24,14,21,29,20,29,33,22,24,57,45	28,39,71,25,42,33,31,27,94,32,12,47,43,66,64,48,46,59,35,36,45,28,27	27,25,24,16,15,9,8,8,33,14,8,26,13,23,14,19,7,31,11,10,17,17,12	198	198	1.03839e-12	1.01616e-10	0.505,0.531,0.488,0.567,0.558,0.57,0.543,0.655,0.622,0.514,0.509,0.588,0.492,0.627,0.573,0.661,0.649,0.664,0.0,0.64,0.486,0.54,0.32,0.481,0.459,0.455,0.66,0.571,0.527,0.473,0.643,0.676,0.548,0.462,0.612,0.547,0.625,0.519,0.614,0.646,0.621,0.385,0.607,0.732,0.658,0.778,0.729,0.515,0.609,0.528,0.633,0.611,0.689,0.0,0.485,0.438,0.511,0.741,0.743,0.578,0.488,0.542,0.537,0.587,0.565,0.69,0.563,0.558,0…	0.509,0.609,0.747,0.61,0.737,0.786,0.795,0.771,0.74,0.696,0.6,0.644,0.768,0.742,0.821,0.716,0.868,0.656,0.761,0.783,0.726,0.622,0.692	-0.151	HCM vs. Control	MXE	73946998	73947374	73994839	73994961	73944583	73944662	73998953	74000496	20478
ENSG00000225470	JPX	chrX	+							49,43,21,34,43,45,75,19,56,19,55,40,30,37,47,41,50,75,0,57,36,27,8,50,17,35,33,40,39,26,36,25,57,42,62,35,30,97,35,51,64,15,68,41,25,21,51,51,39,28,57,11,42,0,47,28,24,20,26,26,21,26,36,64,35,40,67,29,31,29,104,42,19,34,42,31,30,54,64,37,30,45,39,36,46,24,36,36,23,49,33,34,30,36,22,51,53	46,37,22,27,33,34,58,12,35,18,53,28,33,22,37,23,27,38,13,31,37,23,16,53,20,41,16,29,35,31,20,12,45,50,40,28,18,89,21,29,38,24,44,15,13,6,19,48,25,22,33,7,19,11,50,36,22,7,8,19,22,22,30,45,27,20,53,26,26,17,89,28,58,20,34,24,20,40,44,23,20,29,47,7,15,30,24,14,21,29,20,27,33,22,27,55,45	28,39,71,25,42,33,31,27,94,32,12,47,43,66,64,48,46,59,35,36,45,28,27	27,25,24,16,15,10,8,8,33,16,8,26,14,24,13,19,7,31,11,10,17,17,12	198	198	2.69151e-12	2.48785e-10	0.516,0.537,0.488,0.557,0.566,0.57,0.564,0.613,0.615,0.514,0.509,0.588,0.476,0.627,0.56,0.641,0.649,0.664,0.0,0.648,0.493,0.54,0.333,0.485,0.459,0.461,0.673,0.58,0.527,0.456,0.643,0.676,0.559,0.457,0.608,0.556,0.625,0.522,0.625,0.637,0.627,0.385,0.607,0.732,0.658,0.778,0.729,0.515,0.609,0.56,0.633,0.611,0.689,0.0,0.485,0.438,0.522,0.741,0.765,0.578,0.488,0.542,0.545,0.587,0.565,0.667,0.558,0.527,…	0.509,0.609,0.747,0.61,0.737,0.767,0.795,0.771,0.74,0.667,0.6,0.644,0.754,0.733,0.831,0.716,0.868,0.656,0.761,0.783,0.726,0.622,0.692	-0.148	HCM vs. Control	MXE	73946998	73947374	73994839	73994961	73944583	73944662	73999354	74000496	20480
ENSG00000164305	CASP3	chr4	-							3,17,5,2,4,10,9,9,4,3,26,2,4,12,4,7,6,2,4,5,8,1,8,6,2,4,11,34,3,8,4,6,12,0,12,4,1,7,7,13,6,5,3,9,0,3,9,13,1,8,20,1,8,6,38,2,0,0,7,4,2,6,3,5,5,12,15,6,7,6,16,7,16,0,10,3,2,5,9,13,29,8,3,2,12,9,7,6,7,6,11,3,16,10,5,21,0	14,3,11,12,9,9,9,5,22,8,18,5,14,13,10,4,7,7,10,4,9,21,5,6,6,12,10,2,6,4,9,4,8,21,8,9,0,30,10,2,11,7,15,9,1,6,5,14,10,5,19,3,1,5,21,1,11,2,3,6,6,4,14,8,9,3,4,32,9,7,9,19,13,7,5,1,5,5,21,12,9,8,5,3,8,11,10,1,10,10,13,4,19,17,8,4,18	4,3,12,1,8,18,7,1,9,1,1,8,2,2,2,4,25,4,2,8,6,3,27	24,8,35,14,38,14,10,1,8,4,16,12,10,6,11,51,22,12,12,6,32,10,41	198	167	7.73467e-06	0.000207248	0.153,0.827,0.277,0.123,0.273,0.484,0.458,0.603,0.133,0.24,0.549,0.252,0.194,0.438,0.252,0.596,0.42,0.194,0.252,0.513,0.428,0.039,0.574,0.458,0.219,0.219,0.481,0.935,0.297,0.628,0.273,0.559,0.559,0.0,0.559,0.273,1.0,0.164,0.371,0.846,0.315,0.376,0.144,0.458,0.0,0.297,0.603,0.439,0.078,0.574,0.47,0.219,0.871,0.503,0.604,0.628,0.0,0.0,0.663,0.36,0.219,0.559,0.153,0.345,0.319,0.771,0.76,0.137,0.396,…	0.123,0.24,0.224,0.057,0.151,0.52,0.371,0.458,0.487,0.174,0.05,0.36,0.144,0.219,0.133,0.062,0.489,0.219,0.123,0.529,0.137,0.202,0.357	0.153	HCM vs. Control	MXE	184638400	184638468	184648464	184648631	184632267	184632396	184649394	184649447	20632
ENSG00000138193	PLCE1	chr10	+							18,8,15,19,19,46,27,18,31,51,48,13,44,59,6,5,27,10,14,20,39,68,24,59,10,31,4,43,12,20,50,36,54,55,28,28,6,60,13,29,16,30,27,39,2,27,15,35,25,9,9,3,13,30,38,12,22,15,11,7,55,18,17,45,34,22,37,60,20,17,51,78,89,6,4,4,10,28,31,26,31,11,34,9,20,10,10,14,7,33,34,3,43,42,15,35,93	14,14,19,13,17,58,29,14,39,39,42,11,42,48,1,10,26,8,19,22,32,41,23,65,17,24,36,87,27,11,50,22,40,42,41,29,8,61,10,24,7,22,26,33,0,11,20,35,16,9,25,6,10,34,23,15,16,6,11,11,42,21,23,26,38,23,31,45,14,35,42,57,91,12,6,2,25,48,35,32,32,29,23,14,16,8,27,15,16,35,27,11,37,28,22,58,80	3,3,10,6,14,2,2,2,4,14,1,17,4,6,0,7,13,6,7,7,24,2,0	19,5,19,18,13,10,11,10,5,13,2,21,6,12,4,8,23,14,9,3,41,11,1	198	198	2.04724e-05	0.000487086	0.563,0.364,0.441,0.594,0.528,0.442,0.482,0.563,0.443,0.567,0.533,0.542,0.512,0.551,0.857,0.333,0.509,0.556,0.424,0.476,0.549,0.624,0.511,0.476,0.37,0.564,0.1,0.331,0.308,0.645,0.5,0.621,0.574,0.567,0.406,0.491,0.429,0.496,0.565,0.547,0.696,0.577,0.509,0.542,1.0,0.711,0.429,0.5,0.61,0.5,0.265,0.333,0.565,0.469,0.623,0.444,0.579,0.714,0.5,0.389,0.567,0.462,0.425,0.634,0.472,0.489,0.544,0.571,0.588…	0.136,0.375,0.345,0.25,0.519,0.167,0.154,0.167,0.444,0.519,0.333,0.447,0.4,0.333,0.0,0.467,0.361,0.3,0.438,0.7,0.369,0.154,0.0	0.176	HCM vs. Control	MXE	94132173	94132459	94171179	94171496	94030682	94032252	94227305	94227451	20634
ENSG00000079308	TNS1	chr2	-							28,9,20,19,21,40,17,16,17,15,63,4,24,24,4,5,14,6,16,13,15,30,8,19,7,9,30,45,10,11,22,14,17,34,7,26,2,69,7,13,16,23,30,39,2,40,9,18,10,26,29,7,8,19,23,4,10,8,16,8,12,19,9,11,30,18,14,26,16,9,16,73,28,4,2,1,10,21,21,17,32,3,13,25,7,8,51,44,18,12,13,14,23,26,17,26,20	53,73,49,26,21,12,28,32,10,12,70,7,13,27,22,1,14,50,31,6,11,7,20,24,7,8,94,51,55,12,17,5,3,21,27,18,8,90,12,28,29,26,28,50,5,43,17,32,8,51,8,0,8,24,61,8,11,6,7,8,11,16,16,15,17,28,28,21,11,4,31,60,43,3,8,2,1,18,41,7,63,8,28,32,7,10,70,74,18,37,24,8,26,9,40,25,16	28,5,32,19,13,7,10,3,1,22,4,14,11,11,3,8,9,11,21,12,16,26,5	85,43,94,51,34,49,62,28,23,36,24,42,28,23,18,52,51,15,19,29,43,69,11	141	192	3.33067e-16	5.04815e-14	0.418,0.144,0.357,0.499,0.577,0.819,0.453,0.405,0.698,0.63,0.551,0.438,0.715,0.548,0.198,0.872,0.577,0.14,0.413,0.747,0.65,0.854,0.353,0.519,0.577,0.605,0.303,0.546,0.198,0.555,0.638,0.792,0.885,0.688,0.261,0.663,0.254,0.511,0.443,0.387,0.429,0.546,0.593,0.515,0.353,0.559,0.419,0.434,0.63,0.41,0.832,1.0,0.577,0.519,0.339,0.405,0.553,0.645,0.757,0.577,0.598,0.618,0.434,0.5,0.706,0.467,0.405,0.628,…	0.31,0.137,0.317,0.337,0.342,0.163,0.18,0.127,0.056,0.454,0.185,0.312,0.349,0.394,0.185,0.173,0.194,0.5,0.601,0.36,0.336,0.339,0.382	0.242	HCM vs. Control	MXE	217831454	217831547	217920194	217920236	217821739	217821938	217978764	217978802	20903
ENSG00000007933	FMO3	chr1	+							2,4,8,5,1,2,10,2,2,3,8,3,33,3,6,1,2,0,7,0,6,3,0,7,13,0,2,7,0,3,8,1,4,6,7,11,1,6,7,1,3,3,3,5,1,0,4,4,2,5,1,2,2,8,1,5,5,4,5,0,9,10,1,4,4,6,2,10,8,13,4,7,0,6,1,0,3,6,6,7,1,2,3,4,7,3,9,5,4,3,3,9,2,3,8,1,1	1,2,5,14,17,18,13,2,20,1,28,14,42,18,20,0,10,3,16,5,11,7,7,16,37,3,15,6,12,16,26,4,15,18,25,26,8,17,13,8,8,7,11,16,4,5,6,11,1,15,4,4,12,11,5,19,21,16,16,4,20,12,9,10,13,16,9,15,16,20,13,23,12,14,25,7,20,22,21,14,15,2,6,6,5,12,17,4,3,7,5,29,15,8,13,10,10	7,3,3,5,1,1,4,1,0,5,10,6,0,0,2,4,6,0,6,0,1,0,0	23,11,6,22,14,17,8,12,8,8,5,28,34,14,11,36,11,2,30,18,21,35,1	198	198	7.08822e-05	0.00140007	0.667,0.667,0.615,0.263,0.056,0.1,0.435,0.5,0.091,0.75,0.222,0.176,0.44,0.143,0.231,1.0,0.167,0.0,0.304,0.0,0.353,0.3,0.0,0.304,0.26,0.0,0.118,0.538,0.0,0.158,0.235,0.2,0.211,0.25,0.219,0.297,0.111,0.261,0.35,0.111,0.273,0.3,0.214,0.238,0.2,0.0,0.4,0.267,0.667,0.25,0.2,0.333,0.143,0.421,0.167,0.208,0.192,0.2,0.238,0.0,0.31,0.455,0.1,0.286,0.235,0.273,0.182,0.4,0.333,0.394,0.235,0.233,0.0,0.3,0.03…	0.233,0.214,0.333,0.185,0.067,0.056,0.333,0.077,0.0,0.385,0.667,0.176,0.0,0.0,0.154,0.1,0.353,0.0,0.167,0.0,0.045,0.0,0.0	0.115	HCM vs. Control	MXE	171103784	171103973	171107674	171107837	171092652	171092790	171108078	171108221	21146
ENSG00000163539	CLASP2	chr3	-							37,20,15,28,24,36,27,31,17,21,45,11,48,25,5,1,20,27,30,22,27,33,35,48,16,20,20,8,16,27,34,24,32,63,26,25,7,90,26,25,10,30,17,28,1,18,21,35,14,12,23,17,21,14,22,15,17,6,18,13,24,25,31,34,32,29,22,60,28,17,35,55,39,3,15,2,21,34,62,24,31,15,17,12,8,12,38,4,13,25,25,32,27,26,31,30,57	33,15,33,33,31,44,44,26,24,37,47,26,51,48,9,2,30,27,51,19,40,46,36,64,38,33,46,13,18,35,44,27,44,74,34,49,9,79,24,25,19,49,36,33,4,16,26,67,21,36,46,17,24,19,35,25,41,27,29,15,33,45,53,58,56,35,26,74,60,39,41,43,55,20,15,3,40,47,60,27,42,9,17,14,16,20,64,13,26,22,23,74,41,45,40,76,102	29,22,35,52,47,26,26,13,6,24,2,19,16,33,10,89,38,35,29,33,23,39,29	32,16,23,35,42,11,39,4,9,31,5,30,21,37,17,45,31,22,31,42,22,49,18	198	179	2.39276e-05	0.000558663	0.503,0.547,0.291,0.434,0.412,0.425,0.357,0.519,0.39,0.339,0.464,0.277,0.46,0.32,0.334,0.311,0.376,0.475,0.347,0.511,0.379,0.393,0.468,0.404,0.276,0.354,0.282,0.357,0.446,0.411,0.411,0.446,0.397,0.435,0.409,0.316,0.413,0.507,0.495,0.475,0.322,0.356,0.299,0.434,0.184,0.504,0.422,0.321,0.376,0.232,0.311,0.475,0.442,0.4,0.362,0.352,0.273,0.167,0.359,0.439,0.397,0.334,0.346,0.346,0.341,0.428,0.433,0.…	0.45,0.554,0.579,0.573,0.503,0.681,0.376,0.746,0.376,0.412,0.266,0.364,0.408,0.446,0.347,0.641,0.526,0.59,0.458,0.415,0.486,0.418,0.593	-0.103	HCM vs. Control	MXE	33632291	33632371	33644756	33644903	33626987	33627080	33663444	33663515	21180
ENSG00000163539	CLASP2	chr3	-							50,21,22,37,45,46,37,43,31,34,64,31,59,55,20,10,17,40,60,7,54,41,30,39,28,37,42,30,18,20,33,33,36,47,20,35,3,116,42,42,22,28,31,22,3,22,16,57,31,31,42,22,15,42,45,23,55,31,17,29,25,28,42,55,46,52,21,38,38,41,34,34,46,16,16,8,32,47,49,27,57,9,42,13,23,17,50,7,31,31,14,73,22,51,38,30,49	35,16,34,33,34,47,46,28,26,39,50,26,51,53,10,4,30,30,52,22,40,51,40,67,40,37,51,13,25,37,47,32,52,77,34,50,9,82,24,26,19,55,36,36,4,17,28,71,23,39,52,19,25,21,37,25,45,29,33,16,36,45,55,63,58,35,29,76,68,40,44,50,59,22,16,3,42,51,61,29,48,11,20,15,17,21,66,14,29,23,25,78,41,47,42,78,106	56,13,1,13,24,5,41,4,1,21,13,40,16,51,14,6,6,7,18,26,16,35,12	37,17,25,37,46,14,43,6,10,34,5,31,21,39,19,45,32,24,36,45,24,54,20	198	182	0.000390053	0.00585079	0.568,0.547,0.373,0.508,0.549,0.474,0.425,0.585,0.523,0.445,0.541,0.523,0.515,0.488,0.648,0.697,0.342,0.551,0.515,0.226,0.554,0.425,0.408,0.349,0.392,0.479,0.431,0.68,0.398,0.332,0.392,0.487,0.389,0.359,0.351,0.392,0.235,0.565,0.617,0.598,0.516,0.319,0.442,0.36,0.408,0.543,0.344,0.425,0.553,0.422,0.426,0.516,0.355,0.648,0.528,0.458,0.529,0.496,0.321,0.625,0.39,0.364,0.412,0.445,0.422,0.577,0.4,0.…	0.582,0.413,0.035,0.244,0.324,0.247,0.467,0.38,0.084,0.362,0.705,0.543,0.412,0.546,0.404,0.109,0.147,0.211,0.315,0.347,0.38,0.373,0.355	0.109	HCM vs. Control	MXE	33632291	33632374	33644756	33644903	33626987	33627080	33658973	33659140	21181
ENSG00000158201	ABHD3	chr18	-							8,4,4,8,7,4,3,1,2,4,7,0,2,2,6,1,4,7,1,0,1,2,6,5,0,1,4,1,2,0,3,1,1,5,6,1,4,12,2,5,1,4,7,1,5,1,2,1,2,7,4,5,5,11,6,4,3,2,1,0,2,1,5,3,5,2,4,3,5,12,4,6,5,2,5,3,6,9,7,3,2,1,1,1,2,6,3,3,1,3,7,4,2,1,9,4,5	14,18,34,20,35,14,19,11,11,14,21,8,24,20,7,8,10,14,32,21,13,16,12,28,12,12,17,0,34,14,25,24,22,23,22,37,15,32,12,14,19,8,7,11,13,2,10,18,5,26,11,17,19,12,17,8,13,6,9,9,10,26,31,38,36,13,29,20,45,50,47,19,13,24,20,35,28,30,31,40,22,9,14,7,7,3,16,3,17,19,13,17,22,9,23,22,22	10,11,6,19,11,14,2,2,13,6,6,8,15,14,0,28,6,4,4,5,12,13,64	23,10,8,18,37,18,11,21,20,14,8,15,34,35,28,52,14,19,13,26,24,25,98	198	198	8.60123e-12	7.4602e-10	0.364,0.182,0.105,0.286,0.167,0.222,0.136,0.083,0.154,0.222,0.25,0.0,0.077,0.091,0.462,0.111,0.286,0.333,0.03,0.0,0.071,0.111,0.333,0.152,0.0,0.077,0.19,1.0,0.056,0.0,0.107,0.04,0.043,0.179,0.214,0.026,0.211,0.273,0.143,0.263,0.05,0.333,0.5,0.083,0.278,0.333,0.167,0.053,0.286,0.212,0.267,0.227,0.208,0.478,0.261,0.333,0.188,0.25,0.1,0.0,0.167,0.037,0.139,0.073,0.122,0.133,0.121,0.13,0.1,0.194,0.07…	0.303,0.524,0.429,0.514,0.229,0.438,0.154,0.087,0.394,0.3,0.429,0.348,0.306,0.286,0.0,0.35,0.3,0.174,0.235,0.161,0.333,0.342,0.395	-0.121	HCM vs. Control	MXE	21659169	21659343	21663677	21664230	21657103	21657152	21683919	21683965	21355
ENSG00000168803	ADAL	chr15	+							59,34,47,62,65,50,48,46,76,60,74,37,65,68,26,33,46,66,78,31,64,62,45,57,51,52,36,13,30,21,72,59,85,87,66,62,17,123,54,40,43,29,42,40,20,12,42,64,56,61,59,54,56,51,45,39,82,25,34,44,43,55,84,75,66,38,78,95,64,70,110,55,61,39,43,43,56,48,65,67,48,29,45,28,26,42,58,9,57,55,48,88,68,57,46,61,98	18,10,14,10,17,6,15,15,10,8,21,11,22,19,11,5,18,20,18,15,18,17,6,15,25,14,8,5,3,4,18,22,21,17,15,22,9,33,13,16,13,14,7,11,1,7,19,15,9,6,14,22,11,11,10,6,14,11,10,15,14,11,26,16,15,22,16,17,10,14,26,8,8,22,28,20,23,13,12,14,7,9,14,3,7,6,21,5,20,8,15,37,21,8,14,14,22	43,29,11,40,39,16,22,16,7,35,25,42,46,56,38,29,27,29,27,40,50,48,26	15,7,5,19,22,11,12,6,13,11,11,26,19,41,5,29,13,17,10,13,23,20,7	181	198	3.73231e-08	1.79115e-06	0.782,0.788,0.786,0.872,0.807,0.901,0.778,0.77,0.893,0.891,0.794,0.786,0.764,0.797,0.721,0.878,0.737,0.783,0.826,0.693,0.795,0.8,0.891,0.806,0.691,0.802,0.831,0.74,0.916,0.852,0.814,0.746,0.816,0.848,0.828,0.755,0.674,0.803,0.82,0.732,0.783,0.694,0.868,0.799,0.956,0.652,0.707,0.824,0.872,0.918,0.822,0.729,0.848,0.835,0.831,0.877,0.865,0.713,0.788,0.762,0.771,0.845,0.779,0.837,0.828,0.654,0.842,0.…	0.758,0.819,0.706,0.697,0.66,0.614,0.667,0.745,0.371,0.777,0.713,0.639,0.726,0.599,0.893,0.522,0.694,0.651,0.747,0.771,0.704,0.724,0.802	0.106	HCM vs. Control	MXE	43342993	43343075	43345853	43345980	43340264	43340352	43348906	43349045	21420
ENSG00000146147	MLIP	chr6	+							186,202,120,148,252,181,212,150,149,131,235,106,338,242,117,37,137,179,342,124,241,179,143,179,237,187,189,106,130,146,184,215,155,272,253,210,31,393,239,172,205,125,140,183,11,214,68,198,111,158,176,147,146,107,152,111,267,109,73,136,142,164,259,239,232,272,142,307,247,201,224,213,244,100,144,53,128,187,251,186,263,66,201,136,138,100,397,164,222,135,130,302,167,186,241,237,307	307,236,215,218,354,311,366,241,330,235,328,186,306,257,198,164,275,290,304,263,291,289,239,255,272,294,172,184,171,212,326,275,374,332,299,357,143,625,182,399,238,174,222,253,96,194,301,328,238,268,267,177,255,363,289,167,362,139,188,243,261,249,326,381,323,234,193,352,317,314,467,280,330,264,268,185,289,296,441,283,248,170,287,219,207,251,338,247,332,340,279,307,285,279,237,327,329	248,217,149,415,361,361,307,25,62,166,115,197,258,295,98,345,260,153,289,330,331,529,127	280,232,114,311,170,138,200,44,193,127,90,322,124,272,210,270,118,189,169,363,442,304,200	198	171	6.35693e-10	4.22684e-08	0.344,0.425,0.325,0.37,0.381,0.335,0.333,0.35,0.281,0.325,0.382,0.33,0.488,0.448,0.338,0.163,0.301,0.348,0.493,0.289,0.417,0.348,0.341,0.377,0.429,0.355,0.487,0.332,0.396,0.373,0.328,0.403,0.264,0.414,0.422,0.337,0.158,0.352,0.531,0.271,0.427,0.383,0.353,0.384,0.09,0.488,0.163,0.343,0.287,0.337,0.363,0.418,0.331,0.203,0.312,0.365,0.389,0.404,0.251,0.326,0.32,0.363,0.407,0.351,0.383,0.501,0.389,0.…	0.433,0.447,0.53,0.535,0.647,0.693,0.57,0.329,0.217,0.53,0.525,0.346,0.642,0.484,0.287,0.525,0.656,0.411,0.596,0.44,0.393,0.6,0.354	-0.132	HCM vs. Control	MXE	54136714	54138286	54149055	54149127	54124472	54124865	54169527	54169572	21780
ENSG00000146147	MLIP	chr6	+							186,202,120,148,252,181,212,150,149,131,235,106,338,242,117,37,137,179,342,124,241,179,143,179,237,187,189,106,130,146,184,215,155,272,253,210,31,393,239,172,205,125,140,183,11,214,68,198,111,158,176,147,146,107,152,111,267,109,73,136,142,164,259,239,232,272,142,307,247,201,224,213,244,100,144,53,128,187,251,186,263,66,201,136,138,100,397,164,222,135,130,302,167,186,241,237,307	194,235,170,207,312,203,386,222,299,211,236,171,424,286,188,128,212,263,332,181,296,242,240,218,336,223,198,37,175,203,319,292,312,300,331,368,133,445,272,323,298,144,200,253,102,147,222,252,190,290,248,243,279,221,213,205,373,166,177,305,220,220,310,366,332,306,242,375,313,389,511,220,272,256,285,283,276,285,252,317,220,148,300,232,259,178,400,194,375,223,227,387,252,288,251,239,356	248,217,149,415,361,361,307,25,62,166,115,197,258,295,98,345,260,153,289,330,331,529,127	281,205,132,260,204,202,211,78,90,139,164,266,181,388,231,245,159,123,223,206,359,359,144	198	159	7.68735e-10	5.05176e-08	0.435,0.408,0.362,0.365,0.393,0.417,0.306,0.352,0.286,0.333,0.444,0.332,0.39,0.405,0.333,0.188,0.342,0.353,0.453,0.355,0.395,0.373,0.324,0.397,0.362,0.402,0.434,0.697,0.374,0.366,0.317,0.372,0.285,0.421,0.38,0.314,0.158,0.415,0.414,0.3,0.356,0.411,0.36,0.367,0.08,0.539,0.197,0.387,0.319,0.304,0.363,0.327,0.296,0.28,0.364,0.303,0.365,0.345,0.249,0.264,0.341,0.374,0.402,0.344,0.359,0.417,0.32,0.397…	0.415,0.459,0.475,0.562,0.587,0.589,0.539,0.205,0.356,0.49,0.36,0.373,0.534,0.379,0.254,0.531,0.568,0.5,0.51,0.563,0.425,0.542,0.415	-0.109	HCM vs. Control	MXE	54136714	54138286	54160739	54160799	54124472	54124865	54169527	54169572	21782
ENSG00000146147	MLIP	chr6	+							186,202,120,148,252,181,212,151,149,131,235,106,337,242,117,37,136,178,342,125,241,179,141,180,237,187,189,106,130,146,184,215,155,272,253,210,31,393,239,172,205,125,140,183,11,214,68,197,111,158,178,147,147,107,152,111,267,109,73,136,143,164,259,240,232,272,142,307,247,201,224,215,245,100,142,53,128,187,251,186,263,66,201,137,138,100,397,164,222,136,130,302,167,186,241,237,307	295,229,206,216,321,304,348,221,318,224,309,169,289,249,178,151,241,275,288,250,282,286,233,243,246,285,165,179,154,199,301,265,362,317,282,329,142,605,181,386,231,156,209,248,92,188,281,286,220,246,246,161,252,332,285,155,348,133,169,229,243,237,295,367,311,221,168,339,300,283,424,256,314,247,247,173,269,266,412,274,253,158,268,216,202,240,321,241,312,298,261,281,251,271,222,285,308	248,217,149,415,361,361,308,25,62,166,115,197,258,296,98,345,260,152,289,328,331,530,127	267,204,103,279,149,129,178,44,145,112,86,308,113,248,192,239,106,166,156,323,415,275,190	198	171	4.90423e-11	3.81285e-09	0.353,0.432,0.335,0.372,0.404,0.34,0.345,0.371,0.288,0.336,0.396,0.351,0.502,0.456,0.362,0.175,0.328,0.359,0.506,0.302,0.425,0.351,0.343,0.39,0.454,0.362,0.497,0.338,0.422,0.388,0.346,0.412,0.27,0.426,0.437,0.355,0.159,0.359,0.533,0.278,0.434,0.409,0.366,0.389,0.094,0.496,0.173,0.373,0.303,0.357,0.385,0.441,0.335,0.218,0.315,0.382,0.399,0.414,0.272,0.339,0.337,0.374,0.431,0.361,0.392,0.515,0.422,…	0.445,0.479,0.555,0.562,0.677,0.707,0.599,0.329,0.27,0.561,0.536,0.356,0.664,0.508,0.306,0.555,0.679,0.442,0.615,0.467,0.408,0.625,0.366	-0.141	HCM vs. Control	MXE	54136714	54138286	54149055	54149127	54124472	54124865	54189869	54189914	21783
ENSG00000146147	MLIP	chr6	+							189,202,123,149,254,184,214,150,151,131,238,106,340,243,117,37,137,178,345,124,241,184,143,179,238,188,191,106,130,147,187,217,157,274,254,211,31,402,240,172,206,127,140,183,11,214,69,198,112,160,179,148,149,107,152,112,267,111,74,137,143,166,261,245,232,273,142,307,247,202,223,213,250,100,142,53,129,189,253,186,263,67,203,136,141,101,399,165,222,136,133,305,171,190,243,240,307	290,228,201,211,320,291,340,221,313,223,307,171,288,246,177,148,236,274,282,247,276,276,230,243,245,277,165,181,154,199,298,258,357,312,278,328,140,595,174,384,230,156,207,243,90,186,275,282,219,247,245,160,252,327,275,157,341,131,170,226,239,233,288,366,303,216,159,330,300,281,412,254,311,244,242,173,263,260,410,270,246,155,264,216,200,239,318,239,310,300,255,282,248,270,222,274,306	249,218,149,419,364,361,309,25,62,166,121,198,258,297,98,346,261,153,289,328,335,532,127	266,200,99,274,147,129,178,44,140,111,85,306,113,245,188,231,106,162,155,317,407,272,188	198	171	4.26235e-11	3.33686e-09	0.36,0.433,0.346,0.379,0.407,0.353,0.352,0.37,0.294,0.337,0.401,0.349,0.505,0.46,0.363,0.178,0.334,0.359,0.514,0.302,0.43,0.365,0.349,0.389,0.456,0.37,0.5,0.336,0.422,0.389,0.351,0.421,0.275,0.431,0.441,0.357,0.161,0.368,0.544,0.279,0.436,0.413,0.369,0.394,0.095,0.498,0.178,0.377,0.306,0.359,0.387,0.444,0.338,0.22,0.323,0.381,0.403,0.423,0.273,0.344,0.341,0.381,0.439,0.366,0.398,0.522,0.435,0.446…	0.447,0.485,0.565,0.569,0.681,0.707,0.6,0.329,0.277,0.564,0.551,0.358,0.664,0.511,0.31,0.564,0.68,0.449,0.617,0.472,0.415,0.628,0.368	-0.141	HCM vs. Control	MXE	54136714	54138286	54149055	54149127	54124472	54124865	54202104	54202233	21786
ENSG00000146147	MLIP	chr6	+							186,202,120,148,252,181,212,150,149,131,235,106,337,242,117,37,136,177,342,124,241,179,141,179,237,187,189,106,130,146,184,215,155,272,253,210,31,393,239,172,205,125,140,183,11,214,68,197,111,158,176,147,146,107,152,111,267,109,73,136,142,164,259,239,232,272,142,307,247,201,223,213,244,100,142,53,128,187,251,186,263,66,203,136,139,100,397,164,222,135,130,302,167,186,241,237,307	291,228,201,211,321,290,340,221,313,223,307,169,288,246,178,145,236,272,281,247,275,275,232,242,245,276,166,179,154,199,298,259,356,312,278,327,143,593,174,384,230,156,207,243,90,187,275,282,218,246,247,160,252,326,275,155,341,131,168,226,240,232,291,365,303,216,160,330,299,281,411,255,309,245,242,171,263,257,410,270,247,155,264,213,200,239,318,240,310,299,255,281,249,270,222,275,306	248,217,149,415,361,361,307,25,65,167,115,197,258,295,98,345,260,152,289,328,335,529,127	266,199,99,274,147,128,177,44,140,111,85,307,112,245,188,231,106,162,156,317,407,272,188	198	171	2.3225e-11	1.9078e-09	0.356,0.433,0.34,0.377,0.404,0.35,0.35,0.37,0.291,0.337,0.398,0.351,0.503,0.459,0.362,0.181,0.332,0.36,0.512,0.302,0.431,0.36,0.344,0.39,0.455,0.369,0.496,0.338,0.422,0.388,0.348,0.418,0.273,0.43,0.44,0.357,0.158,0.364,0.543,0.279,0.435,0.409,0.369,0.394,0.095,0.497,0.176,0.376,0.305,0.357,0.381,0.442,0.333,0.221,0.323,0.382,0.403,0.418,0.273,0.342,0.338,0.379,0.435,0.361,0.398,0.521,0.434,0.446,…	0.446,0.485,0.565,0.567,0.68,0.709,0.6,0.329,0.286,0.565,0.539,0.357,0.665,0.51,0.31,0.563,0.679,0.448,0.615,0.472,0.415,0.627,0.368	-0.142	HCM vs. Control	MXE	54136714	54138286	54149055	54149127	54124472	54124865	54230713	54230917	21789
ENSG00000146147	MLIP	chr6	+							186,202,120,148,252,181,212,150,149,131,235,106,337,242,117,37,136,177,342,124,241,179,141,179,237,187,189,106,130,146,184,215,155,272,253,210,31,393,239,172,205,125,140,183,11,214,68,197,111,158,176,147,146,107,152,111,267,109,74,136,142,164,259,239,232,272,142,307,247,201,223,213,244,100,142,53,128,187,252,186,263,66,201,136,138,100,397,164,222,135,130,302,167,186,241,237,307	290,228,201,211,321,290,340,221,313,223,307,171,288,246,176,145,235,272,282,247,275,275,230,242,245,276,165,180,154,199,298,258,357,313,278,330,140,592,174,384,230,156,209,243,90,185,275,281,220,246,245,160,252,326,276,155,341,132,169,226,239,232,289,365,303,216,159,331,299,281,410,255,310,244,242,171,263,257,409,273,246,155,264,213,200,239,319,240,310,297,257,281,247,270,224,273,306	248,217,149,415,361,361,307,25,62,166,115,197,258,295,98,345,260,152,289,328,331,529,127	266,199,99,274,147,128,177,44,140,111,85,306,112,245,188,231,107,162,155,317,407,272,188	198	171	3.64322e-11	2.90265e-09	0.356,0.433,0.34,0.377,0.404,0.35,0.35,0.37,0.291,0.337,0.398,0.349,0.503,0.459,0.365,0.181,0.333,0.36,0.512,0.302,0.431,0.36,0.346,0.39,0.455,0.369,0.497,0.337,0.422,0.388,0.348,0.419,0.273,0.429,0.44,0.355,0.161,0.364,0.543,0.279,0.435,0.409,0.366,0.394,0.095,0.5,0.176,0.377,0.303,0.357,0.383,0.442,0.333,0.221,0.322,0.382,0.403,0.416,0.274,0.342,0.339,0.379,0.436,0.361,0.398,0.521,0.435,0.445,0…	0.446,0.485,0.565,0.567,0.68,0.709,0.6,0.329,0.277,0.564,0.539,0.357,0.665,0.51,0.31,0.563,0.677,0.448,0.617,0.472,0.413,0.627,0.368	-0.142	HCM vs. Control	MXE	54136714	54138286	54149055	54149127	54124472	54124865	54257307	54257361	21791
ENSG00000146147	MLIP	chr6	+							186,202,120,148,252,181,212,150,149,131,235,106,337,242,117,37,136,177,342,124,241,179,141,179,237,187,189,106,130,146,184,215,155,272,253,210,31,393,239,172,205,125,140,183,11,214,68,197,111,158,176,147,146,107,152,111,267,109,74,136,142,164,259,239,232,272,142,307,247,201,223,213,244,100,142,53,128,187,252,186,263,66,201,136,138,100,397,164,222,135,130,302,167,186,241,237,307	320,231,294,300,286,300,378,239,383,297,272,292,308,224,225,294,266,282,363,273,369,302,337,270,381,246,244,20,204,218,309,259,374,327,366,437,259,589,255,426,349,161,258,277,226,185,295,235,257,298,286,275,369,287,257,251,390,179,156,271,251,272,269,420,313,255,233,346,307,317,583,224,306,321,401,405,378,250,402,349,268,295,357,228,295,273,330,243,328,251,322,399,262,265,257,244,373	248,217,149,415,361,361,307,25,62,166,115,197,258,295,98,345,260,152,289,328,331,529,127	309,243,75,277,129,188,214,120,88,144,203,294,163,420,260,238,170,153,186,304,307,383,185	198	198	1.46289e-09	9.17162e-08	0.368,0.467,0.29,0.33,0.468,0.376,0.359,0.386,0.28,0.306,0.464,0.266,0.522,0.519,0.342,0.112,0.338,0.386,0.485,0.312,0.395,0.372,0.295,0.399,0.383,0.432,0.436,0.841,0.389,0.401,0.373,0.454,0.293,0.454,0.409,0.325,0.107,0.4,0.484,0.288,0.37,0.437,0.352,0.398,0.046,0.536,0.187,0.456,0.302,0.346,0.381,0.348,0.283,0.272,0.372,0.307,0.406,0.378,0.322,0.334,0.361,0.376,0.491,0.363,0.426,0.516,0.379,0.4…	0.445,0.472,0.665,0.6,0.737,0.658,0.589,0.172,0.413,0.535,0.362,0.401,0.613,0.413,0.274,0.592,0.605,0.498,0.608,0.519,0.519,0.58,0.407	-0.134	HCM vs. Control	MXE	54136714	54138286	54202104	54202233	54124472	54124865	54257307	54257361	21793
ENSG00000114956	DGUOK	chr2	+							31,52,59,34,31,20,43,22,22,9,62,9,15,40,54,17,42,40,21,39,39,9,37,24,21,22,25,89,26,19,18,16,18,17,30,15,25,69,19,59,61,37,36,35,22,32,84,31,47,29,49,10,25,29,65,7,14,11,20,7,17,18,20,18,21,16,35,18,13,17,55,29,59,22,18,18,12,10,45,24,53,30,32,35,24,44,62,70,24,43,47,15,21,31,15,36,14	57,55,66,83,82,101,129,59,106,65,74,77,96,114,56,77,98,81,79,87,92,64,73,92,81,96,67,84,86,76,86,82,97,94,90,88,82,159,78,122,110,80,70,60,69,79,112,92,113,97,73,67,85,105,72,84,94,49,50,59,81,50,69,116,89,65,88,88,76,147,178,74,84,126,127,147,110,108,100,120,69,94,89,105,76,48,92,90,81,81,71,86,73,71,65,91,129	43,55,115,30,58,67,59,41,153,24,20,66,21,24,45,84,36,52,13,30,71,73,21	88,75,141,92,80,63,57,38,154,69,47,65,77,92,61,197,115,87,45,88,135,96,65	198	198	5.2545e-09	2.97524e-07	0.352,0.486,0.472,0.291,0.274,0.165,0.25,0.272,0.172,0.122,0.456,0.105,0.135,0.26,0.491,0.181,0.3,0.331,0.21,0.31,0.298,0.123,0.336,0.207,0.206,0.186,0.272,0.514,0.232,0.2,0.173,0.163,0.157,0.153,0.25,0.146,0.234,0.303,0.196,0.326,0.357,0.316,0.34,0.368,0.242,0.288,0.429,0.252,0.294,0.23,0.402,0.13,0.227,0.216,0.474,0.077,0.13,0.183,0.286,0.106,0.173,0.265,0.225,0.134,0.191,0.198,0.285,0.17,0.146…	0.328,0.423,0.449,0.246,0.42,0.515,0.509,0.519,0.498,0.258,0.299,0.504,0.214,0.207,0.425,0.299,0.238,0.374,0.224,0.254,0.345,0.432,0.244	-0.105	HCM vs. Control	MXE	73946718	73946906	73950584	73950732	73926825	73927052	73957124	73957240	22178
ENSG00000170919	TPT1-AS1	chr13	+							21,7,23,17,19,6,16,1,16,11,7,10,12,16,1,16,8,14,29,9,14,8,7,19,4,9,21,25,20,4,12,12,13,19,10,11,7,44,4,15,14,10,12,13,5,3,4,10,4,13,11,5,7,17,36,5,11,7,8,1,13,13,14,16,16,3,18,13,16,16,23,15,5,8,17,8,15,11,21,15,10,15,16,8,6,9,10,14,5,7,7,8,14,12,13,14,18	2,0,3,3,5,5,2,2,11,4,6,1,3,6,0,0,1,2,10,9,1,4,2,0,1,6,6,1,6,2,3,2,3,5,4,5,2,8,1,2,7,1,4,4,5,1,3,1,1,3,1,3,6,8,1,0,1,7,2,2,1,1,3,1,2,1,2,0,3,5,8,6,2,1,2,9,3,0,2,4,4,2,3,4,1,8,9,3,0,3,3,2,2,2,2,3,5	5,2,5,10,3,11,1,15,6,5,3,14,16,13,6,14,14,8,9,5,11,15,8	2,3,8,9,3,2,5,4,8,6,1,1,3,6,2,8,3,12,1,2,4,3,8	178	185	8.50919e-05	0.00163763	0.916,1.0,0.888,0.855,0.798,0.555,0.893,0.342,0.602,0.741,0.548,0.912,0.806,0.735,1.0,1.0,0.893,0.879,0.751,0.51,0.936,0.675,0.784,1.0,0.806,0.609,0.784,0.963,0.776,0.675,0.806,0.862,0.818,0.798,0.722,0.696,0.784,0.851,0.806,0.886,0.675,0.912,0.757,0.772,0.51,0.757,0.581,0.912,0.806,0.818,0.92,0.634,0.548,0.688,0.974,1.0,0.92,0.51,0.806,0.342,0.931,0.931,0.829,0.943,0.893,0.757,0.903,1.0,0.847,0.…	0.722,0.409,0.394,0.536,0.51,0.851,0.172,0.796,0.438,0.464,0.757,0.936,0.847,0.692,0.757,0.645,0.829,0.409,0.903,0.722,0.741,0.839,0.51	0.143	HCM vs. Control	MXE	45383090	45383169	45389734	45389820	45379925	45380001	45391031	45391758	22410
ENSG00000170919	TPT1-AS1	chr13	+							21,7,23,18,20,6,18,2,16,13,8,10,13,18,1,17,10,17,29,9,15,9,8,22,6,10,21,26,20,5,12,13,16,19,10,11,7,44,4,17,17,12,12,13,5,4,4,10,4,14,13,5,7,19,39,5,14,7,8,1,13,13,14,17,17,4,18,13,17,19,24,15,6,8,18,8,15,11,21,15,11,15,16,8,6,9,11,14,6,7,7,8,16,13,13,17,19	2,0,3,3,5,5,2,2,11,4,6,1,3,6,0,0,1,2,10,9,1,4,2,0,1,6,6,1,6,2,3,2,3,5,4,5,2,8,1,2,7,1,4,4,5,1,3,1,1,3,1,3,6,8,1,0,1,7,2,2,1,1,3,1,2,1,2,0,3,5,8,6,2,1,2,9,3,0,2,4,4,2,3,4,1,8,9,3,0,3,3,2,2,2,2,3,5	5,2,5,11,3,16,1,15,7,5,3,15,16,14,6,16,14,8,9,5,11,16,8	2,3,8,9,3,2,5,4,8,6,1,1,3,6,2,8,3,12,1,2,4,3,8	198	185	7.55858e-05	0.00147422	0.907,1.0,0.878,0.849,0.789,0.529,0.894,0.483,0.576,0.752,0.555,0.903,0.802,0.737,1.0,1.0,0.903,0.888,0.73,0.483,0.933,0.678,0.789,1.0,0.849,0.609,0.766,0.96,0.757,0.7,0.789,0.859,0.833,0.78,0.7,0.673,0.766,0.837,0.789,0.888,0.694,0.918,0.737,0.752,0.483,0.789,0.555,0.903,0.789,0.813,0.924,0.609,0.522,0.689,0.973,1.0,0.929,0.483,0.789,0.318,0.924,0.924,0.813,0.941,0.888,0.789,0.894,1.0,0.841,0.78…	0.7,0.384,0.369,0.533,0.483,0.882,0.157,0.778,0.45,0.438,0.737,0.933,0.833,0.686,0.737,0.651,0.813,0.384,0.894,0.7,0.72,0.833,0.483	0.151	HCM vs. Control	MXE	45383090	45383235	45389734	45389820	45379194	45380001	45391031	45391737	22413
ENSG00000244754	N4BP2L2	chr13	-							48,23,36,35,63,66,43,35,71,62,85,31,87,56,30,14,46,52,78,31,57,52,43,78,56,66,35,2,53,49,46,72,89,64,57,64,13,110,20,51,34,38,43,33,6,13,28,82,42,39,54,35,55,61,60,34,88,37,32,40,56,58,51,61,39,56,54,110,93,47,72,68,72,37,20,12,73,73,88,74,30,13,58,21,22,22,57,5,50,67,34,59,95,49,68,70,97	47,33,38,57,62,67,50,57,58,49,77,60,94,68,32,15,30,50,84,27,53,47,61,92,57,70,62,8,37,73,66,77,84,58,89,65,38,87,65,48,62,38,44,42,51,12,41,58,45,54,52,45,71,52,38,49,70,34,44,45,56,79,95,87,88,47,70,97,58,92,100,60,64,46,75,57,88,47,46,78,65,33,45,11,33,38,68,5,60,51,49,111,83,77,54,78,142	98,46,34,34,80,40,17,19,18,52,34,62,31,73,27,55,34,40,33,57,96,47,70	61,20,35,40,57,38,18,10,20,49,22,35,43,71,25,34,23,24,29,33,64,88,20	194	198	1.71195e-06	5.44855e-05	0.51,0.416,0.492,0.385,0.509,0.501,0.467,0.385,0.555,0.564,0.53,0.345,0.486,0.457,0.489,0.488,0.61,0.515,0.487,0.54,0.523,0.53,0.418,0.464,0.501,0.49,0.366,0.203,0.594,0.407,0.416,0.488,0.52,0.53,0.395,0.501,0.259,0.563,0.239,0.52,0.359,0.505,0.499,0.445,0.107,0.525,0.411,0.591,0.488,0.424,0.515,0.443,0.442,0.545,0.617,0.415,0.562,0.526,0.426,0.476,0.505,0.428,0.354,0.417,0.311,0.549,0.441,0.536,…	0.621,0.701,0.498,0.465,0.589,0.518,0.491,0.66,0.479,0.52,0.612,0.644,0.424,0.512,0.524,0.623,0.601,0.63,0.537,0.638,0.605,0.353,0.781	-0.104	HCM vs. Control	MXE	32517856	32518003	32536932	32537027	32443077	32444126	32538682	32538729	22832
ENSG00000064201	TSPAN32	chr11	+							16,14,7,27,6,14,8,5,8,1,17,3,8,11,20,1,10,28,20,5,7,6,11,11,10,11,15,13,4,10,16,3,7,7,7,8,15,33,7,32,25,6,12,12,12,6,10,17,8,19,11,3,2,8,16,7,13,2,5,6,6,16,11,7,13,5,11,8,8,4,19,14,17,9,15,19,3,7,6,8,19,10,14,12,7,14,5,19,17,9,21,10,9,12,14,11,8	15,48,32,17,3,18,14,11,10,4,32,3,12,26,62,7,17,31,3,6,5,2,14,6,9,7,14,38,18,10,5,2,5,2,12,4,25,20,10,59,41,10,14,24,20,11,16,5,14,32,29,0,18,11,30,6,3,5,8,7,3,11,2,7,5,6,12,1,4,5,26,6,18,14,4,6,0,0,6,0,20,24,21,19,9,14,19,42,13,4,28,5,14,8,5,13,1	16,0,2,4,3,6,5,4,5,4,6,15,3,7,11,1,2,2,8,11,3,21,4	26,3,7,4,8,11,13,5,6,5,6,34,4,7,26,2,8,3,10,9,5,19,6	186	183	0.00473893	0.0449669	0.512,0.223,0.177,0.61,0.663,0.434,0.36,0.309,0.44,0.197,0.343,0.496,0.396,0.294,0.241,0.123,0.367,0.471,0.868,0.451,0.579,0.747,0.436,0.643,0.522,0.607,0.513,0.252,0.179,0.496,0.759,0.596,0.579,0.775,0.365,0.663,0.371,0.619,0.408,0.348,0.375,0.371,0.457,0.33,0.371,0.349,0.381,0.77,0.36,0.369,0.272,1.0,0.099,0.417,0.344,0.534,0.81,0.282,0.381,0.457,0.663,0.589,0.844,0.496,0.719,0.451,0.474,0.887,…	0.377,0.0,0.219,0.496,0.27,0.349,0.275,0.44,0.451,0.44,0.496,0.303,0.425,0.496,0.294,0.33,0.197,0.396,0.44,0.546,0.371,0.521,0.396	0.132	HCM vs. Control	MXE	2314484	2314571	2316228	2316312	2313653	2313708	2316575	2316667	23011
ENSG00000145349	CAMK2D	chr4	-							387,281,264,259,401,510,509,294,384,279,829,177,618,283,100,117,373,175,377,195,394,383,372,531,312,218,399,51,142,288,487,477,499,848,392,391,25,798,240,312,249,329,287,347,23,207,310,479,316,302,369,132,238,377,392,164,277,163,238,206,430,290,474,459,478,90,316,978,520,408,456,592,555,204,238,50,563,587,345,510,557,142,270,186,287,233,416,97,246,235,215,320,336,394,432,561,620	108,134,129,241,249,244,218,263,210,212,215,145,285,407,164,56,162,287,424,92,237,273,140,168,235,299,193,39,119,160,203,220,285,350,325,351,12,371,272,296,188,149,147,148,20,71,149,247,134,197,293,232,237,80,113,213,350,136,168,144,135,286,233,339,386,298,214,455,249,352,306,242,269,102,136,22,270,311,145,197,216,68,225,67,191,72,530,99,321,82,105,565,281,232,283,308,470	376,40,74,221,96,179,132,11,6,158,31,192,108,145,154,39,281,130,155,271,281,26,142	395,308,388,451,567,425,345,28,45,448,127,230,224,381,162,311,596,227,346,337,421,424,253	132	141	0	0	0.793,0.691,0.686,0.534,0.632,0.691,0.714,0.544,0.661,0.584,0.805,0.566,0.698,0.426,0.394,0.691,0.711,0.394,0.487,0.694,0.64,0.6,0.739,0.771,0.586,0.438,0.688,0.583,0.56,0.658,0.719,0.698,0.652,0.721,0.563,0.543,0.69,0.697,0.485,0.53,0.586,0.702,0.676,0.715,0.551,0.757,0.69,0.674,0.716,0.621,0.574,0.378,0.518,0.834,0.787,0.451,0.458,0.561,0.602,0.604,0.773,0.52,0.685,0.591,0.569,0.244,0.612,0.697…	0.504,0.122,0.169,0.344,0.153,0.31,0.29,0.296,0.125,0.274,0.207,0.471,0.34,0.289,0.504,0.118,0.335,0.38,0.324,0.462,0.416,0.061,0.375	0.327	HCM vs. Control	MXE	113502935	113502977	113508235	113508268	113500462	113500511	113509637	113509675	23426
ENSG00000047849	MAP4	chr3	-							245,309,147,188,216,275,168,136,125,68,563,69,198,258,71,37,89,132,133,143,173,152,118,277,79,152,253,482,165,126,135,126,114,200,111,123,10,606,77,156,111,232,232,264,33,188,171,265,149,160,190,41,81,112,386,52,98,79,68,79,73,119,156,196,163,140,187,332,186,96,236,410,295,33,72,9,57,166,464,124,368,71,144,268,94,152,350,198,100,240,259,107,289,183,180,236,201	1323,933,550,1011,1261,1487,718,604,755,587,2207,611,889,1055,213,193,488,465,857,948,999,1058,608,1775,504,609,895,861,583,597,1091,1123,1136,1981,785,1177,49,3105,378,476,466,1045,1122,1217,73,960,427,2030,800,514,410,290,406,707,1697,345,794,398,461,433,964,601,795,1354,1037,551,1007,2589,1735,987,1323,2293,1589,173,486,41,1061,1684,2432,942,1426,313,587,1044,382,617,1073,830,395,1337,1339,655…	251,170,293,211,227,198,291,43,53,159,41,150,74,108,78,257,293,160,154,193,224,266,87	617,364,537,686,683,579,557,55,93,728,85,376,231,334,199,640,1062,515,448,791,746,588,296	198	198	0	0	0.156,0.249,0.211,0.157,0.146,0.156,0.19,0.184,0.142,0.104,0.203,0.101,0.182,0.196,0.25,0.161,0.154,0.221,0.134,0.131,0.148,0.126,0.163,0.135,0.136,0.2,0.22,0.359,0.221,0.174,0.11,0.101,0.091,0.092,0.124,0.095,0.169,0.163,0.169,0.247,0.192,0.182,0.171,0.178,0.311,0.164,0.286,0.115,0.157,0.237,0.317,0.124,0.166,0.137,0.185,0.131,0.11,0.166,0.129,0.154,0.07,0.165,0.164,0.126,0.136,0.203,0.157,0.114…	0.289,0.318,0.353,0.235,0.249,0.255,0.343,0.439,0.363,0.179,0.325,0.285,0.243,0.244,0.282,0.287,0.216,0.237,0.256,0.196,0.231,0.311,0.227	-0.112	HCM vs. Control	MXE	47921764	47921878	47998637	47998879	47918718	47918841	48088772	48088841	23517
ENSG00000047849	MAP4	chr3	-							1088,788,369,745,852,1248,501,489,655,460,1678,477,673,727,116,165,458,399,499,791,749,820,546,1250,356,407,600,431,438,455,880,869,847,1335,613,967,17,2535,275,352,332,918,883,1045,45,699,376,1783,590,371,405,210,277,574,1345,279,713,336,402,413,808,488,548,924,794,367,746,2046,1372,735,916,1719,1347,114,260,28,935,1210,1844,619,1086,221,441,744,307,484,798,605,299,1190,1025,378,938,910,709,973,…	1091,783,457,768,971,1148,605,444,584,477,1585,505,794,868,135,170,398,383,677,729,709,769,485,1385,423,498,797,239,464,517,923,913,921,1622,600,902,24,2541,314,368,341,877,925,1080,57,759,294,1626,636,442,404,243,314,527,1333,289,671,362,405,388,750,545,673,1043,847,411,793,1810,1453,781,1016,1821,1230,125,368,33,925,1357,1946,764,1094,247,477,757,370,462,926,648,308,1030,1134,511,808,847,710,10…	437,96,187,231,325,355,311,5,6,500,20,302,142,124,99,121,719,233,345,663,311,310,251	503,301,434,602,493,483,432,43,69,535,69,307,203,245,137,500,925,428,423,706,571,489,252	198	168	9.1448e-12	7.89009e-10	0.458,0.461,0.407,0.451,0.427,0.48,0.413,0.483,0.488,0.45,0.473,0.445,0.418,0.415,0.422,0.452,0.494,0.469,0.385,0.479,0.473,0.475,0.489,0.434,0.417,0.409,0.39,0.605,0.445,0.428,0.447,0.447,0.438,0.411,0.464,0.476,0.375,0.458,0.426,0.448,0.452,0.47,0.448,0.451,0.401,0.439,0.52,0.482,0.44,0.416,0.46,0.423,0.428,0.48,0.461,0.45,0.474,0.441,0.457,0.475,0.478,0.432,0.409,0.429,0.443,0.431,0.444,0.49,0…	0.424,0.213,0.268,0.246,0.359,0.384,0.379,0.09,0.069,0.442,0.197,0.455,0.372,0.3,0.38,0.17,0.397,0.316,0.409,0.443,0.316,0.35,0.458	0.124	HCM vs. Control	MXE	47977864	47977933	47998637	47998879	47928227	47928350	48016333	48016416	23524
ENSG00000047849	MAP4	chr3	-							268,350,160,204,241,299,180,141,139,76,609,75,218,287,74,40,99,145,151,162,202,170,134,329,93,174,274,489,179,138,158,163,149,254,120,140,10,661,89,164,120,259,255,291,34,223,186,308,169,169,203,44,88,122,443,55,114,84,77,91,97,132,183,220,191,154,210,375,236,111,262,454,326,33,73,10,87,206,527,141,396,79,152,286,101,165,378,212,113,278,300,124,310,204,195,268,265	1091,784,457,768,971,1150,605,444,585,477,1587,505,794,868,135,171,400,383,680,729,709,769,485,1386,423,498,797,239,465,518,924,912,921,1622,600,901,24,2539,315,368,341,877,925,1077,57,759,294,1625,636,440,404,243,314,527,1331,289,671,362,406,388,751,545,673,1043,847,411,794,1810,1453,781,1017,1820,1230,125,369,33,925,1356,1947,764,1095,247,477,757,370,462,926,650,308,1029,1134,511,807,847,710,10…	262,179,316,230,241,208,303,48,54,179,41,163,77,121,80,277,328,169,167,216,231,282,93	504,302,435,602,494,483,432,43,69,535,69,308,204,246,137,502,925,428,423,706,573,491,252	198	168	0	0	0.172,0.275,0.229,0.184,0.174,0.181,0.202,0.212,0.168,0.119,0.246,0.112,0.189,0.219,0.317,0.166,0.174,0.243,0.159,0.159,0.195,0.158,0.19,0.168,0.157,0.229,0.226,0.635,0.246,0.184,0.127,0.132,0.121,0.117,0.145,0.116,0.261,0.181,0.193,0.274,0.23,0.2,0.19,0.187,0.336,0.2,0.349,0.139,0.184,0.246,0.299,0.133,0.192,0.164,0.22,0.139,0.126,0.164,0.139,0.166,0.099,0.17,0.187,0.152,0.161,0.241,0.183,0.15,0…	0.306,0.335,0.381,0.245,0.293,0.268,0.373,0.486,0.399,0.221,0.335,0.31,0.243,0.294,0.331,0.319,0.231,0.251,0.251,0.206,0.255,0.328,0.238	-0.109	HCM vs. Control	MXE	47977864	47977933	47998637	47998879	47928227	47928350	48088772	48088801	23525
ENSG00000197892	KIF13B	chr8	-							28,25,10,13,17,18,18,10,23,10,26,8,12,18,8,10,6,15,13,18,16,8,13,24,7,10,28,29,22,12,17,11,14,23,9,16,9,54,22,25,12,18,9,15,5,17,10,24,6,18,24,4,16,14,24,8,8,3,7,18,15,3,17,18,20,13,18,27,19,11,27,24,18,8,12,7,9,28,36,19,24,12,7,9,18,8,40,8,9,25,9,18,15,14,15,22,29	5,5,3,0,1,9,1,2,0,1,9,0,1,5,4,0,0,6,0,4,1,0,0,3,0,3,4,11,4,2,3,0,1,6,5,0,2,8,0,2,5,1,5,7,4,0,2,1,2,6,3,0,1,1,6,6,0,0,0,0,0,3,4,0,2,0,0,3,2,0,4,6,8,0,0,0,1,1,2,0,3,2,3,3,1,5,7,8,3,3,2,0,0,5,7,7,0	18,24,37,26,16,25,14,3,13,13,5,20,13,14,11,28,28,7,18,12,10,24,16	6,9,16,8,3,8,7,1,8,9,0,4,0,3,4,2,4,10,0,2,10,7,2	198	162	3.86921e-06	0.000112224	0.821,0.804,0.732,1.0,0.933,0.621,0.936,0.804,1.0,0.891,0.703,1.0,0.908,0.747,0.621,1.0,1.0,0.672,1.0,0.786,0.929,1.0,1.0,0.867,1.0,0.732,0.851,0.683,0.818,0.831,0.823,1.0,0.92,0.758,0.596,1.0,0.786,0.847,1.0,0.911,0.663,0.936,0.596,0.637,0.506,1.0,0.804,0.952,0.711,0.711,0.867,1.0,0.929,0.92,0.766,0.522,1.0,1.0,1.0,1.0,1.0,0.45,0.777,1.0,0.891,1.0,1.0,0.88,0.886,1.0,0.847,0.766,0.648,1.0,1.0,1.0…	0.711,0.686,0.654,0.727,0.814,0.719,0.621,0.711,0.571,0.542,1.0,0.804,1.0,0.792,0.692,0.92,0.851,0.364,1.0,0.831,0.45,0.737,0.867	0.104	HCM vs. Control	MXE	29075280	29075343	29092744	29092878	29071619	29072316	29099132	29099241	23537
ENSG00000224078	SNHG14	chr15	+							25,63,31,28,11,36,22,34,37,20,92,2,30,58,26,2,20,26,21,19,28,11,22,39,24,32,29,143,26,20,12,15,20,19,25,11,21,49,17,41,46,26,32,85,26,11,48,35,21,21,59,1,18,17,56,1,35,8,6,6,23,21,18,9,25,22,31,20,2,10,42,51,68,20,4,2,12,10,29,14,58,16,26,17,18,41,41,44,25,43,40,13,40,43,15,31,16	7,12,8,7,16,22,19,9,12,2,39,5,3,34,3,2,4,10,10,9,14,18,16,16,5,11,6,63,10,24,21,8,8,9,2,6,7,24,8,13,8,20,28,29,3,8,14,13,8,12,24,2,6,20,32,2,10,4,5,4,8,6,12,20,13,12,15,11,3,11,18,22,31,7,7,5,3,11,34,13,40,4,8,9,4,5,14,9,3,13,21,4,13,9,9,17,17	103,34,46,18,76,28,48,3,8,14,2,46,6,13,28,16,22,14,8,39,53,50,16	8,5,13,1,21,7,18,0,1,10,2,13,0,10,3,3,14,5,5,12,17,13,1	198	198	5.43186e-05	0.00112421	0.781,0.84,0.795,0.8,0.407,0.621,0.537,0.791,0.755,0.909,0.702,0.286,0.909,0.63,0.897,0.5,0.833,0.722,0.677,0.679,0.667,0.379,0.579,0.709,0.828,0.744,0.829,0.694,0.722,0.455,0.364,0.652,0.714,0.679,0.926,0.647,0.75,0.671,0.68,0.759,0.852,0.565,0.533,0.746,0.897,0.579,0.774,0.729,0.724,0.636,0.711,0.333,0.75,0.459,0.636,0.333,0.778,0.667,0.545,0.6,0.742,0.778,0.6,0.31,0.658,0.647,0.674,0.645,0.4,0…	0.928,0.872,0.78,0.947,0.784,0.8,0.727,1.0,0.889,0.583,0.5,0.78,1.0,0.565,0.903,0.842,0.611,0.737,0.615,0.765,0.757,0.794,0.941	-0.122	HCM vs. Control	MXE	25064714	25064855	25067408	25067531	25061949	25062088	25070119	25070259	24021
ENSG00000224078	SNHG14	chr15	+							25,63,31,28,11,36,22,34,37,20,92,2,30,58,26,2,20,26,21,19,28,11,22,39,24,32,29,143,26,20,12,15,20,19,25,11,21,49,17,41,46,26,32,85,26,11,48,35,21,21,59,1,18,17,56,1,35,8,6,6,23,21,18,9,25,22,31,20,2,10,42,51,68,20,4,2,12,10,29,14,58,16,26,17,18,41,41,44,25,43,40,13,40,43,15,31,16	7,12,8,7,16,22,19,9,12,2,39,5,3,33,3,2,4,10,10,9,14,18,16,16,5,11,6,62,10,24,21,8,8,9,2,6,7,24,8,13,8,20,28,31,3,8,14,13,8,12,24,2,6,20,33,2,10,4,5,4,8,6,12,20,13,12,15,11,3,11,18,22,31,7,7,5,3,11,34,13,40,4,7,9,5,7,14,9,3,13,21,4,14,9,8,17,17	103,34,46,18,76,28,48,3,8,14,2,46,6,13,28,16,22,14,8,39,53,50,16	8,5,13,1,21,7,18,0,1,10,2,13,0,10,3,3,14,5,5,12,17,13,1	198	198	4.85637e-05	0.00102489	0.781,0.84,0.795,0.8,0.407,0.621,0.537,0.791,0.755,0.909,0.702,0.286,0.909,0.637,0.897,0.5,0.833,0.722,0.677,0.679,0.667,0.379,0.579,0.709,0.828,0.744,0.829,0.698,0.722,0.455,0.364,0.652,0.714,0.679,0.926,0.647,0.75,0.671,0.68,0.759,0.852,0.565,0.533,0.733,0.897,0.579,0.774,0.729,0.724,0.636,0.711,0.333,0.75,0.459,0.629,0.333,0.778,0.667,0.545,0.6,0.742,0.778,0.6,0.31,0.658,0.647,0.674,0.645,0.4,…	0.928,0.872,0.78,0.947,0.784,0.8,0.727,1.0,0.889,0.583,0.5,0.78,1.0,0.565,0.903,0.842,0.611,0.737,0.615,0.765,0.757,0.794,0.941	-0.123	HCM vs. Control	MXE	25064714	25064855	25067411	25067531	25061949	25062088	25070119	25070259	24022
ENSG00000075391	RASAL2	chr1	+							6,13,2,4,7,24,10,21,32,15,35,5,31,16,8,5,18,10,20,6,12,31,5,20,13,8,4,31,7,4,16,12,13,26,11,15,0,19,16,4,6,9,9,11,2,11,5,7,7,6,20,11,14,8,12,6,18,6,11,14,11,5,13,12,18,14,11,23,14,8,15,9,15,12,6,0,6,11,21,6,10,1,11,5,3,10,11,10,11,18,6,19,7,23,13,17,28	20,12,11,19,15,51,50,24,43,13,50,9,63,41,6,10,19,24,43,22,37,37,18,61,28,19,21,38,15,14,31,35,30,31,27,16,4,52,27,16,5,7,10,28,3,25,10,44,17,12,27,15,33,23,30,19,18,14,23,14,17,32,20,33,31,21,24,51,20,20,38,38,58,15,15,2,17,31,66,22,38,9,26,13,15,20,27,16,27,21,14,36,21,30,26,69,60	2,6,10,0,18,4,12,0,3,12,0,3,4,0,2,9,25,5,3,8,14,5,122	44,23,56,25,49,51,26,5,9,16,1,29,23,12,4,63,49,12,7,46,61,14,121	198	198	1.92089e-06	6.01547e-05	0.231,0.52,0.154,0.174,0.318,0.32,0.167,0.467,0.427,0.536,0.412,0.357,0.33,0.281,0.571,0.333,0.486,0.294,0.317,0.214,0.245,0.456,0.217,0.247,0.317,0.296,0.16,0.449,0.318,0.222,0.34,0.255,0.302,0.456,0.289,0.484,0.0,0.268,0.372,0.2,0.545,0.563,0.474,0.282,0.4,0.306,0.333,0.137,0.292,0.333,0.426,0.423,0.298,0.258,0.286,0.24,0.5,0.3,0.324,0.5,0.393,0.135,0.394,0.267,0.367,0.4,0.314,0.311,0.412,0.286…	0.043,0.207,0.152,0.0,0.269,0.073,0.316,0.0,0.25,0.429,0.0,0.094,0.148,0.0,0.333,0.125,0.338,0.294,0.3,0.148,0.187,0.263,0.502	0.122	HCM vs. Control	MXE	178390099	178390206	178420510	178420620	178341470	178341608	178439421	178439575	24241
ENSG00000138279	ANXA7	chr10	-							237,223,202,290,279,275,283,185,246,205,372,171,304,342,156,102,177,230,267,169,305,247,229,284,212,248,212,153,161,197,259,251,267,293,254,218,48,579,226,320,244,190,257,223,43,188,241,301,189,200,233,168,213,167,258,150,275,169,182,174,180,192,267,354,271,214,254,331,295,286,407,356,289,159,222,95,308,322,288,322,308,152,257,219,213,133,386,218,282,240,269,285,260,289,214,260,382	66,49,61,54,73,41,77,54,77,50,58,24,35,30,45,24,37,89,54,37,37,28,33,81,33,35,146,42,81,31,45,34,40,82,81,70,18,129,38,63,75,27,58,65,18,24,47,69,63,69,49,25,60,88,72,28,42,11,27,12,24,37,64,71,56,38,65,89,63,71,109,109,77,40,60,24,69,116,118,55,71,47,49,47,25,52,84,46,28,70,60,42,56,35,69,90,107	282,180,171,233,246,197,183,25,83,194,103,229,136,241,148,221,311,202,225,222,269,271,126	73,78,68,119,68,61,70,74,113,46,37,100,61,88,48,170,101,80,56,65,106,74,95	165	198	2.04248e-12	1.91946e-10	0.812,0.845,0.799,0.866,0.821,0.889,0.815,0.804,0.793,0.831,0.885,0.895,0.912,0.932,0.806,0.836,0.852,0.756,0.856,0.846,0.908,0.914,0.893,0.808,0.885,0.895,0.635,0.814,0.705,0.884,0.874,0.899,0.889,0.811,0.79,0.789,0.762,0.843,0.877,0.859,0.796,0.894,0.842,0.805,0.741,0.904,0.86,0.84,0.783,0.777,0.851,0.89,0.81,0.695,0.811,0.865,0.887,0.949,0.89,0.946,0.9,0.862,0.834,0.857,0.853,0.871,0.824,0.817…	0.823,0.735,0.751,0.701,0.813,0.795,0.758,0.288,0.468,0.835,0.77,0.733,0.728,0.767,0.787,0.609,0.787,0.752,0.828,0.804,0.753,0.815,0.614	0.112	HCM vs. Control	MXE	73388311	73388414	73396043	73396109	73383576	73383690	73396518	73396583	24307
ENSG00000153214	TMEM87B	chr2	+							9,7,11,11,5,17,9,15,5,4,16,6,8,8,1,3,1,7,9,11,10,6,1,10,5,7,12,1,22,5,8,4,12,14,7,3,3,23,11,4,8,6,5,8,2,4,6,9,2,12,4,1,5,4,12,4,6,0,6,2,2,2,13,11,16,9,16,29,18,15,20,21,12,3,7,1,11,22,25,11,13,4,9,0,11,2,12,5,10,11,6,9,11,4,8,14,27	6,7,2,3,9,12,1,8,6,10,7,1,5,11,4,0,6,13,7,6,7,10,4,13,6,2,5,6,3,9,20,9,8,14,5,3,5,17,4,6,7,7,9,8,1,0,7,14,6,2,4,2,4,7,2,4,8,1,7,1,9,4,3,12,5,5,15,14,7,10,18,11,16,4,3,4,4,4,18,6,6,4,4,2,0,2,9,1,9,12,10,9,6,5,12,2,10	12,14,12,23,31,7,22,18,17,11,2,15,13,9,9,37,20,16,16,11,16,7,10	14,11,5,11,13,6,8,1,2,9,6,1,10,7,2,22,7,11,13,12,4,3,2	171	171	0.00520141	0.0484363	0.6,0.5,0.846,0.786,0.357,0.586,0.9,0.652,0.455,0.286,0.696,0.857,0.615,0.421,0.2,1.0,0.143,0.35,0.562,0.647,0.588,0.375,0.2,0.435,0.455,0.778,0.706,0.143,0.88,0.357,0.286,0.308,0.6,0.5,0.583,0.5,0.375,0.575,0.733,0.4,0.533,0.462,0.357,0.5,0.667,1.0,0.462,0.391,0.25,0.857,0.5,0.333,0.556,0.364,0.857,0.5,0.429,0.0,0.462,0.667,0.182,0.333,0.812,0.478,0.762,0.643,0.516,0.674,0.72,0.6,0.526,0.656,0.4…	0.462,0.56,0.706,0.676,0.705,0.538,0.733,0.947,0.895,0.55,0.25,0.938,0.565,0.562,0.818,0.627,0.741,0.593,0.552,0.478,0.8,0.7,0.833	-0.12	HCM vs. Control	MXE	112091711	112091783	112095227	112095299	112089624	112089718	112097043	112097152	24408
ENSG00000156030	MIDEAS	chr14	-							44,24,33,36,45,13,30,21,16,17,32,5,20,29,14,5,6,23,26,15,24,15,12,34,14,15,49,33,26,15,26,21,11,50,17,31,3,82,27,27,31,39,38,29,4,31,7,23,11,24,13,15,19,9,30,12,20,9,16,15,12,10,33,34,24,22,46,44,40,30,53,43,27,19,13,6,20,47,57,34,38,10,18,33,11,14,60,19,9,28,15,33,15,15,29,33,35	7,13,13,13,10,11,11,6,3,2,31,1,10,15,8,2,4,10,6,8,6,8,8,6,4,0,15,18,8,2,5,2,3,3,5,5,3,21,6,16,13,4,8,16,4,21,4,7,6,15,2,1,4,12,20,1,6,6,3,6,10,2,7,2,9,7,9,7,6,2,16,6,10,1,2,2,1,3,10,4,17,7,8,17,6,8,33,18,6,13,8,5,6,6,13,3,5	35,17,20,34,19,27,21,9,5,19,14,14,9,25,8,62,21,24,19,20,43,25,32	18,14,14,12,12,24,17,11,2,8,8,17,9,14,11,8,4,5,9,8,15,12,7	198	198	5.85679e-05	0.00119947	0.863,0.649,0.717,0.735,0.818,0.542,0.732,0.778,0.842,0.895,0.508,0.833,0.667,0.659,0.636,0.714,0.6,0.697,0.812,0.652,0.8,0.652,0.6,0.85,0.778,1.0,0.766,0.647,0.765,0.882,0.839,0.913,0.786,0.943,0.773,0.861,0.5,0.796,0.818,0.628,0.705,0.907,0.826,0.644,0.5,0.596,0.636,0.767,0.647,0.615,0.867,0.938,0.826,0.429,0.6,0.923,0.769,0.6,0.842,0.714,0.545,0.833,0.825,0.944,0.727,0.759,0.836,0.863,0.87,0.9…	0.66,0.548,0.588,0.739,0.613,0.529,0.553,0.45,0.714,0.704,0.636,0.452,0.5,0.641,0.421,0.886,0.84,0.828,0.679,0.714,0.741,0.676,0.821	0.101	HCM vs. Control	MXE	73721296	73721509	73722697	73722847	73715121	73719501	73725271	73725360	25202
ENSG00000117143	UAP1	chr1	+							25,24,22,9,22,27,24,11,12,10,31,6,15,26,24,7,10,32,17,9,18,15,12,22,9,19,32,26,26,21,22,19,19,28,17,11,2,49,19,26,13,13,15,9,6,11,13,32,7,17,18,6,18,22,21,19,6,8,12,10,7,6,24,11,10,16,17,26,36,19,37,28,23,2,11,4,15,16,30,19,14,8,10,3,9,19,25,8,7,20,27,14,33,16,17,22,32	28,33,19,21,45,42,58,31,35,35,31,30,42,30,23,10,11,48,45,19,39,42,28,49,49,29,44,3,42,24,34,29,38,55,44,47,3,65,21,36,29,26,20,18,1,11,10,62,36,41,36,13,31,31,25,24,41,9,26,30,22,31,41,44,45,28,38,50,44,36,56,29,38,14,27,4,59,54,64,51,21,16,36,15,36,20,51,12,39,30,40,59,50,23,28,63,84	22,61,62,106,38,95,40,18,115,13,30,41,42,50,30,151,83,48,17,27,46,43,112	41,55,68,135,54,101,45,21,104,32,13,27,52,89,44,188,105,51,32,31,67,65,110	198	198	9.21766e-09	4.99318e-07	0.472,0.421,0.537,0.3,0.328,0.391,0.293,0.262,0.255,0.222,0.5,0.167,0.263,0.464,0.511,0.412,0.476,0.4,0.274,0.321,0.316,0.263,0.3,0.31,0.155,0.396,0.421,0.897,0.382,0.467,0.393,0.396,0.333,0.337,0.279,0.19,0.4,0.43,0.475,0.419,0.31,0.333,0.429,0.333,0.857,0.5,0.565,0.34,0.163,0.293,0.333,0.316,0.367,0.415,0.457,0.442,0.128,0.471,0.316,0.25,0.241,0.162,0.369,0.2,0.182,0.364,0.309,0.342,0.45,0.345,…	0.349,0.526,0.477,0.44,0.413,0.485,0.471,0.462,0.525,0.289,0.698,0.603,0.447,0.36,0.405,0.445,0.441,0.485,0.347,0.466,0.407,0.398,0.505	-0.103	HCM vs. Control	MXE	162566011	162566348	162576776	162576981	162561721	162561777	162579427	162579603	25260
ENSG00000133657	ATP13A3	chr3	-							37,28,29,28,16,38,22,17,18,18,25,21,20,44,11,11,7,21,46,27,39,40,49,56,15,32,36,8,27,31,23,27,71,101,47,55,3,68,13,20,14,20,25,13,5,9,32,57,20,15,14,20,15,22,29,19,19,22,8,10,34,25,57,88,19,26,36,103,34,27,45,59,43,8,21,6,39,46,85,69,29,16,31,6,25,16,31,13,21,33,33,48,44,46,40,42,140	7,2,0,3,1,2,1,0,3,1,1,0,0,5,0,1,1,4,1,0,2,3,3,1,2,1,2,3,2,3,1,0,1,3,1,7,1,7,3,1,0,2,9,1,0,1,2,3,1,1,1,0,1,5,7,0,1,1,0,0,3,2,0,2,1,1,2,1,3,0,3,1,4,1,0,0,4,6,5,4,0,1,0,0,4,0,3,1,1,5,3,3,0,6,0,2,6	15,42,38,104,101,35,51,3,38,45,14,18,15,25,20,116,116,84,11,18,56,22,77	2,6,22,26,13,9,4,1,4,4,0,9,1,2,3,36,24,13,9,2,6,3,46	188	180	0	0	0.835,0.931,1.0,0.899,0.939,0.948,0.955,1.0,0.852,0.945,0.96,1.0,1.0,0.894,1.0,0.913,0.87,0.834,0.978,1.0,0.949,0.927,0.94,0.982,0.878,0.968,0.945,0.719,0.928,0.908,0.957,1.0,0.986,0.97,0.978,0.883,0.742,0.903,0.806,0.95,1.0,0.905,0.727,0.926,1.0,0.896,0.939,0.948,0.95,0.935,0.931,1.0,0.935,0.808,0.799,1.0,0.948,0.955,1.0,1.0,0.916,0.923,1.0,0.977,0.948,0.961,0.945,0.99,0.916,1.0,0.935,0.983,0.91…	0.878,0.87,0.623,0.793,0.881,0.788,0.924,0.742,0.901,0.915,1.0,0.657,0.935,0.923,0.865,0.755,0.822,0.861,0.539,0.896,0.899,0.875,0.616	0.111	HCM vs. Control	MXE	194413758	194413839	194419878	194419967	194402671	194406116	194425341	194425529	25314
ENSG00000079102	RUNX1T1	chr8	-							15,4,4,9,27,7,11,9,9,14,18,4,15,9,4,1,2,4,17,5,10,23,5,14,4,9,11,10,8,3,14,14,18,18,7,8,3,31,10,6,15,11,4,18,1,13,4,14,9,7,3,2,4,14,18,6,18,14,3,10,8,7,10,7,12,13,14,18,7,14,16,19,18,5,6,4,2,15,10,5,12,6,12,8,9,5,13,7,4,5,8,10,12,6,9,29,9	22,15,14,27,17,12,13,10,18,9,23,3,13,18,10,2,10,10,11,22,14,8,13,17,6,11,29,16,11,9,24,14,11,17,12,10,1,41,16,19,26,16,17,32,5,6,7,20,10,23,2,6,7,12,24,19,12,10,6,5,12,7,9,4,10,12,21,13,7,4,24,22,21,4,1,5,4,6,29,8,33,7,19,12,9,7,32,12,6,24,16,14,19,14,21,20,14	11,5,2,5,3,4,0,7,3,9,4,1,4,11,3,1,3,0,3,6,2,2,0	28,11,4,17,13,14,4,3,3,13,4,15,8,11,4,15,7,12,11,11,15,10,4	198	189	8.32452e-06	0.000221209	0.394,0.203,0.214,0.241,0.603,0.358,0.447,0.462,0.323,0.598,0.428,0.56,0.524,0.323,0.276,0.323,0.16,0.276,0.596,0.178,0.405,0.733,0.269,0.44,0.389,0.439,0.266,0.374,0.41,0.241,0.358,0.488,0.61,0.503,0.358,0.433,0.741,0.419,0.374,0.232,0.355,0.396,0.183,0.349,0.16,0.674,0.353,0.401,0.462,0.225,0.589,0.241,0.353,0.527,0.417,0.232,0.589,0.572,0.323,0.656,0.389,0.488,0.515,0.626,0.534,0.508,0.389,0.5…	0.273,0.303,0.323,0.219,0.181,0.214,0.0,0.69,0.488,0.398,0.488,0.06,0.323,0.488,0.417,0.06,0.29,0.0,0.207,0.342,0.113,0.16,0.0	0.153	HCM vs. Control	MXE	92011001	92011091	92017225	92017363	92005115	92005297	92062545	92062627	25388
ENSG00000213337	ANKRD39	chr2	-							48,49,58,39,15,47,46,26,27,30,65,10,30,44,97,31,43,58,18,23,35,20,62,15,26,26,43,83,34,30,18,22,16,20,35,16,46,87,39,84,76,27,45,57,54,41,64,22,43,62,58,9,42,43,58,24,18,12,21,24,19,18,39,21,24,28,22,13,6,12,71,30,66,26,16,24,6,4,29,11,56,60,48,69,28,70,38,92,43,31,36,13,37,60,15,33,8	63,94,27,49,109,56,44,36,83,11,170,28,66,133,21,15,39,77,132,32,74,73,42,13,50,22,129,35,30,28,43,20,49,28,86,79,14,107,48,38,106,45,27,38,33,33,146,39,25,52,55,36,40,8,57,54,52,27,50,34,23,45,79,77,58,56,44,101,31,27,63,42,39,9,51,25,29,63,23,52,38,50,70,83,21,47,93,87,112,15,40,25,149,19,58,36,86	70,39,58,14,67,29,70,36,77,22,39,85,35,24,69,19,31,42,17,43,37,39,28	108,23,36,8,25,16,21,58,5,149,27,80,9,41,26,20,37,30,20,10,21,46,46	198	198	2.68923e-06	8.10823e-05	0.432,0.343,0.682,0.443,0.121,0.456,0.511,0.419,0.245,0.732,0.277,0.263,0.312,0.249,0.822,0.674,0.524,0.43,0.12,0.418,0.321,0.215,0.596,0.536,0.342,0.542,0.25,0.703,0.531,0.517,0.295,0.524,0.246,0.417,0.289,0.168,0.767,0.448,0.448,0.689,0.418,0.375,0.625,0.6,0.621,0.554,0.305,0.361,0.632,0.544,0.513,0.2,0.512,0.843,0.504,0.308,0.257,0.308,0.296,0.414,0.452,0.286,0.331,0.214,0.293,0.333,0.333,0.11…	0.393,0.629,0.617,0.636,0.728,0.644,0.769,0.383,0.939,0.129,0.591,0.515,0.795,0.369,0.726,0.487,0.456,0.583,0.459,0.811,0.638,0.459,0.378	-0.15	HCM vs. Control	MXE	96842364	96842511	96848268	96848444	96842059	96842185	96853400	96853604	25868
ENSG00000166025	AMOTL1	chr11	+							31,13,18,34,41,59,28,12,42,17,141,22,47,66,8,7,11,18,48,10,32,34,28,41,25,32,30,8,27,23,30,36,37,69,30,66,0,100,21,23,11,45,36,28,0,14,17,43,26,8,52,15,21,13,56,10,26,13,31,10,10,26,47,45,45,34,35,81,21,19,38,59,46,6,13,7,35,62,23,24,54,12,39,30,10,8,36,55,40,36,6,25,38,31,53,49,90	28,17,14,32,24,27,19,24,31,8,111,14,31,41,9,1,13,23,30,19,12,24,22,35,13,26,32,16,13,9,25,14,22,49,21,30,1,85,20,20,12,14,30,21,1,19,13,30,24,16,25,8,12,2,26,18,14,6,23,13,9,12,25,35,30,28,23,50,13,17,27,60,37,4,6,1,15,38,27,12,45,6,25,40,7,8,36,33,13,24,17,15,28,17,36,31,55	36,14,78,20,42,2,29,0,1,56,3,22,4,19,12,14,25,33,15,32,43,42,35	20,31,70,28,36,16,36,8,8,42,2,12,4,7,5,53,36,32,17,30,32,43,36	198	198	0.0021177	0.0235495	0.525,0.433,0.563,0.515,0.631,0.686,0.596,0.333,0.575,0.68,0.56,0.611,0.603,0.617,0.471,0.875,0.458,0.439,0.615,0.345,0.727,0.586,0.56,0.539,0.658,0.552,0.484,0.333,0.675,0.719,0.545,0.72,0.627,0.585,0.588,0.687,0.0,0.541,0.512,0.535,0.478,0.763,0.545,0.571,0.0,0.424,0.567,0.589,0.52,0.333,0.675,0.652,0.636,0.867,0.683,0.357,0.65,0.684,0.574,0.435,0.526,0.684,0.653,0.562,0.6,0.548,0.603,0.618,0.6…	0.643,0.311,0.527,0.417,0.538,0.111,0.446,0.0,0.111,0.571,0.6,0.647,0.5,0.731,0.706,0.209,0.41,0.508,0.469,0.516,0.573,0.494,0.493	0.112	HCM vs. Control	MXE	94728920	94729055	94795010	94795160	94706430	94706597	94799389	94799539	26133
ENSG00000177479	ARIH2	chr3	+							110,87,61,77,113,117,93,67,81,66,137,32,101,69,71,27,53,78,96,41,83,112,83,98,68,67,62,117,67,54,77,54,77,91,74,59,12,238,49,66,77,68,80,85,25,82,60,104,42,76,121,48,65,75,86,41,115,60,63,73,60,56,76,79,58,78,89,125,65,63,126,99,73,36,58,18,65,109,122,75,81,29,77,82,57,55,130,89,94,74,56,83,81,74,62,81,131	22,6,20,16,23,38,17,15,23,10,30,7,43,25,13,14,14,14,29,12,22,32,10,29,34,20,21,22,29,22,29,16,33,21,18,25,15,54,14,22,36,17,20,28,13,24,24,22,17,18,29,25,40,16,19,18,20,6,26,31,23,20,23,46,21,38,27,52,23,21,53,25,32,16,21,18,24,43,26,24,26,6,27,20,20,12,45,37,36,14,21,21,26,10,23,17,59	100,72,84,98,78,64,81,9,42,69,24,75,74,89,27,97,110,61,83,76,99,126,81	19,11,8,17,13,9,11,0,5,26,10,18,7,19,10,27,22,2,15,8,21,30,15	198	145	2.35928e-09	1.42554e-07	0.785,0.914,0.691,0.779,0.783,0.693,0.8,0.766,0.721,0.829,0.77,0.77,0.632,0.669,0.8,0.585,0.735,0.803,0.708,0.714,0.734,0.719,0.859,0.712,0.594,0.71,0.684,0.796,0.629,0.643,0.66,0.712,0.631,0.76,0.751,0.633,0.369,0.763,0.719,0.687,0.61,0.746,0.746,0.69,0.585,0.714,0.647,0.776,0.644,0.756,0.753,0.584,0.543,0.774,0.768,0.625,0.808,0.88,0.64,0.633,0.656,0.672,0.708,0.557,0.669,0.601,0.707,0.638,0.67…	0.794,0.827,0.885,0.808,0.815,0.839,0.844,1.0,0.86,0.66,0.637,0.753,0.886,0.774,0.664,0.725,0.785,0.957,0.802,0.874,0.775,0.755,0.798	-0.106	HCM vs. Control	MXE	48924717	48924839	48945135	48945181	48922747	48922811	48961611	48961679	26353
ENSG00000177479	ARIH2	chr3	+							110,87,60,77,111,117,93,67,80,66,137,31,99,68,71,27,53,74,95,41,81,111,83,98,67,67,62,117,67,55,76,54,77,91,74,59,11,238,49,66,77,68,78,85,25,82,58,104,42,76,119,48,64,75,86,41,115,60,63,73,60,53,76,78,58,78,87,123,65,62,124,99,73,36,58,18,65,107,120,74,81,28,77,81,57,55,130,86,92,74,56,83,80,74,62,81,127	22,6,20,16,23,38,17,15,23,10,30,7,43,25,13,14,14,14,29,12,22,32,10,29,34,20,21,22,29,22,29,16,33,21,18,25,15,54,14,22,36,17,20,28,13,24,24,22,17,18,29,25,40,16,19,18,20,6,26,31,23,20,23,46,21,38,27,52,23,21,53,25,32,16,21,18,24,43,26,24,26,6,27,20,20,12,45,37,36,14,21,21,26,10,23,17,59	100,72,83,97,78,64,80,9,42,69,21,75,74,89,27,96,110,61,83,75,95,126,79	19,11,8,17,13,9,11,0,5,26,10,18,7,19,10,27,22,2,15,8,21,30,15	198	145	4.37643e-09	2.50962e-07	0.785,0.914,0.687,0.779,0.779,0.693,0.8,0.766,0.718,0.829,0.77,0.764,0.628,0.666,0.8,0.585,0.735,0.795,0.706,0.714,0.729,0.718,0.859,0.712,0.591,0.71,0.684,0.796,0.629,0.647,0.657,0.712,0.631,0.76,0.751,0.633,0.349,0.763,0.719,0.687,0.61,0.746,0.741,0.69,0.585,0.714,0.639,0.776,0.644,0.756,0.75,0.584,0.54,0.774,0.768,0.625,0.808,0.88,0.64,0.633,0.656,0.66,0.708,0.554,0.669,0.601,0.702,0.634,0.674…	0.794,0.827,0.884,0.807,0.815,0.839,0.842,1.0,0.86,0.66,0.606,0.753,0.886,0.774,0.664,0.723,0.785,0.957,0.802,0.873,0.768,0.755,0.794	-0.105	HCM vs. Control	MXE	48924717	48924971	48945135	48945181	48922747	48922811	48961611	48961679	26360
ENSG00000163964	PIGX	chr3	+							36,25,19,25,32,19,40,24,27,13,29,23,39,31,22,30,11,24,30,36,45,40,24,22,21,20,27,9,13,15,25,26,39,40,42,37,7,91,32,20,28,19,24,37,3,9,25,39,19,20,46,15,31,37,39,14,30,11,11,20,40,17,27,39,23,32,24,45,48,41,43,46,32,23,24,16,31,46,49,23,28,17,34,27,29,18,51,22,22,29,25,27,22,34,38,33,53	20,17,12,25,16,10,30,9,22,16,8,8,9,30,4,6,9,28,18,15,26,16,4,29,13,11,25,11,17,5,18,17,14,20,23,16,5,50,14,7,19,8,19,18,2,7,18,34,31,18,21,4,20,15,16,10,25,7,8,12,10,20,27,18,16,12,30,22,31,14,42,24,30,18,12,7,25,22,37,19,27,10,24,14,11,14,28,19,17,19,24,14,16,18,10,26,39	57,23,20,45,37,16,18,15,16,11,15,24,25,35,15,31,25,32,17,22,32,33,18	20,25,14,61,26,17,21,23,25,19,10,28,11,18,18,46,37,63,6,19,28,22,13	198	198	3.84816e-05	0.000839267	0.643,0.595,0.613,0.5,0.667,0.655,0.571,0.727,0.551,0.448,0.784,0.742,0.812,0.508,0.846,0.833,0.55,0.462,0.625,0.706,0.634,0.714,0.857,0.431,0.618,0.645,0.519,0.45,0.433,0.75,0.581,0.605,0.736,0.667,0.646,0.698,0.583,0.645,0.696,0.741,0.596,0.704,0.558,0.673,0.6,0.563,0.581,0.534,0.38,0.526,0.687,0.789,0.608,0.712,0.709,0.583,0.545,0.611,0.579,0.625,0.8,0.459,0.5,0.684,0.59,0.727,0.444,0.672,0.60…	0.74,0.479,0.588,0.425,0.587,0.485,0.462,0.395,0.39,0.367,0.6,0.462,0.694,0.66,0.455,0.403,0.403,0.337,0.739,0.537,0.533,0.6,0.581	0.102	HCM vs. Control	MXE	196722414	196722556	196727922	196728136	196716857	196716921	196730991	196731092	26646
ENSG00000165868	HSPA12A	chr10	-							9,8,7,5,7,4,7,6,3,2,11,2,4,5,3,1,2,8,7,5,3,5,5,2,7,3,13,4,4,4,3,4,5,2,9,6,0,15,6,4,2,6,3,4,3,0,12,6,5,4,5,4,6,0,5,1,3,8,6,1,4,4,10,8,3,4,0,3,3,1,0,3,6,4,4,4,0,6,1,6,12,7,9,4,3,10,10,8,11,1,0,6,7,6,3,6,1	11,16,1,8,6,8,10,5,5,10,6,3,16,11,2,4,6,14,6,0,7,5,10,10,5,7,14,16,3,9,8,3,12,12,10,8,1,37,9,8,8,12,4,6,2,7,4,7,3,11,2,0,2,3,7,4,5,3,2,2,8,9,13,4,9,12,8,22,4,7,8,7,11,4,3,0,3,7,15,6,11,2,18,4,6,7,23,9,12,6,4,11,9,8,18,12,6	7,3,1,11,3,10,6,2,4,3,1,4,6,2,5,0,14,2,5,14,1,4,3	25,7,12,21,9,19,26,5,3,31,8,7,11,25,6,25,20,13,11,22,10,16,16	187	185	2.65751e-05	0.000612535	0.447,0.331,0.874,0.382,0.536,0.331,0.409,0.543,0.372,0.165,0.645,0.397,0.198,0.31,0.597,0.198,0.248,0.361,0.536,1.0,0.298,0.497,0.331,0.165,0.581,0.298,0.479,0.198,0.569,0.305,0.271,0.569,0.292,0.142,0.471,0.426,0.0,0.286,0.397,0.331,0.198,0.331,0.426,0.397,0.597,0.0,0.748,0.459,0.622,0.265,0.712,1.0,0.748,0.0,0.414,0.198,0.372,0.725,0.748,0.331,0.331,0.305,0.432,0.664,0.248,0.248,0.0,0.119,0.42…	0.217,0.298,0.076,0.341,0.248,0.342,0.186,0.284,0.569,0.087,0.11,0.361,0.35,0.073,0.452,0.0,0.409,0.132,0.31,0.386,0.09,0.198,0.156	0.145	HCM vs. Control	MXE	116707199	116707285	116834934	116835022	116705150	116705278	116849565	116849710	26934
ENSG00000163820	FYCO1	chr3	-							140,172,68,51,82,107,78,104,77,51,412,9,99,196,35,13,83,88,76,27,87,35,96,86,56,57,152,272,42,69,46,27,36,49,64,47,3,284,49,105,83,79,108,188,8,121,59,101,52,152,143,9,40,48,159,10,59,34,43,29,30,58,77,52,49,84,61,91,25,20,69,159,153,3,10,1,14,33,130,15,220,35,91,115,44,62,211,174,63,77,97,43,91,105,68,148,73	378,242,143,194,273,324,193,226,221,172,620,84,278,320,69,49,146,205,352,187,246,167,230,333,169,196,382,500,170,152,272,190,144,322,219,226,16,724,134,197,240,258,247,366,20,251,82,309,144,283,149,91,149,163,388,98,248,144,106,118,156,214,246,186,203,221,275,387,170,180,373,436,413,84,145,23,171,239,381,163,382,84,236,252,116,145,393,281,225,210,222,197,266,272,225,328,533	267,45,54,47,108,77,145,15,6,97,18,151,38,59,45,33,97,33,58,75,51,254,41	430,112,98,113,176,91,147,20,16,164,53,165,98,174,97,83,155,70,159,118,111,395,111	198	195	3.10862e-15	4.22764e-13	0.267,0.412,0.319,0.206,0.228,0.245,0.285,0.312,0.255,0.226,0.396,0.095,0.26,0.376,0.333,0.207,0.359,0.297,0.175,0.124,0.258,0.171,0.291,0.203,0.246,0.223,0.282,0.349,0.196,0.309,0.143,0.123,0.198,0.13,0.223,0.17,0.156,0.279,0.265,0.344,0.254,0.232,0.301,0.336,0.283,0.322,0.415,0.244,0.262,0.346,0.486,0.089,0.209,0.225,0.288,0.091,0.19,0.189,0.285,0.195,0.159,0.211,0.236,0.216,0.192,0.272,0.179,0…	0.379,0.284,0.352,0.291,0.377,0.455,0.493,0.425,0.27,0.368,0.251,0.474,0.276,0.25,0.314,0.281,0.381,0.317,0.264,0.385,0.312,0.388,0.267	-0.103	HCM vs. Control	MXE	45936447	45936543	45984855	45985022	45931070	45931281	45995721	45995824	27060
ENSG00000163820	FYCO1	chr3	-							140,172,68,52,82,108,78,104,78,52,415,9,100,196,35,13,83,89,77,29,87,36,99,86,56,57,153,273,42,69,46,27,36,49,64,47,3,284,49,105,83,79,108,189,8,121,59,101,52,152,144,9,40,48,159,10,59,34,43,29,30,58,77,52,49,84,61,91,25,21,69,159,153,3,10,1,14,33,131,15,220,35,91,114,44,62,211,175,64,77,97,43,91,105,68,148,73	276,176,59,128,251,306,126,140,161,140,450,45,245,215,37,19,67,114,263,101,166,122,135,231,113,135,244,151,96,105,190,126,123,304,154,173,5,573,105,125,138,165,167,206,13,193,49,274,88,183,122,89,101,101,245,90,204,99,91,86,91,124,172,152,139,199,141,389,195,167,182,337,282,23,69,3,155,262,305,110,263,37,163,196,63,102,230,155,118,123,92,145,124,170,176,227,575	269,45,54,47,108,78,145,15,6,97,18,151,38,59,45,33,97,33,58,75,51,254,41	302,94,50,127,152,74,133,6,8,151,17,104,77,147,38,78,124,51,148,85,96,300,76	198	198	1.52187e-06	4.91796e-05	0.337,0.494,0.535,0.289,0.246,0.261,0.382,0.426,0.326,0.271,0.48,0.167,0.29,0.477,0.486,0.406,0.553,0.438,0.226,0.223,0.344,0.228,0.423,0.271,0.331,0.297,0.385,0.644,0.304,0.397,0.195,0.176,0.226,0.139,0.294,0.214,0.375,0.331,0.318,0.457,0.376,0.324,0.393,0.478,0.381,0.385,0.546,0.269,0.371,0.454,0.541,0.092,0.284,0.322,0.394,0.1,0.224,0.256,0.321,0.252,0.248,0.319,0.309,0.255,0.261,0.297,0.302,0…	0.471,0.324,0.519,0.27,0.415,0.513,0.522,0.714,0.429,0.391,0.514,0.592,0.33,0.286,0.542,0.297,0.439,0.393,0.282,0.469,0.347,0.458,0.35	-0.105	HCM vs. Control	MXE	45979704	45979830	45984855	45985022	45975238	45975345	45995721	45995824	27064
ENSG00000183077	AFMID	chr17	+							6,3,6,5,9,7,2,7,3,7,9,9,5,4,3,3,3,5,6,2,9,2,5,4,1,0,1,5,4,2,5,1,1,0,2,12,1,13,6,7,10,5,5,3,1,3,3,4,3,3,0,3,5,3,6,6,10,0,3,2,7,3,6,6,2,6,4,7,7,11,11,5,6,1,8,4,6,9,8,16,10,8,5,10,3,2,4,10,4,1,5,7,0,6,6,8,9	5,3,6,5,6,2,4,2,0,5,7,4,2,9,11,1,2,11,6,2,6,4,4,3,3,3,11,10,13,0,3,0,2,2,8,2,5,6,2,7,11,7,5,4,6,3,8,5,3,5,3,1,2,1,4,5,4,2,3,4,4,2,3,6,2,4,6,3,11,7,13,9,9,3,5,7,3,4,11,11,8,7,2,11,6,3,5,3,0,4,10,1,1,1,6,4,5	1,0,6,8,0,1,1,3,2,3,1,3,1,5,1,4,3,2,6,3,0,6,1	9,6,6,5,2,4,3,4,9,4,1,11,4,2,4,7,4,1,0,4,9,14,6	178	198	0.000215412	0.00352207	0.572,0.527,0.527,0.527,0.625,0.796,0.357,0.796,1.0,0.609,0.589,0.715,0.736,0.331,0.233,0.769,0.625,0.336,0.527,0.527,0.625,0.357,0.582,0.597,0.27,0.0,0.092,0.357,0.255,1.0,0.65,1.0,0.357,0.0,0.218,0.87,0.182,0.707,0.769,0.527,0.503,0.443,0.527,0.455,0.156,0.527,0.294,0.471,0.527,0.4,0.0,0.769,0.736,0.769,0.625,0.572,0.736,0.0,0.527,0.357,0.661,0.625,0.69,0.527,0.527,0.625,0.426,0.722,0.414,0.636…	0.11,0.0,0.527,0.64,0.0,0.218,0.27,0.455,0.198,0.455,0.527,0.233,0.218,0.736,0.218,0.389,0.455,0.69,1.0,0.455,0.0,0.323,0.156	0.167	HCM vs. Control	MXE	78205439	78205518	78205602	78205738	78202702	78202751	78205945	78206050	27379
ENSG00000100372	SLC25A17	chr22	-							6,4,8,4,12,8,9,6,16,10,9,2,6,8,14,2,7,15,9,6,9,9,1,16,5,13,8,2,6,10,3,9,24,23,13,8,2,21,6,10,18,10,2,7,6,10,10,10,13,3,6,2,9,7,11,10,7,5,3,7,11,4,15,8,10,5,14,17,17,14,21,16,16,5,1,4,17,18,24,4,13,11,15,10,5,5,12,8,13,8,7,14,12,1,12,7,23	2,13,5,5,7,7,4,6,4,7,3,2,11,8,4,9,4,6,8,11,13,6,3,3,6,7,4,3,7,7,8,9,4,15,12,13,0,10,4,3,21,10,7,12,3,14,5,8,4,8,4,5,10,6,11,1,9,3,11,5,5,4,6,5,8,6,14,13,7,8,21,6,7,3,9,7,13,11,8,17,8,2,8,2,6,3,9,11,5,5,7,9,10,3,13,13,12	6,16,16,21,11,8,20,13,28,10,10,5,3,16,10,37,24,21,9,14,13,11,9	8,5,11,7,5,6,3,1,6,9,2,7,9,7,2,11,11,8,7,9,7,11,3	198	198	0.00149152	0.0177106	0.75,0.235,0.615,0.444,0.632,0.533,0.692,0.5,0.8,0.588,0.75,0.5,0.353,0.5,0.778,0.182,0.636,0.714,0.529,0.353,0.409,0.6,0.25,0.842,0.455,0.65,0.667,0.4,0.462,0.588,0.273,0.5,0.857,0.605,0.52,0.381,1.0,0.677,0.6,0.769,0.462,0.5,0.222,0.368,0.667,0.417,0.667,0.556,0.765,0.273,0.6,0.286,0.474,0.538,0.5,0.909,0.438,0.625,0.214,0.583,0.688,0.5,0.714,0.615,0.556,0.455,0.5,0.567,0.708,0.636,0.5,0.727,0.…	0.429,0.762,0.593,0.75,0.688,0.571,0.87,0.929,0.824,0.526,0.833,0.417,0.25,0.696,0.833,0.771,0.686,0.724,0.563,0.609,0.65,0.5,0.75	-0.111	HCM vs. Control	MXE	40779757	40779894	40792524	40792676	40779008	40779125	40799022	40799083	27447
ENSG00000100372	SLC25A17	chr22	-							6,7,6,2,8,3,12,10,6,6,5,6,4,6,6,6,2,4,8,1,5,6,3,4,5,16,3,4,7,3,3,2,6,3,8,3,1,12,3,5,2,6,5,3,8,6,11,5,6,7,5,1,13,6,8,0,7,1,1,5,0,5,4,10,4,4,8,3,7,1,11,5,8,6,5,5,3,10,18,8,4,4,3,5,3,6,8,14,4,6,5,4,9,1,3,7,13	2,13,5,5,7,7,4,6,4,7,3,2,11,8,4,9,4,6,8,11,13,6,3,3,6,7,4,3,7,7,8,9,4,15,12,13,0,10,4,3,21,10,7,12,3,14,5,8,4,8,4,5,10,6,11,1,9,3,11,5,5,4,6,5,8,6,14,13,7,8,21,6,7,3,9,7,13,11,8,17,8,2,8,2,6,3,9,11,5,5,7,9,10,3,13,13,12	4,8,6,12,4,7,11,3,13,5,1,6,10,7,6,15,15,9,10,7,9,10,7	8,5,11,7,5,6,3,1,6,9,2,7,9,7,2,11,11,8,7,9,7,11,3	166	198	0.00165238	0.0192799	0.782,0.391,0.589,0.323,0.577,0.338,0.782,0.665,0.641,0.506,0.665,0.782,0.303,0.472,0.641,0.443,0.374,0.443,0.544,0.098,0.314,0.544,0.544,0.614,0.498,0.732,0.472,0.614,0.544,0.338,0.309,0.21,0.641,0.193,0.443,0.216,1.0,0.589,0.472,0.665,0.102,0.417,0.46,0.23,0.761,0.338,0.724,0.427,0.641,0.511,0.599,0.193,0.608,0.544,0.465,0.0,0.481,0.284,0.098,0.544,0.0,0.599,0.443,0.705,0.374,0.443,0.405,0.216,…	0.374,0.656,0.394,0.672,0.488,0.582,0.814,0.782,0.721,0.399,0.374,0.506,0.57,0.544,0.782,0.619,0.619,0.573,0.63,0.481,0.605,0.52,0.736	-0.114	HCM vs. Control	MXE	40779757	40779894	40794513	40794580	40779008	40779125	40799022	40799083	27448
ENSG00000203875	SNHG5	chr6	-							4,2,1,0,4,12,4,2,4,4,14,6,0,2,18,16,2,16,2,1,6,10,2,0,0,2,6,2,0,6,2,4,4,4,5,1,4,6,12,10,11,20,2,10,2,2,4,0,16,14,18,6,7,10,6,4,8,3,0,2,1,3,0,10,2,8,2,0,2,2,6,0,1,5,0,6,4,0,4,7,2,2,9,6,10,5,8,5,6,6,2,0,2,0,2,2,6	11,11,7,11,7,12,12,5,13,4,13,2,8,12,11,4,7,6,8,4,5,7,3,6,6,5,24,4,7,9,7,2,6,4,3,10,1,16,7,4,6,0,9,7,4,0,4,6,5,5,6,3,4,6,6,10,1,4,2,11,6,4,4,11,9,8,1,4,11,3,3,14,11,10,5,6,5,5,9,12,7,5,11,5,2,5,18,1,16,5,8,3,7,7,5,3,5	4,6,10,4,0,12,6,0,42,11,10,8,8,10,16,6,2,10,10,4,14,6,22	14,7,9,9,3,13,1,2,2,8,6,7,4,8,1,2,17,5,4,3,1,7,6	152	198	6.21414e-05	0.00125721	0.321,0.191,0.157,0.0,0.427,0.566,0.303,0.343,0.286,0.566,0.584,0.796,0.0,0.178,0.681,0.839,0.271,0.776,0.246,0.246,0.61,0.65,0.465,0.0,0.0,0.343,0.246,0.394,0.0,0.465,0.271,0.723,0.465,0.566,0.685,0.115,0.839,0.328,0.691,0.765,0.705,1.0,0.224,0.65,0.394,1.0,0.566,0.0,0.807,0.785,0.796,0.723,0.695,0.685,0.566,0.343,0.912,0.494,0.0,0.191,0.178,0.494,0.0,0.542,0.224,0.566,0.723,0.0,0.191,0.465,0.72…	0.271,0.528,0.591,0.367,0.0,0.546,0.887,0.0,0.965,0.642,0.685,0.598,0.723,0.62,0.954,0.796,0.133,0.723,0.765,0.635,0.948,0.528,0.827	-0.167	HCM vs. Control	MXE	85666003	85666147	85678135	85678188	85663475	85663726	85678693	85678736	27858
ENSG00000128512	DOCK4	chr7	-							12,4,6,1,2,14,6,9,2,5,2,3,14,12,0,3,1,1,6,8,8,6,7,13,4,3,7,5,0,5,7,3,6,8,6,3,1,20,1,3,6,3,6,9,0,1,0,13,6,5,8,2,6,8,5,4,6,2,2,6,0,0,4,7,9,6,3,24,5,10,6,7,14,2,2,2,1,7,17,7,9,5,1,5,2,6,8,3,5,6,5,12,3,1,4,16,20	5,3,2,5,5,11,4,6,6,7,6,3,15,15,2,1,3,4,12,6,3,3,4,14,6,4,3,1,5,7,0,10,1,4,15,4,8,16,4,9,6,6,5,7,2,3,1,8,8,4,6,3,3,13,4,10,8,4,2,1,7,3,2,9,10,8,3,11,4,9,3,14,31,7,2,3,6,7,14,5,7,5,10,4,5,6,9,2,7,7,4,14,8,7,8,12,20	21,7,13,30,13,12,11,10,4,10,2,5,14,4,4,9,21,4,3,4,13,9,4	13,12,8,14,10,5,13,5,4,8,3,5,4,6,5,14,11,3,6,6,8,0,1	198	198	0.00386063	0.0380443	0.706,0.571,0.75,0.167,0.286,0.56,0.6,0.6,0.25,0.417,0.25,0.5,0.483,0.444,0.0,0.75,0.25,0.2,0.333,0.571,0.727,0.667,0.636,0.481,0.4,0.429,0.7,0.833,0.0,0.417,1.0,0.231,0.857,0.667,0.286,0.429,0.111,0.556,0.2,0.25,0.5,0.333,0.545,0.563,0.0,0.25,0.0,0.619,0.429,0.556,0.571,0.4,0.667,0.381,0.556,0.286,0.429,0.333,0.5,0.857,0.0,0.0,0.667,0.438,0.474,0.429,0.5,0.686,0.556,0.526,0.667,0.333,0.311,0.222…	0.618,0.368,0.619,0.682,0.565,0.706,0.458,0.667,0.5,0.556,0.4,0.5,0.778,0.4,0.444,0.391,0.656,0.571,0.333,0.4,0.619,1.0,0.8	-0.122	HCM vs. Control	MXE	111834587	111834686	111844762	111844897	111822361	111822456	111846998	111847126	27975
ENSG00000074800	ENO1	chr1	-							155,280,97,81,128,97,168,119,136,208,358,119,176,113,136,51,123,121,379,77,264,126,269,91,122,208,197,396,166,214,257,108,230,203,439,95,29,262,93,140,135,174,68,214,49,169,108,109,61,184,126,100,428,190,90,120,184,177,93,104,96,288,190,133,145,211,113,125,143,164,187,92,161,104,106,57,256,123,126,264,141,40,202,255,98,134,159,199,327,86,95,180,176,139,122,134,190	594,373,282,252,289,291,462,214,291,182,364,184,211,213,174,111,202,309,231,533,282,243,250,394,197,279,638,250,405,183,251,250,246,462,489,205,102,1000,179,286,337,247,314,388,90,296,237,451,273,221,147,126,281,295,551,178,254,124,138,175,170,159,297,353,312,196,386,495,481,284,599,451,467,209,275,133,260,431,1186,223,354,197,262,298,206,473,425,420,194,460,505,299,313,276,235,527,581	179,226,147,135,233,125,275,34,88,139,88,107,88,211,339,210,266,158,148,119,134,197,238	301,703,983,1368,681,565,715,282,1629,312,268,293,346,346,270,2528,856,1088,224,457,799,333,648	158	158	3.78605e-11	3.00051e-09	0.207,0.429,0.256,0.243,0.307,0.25,0.267,0.357,0.319,0.533,0.496,0.393,0.455,0.347,0.439,0.315,0.378,0.281,0.621,0.126,0.484,0.341,0.518,0.188,0.382,0.427,0.236,0.613,0.291,0.539,0.506,0.302,0.483,0.305,0.473,0.317,0.221,0.208,0.342,0.329,0.286,0.413,0.178,0.355,0.353,0.363,0.313,0.195,0.183,0.454,0.462,0.442,0.604,0.392,0.14,0.403,0.42,0.588,0.403,0.373,0.361,0.644,0.39,0.274,0.317,0.518,0.226,0…	0.373,0.243,0.13,0.09,0.255,0.181,0.278,0.108,0.051,0.308,0.247,0.268,0.203,0.379,0.557,0.077,0.237,0.127,0.398,0.207,0.144,0.372,0.269	0.107	HCM vs. Control	MXE	8870451	8870510	8870824	8870883	8867987	8868057	8871890	8871986	28002
[truncated: 700 more rows]
