# Supplementary material for: RBM20 isoform regulation by independent transcription start sites adapts alternative splicing in development and disease
Source: Nat Commun. 2026 May 23;17:4607. doi: 10.1038/s41467-026-73230-w (PMC13198548; doi:10.1038/s41467-026-73230-w)
Supplement: Supplementary file 7 — Supplementary Data 5 [file 41467_2026_73230_MOESM7_ESM.xlsx]

## Sheet: Info
alternative splicing events were called significant at FDR < 0.05 and |ΔPSI| > 10%
(based on rMATS-turbo-derived FDR values)

## Sheet: Supplementary Table 5 Venn data
group	Gene	MXE	SE	RI	A3SS	A5SS
DCM vs. Control	ZNF7			1	1
DCM vs. Control	ACAD11				1
DCM vs. Control	HNRNPA2B1		1	1	1	2
DCM vs. Control	LAS1L			1	1
DCM vs. Control	CLK4				1
DCM vs. Control	APBB3		1		1
DCM vs. Control	STK36				1
DCM vs. Control	FGFR1		1		1
DCM vs. Control	PPP1R21	1			1
DCM vs. Control	IL18BP				1
DCM vs. Control	SIRT5				1
DCM vs. Control	SF3B1			1	1
DCM vs. Control	MTFR1L				1
DCM vs. Control	QKI			1	1
DCM vs. Control	NDRG4				1
DCM vs. Control	MFGE8				1
DCM vs. Control	DDB2		1		1
DCM vs. Control	SLC25A37				1
DCM vs. Control	U2AF1L4		2	1	3
DCM vs. Control	SLC4A3				1
DCM vs. Control	NCKAP1	1			1
DCM vs. Control	TTN-AS1				1
DCM vs. Control	KMT5B	3			1
DCM vs. Control	SERPINB6				1
DCM vs. Control	MCAM			1	1
DCM vs. Control	PFAS				1
DCM vs. Control	FBXW5				1
DCM vs. Control	MYBPC3	1			1
DCM vs. Control	ANKS3				1
DCM vs. Control	ANO8				1
DCM vs. Control	PABPC4		1		1
DCM vs. Control	FAS		1		1
DCM vs. Control	ZNF24				1
DCM vs. Control	ATG16L2				1
DCM vs. Control	DDIT3				2
DCM vs. Control	APOL3			1	1
DCM vs. Control	MCF2L				1
DCM vs. Control	ZNF436-AS1				1
DCM vs. Control	ACTN1				1
DCM vs. Control	PRMT7	1			1
DCM vs. Control	ZFP90				1
DCM vs. Control	INO80E		5		1
DCM vs. Control	ASB16-AS1				1
DCM vs. Control	BCL2L1				1
DCM vs. Control	NDUFA3				1
DCM vs. Control	ZNF345				1
DCM vs. Control	DNAAF3				1
DCM vs. Control	ADARB1					1
DCM vs. Control	IRF3					1
DCM vs. Control	PPP1R9A					1
DCM vs. Control	DGLUCY					1
DCM vs. Control	MCCC2					2
DCM vs. Control	UPP1		1			1
DCM vs. Control	TTC8		1			1
DCM vs. Control	UBE2I					1
DCM vs. Control	TSEN54	3				2
DCM vs. Control	ITGAV					1
DCM vs. Control	IFI44					1
DCM vs. Control	PRPF4B					1
DCM vs. Control	CEP68					1
DCM vs. Control	TRIM7					1
DCM vs. Control	RAD51C					1
DCM vs. Control	HNRNPH3	3				1
DCM vs. Control	CASP8					1
DCM vs. Control	MIER1					1
DCM vs. Control	TNNT1					1
DCM vs. Control	PIGG	7	1			1
DCM vs. Control	PHYHD1		1			1
DCM vs. Control	ZXDC					1
DCM vs. Control	POLR2G			1		1
DCM vs. Control	TMEM134					1
DCM vs. Control	TMEM273					1
DCM vs. Control	KIF21A	2				1
DCM vs. Control	SMARCC2					1
DCM vs. Control	ATF7					1
DCM vs. Control	TNS2-AS1					1
DCM vs. Control	RPL13A			1		1
DCM vs. Control	CWC25		1			1
DCM vs. Control	MEG3			1		1
DCM vs. Control	TUBGCP4			1		1
DCM vs. Control	SPG7		1			1
DCM vs. Control	POLG2	1				1
DCM vs. Control	XAF1	1				1
DCM vs. Control	ZNF880					1
DCM vs. Control	RBM20	1
DCM vs. Control	SON	1
DCM vs. Control	TTC3	1
DCM vs. Control	MCM3AP	2
DCM vs. Control	USP25	2
DCM vs. Control	PDE9A	1
DCM vs. Control	HMGN1	3	2
DCM vs. Control	FAM193B	1	1
DCM vs. Control	ADHFE1	2
DCM vs. Control	ANKRD12	2
DCM vs. Control	MYOM2	5
DCM vs. Control	MBD5	1
DCM vs. Control	ICE2	1
DCM vs. Control	CPED1	1
DCM vs. Control	HUWE1	1
DCM vs. Control	INTS10	1
DCM vs. Control	MAP1A	1
DCM vs. Control	BCLAF3	1
DCM vs. Control	MTUS1	2
DCM vs. Control	FASTKD3	1
DCM vs. Control	ATP2B4	1
DCM vs. Control	MPRIP	2	1
DCM vs. Control	UBE3C	2
DCM vs. Control	GARS1-DT	1		1
DCM vs. Control	BAZ1B	1
DCM vs. Control	STYXL1	1
DCM vs. Control	ZNF655	3	4
DCM vs. Control	ZNF12	1
DCM vs. Control	URB1	2
DCM vs. Control	RBM33	6
DCM vs. Control	ATP2C1	1
DCM vs. Control	WNK2	2
DCM vs. Control	L2HGDH	1
DCM vs. Control	HIPK2	1
DCM vs. Control	CD36	1
DCM vs. Control	MAP3K6	1	1
DCM vs. Control	OGT	1
DCM vs. Control	CPVL	1
DCM vs. Control	DTX2	1
DCM vs. Control	PPARA	1
DCM vs. Control	PLXNB2	1
DCM vs. Control	POLR2J4	1
DCM vs. Control	SETDB1	1
DCM vs. Control	TAF8	2
DCM vs. Control	LAMA2	2
DCM vs. Control	CDK5RAP2	4
DCM vs. Control	NNT	3
DCM vs. Control	NOTCH4	7
DCM vs. Control	RUFY3	2
DCM vs. Control	POLL	4	2
DCM vs. Control	ANKRD26	3
DCM vs. Control	CCT6A	1
DCM vs. Control	FAM135A	2
DCM vs. Control	GANC	1	1
DCM vs. Control	MAP4K3-DT	1	1
DCM vs. Control	CCNL1	2
DCM vs. Control	USP16	3
DCM vs. Control	CARD8	1	1
DCM vs. Control	PDE4D	1
DCM vs. Control	FAM120B	1
DCM vs. Control	CLIP1	3
DCM vs. Control	NUP153	2
DCM vs. Control	MROH7-TTC4	2
DCM vs. Control	BIRC6	1
DCM vs. Control	KMT2B	2
DCM vs. Control	ARMC2	1
DCM vs. Control	TMEM131	2
DCM vs. Control	CEP85L	2
DCM vs. Control	FILIP1	1
DCM vs. Control	KIF13A	1
DCM vs. Control	MACF1	1
DCM vs. Control	ZNF438	2
DCM vs. Control	SIPA1L2	3
DCM vs. Control	ASB2	1
DCM vs. Control	TRIO	2
DCM vs. Control	TMEM161B-DT	1
DCM vs. Control	RREB1	2
DCM vs. Control	GSK3B	1
DCM vs. Control	AP3B1	1
DCM vs. Control	STING1	1	1
DCM vs. Control	GNPTAB	1	1
DCM vs. Control	PAM	6
DCM vs. Control	PMS2	1
DCM vs. Control	ZCWPW1	1	1
DCM vs. Control	TUBGCP6	2
DCM vs. Control	PLCL2	1
DCM vs. Control	ANKHD1-EIF4EBP3	1
DCM vs. Control	CTSC	1
DCM vs. Control	DMD	6	1
DCM vs. Control	PDE1C	1
DCM vs. Control	ARHGAP26	1
DCM vs. Control	MAST4	4	2
DCM vs. Control	ZCCHC10	3	1
DCM vs. Control	ITPA	1
DCM vs. Control	MTMR3	1
DCM vs. Control	CMYA5	1
DCM vs. Control	ANKHD1	2	1
DCM vs. Control	PDZD2	4
DCM vs. Control	PTPDC1	3
DCM vs. Control	NOTCH3	1
DCM vs. Control	ITGA11	1
DCM vs. Control	LIMCH1	1
DCM vs. Control	ABHD18	2
DCM vs. Control	ABLIM2	3
DCM vs. Control	PACRGL	1	2
DCM vs. Control	TBC1D1	1
DCM vs. Control	ATXN2	1	1
DCM vs. Control	UQCRH	2
DCM vs. Control	MAP3K7CL	1
DCM vs. Control	ALPK1	2
DCM vs. Control	MTHFD2L	1	1
DCM vs. Control	SCARB2	1
DCM vs. Control	ANKRD17	7
DCM vs. Control	ANAPC7	1
DCM vs. Control	AASDH	2
DCM vs. Control	SLC26A9	1
DCM vs. Control	RPL10A	1
DCM vs. Control	CALD1	1	1
DCM vs. Control	RAB28	1	1
DCM vs. Control	USO1	1
DCM vs. Control	NSD2	1	2
DCM vs. Control	PRKAG2	4
DCM vs. Control	PRIMPOL	1
DCM vs. Control	S100A13	1
DCM vs. Control	POLK	1
DCM vs. Control	EMSY	1
DCM vs. Control	FBXL5	1
DCM vs. Control	RHOBTB1	1
DCM vs. Control	PIK3R1	1
DCM vs. Control	TRAPPC13	1
DCM vs. Control	HOGA1	1
DCM vs. Control	GTF2IRD2B	1
DCM vs. Control	VPS8	2
DCM vs. Control	SNX19	1
DCM vs. Control	RPAP1	3
DCM vs. Control	SP100	2
DCM vs. Control	TANC1	4
DCM vs. Control	ERICH1	1
DCM vs. Control	EPS15	1	1
DCM vs. Control	USP34	2
DCM vs. Control	SH3BP4	2
DCM vs. Control	RBMS3	1
DCM vs. Control	MAGI2-AS3	1
DCM vs. Control	CDH19	1
DCM vs. Control	TPO	1
DCM vs. Control	TPST1	3
DCM vs. Control	RPS6KC1	5
DCM vs. Control	CASP10	1
DCM vs. Control	GRIP2	1
DCM vs. Control	PDE4DIP	10	2
DCM vs. Control	PPP1R12B	1
DCM vs. Control	RERE	1
DCM vs. Control	LINC01128	2
DCM vs. Control	MSH6	4
DCM vs. Control	MYPN	1
DCM vs. Control	ERBIN	2
DCM vs. Control	TRMO	1
DCM vs. Control	FLYWCH1	1
DCM vs. Control	CDH2	1
DCM vs. Control	CAND2	1
DCM vs. Control	LTBP1	3
DCM vs. Control	TEAD3	2	1
DCM vs. Control	KIAA0232	2
DCM vs. Control	ZEB2	2
DCM vs. Control	ERI3	2
DCM vs. Control	ATP2A2	1
DCM vs. Control	EEF1D	1
DCM vs. Control	ALS2CL	1		2
DCM vs. Control	IGSF9B	1
DCM vs. Control	ITGB1BP1	1
DCM vs. Control	SELENON	1
DCM vs. Control	RABGAP1L	1
DCM vs. Control	CLCNKB	1
DCM vs. Control	PHC3	1
DCM vs. Control	MAST2	1
DCM vs. Control	XRCC5	1
DCM vs. Control	NASP	5	1
DCM vs. Control	SPATS2L	2	1
DCM vs. Control	ST7L	1
DCM vs. Control	SFI1	6
DCM vs. Control	USP53	6
DCM vs. Control	PRDM2	1	1
DCM vs. Control	MYOT	1
DCM vs. Control	ELN	1
DCM vs. Control	ZHX2	1
DCM vs. Control	UBXN2B	1	1
DCM vs. Control	GLG1	1
DCM vs. Control	CSDE1	3
DCM vs. Control	CLIC5	1
DCM vs. Control	AHNAK	1
DCM vs. Control	UBR3	2
DCM vs. Control	WWC3	2
DCM vs. Control	ALMS1	1
DCM vs. Control	TSEN15	1
DCM vs. Control	DENND2A	1
DCM vs. Control	IDE	1
DCM vs. Control	RPL9	1
DCM vs. Control	ZNF462	1
DCM vs. Control	ADAM9	1
DCM vs. Control	HRAT17	1	3
DCM vs. Control	TDRD3	1
DCM vs. Control	FHL2	2
DCM vs. Control	VPS13D	1
DCM vs. Control	EPB41L4B	1
DCM vs. Control	IDH3B	1
DCM vs. Control	EYA3	1
DCM vs. Control	ASTE1	1
DCM vs. Control	NEBL	2	1
DCM vs. Control	MARCHF7	1
DCM vs. Control	OSBPL1A	1
DCM vs. Control	AGO4	1
DCM vs. Control	PER1	1
DCM vs. Control	MPP3	1
DCM vs. Control	THNSL2	1
DCM vs. Control	SLC25A12	1
DCM vs. Control	PPP2R3C	1
DCM vs. Control	MAGI1	2
DCM vs. Control	PI4KB	1	1
DCM vs. Control	MANBA	1
DCM vs. Control	ASAP1	3
DCM vs. Control	ARID4B	2
DCM vs. Control	RBM6	1
DCM vs. Control	HECW2	1
DCM vs. Control	ANO5	1
DCM vs. Control	HEATR5A	2
DCM vs. Control	PLSCR1	1
DCM vs. Control	CIITA	3
DCM vs. Control	ABHD12	1
DCM vs. Control	TACC2	11	1
DCM vs. Control	ZMYM6	1
DCM vs. Control	D2HGDH	1
DCM vs. Control	SLC8A1	1
DCM vs. Control	TJP1	2
DCM vs. Control	SPTBN1	1
DCM vs. Control	PDSS2	1
DCM vs. Control	LRRC41	1
DCM vs. Control	FLNA	1
DCM vs. Control	MYO18B	3
DCM vs. Control	TUT4	1
DCM vs. Control	ABCD3	1
DCM vs. Control	CRTC2	2
DCM vs. Control	MTHFD1L	1
DCM vs. Control	MAPKBP1	1
DCM vs. Control	COBLL1	1
DCM vs. Control	GOLGB1	2
DCM vs. Control	CCDC82	1
DCM vs. Control	LRBA	1
DCM vs. Control	SCAF11	3
DCM vs. Control	TMEM39B	1
DCM vs. Control	ARHGAP35	1
DCM vs. Control	SPTAN1	1	1
DCM vs. Control	RPAP2	1
DCM vs. Control	PDE4DIPP2	2
DCM vs. Control	PHTF2	1
DCM vs. Control	PXDNL	3
DCM vs. Control	UBAP2L	1
DCM vs. Control	MICAL3	1
DCM vs. Control	PGBD5	1
DCM vs. Control	ANKRD27	1
DCM vs. Control	IGF2R	1
DCM vs. Control	GOLGA4	6
DCM vs. Control	ZNF638	3	1
DCM vs. Control	ATF7IP	1
DCM vs. Control	MYOM3	1
DCM vs. Control	FPGT-TNNI3K	4
DCM vs. Control	NT5C2	1		1
DCM vs. Control	LRPPRC	1
DCM vs. Control	JPX	5	2
DCM vs. Control	JMJD4	1
DCM vs. Control	BLTP2	2
DCM vs. Control	DHX30	1	1
DCM vs. Control	UBE3A	1
DCM vs. Control	PTPRK	1
DCM vs. Control	ADAL	1
DCM vs. Control	HYKK	2
DCM vs. Control	SPEG	1
DCM vs. Control	WDR6	1
DCM vs. Control	ZNF106	5
DCM vs. Control	PCCA	2
DCM vs. Control	FARP2	1
DCM vs. Control	SAP130	1
DCM vs. Control	SMYD2	2
DCM vs. Control	RAI14	1
DCM vs. Control	NCAPD2	1
DCM vs. Control	LRIG1	1
DCM vs. Control	N4BP2L2	6
DCM vs. Control	CFLAR	7
DCM vs. Control	CUL3	1
DCM vs. Control	DPY19L2P1	1	1
DCM vs. Control	PSME4	1
DCM vs. Control	RASGRP3	1
DCM vs. Control	GGCX	2	1	1
DCM vs. Control	RAI1	1
DCM vs. Control	SMPD4	2
DCM vs. Control	AFTPH	1
DCM vs. Control	MAP4	8
DCM vs. Control	SNHG14	6		2
DCM vs. Control	DTX3L	1
DCM vs. Control	LIMK2	1
DCM vs. Control	CASP8AP2	1
DCM vs. Control	NR3C2	1
DCM vs. Control	IST1	1
DCM vs. Control	SETD2	3
DCM vs. Control	PMS1	3
DCM vs. Control	PPARGC1A	1
DCM vs. Control	SMARCC1	1
DCM vs. Control	EPB41L2	5
DCM vs. Control	RGS3	1
DCM vs. Control	DCAF1	2
DCM vs. Control	PHF10	1
DCM vs. Control	ATRN	1
DCM vs. Control	KLHL24	1	1
DCM vs. Control	ADAMTS9	1
DCM vs. Control	TBCCD1	2
DCM vs. Control	ANKRD39	1
DCM vs. Control	CCM2	1	1
DCM vs. Control	PKD1P6-NPIPP1	1
DCM vs. Control	MIA3	1
DCM vs. Control	USP10	1
DCM vs. Control	LAMB2	1
DCM vs. Control	CDC27	1
DCM vs. Control	TRIP12	2
DCM vs. Control	ACSF3	1
DCM vs. Control	PLXNB1	1
DCM vs. Control	CEP295	1
DCM vs. Control	GUSB	1
DCM vs. Control	FYCO1	1
DCM vs. Control	NPM1	1
DCM vs. Control	IQCG	1
DCM vs. Control	KAT14	1
DCM vs. Control	FAF1	1
DCM vs. Control	VWA8	2
DCM vs. Control	SCN5A	1
DCM vs. Control	ZC3H14	1
DCM vs. Control	SETD5	2
DCM vs. Control	CTIF	2
DCM vs. Control	ATOSA	1
DCM vs. Control	TLK2	1
DCM vs. Control	GTF3C1	1
DCM vs. Control	ERCC6L2	1
DCM vs. Control	RAB3GAP2	1
DCM vs. Control	DTNB	1
DCM vs. Control	LINC01844	1
DCM vs. Control	CFH	1
DCM vs. Control	ABCB4	1	1
DCM vs. Control	CCPG1	1
DCM vs. Control	RBPMS	1
DCM vs. Control	NCOA6	1
DCM vs. Control	PGS1	2
DCM vs. Control	THRB	1
DCM vs. Control	APOBEC3G	1
DCM vs. Control	SLC30A5	1
DCM vs. Control	ACCS	3
DCM vs. Control	KIF1B	1
DCM vs. Control	ZNF644	1
DCM vs. Control	MINDY1	1
DCM vs. Control	COPS7B	2
DCM vs. Control	NOL8	1
DCM vs. Control	DDX17	4
DCM vs. Control	NUMA1	5
DCM vs. Control	SURF1	1
DCM vs. Control	ZNF677	1
DCM vs. Control	KANK1	6
DCM vs. Control	DENND4C	1
DCM vs. Control	AQP7	1	2
DCM vs. Control	SNAPC3	2
DCM vs. Control	ELMOD3	1
DCM vs. Control	EYA4	1
DCM vs. Control	FAM120A	1
DCM vs. Control	PALM2AKAP2	2
DCM vs. Control	TMEM245	2
DCM vs. Control	BUD13	1
DCM vs. Control	TANGO2	1	2
DCM vs. Control	CHID1	1
DCM vs. Control	USP47	1
DCM vs. Control	MTMR2	1
DCM vs. Control	TPCN2	1
DCM vs. Control	IFNAR2-IL10RB	1
DCM vs. Control	PPP6R3	1
DCM vs. Control	FN1	1
DCM vs. Control	FRY	1
DCM vs. Control	TNIK	1
DCM vs. Control	KLRA1P	1
DCM vs. Control	ALG8	2
DCM vs. Control	TMEM25	1	1
DCM vs. Control	EHBP1L1	1
DCM vs. Control	CTDP1	1
DCM vs. Control	DENND2B	2
DCM vs. Control	SORBS2	12	2
DCM vs. Control	RBAK-RBAKDN	1
DCM vs. Control	PWWP3A	1
DCM vs. Control	RIC3	1
DCM vs. Control	PTPRM	5
DCM vs. Control	PRMT9	4
DCM vs. Control	INPP4B	1
DCM vs. Control	AHDC1	1
DCM vs. Control	NUP98	2
DCM vs. Control	MICAL2	3	3
DCM vs. Control	SH2D3C	1
DCM vs. Control	NFATC4	1
DCM vs. Control	PAPOLA	1
DCM vs. Control	ARPC4-TTLL3	5
DCM vs. Control	DPP8	2
DCM vs. Control	FXR1	1
DCM vs. Control	VCL	1
DCM vs. Control	NRAP	36
DCM vs. Control	MASTL	2
DCM vs. Control	EXTL3	1
DCM vs. Control	HERC4	2
DCM vs. Control	SPECC1L	1
DCM vs. Control	NCOA4	1
DCM vs. Control	CCDC18-AS1	2
DCM vs. Control	SVIL	3
DCM vs. Control	KIAA1217	1
DCM vs. Control	SLK	1
DCM vs. Control	RPS24	1	4
DCM vs. Control	HK1	1
DCM vs. Control	NOD1	2
DCM vs. Control	ANK3	1
DCM vs. Control	CREM	3	2
DCM vs. Control	HECTD1	1
DCM vs. Control	ABI1	2	1
DCM vs. Control	RNLS	1
DCM vs. Control	R3HCC1L	1
DCM vs. Control	CCDC57	1
DCM vs. Control	IPO8	1
DCM vs. Control	FRMD4A	1
DCM vs. Control	ASNSD1	1
DCM vs. Control	MBD6	1
DCM vs. Control	PHLDB2	1
DCM vs. Control	ATP6V0A2	1
DCM vs. Control	VWF	2
DCM vs. Control	TBC1D4	1
DCM vs. Control	PDE3A	2
DCM vs. Control	AFDN	1
DCM vs. Control	UBE3B	1
DCM vs. Control	NACA	3	2
DCM vs. Control	CD163	2
DCM vs. Control	TCTN1	2	3
DCM vs. Control	ZNF140	1
DCM vs. Control	C2CD5	1
DCM vs. Control	ATF7-NPFF	1
DCM vs. Control	ACACB	2
DCM vs. Control	RAN	1	1
DCM vs. Control	GCN1	2
DCM vs. Control	DPY19L2	2
DCM vs. Control	LMBR1L	1
DCM vs. Control	YPEL5	1	3
DCM vs. Control	STX2	1
DCM vs. Control	SLC44A1	1
DCM vs. Control	MARK3	1
DCM vs. Control	SOD2	2
DCM vs. Control	SLC26A10P	1	2
DCM vs. Control	TRPM4	1
DCM vs. Control	POSTN	2	1
DCM vs. Control	CDADC1	1
DCM vs. Control	ACADVL	2
DCM vs. Control	SRCAP	2
DCM vs. Control	LAMP2	2	1
DCM vs. Control	SETDB2	1
DCM vs. Control	TFDP1	1
DCM vs. Control	ECHDC2	1
DCM vs. Control	MBNL2	1
DCM vs. Control	FLT1	1
DCM vs. Control	SRSF5	1
DCM vs. Control	AKAP6	1
DCM vs. Control	LDLRAD4	1
DCM vs. Control	TTC7B	1
DCM vs. Control	TTI1	1
DCM vs. Control	SOX9-AS1	1	2
DCM vs. Control	SAMD4A	3	1
DCM vs. Control	MGA	1
DCM vs. Control	PPRC1	1
DCM vs. Control	ARID4A	1
DCM vs. Control	TTLL5	1
DCM vs. Control	RABGGTB	1
DCM vs. Control	SYNJ2BP-COX16	3
DCM vs. Control	TOM1L2	3
DCM vs. Control	RALGAPA1	1
DCM vs. Control	IFNAR2	1
DCM vs. Control	SPTB	1
DCM vs. Control	PDE8A	2
DCM vs. Control	DPF3	2	1
DCM vs. Control	BAZ1A	1
DCM vs. Control	PPP2R5C	2
DCM vs. Control	RABEP1	1
DCM vs. Control	ARIH1	2
DCM vs. Control	ZNF592	2
DCM vs. Control	DTWD1	1
DCM vs. Control	MARF1	1
DCM vs. Control	ZNF280D	1
DCM vs. Control	SPG11	2
DCM vs. Control	FAN1	2
DCM vs. Control	EFL1	4
DCM vs. Control	PPP2R3A	1
DCM vs. Control	CHD2	1
DCM vs. Control	MSRB3	1
DCM vs. Control	CREBBP	1	1
DCM vs. Control	NCOR1	2
DCM vs. Control	METTL22	1
DCM vs. Control	SMARCD3	1
DCM vs. Control	NFATC3	2
DCM vs. Control	SLC7A6	7
DCM vs. Control	ZDHHC11	1
DCM vs. Control	USP31	2
DCM vs. Control	ANKRD11	2		1
DCM vs. Control	DENND5B	4
DCM vs. Control	RBFOX1	1
DCM vs. Control	SRRM2	1
DCM vs. Control	EMILIN2	2
DCM vs. Control	ATP5MC1	1		1
DCM vs. Control	ULK2	1		1
DCM vs. Control	IBTK	1
DCM vs. Control	FLCN	1
DCM vs. Control	MXRA7	1
DCM vs. Control	ZMYND8	8
DCM vs. Control	BCKDHB	1
DCM vs. Control	ENDOV	1		1
DCM vs. Control	TATDN2	1
DCM vs. Control	GSDMB	1
DCM vs. Control	CORO6	1
DCM vs. Control	DNAAF4-CCPG1	1
DCM vs. Control	C17orf80	1
DCM vs. Control	KDM3B	1
DCM vs. Control	ABCC5	2
DCM vs. Control	NLRP1	2
DCM vs. Control	NBR1	1
DCM vs. Control	MYO18A	1
DCM vs. Control	ZNF521	2
DCM vs. Control	BPTF	2
DCM vs. Control	TEFM	2
DCM vs. Control	SRSF2	1
DCM vs. Control	EARS2	1
DCM vs. Control	ALPK2	6
DCM vs. Control	ZNF532	4
DCM vs. Control	PSD3	1
DCM vs. Control	ENOSF1	1
DCM vs. Control	AFG3L2	1
DCM vs. Control	PALLD	2
DCM vs. Control	DHX35	1
DCM vs. Control	CFAP61	1
DCM vs. Control	ZEB1	2
DCM vs. Control	GUSBP11	4
DCM vs. Control	NCAM1	1	3
DCM vs. Control	MAVS	2
DCM vs. Control	DNAAF9	2
DCM vs. Control	HIF3A	2
DCM vs. Control	ASXL1	1
DCM vs. Control	FZD6	1
DCM vs. Control	RECK	1
DCM vs. Control	OCEL1	1
DCM vs. Control	PIP5K1B	1
DCM vs. Control	FLNC	2
DCM vs. Control	C19orf18	2
DCM vs. Control	GON4L	1
DCM vs. Control	TTLL3	5		1
DCM vs. Control	LIN7B	1
DCM vs. Control	SYNE1	1
DCM vs. Control	WNK1	1
DCM vs. Control	FNIP1	2
DCM vs. Control	SIN3B	2
DCM vs. Control	PLIN4	1
DCM vs. Control	ZNF846	1
DCM vs. Control	TCFL5	1
DCM vs. Control	BCL2L12	1
DCM vs. Control	POLB	1
DCM vs. Control	TLE2	1
DCM vs. Control	DNM2	1
DCM vs. Control	AGTPBP1	3
DCM vs. Control	NHLRC3	1	1
DCM vs. Control	TRIM24	1
DCM vs. Control	TMEM50B	1
DCM vs. Control	PRR12	1
DCM vs. Control	CXADR	1
DCM vs. Control	ATP5PO			1
DCM vs. Control	IL17RC			1
DCM vs. Control	PILRB			1
DCM vs. Control	AP1G2			4
DCM vs. Control	MICALL2			1
DCM vs. Control	JMJD7-PLA2G4B		1	1
DCM vs. Control	UBE2V1			1
DCM vs. Control	ZNF248			1
DCM vs. Control	BTNL9			1
DCM vs. Control	MAN2A2			1
DCM vs. Control	UVSSA			1
DCM vs. Control	CELF2			1
DCM vs. Control	SRRM1			1
DCM vs. Control	PVR			1
DCM vs. Control	UBXN11			1
DCM vs. Control	OR51E1			1
DCM vs. Control	S1PR1-DT			1
DCM vs. Control	COPS6			1
DCM vs. Control	RTEL1-TNFRSF6B			1
DCM vs. Control	BBS2			1
DCM vs. Control	PNISR			1
DCM vs. Control	RPAIN			2
DCM vs. Control	CARD19		1	1
DCM vs. Control	DOCK9			1
DCM vs. Control	SEMA3B			1
DCM vs. Control	MAU2			1
DCM vs. Control	IMPDH2			1
DCM vs. Control	PLAGL1			1
DCM vs. Control	NR2C2			1
DCM vs. Control	EIF4A2			1
DCM vs. Control	TSPAN32			1
DCM vs. Control	DNAJC19		2	1
DCM vs. Control	PCBP1-AS1			1
DCM vs. Control	ARMC10			1
DCM vs. Control	HNRNPH1			2
DCM vs. Control	CNBP			1
DCM vs. Control	PRPF40B			1
DCM vs. Control	COL7A1			1
DCM vs. Control	RBM5			1
DCM vs. Control	CENPT			1
DCM vs. Control	POMT1			2
DCM vs. Control	WASH5P			1
DCM vs. Control	ALG9			1
DCM vs. Control	RPS6KB2			1
DCM vs. Control	BACE1			1
DCM vs. Control	VLDLR			1
DCM vs. Control	NRBP2			1
DCM vs. Control	APBB1			1
DCM vs. Control	NUDT5			1
DCM vs. Control	PRPF18			1
DCM vs. Control	ZNF154			1
DCM vs. Control	ISCU			1
DCM vs. Control	NR2C1			1
DCM vs. Control	GNB3			1
DCM vs. Control	TBCE			1
DCM vs. Control	TAFAZZIN			2
DCM vs. Control	ABCD4			2
DCM vs. Control	DDX55			1
DCM vs. Control	FBXL8			1
DCM vs. Control	SCARB1			1
DCM vs. Control	IQCK			1
DCM vs. Control	WDR90			1
DCM vs. Control	ECSIT			1
DCM vs. Control	HPS4			1
DCM vs. Control	SLC25A29		1
DCM vs. Control	C8orf44		1
DCM vs. Control	LINC02984		1
DCM vs. Control	GGT7		1
DCM vs. Control	INTS12		1
DCM vs. Control	KIDINS220		1
DCM vs. Control	RNF216P1		1
DCM vs. Control	PSPH		1
DCM vs. Control	FBRSL1		1
DCM vs. Control	TRDN-AS1		1
DCM vs. Control	TMEM161B		1
DCM vs. Control	AHI1		3
DCM vs. Control	TNRC6C		1
DCM vs. Control	LRRC27		1
DCM vs. Control	ARRB1		1
DCM vs. Control	MKNK1		1
DCM vs. Control	TERF1		1
DCM vs. Control	CAMK2A		1
DCM vs. Control	STAT6		1
DCM vs. Control	PRKRIP1		1
DCM vs. Control	ELOC		1
DCM vs. Control	HDAC10		2
DCM vs. Control	MAPK8IP3		1
DCM vs. Control	NAAA		1
DCM vs. Control	HAND2-AS1		4
DCM vs. Control	RWDD3		2
DCM vs. Control	FABP3		1
DCM vs. Control	PKP4		1
DCM vs. Control	FGF1		1
DCM vs. Control	ANKRD10		1
DCM vs. Control	UBA6-DT		1
DCM vs. Control	AGAP3		1
DCM vs. Control	SANBR		1
DCM vs. Control	SCMH1		2
DCM vs. Control	CPTP		1
DCM vs. Control	PEX5		1
DCM vs. Control	CSAD		2
DCM vs. Control	C5orf63		1
DCM vs. Control	MUC20-OT1		1
DCM vs. Control	NUTM2A-AS1		1
DCM vs. Control	G3BP2		1
DCM vs. Control	CTC1		1
DCM vs. Control	FBXO44		1
DCM vs. Control	ARHGEF10L		1
DCM vs. Control	RRAGB		1
DCM vs. Control	ADIPOR1		1
DCM vs. Control	DTX3		1
DCM vs. Control	DROSHA		1
DCM vs. Control	RNPC3		1
DCM vs. Control	ACIN1		1
DCM vs. Control	HNRNPC		1
DCM vs. Control	SMPDL3A		1
DCM vs. Control	ADAM15		2
DCM vs. Control	UBP1		1
DCM vs. Control	PLA2G5		3
DCM vs. Control	CCT6P1		1
DCM vs. Control	EOLA2		2
DCM vs. Control	SMARCA1		1
DCM vs. Control	CBY1		1
DCM vs. Control	THAP9-AS1		1
DCM vs. Control	PTGR1		1
DCM vs. Control	LINC00963		1
DCM vs. Control	LGALS8		1
DCM vs. Control	DPH7		2
DCM vs. Control	NAV1		1
DCM vs. Control	DECR1		4
DCM vs. Control	MYL6		1
DCM vs. Control	GORAB		2
DCM vs. Control	DBI		1
DCM vs. Control	WARS1		3
DCM vs. Control	FIZ1		1
DCM vs. Control	PDE2A		1
DCM vs. Control	CLIP4		1
DCM vs. Control	ZPLD2P		1
DCM vs. Control	SRSF6		1
DCM vs. Control	RASAL2		1
DCM vs. Control	KBTBD12		1
DCM vs. Control	TINF2		1
DCM vs. Control	RPGR		1
DCM vs. Control	TPD52L1		1
DCM vs. Control	DPY30		1
DCM vs. Control	IDS		1
DCM vs. Control	FAM107A		1
DCM vs. Control	DNASE1L1		2
DCM vs. Control	AGFG1		1
DCM vs. Control	P3H3		3
DCM vs. Control	TARS2		2
DCM vs. Control	AFF1		1
DCM vs. Control	ABCA5		1
DCM vs. Control	KLC4		1
DCM vs. Control	ACTB		1
DCM vs. Control	S100A1		1
DCM vs. Control	TRAK1		1
DCM vs. Control	TMCC1		1
DCM vs. Control	RSRP1		1
DCM vs. Control	TBRG1		2
DCM vs. Control	PPFIBP1		1
DCM vs. Control	CD47		1
DCM vs. Control	LRMDA		1
DCM vs. Control	AOPEP		1
DCM vs. Control	STAG3L2		1
DCM vs. Control	DELE1		1
DCM vs. Control	CRYZL1		1
DCM vs. Control	C1QTNF1		1
DCM vs. Control	RBM23		1
DCM vs. Control	ACER3		1
DCM vs. Control	NQO2		2
DCM vs. Control	HIPK3		1
DCM vs. Control	MADD		1
DCM vs. Control	SENP5		1
DCM vs. Control	DPM1		2
DCM vs. Control	DENND10		4
DCM vs. Control	SRP14-DT		2
DCM vs. Control	SS18		1
DCM vs. Control	TMEM116		1
DCM vs. Control	ZNF268		1
DCM vs. Control	LETMD1		1
DCM vs. Control	MVK		1
DCM vs. Control	KANSL2		1
DCM vs. Control	ACE2		1
DCM vs. Control	ZCCHC8		1
DCM vs. Control	AKT1		3
DCM vs. Control	RD3L		1
DCM vs. Control	CPNE1		2
DCM vs. Control	PLEC		1
DCM vs. Control	MTURN		1
DCM vs. Control	VCPKMT		1
DCM vs. Control	LRR1		1
DCM vs. Control	CHD3		1
DCM vs. Control	ILF3		1
DCM vs. Control	ARPP19		1
DCM vs. Control	STX3		1
DCM vs. Control	GCOM1		1
DCM vs. Control	MAN2C1		1
DCM vs. Control	SEC11A		1
DCM vs. Control	OIP5-AS1		1
DCM vs. Control	MLKL		1
DCM vs. Control	THAP6		1
DCM vs. Control	DEF8		1
DCM vs. Control	LDAF1		1
DCM vs. Control	CENPN		1
DCM vs. Control	ARID5A		1
DCM vs. Control	PHKB		1
DCM vs. Control	ZNF263		4
DCM vs. Control	PSME3IP1		4
DCM vs. Control	CAMK2B		3
DCM vs. Control	SYNRG		1
DCM vs. Control	RIPK2		1
DCM vs. Control	SNX21		1
DCM vs. Control	HHATL		1
DCM vs. Control	VRK3		1
DCM vs. Control	ZNF44		1
DCM vs. Control	ADAMTSL5		1
DCM vs. Control	ANAPC16		1
DCM vs. Control	CYP20A1		1
DCM vs. Control	LZTR1		1
RBM20 targets	APTX
RBM20 targets	CACNA1C
RBM20 targets	CAMK2G
RBM20 targets	DAB1
RBM20 targets	DNM3
RBM20 targets	DST
RBM20 targets	ENAH
RBM20 targets	FNBP1
RBM20 targets	IMMT
RBM20 targets	KALRN
RBM20 targets	MECP2
RBM20 targets	MTMR1
RBM20 targets	NFIA
RBM20 targets	NPRL3
RBM20 targets	NTRK3
RBM20 targets	PLEKHA5
RBM20 targets	SEMA6D
RBM20 targets	SH3KBP1
RBM20 targets	SLC38A10
RBM20 targets	UBE2F
overlap	CAMK2D	1	2
overlap	DTNA	1	1
overlap	FHOD3	26	1
overlap	GIT2	1			1
overlap	KCNIP2				1
overlap	LDB3	3	3
overlap	LMO7		1
overlap	LRRFIP1	1
overlap	MLIP	7	5
overlap	MYH7	7
overlap	MYOM1	7
overlap	NEXN	1
overlap	OBSCN	1	1
overlap	PDLIM3		1
overlap	PDLIM5	3
overlap	RALGPS1		1
overlap	RTN4		1
overlap	RYR2	16
overlap	SORBS1	25	4		2
overlap	SPEN	1
overlap	TPM1			1
overlap	TRDN	1
overlap	TTN	7	8
overlap	TNNT2		1
overlap	ZNF451	1

## Sheet: Sig splice events RMATS
GeneID	geneSymbol	chr	strand	longExonStart_0base	longExonEnd	shortES	shortEE	flankingES	flankingEE	IJC_SAMPLE_1	SJC_SAMPLE_1	IJC_SAMPLE_2	SJC_SAMPLE_2	IncFormLen	SkipFormLen	PValue	FDR	IncLevel1	IncLevel2	IncLevelDifference	contrast	Type	1stExonStart_0base	1stExonEnd	2ndExonStart_0base	2ndExonEnd	upstreamES	upstreamEE	downstreamES	downstreamEE	ID...14	riExonStart_0base	riExonEnd	exonStart_0base	exonEnd
ENSG00000147789	ZNF7	chr8	+	144829426	144829604	144829477	144829604	144829042	144829090	3,1,3,6,3,6,7,4,1,5,5,2,2,5,4,3,6,2,6,2,2,8,1,3,5,8,4,4,11,4,7,8,3,5,2,0,9,2,11,3,6,9,12,4,5,4,4,3,7,4,7,4,4,9,10,4,2,2,9,5,8,13,5,2,5,1,1,8,8,2,0,3,10,2,5,3,2,7,1,4,2,5,6,6,4,2,4,2,8,7,5,2,1,4,5,2,1,4,4,6,7,4,6,5,8,4,6,0,5,4,6,5,5,3,1,2,2,1,1,7,1,4,2,2,9,2,4,6,6,4,7,4,7,5,2,2,4,4,6,5,0,6,2,4,6,1,3,3	11,20,7,15,15,14,14,4,8,12,8,11,4,15,2,8,2,5,12,11,5,19,2,5,13,18,12,16,18,14,3,3,4,16,8,10,9,18,16,8,6,16,14,12,19,5,18,7,8,14,12,7,15,19,13,9,7,12,16,10,18,31,12,4,4,3,7,10,14,10,7,10,14,10,11,12,10,12,7,9,14,12,7,19,13,13,9,5,13,8,18,16,10,7,13,8,11,13,10,15,8,9,12,11,14,6,9,4,10,8,9,7,13,10,7,14,17,11,13,4,24,8,8,7,9,2,15,9,9,12,11,12,12,12,17,18,14,9,10,14,7,9,7,16,9,16,7,6	1,5,0,2,3,6,3,5,3,6,7,3,6,9,5,3,3,6,5,1,4,4,2,6,8,7,1,4,2,11,7,9,7,5,1,3,4,1,6,5,6,3,4,3,4,5,4,6,9,1,8,8,1,11,8,10,5,3,4,15,6,8,3,14,5,6,12,3,5,10,11,8,8,12,9,4,5,3,3,3,2,1,4,4,6,1,2,3,1,3,6,6,1,3,3,3,10,8,1,3,5,9,7,3,7,6,1,6,10,6,9,5,2	12,4,1,8,8,13,9,8,8,5,11,9,11,4,11,17,3,6,16,8,3,5,2,13,10,10,7,18,14,12,13,12,13,7,1,4,9,0,2,5,1,3,3,3,2,0,11,9,12,1,5,3,5,2,7,6,10,7,6,1,2,11,5,8,7,8,11,8,18,19,11,7,9,11,14,3,11,8,6,9,8,2,15,8,16,5,5,10,1,5,14,5,4,2,8,7,9,7,6,5,7,12,11,7,12,3,2,17,5,5,5,14,3	150	99	2.41815e-08	9.13848e-07	0.153,0.032,0.22,0.209,0.117,0.22,0.248,0.398,0.076,0.216,0.292,0.107,0.248,0.18,0.569,0.198,0.664,0.209,0.248,0.107,0.209,0.217,0.248,0.284,0.202,0.227,0.18,0.142,0.287,0.159,0.606,0.638,0.331,0.171,0.142,0.0,0.398,0.068,0.312,0.198,0.398,0.271,0.361,0.18,0.148,0.346,0.128,0.22,0.366,0.159,0.278,0.274,0.15,0.238,0.337,0.227,0.159,0.099,0.271,0.248,0.227,0.217,0.216,0.248,0.452,0.18,0.086,0.346,0…	0.052,0.452,0.0,0.142,0.198,0.233,0.18,0.292,0.198,0.442,0.296,0.18,0.265,0.598,0.231,0.104,0.398,0.398,0.171,0.076,0.468,0.346,0.398,0.233,0.346,0.316,0.086,0.128,0.086,0.377,0.262,0.331,0.262,0.32,0.398,0.331,0.227,1.0,0.664,0.398,0.798,0.398,0.468,0.398,0.569,1.0,0.194,0.306,0.331,0.398,0.514,0.638,0.117,0.784,0.43,0.524,0.248,0.22,0.306,0.908,0.664,0.324,0.284,0.536,0.32,0.331,0.419,0.198,0.1…	-0.115	DCM vs. Control	A3SS
ENSG00000240303	ACAD11	chr3	-	132578795	132579056	132578795	132578881	132579491	132579558	2,46,74,65,41,50,59,53,67,32,82,32,75,60,83,75,51,16,82,73,50,74,16,48,77,62,46,53,112,83,46,82,118,45,51,65,52,92,58,65,81,62,66,52,86,67,45,41,47,44,34,70,42,87,58,64,40,71,53,59,25,76,81,77,63,45,67,55,65,48,42,48,42,74,36,51,46,41,50,26,39,73,66,60,36,52,49,52,65,68,63,36,32,41,62,100,88,80,59,35,36,56,61,44,61,68,75,40,49,31,49,61,52,64,44,91,68,79,60,80,60,63,45,55,60,28,65,48,29,54,43,64,3…	52,65,36,45,36,68,101,63,46,39,70,44,60,73,56,123,62,32,88,61,70,94,12,60,72,75,49,77,150,99,39,70,77,46,71,70,57,70,42,49,54,80,68,89,56,48,38,35,80,51,53,58,66,62,79,59,105,109,56,85,58,36,53,48,81,81,56,79,59,49,95,46,54,56,55,51,50,92,46,34,45,33,86,60,72,81,51,54,54,21,56,66,37,42,52,40,57,73,40,59,27,110,61,51,39,96,51,63,73,35,48,32,68,46,57,67,77,44,54,62,77,96,86,53,81,39,58,60,58,73,46,…	37,102,72,39,34,82,17,63,39,37,43,37,80,33,67,45,44,61,30,87,43,38,46,33,33,59,30,88,24,62,28,33,66,76,41,58,49,95,78,69,67,127,106,126,100,52,76,34,36,175,59,89,93,82,75,86,33,101,51,38,87,39,81,78,114,49,31,64,32,63,39,88,89,67,95,42,43,94,67,86,76,73,58,51,40,42,46,21,102,75,41,47,10,75,53,49,63,50,50,96,65,43,38,51,52,52,88,63,37,42,40,24,72	20,29,21,25,37,59,28,48,39,41,41,13,33,23,47,43,39,84,28,51,42,13,15,53,76,64,21,64,34,45,42,21,63,49,25,8,28,3,22,24,35,15,33,16,26,11,61,69,44,20,8,25,20,61,70,55,39,56,46,38,54,57,60,40,92,24,56,52,50,101,86,41,61,64,51,31,26,52,45,66,49,27,44,12,40,29,51,45,10,29,56,40,21,18,42,78,28,68,33,42,33,63,55,34,42,48,18,60,76,45,30,60,32	198	99	1.9007e-13	1.1655e-11	0.019,0.261,0.507,0.419,0.363,0.269,0.226,0.296,0.421,0.291,0.369,0.267,0.385,0.291,0.426,0.234,0.291,0.2,0.318,0.374,0.263,0.282,0.4,0.286,0.348,0.292,0.319,0.256,0.272,0.295,0.371,0.369,0.434,0.328,0.264,0.317,0.313,0.397,0.408,0.399,0.429,0.279,0.327,0.226,0.434,0.411,0.372,0.369,0.227,0.301,0.243,0.376,0.241,0.412,0.269,0.352,0.16,0.246,0.321,0.258,0.177,0.514,0.433,0.445,0.28,0.217,0.374,0.2…	0.481,0.637,0.632,0.438,0.315,0.41,0.233,0.396,0.333,0.311,0.344,0.587,0.548,0.418,0.416,0.344,0.361,0.266,0.349,0.46,0.339,0.594,0.605,0.237,0.178,0.316,0.417,0.407,0.261,0.408,0.25,0.44,0.344,0.437,0.451,0.784,0.467,0.941,0.639,0.59,0.489,0.809,0.616,0.797,0.658,0.703,0.384,0.198,0.29,0.814,0.787,0.64,0.699,0.402,0.349,0.439,0.297,0.474,0.357,0.333,0.446,0.255,0.403,0.494,0.383,0.505,0.217,0.38…	-0.104	DCM vs. Control	A3SS
ENSG00000122566	HNRNPA2B1	chr7	-	26190992	26191650	26190992	26191128	26192494	26192577	46,233,437,171,138,163,223,274,176,177,323,137,203,178,212,230,171,59,255,206,195,150,97,139,226,233,192,286,327,194,224,162,386,203,209,177,163,325,248,229,353,285,209,217,188,271,197,208,205,185,248,158,202,322,245,254,281,211,194,287,186,214,296,211,180,201,274,233,196,152,163,149,230,207,246,175,171,188,200,146,154,245,214,279,215,190,379,143,321,323,249,229,97,140,206,395,172,242,187,207,214…	63,107,70,91,53,83,63,102,90,151,85,48,81,65,65,83,39,29,80,65,70,80,23,64,71,105,135,77,131,89,61,51,93,62,99,125,124,129,98,100,108,69,88,73,104,83,120,154,60,107,130,141,82,84,76,70,75,71,103,104,128,78,73,74,82,89,66,65,100,82,75,69,102,75,71,67,115,115,77,61,74,104,61,70,73,116,120,62,90,76,101,111,67,43,90,110,58,99,93,68,75,91,75,97,73,89,73,37,69,38,111,66,79,93,140,72,86,56,106,112,104,8…	184,484,317,255,389,197,289,195,157,192,263,225,253,482,535,201,217,235,297,268,222,404,441,168,324,291,393,290,208,214,149,141,351,381,200,546,354,227,298,259,264,435,283,390,205,321,283,242,160,310,290,411,321,203,320,272,215,336,256,167,159,260,211,296,319,248,175,189,137,186,219,272,369,209,285,236,245,256,204,217,248,193,260,255,277,203,180,141,236,304,177,269,246,463,270,290,330,268,330,459…	61,83,185,186,157,121,229,177,193,156,322,427,157,189,239,225,254,206,312,184,150,202,179,207,230,85,132,151,169,205,238,146,221,186,215,111,286,67,161,147,303,150,227,95,135,77,130,184,267,210,216,172,90,159,148,162,165,151,148,157,159,123,105,156,255,185,149,166,151,131,94,142,161,165,185,274,330,168,172,156,107,166,125,223,166,113,106,154,100,191,124,182,144,146,196,174,113,199,146,193,228,165…	198	99	0	0	0.267,0.521,0.757,0.484,0.566,0.495,0.639,0.573,0.494,0.37,0.655,0.588,0.556,0.578,0.62,0.581,0.687,0.504,0.614,0.613,0.582,0.484,0.678,0.521,0.614,0.526,0.416,0.65,0.555,0.522,0.647,0.614,0.675,0.621,0.514,0.415,0.397,0.557,0.559,0.534,0.62,0.674,0.543,0.598,0.475,0.62,0.451,0.403,0.631,0.464,0.488,0.359,0.552,0.657,0.617,0.645,0.652,0.598,0.485,0.58,0.421,0.578,0.67,0.588,0.523,0.53,0.675,0.642…	0.601,0.745,0.461,0.407,0.553,0.449,0.387,0.355,0.289,0.381,0.29,0.209,0.446,0.56,0.528,0.309,0.299,0.363,0.322,0.421,0.425,0.5,0.552,0.289,0.413,0.631,0.598,0.49,0.381,0.343,0.238,0.326,0.443,0.506,0.317,0.711,0.382,0.629,0.481,0.468,0.303,0.592,0.384,0.672,0.432,0.676,0.521,0.397,0.231,0.425,0.402,0.544,0.641,0.39,0.519,0.456,0.394,0.527,0.464,0.347,0.333,0.514,0.501,0.487,0.385,0.401,0.37,0.36…	0.118	DCM vs. Control	A3SS
ENSG00000001497	LAS1L	chrX	-	65520701	65522285	65520701	65520817	65523559	65523707	5,24,21,18,19,27,15,19,23,17,17,14,23,5,18,23,13,5,34,13,17,15,7,8,17,19,23,24,32,24,20,21,34,26,20,17,12,37,14,22,19,23,21,10,33,24,28,26,16,15,13,13,12,30,27,33,20,22,21,25,32,32,14,19,19,19,23,25,22,17,8,23,21,23,20,20,18,13,13,22,22,28,20,27,22,20,17,9,18,22,26,11,12,8,19,24,20,23,10,29,20,25,15,21,23,17,16,16,27,13,6,13,19,24,21,29,14,18,26,26,25,28,22,29,15,9,27,24,22,23,22,14,21,15,27,17,2…	5,8,8,9,3,15,12,13,7,9,4,3,5,8,6,5,3,1,5,11,6,5,4,4,6,11,9,10,6,8,6,13,17,8,4,9,6,13,7,6,7,3,13,7,9,11,2,2,9,3,9,5,9,15,15,12,9,11,18,12,14,12,11,13,13,11,10,7,5,3,17,5,8,8,13,14,18,10,7,6,13,15,7,12,12,11,16,8,16,11,15,5,2,1,7,7,8,9,7,3,6,11,6,13,3,7,3,4,11,2,11,7,11,9,16,9,11,5,6,15,8,7,6,10,10,5,9,10,13,4,8,9,4,8,11,6,9,4,14,9,16,10,9,20,9,14,11,9	12,37,11,35,31,20,16,13,8,13,21,14,11,25,26,36,21,14,17,16,26,14,19,15,21,16,31,26,10,12,12,12,32,41,45,8,30,19,11,22,6,26,33,17,12,16,19,16,12,17,13,24,13,13,21,10,19,30,24,5,18,17,10,14,40,12,22,25,5,27,25,16,32,15,15,7,19,16,11,17,26,18,19,16,23,8,15,6,26,18,16,14,27,27,11,22,12,24,7,18,31,19,22,12,12,18,13,12,16,8,6,11,26	5,17,12,7,13,7,4,12,0,4,8,1,9,20,14,22,14,6,13,13,10,11,19,12,9,8,7,20,4,6,6,9,17,21,13,13,25,15,8,10,3,32,13,22,20,15,26,13,12,7,16,21,12,15,21,16,3,8,19,15,10,13,12,17,15,6,15,12,7,10,10,23,15,11,19,10,3,13,16,13,18,15,17,2,9,8,4,9,10,12,8,13,15,7,7,10,7,5,3,9,11,18,12,13,11,23,20,13,13,13,11,20,8	198	99	1.90111e-09	8.0486e-08	0.333,0.6,0.568,0.5,0.76,0.474,0.385,0.422,0.622,0.486,0.68,0.7,0.697,0.238,0.6,0.697,0.684,0.714,0.773,0.371,0.586,0.6,0.467,0.5,0.586,0.463,0.561,0.545,0.727,0.6,0.625,0.447,0.5,0.619,0.714,0.486,0.5,0.587,0.5,0.647,0.576,0.793,0.447,0.417,0.647,0.522,0.875,0.867,0.471,0.714,0.419,0.565,0.4,0.5,0.474,0.579,0.526,0.5,0.368,0.51,0.533,0.571,0.389,0.422,0.422,0.463,0.535,0.641,0.688,0.739,0.19,0.6…	0.545,0.521,0.314,0.714,0.544,0.588,0.667,0.351,1.0,0.619,0.568,0.875,0.379,0.385,0.481,0.45,0.429,0.538,0.395,0.381,0.565,0.389,0.333,0.385,0.538,0.5,0.689,0.394,0.556,0.5,0.5,0.4,0.485,0.494,0.634,0.235,0.375,0.388,0.407,0.524,0.5,0.289,0.559,0.279,0.231,0.348,0.268,0.381,0.333,0.548,0.289,0.364,0.351,0.302,0.333,0.238,0.76,0.652,0.387,0.143,0.474,0.395,0.294,0.292,0.571,0.5,0.423,0.51,0.263,0.…	0.101	DCM vs. Control	A3SS
ENSG00000113240	CLK4	chr5	-	178619837	178620673	178619837	178619896	178623255	178623416	8,38,14,16,13,27,16,33,6,19,28,10,10,21,16,21,20,3,37,11,22,19,11,18,14,21,25,26,28,22,9,16,12,10,17,21,10,25,9,22,45,36,27,19,26,16,39,13,16,26,23,9,26,16,45,39,23,15,32,29,31,40,13,33,28,19,32,30,10,10,30,25,12,10,24,18,14,13,24,12,14,26,20,34,14,17,35,17,28,37,29,20,10,15,22,4,5,20,10,17,22,22,22,10,24,11,13,14,13,5,7,13,19,16,38,10,20,13,19,18,16,28,15,16,9,10,32,21,33,20,8,17,25,11,18,22,19,…	8,6,7,8,8,11,13,13,7,6,7,3,7,11,8,5,7,1,20,8,7,4,1,7,5,15,5,9,12,5,5,5,8,13,9,4,4,15,10,11,9,11,14,6,7,11,16,15,3,5,5,6,9,4,8,11,6,18,6,3,5,10,12,8,7,7,7,9,11,6,9,6,3,6,2,5,6,5,7,3,5,8,14,10,4,8,20,5,13,11,11,8,6,6,11,9,16,6,16,5,11,8,9,8,14,22,2,6,6,5,4,11,7,9,7,2,14,7,22,6,2,9,5,13,21,4,9,7,5,9,10,13,10,7,7,11,13,10,11,15,7,4,5,15,12,4,3,19	3,3,0,2,3,12,5,12,16,19,8,1,5,6,5,2,1,4,12,4,26,5,4,19,4,2,3,4,12,6,6,13,10,11,2,8,5,2,17,14,6,21,4,15,2,8,9,6,12,8,6,15,9,9,16,19,13,29,13,15,14,16,22,12,19,13,21,1,12,20,8,9,2,7,17,5,7,11,7,6,3,5,16,18,6,10,11,8,5,11,10,1,1,1,11,17,13,6,0,5,9,7,7,13,5,7,0,7,11,7,3,6,6	2,11,4,8,3,9,3,10,6,11,11,11,7,0,16,6,3,9,6,3,9,5,0,16,17,5,5,3,4,20,8,7,13,5,2,2,5,3,8,5,9,3,2,6,3,3,8,2,9,9,2,3,18,9,17,11,3,14,10,5,2,3,7,4,14,6,3,3,1,16,2,15,10,14,20,4,11,11,4,7,6,9,8,13,7,4,3,3,15,8,7,9,0,7,9,6,14,4,3,3,7,9,1,11,13,5,1,15,7,4,2,4,5	198	99	2.22378e-13	1.35486e-11	0.333,0.76,0.5,0.5,0.448,0.551,0.381,0.559,0.3,0.613,0.667,0.625,0.417,0.488,0.5,0.677,0.588,0.6,0.481,0.407,0.611,0.704,0.846,0.563,0.583,0.412,0.714,0.591,0.538,0.688,0.474,0.615,0.429,0.278,0.486,0.724,0.556,0.455,0.31,0.5,0.714,0.621,0.491,0.613,0.65,0.421,0.549,0.302,0.727,0.722,0.697,0.429,0.591,0.667,0.738,0.639,0.657,0.294,0.727,0.829,0.756,0.667,0.351,0.673,0.667,0.576,0.696,0.625,0.312,…	0.429,0.12,0.0,0.111,0.333,0.4,0.455,0.375,0.571,0.463,0.267,0.043,0.263,1.0,0.135,0.143,0.143,0.182,0.5,0.4,0.591,0.333,1.0,0.373,0.105,0.167,0.231,0.4,0.6,0.13,0.273,0.481,0.278,0.524,0.333,0.667,0.333,0.25,0.515,0.583,0.25,0.778,0.5,0.556,0.25,0.571,0.36,0.6,0.4,0.308,0.6,0.714,0.2,0.333,0.32,0.463,0.684,0.509,0.394,0.6,0.778,0.727,0.611,0.6,0.404,0.52,0.778,0.143,0.857,0.385,0.667,0.231,0.091…	0.141	DCM vs. Control	A3SS
ENSG00000113108	APBB3	chr5	-	140561586	140561722	140561586	140561701	140562099	140562227	6,13,23,10,20,25,11,10,8,7,17,8,10,16,15,18,14,4,15,16,11,17,2,10,6,9,14,15,20,22,17,23,35,9,10,10,7,23,13,13,19,26,32,17,18,26,16,13,12,11,13,10,19,27,18,24,18,20,8,19,30,21,14,17,13,18,18,18,15,11,18,11,16,17,12,21,9,9,9,6,10,17,13,16,23,8,27,15,21,16,15,17,2,10,15,23,7,16,9,12,17,12,27,16,23,9,16,8,18,8,22,10,10,11,5,30,7,15,17,17,29,25,6,18,26,2,13,18,18,18,14,17,21,12,21,19,16,13,17,17,23,21…	21,17,13,6,11,28,20,9,7,14,21,8,4,18,7,16,15,2,10,14,15,29,3,12,1,11,9,18,21,18,9,28,15,21,12,13,13,19,13,6,11,11,18,11,6,14,9,10,8,13,13,2,25,12,17,11,23,18,13,13,17,12,8,11,19,8,15,18,11,9,25,3,11,14,23,11,16,6,9,9,9,21,17,19,24,13,22,12,8,17,13,14,14,10,11,11,4,21,9,12,12,26,22,6,20,15,22,13,24,7,11,6,10,16,5,10,10,12,19,5,16,17,8,12,21,11,16,12,21,12,12,14,23,14,13,8,14,5,12,1,19,16,10,22,6,4…	13,33,13,9,23,18,16,11,8,10,13,13,9,11,43,25,11,8,10,12,11,14,17,13,24,6,24,8,13,9,13,5,26,25,14,22,22,6,13,9,2,14,13,15,5,8,17,24,14,10,13,22,12,8,11,14,18,4,29,9,5,14,12,9,15,20,24,11,18,17,19,7,14,10,14,11,6,10,17,8,13,5,18,10,16,7,3,3,11,18,15,12,3,32,8,17,8,17,12,23,19,22,16,9,16,26,9,26,12,8,7,3,14	5,12,1,5,15,5,16,5,6,5,3,4,5,8,13,6,5,6,11,2,7,13,11,5,7,7,4,6,4,1,6,5,9,17,9,0,6,0,1,1,1,6,2,0,1,0,9,9,12,0,2,6,1,3,5,5,7,2,13,3,3,15,2,1,4,8,9,5,10,15,16,0,3,5,6,3,3,0,1,4,5,1,11,0,2,3,4,4,0,5,7,4,3,6,8,22,4,22,10,7,2,6,9,9,9,4,2,5,10,8,0,3,14	120	99	0	0	0.191,0.387,0.593,0.579,0.6,0.424,0.312,0.478,0.485,0.292,0.4,0.452,0.673,0.423,0.639,0.481,0.435,0.623,0.553,0.485,0.377,0.326,0.355,0.407,0.832,0.403,0.562,0.407,0.44,0.502,0.609,0.404,0.658,0.261,0.407,0.388,0.308,0.5,0.452,0.641,0.588,0.661,0.595,0.56,0.712,0.605,0.595,0.517,0.553,0.411,0.452,0.805,0.385,0.65,0.466,0.643,0.392,0.478,0.337,0.547,0.593,0.591,0.591,0.56,0.361,0.65,0.497,0.452,0.…	0.682,0.694,0.915,0.598,0.558,0.748,0.452,0.645,0.524,0.623,0.781,0.728,0.598,0.531,0.732,0.775,0.645,0.524,0.429,0.832,0.565,0.47,0.56,0.682,0.739,0.414,0.832,0.524,0.728,0.881,0.641,0.452,0.704,0.548,0.562,1.0,0.752,1.0,0.915,0.881,0.623,0.658,0.843,1.0,0.805,1.0,0.609,0.688,0.49,1.0,0.843,0.752,0.908,0.688,0.645,0.698,0.68,0.623,0.648,0.712,0.579,0.435,0.832,0.881,0.756,0.673,0.688,0.645,0.598…	-0.19	DCM vs. Control	A3SS
ENSG00000163482	STK36	chr2	+	218696526	218696601	218696589	218696601	218694524	218694635	7,18,22,6,13,19,11,19,16,9,20,11,22,5,10,29,15,7,18,17,11,10,5,11,15,13,17,10,29,18,9,17,12,8,17,11,18,22,18,18,25,16,21,5,17,9,12,7,18,8,11,15,6,30,10,19,16,17,8,13,12,26,17,9,26,23,16,15,23,15,6,8,32,10,4,17,8,17,18,6,7,16,10,15,16,15,20,7,21,16,33,24,11,8,15,25,8,19,25,21,11,18,25,7,22,13,10,7,11,8,35,7,9,20,9,26,17,20,19,22,16,20,11,10,20,0,14,15,15,15,13,19,6,15,27,24,10,6,12,29,18,19,17,20,…	2,3,7,6,0,0,0,5,2,2,2,2,2,4,2,4,2,2,0,3,3,3,1,4,4,8,4,2,6,2,5,1,5,6,5,4,2,6,2,0,3,9,7,2,2,2,1,3,3,0,3,0,3,3,0,6,0,3,4,0,3,5,2,3,0,11,3,1,6,1,0,0,4,2,2,0,2,4,2,0,10,5,2,1,3,2,9,0,5,7,4,1,0,4,2,4,3,2,5,2,2,0,7,4,2,5,2,2,1,1,5,4,1,2,0,12,2,6,3,4,3,3,1,5,2,1,5,3,1,2,5,2,3,0,6,4,4,2,2,7,3,1,6,2,2,5,0,8	9,24,5,12,15,18,3,23,6,11,11,21,11,0,19,11,6,15,16,16,21,1,0,9,24,14,15,10,17,13,7,13,18,15,6,16,17,4,11,7,8,4,9,11,7,1,16,16,7,13,11,13,15,12,19,16,12,29,10,11,10,15,26,5,20,11,8,15,10,28,24,4,16,11,20,7,11,19,20,17,27,6,13,15,1,4,9,3,8,13,14,8,3,18,12,13,16,8,10,11,23,12,5,5,28,15,0,21,15,11,8,10,13	1,4,3,1,2,4,0,9,2,2,11,4,2,6,6,5,2,1,4,1,5,1,5,3,4,8,1,6,3,1,2,6,5,2,0,2,4,1,3,2,2,2,5,3,7,3,13,3,0,12,6,4,8,8,12,7,3,8,7,4,8,6,3,3,2,2,5,0,3,1,3,6,8,7,7,3,3,3,2,7,10,4,6,1,1,1,4,3,2,1,7,3,1,7,1,3,10,1,0,3,11,6,3,2,6,5,2,4,5,1,1,2,4	162	99	2.45336e-07	7.97196e-06	0.681,0.786,0.658,0.379,1.0,1.0,1.0,0.699,0.83,0.733,0.859,0.771,0.871,0.433,0.753,0.816,0.821,0.681,1.0,0.776,0.691,0.671,0.753,0.627,0.696,0.498,0.722,0.753,0.747,0.846,0.524,0.912,0.595,0.449,0.675,0.627,0.846,0.691,0.846,1.0,0.836,0.521,0.647,0.604,0.839,0.733,0.88,0.588,0.786,1.0,0.691,1.0,0.55,0.859,1.0,0.659,1.0,0.776,0.55,1.0,0.71,0.761,0.839,0.647,1.0,0.561,0.765,0.902,0.701,0.902,1.0,1.…	0.846,0.786,0.505,0.88,0.821,0.733,1.0,0.61,0.647,0.771,0.379,0.762,0.771,0.0,0.659,0.573,0.647,0.902,0.71,0.907,0.72,0.379,0.0,0.647,0.786,0.517,0.902,0.505,0.776,0.888,0.681,0.57,0.688,0.821,1.0,0.83,0.722,0.71,0.691,0.681,0.71,0.55,0.524,0.691,0.379,0.169,0.429,0.765,1.0,0.398,0.528,0.665,0.534,0.478,0.492,0.583,0.71,0.689,0.466,0.627,0.433,0.604,0.841,0.505,0.859,0.771,0.494,1.0,0.671,0.945,0…	0.106	DCM vs. Control	A3SS
ENSG00000077782	FGFR1	chr8	-	38421796	38423175	38421796	38421941	38427920	38428093	3,33,30,13,14,18,25,21,18,16,20,11,20,16,28,19,14,4,19,19,29,23,7,14,22,29,18,15,43,27,10,27,9,16,15,21,18,18,22,16,22,23,30,16,9,22,19,31,15,22,19,24,36,26,36,15,16,23,21,22,34,35,30,16,21,21,42,14,17,20,10,12,40,18,18,22,22,23,19,23,15,27,13,14,24,37,10,7,14,19,30,14,9,13,19,37,26,36,18,16,22,17,18,9,16,23,18,11,13,6,14,20,26,15,24,23,21,30,18,26,24,38,13,14,21,12,19,20,17,12,14,20,20,23,24,34,…	0,0,2,2,0,1,0,6,0,1,3,0,1,13,0,2,0,0,2,0,0,4,0,1,3,1,1,0,0,0,4,1,0,3,0,1,1,3,1,1,0,1,2,1,1,1,0,0,0,1,2,0,0,0,1,0,2,0,1,2,3,0,0,5,0,1,1,0,1,4,1,3,0,0,8,1,1,6,2,0,0,1,1,1,0,0,0,1,1,0,0,1,0,0,3,1,0,2,2,0,0,1,1,1,1,2,2,2,1,0,3,0,2,0,1,3,3,1,0,1,2,2,1,2,2,2,0,1,0,0,2,1,3,0,1,1,1,0,1,0,0,0,1,0,0,0,0,4	6,19,23,12,4,19,17,17,14,7,12,11,15,6,26,13,9,4,9,22,14,5,3,23,8,10,10,17,19,13,13,14,10,15,7,5,12,1,13,5,12,4,20,1,5,4,10,5,5,7,1,11,11,3,10,8,9,19,11,5,6,15,4,1,10,27,9,5,12,17,17,4,2,11,9,9,7,13,11,12,25,3,19,22,12,4,8,3,6,11,8,3,1,12,23,18,10,8,10,10,20,10,5,5,40,14,8,11,8,5,12,6,21	0,0,3,0,1,3,1,6,5,7,5,2,1,2,1,1,0,3,5,0,4,3,6,1,2,0,1,1,2,1,0,0,0,2,1,0,0,0,12,1,9,0,1,1,0,1,1,4,5,2,2,0,0,0,2,2,1,4,0,7,12,1,0,7,2,3,7,0,6,0,5,2,0,4,0,4,5,1,1,3,4,0,3,8,0,0,1,6,0,0,0,1,0,0,2,2,0,1,1,0,1,1,1,2,1,1,0,3,0,2,1,4,0	198	99	0	0	1.0,1.0,0.882,0.765,1.0,0.9,1.0,0.636,1.0,0.889,0.769,1.0,0.909,0.381,1.0,0.826,1.0,1.0,0.826,1.0,1.0,0.742,1.0,0.875,0.786,0.935,0.9,1.0,1.0,1.0,0.556,0.931,1.0,0.727,1.0,0.913,0.9,0.75,0.917,0.889,1.0,0.92,0.882,0.889,0.818,0.917,1.0,1.0,1.0,0.917,0.826,1.0,1.0,1.0,0.947,1.0,0.8,1.0,0.913,0.846,0.85,1.0,1.0,0.615,1.0,0.913,0.955,1.0,0.895,0.714,0.833,0.667,1.0,1.0,0.529,0.917,0.917,0.657,0.826,…	1.0,1.0,0.793,1.0,0.667,0.76,0.895,0.586,0.583,0.333,0.545,0.733,0.882,0.6,0.929,0.867,1.0,0.4,0.474,1.0,0.636,0.455,0.2,0.92,0.667,1.0,0.833,0.895,0.826,0.867,1.0,1.0,1.0,0.789,0.778,1.0,1.0,1.0,0.351,0.714,0.4,1.0,0.909,0.333,1.0,0.667,0.833,0.385,0.333,0.636,0.2,1.0,1.0,1.0,0.714,0.667,0.818,0.704,1.0,0.263,0.2,0.882,1.0,0.067,0.714,0.818,0.391,1.0,0.5,1.0,0.63,0.5,1.0,0.579,1.0,0.529,0.412,0.…	0.143	DCM vs. Control	A3SS
ENSG00000162869	PPP1R21	chr2	+	48454555	48454741	48454594	48454741	48451007	48451076	13,4,6,6,10,10,8,3,6,7,5,8,6,7,3,7,3,0,8,7,8,6,0,8,8,3,12,7,16,1,1,7,0,2,4,18,6,8,8,4,5,6,5,7,5,0,4,7,2,2,0,3,12,14,4,0,8,2,10,2,7,8,4,12,3,5,1,12,8,2,1,5,11,2,4,8,5,8,0,8,5,8,3,3,3,8,8,0,4,7,5,9,9,5,3,7,8,3,11,4,3,1,3,3,7,6,3,3,5,2,13,2,10,1,7,13,3,12,11,6,3,6,2,12,0,9,7,6,6,12,5,4,3,5,9,1,3,2,4,2,9,4,3,9,5,6,7,3	38,44,48,20,37,46,49,41,25,27,63,28,32,47,39,50,18,26,72,41,59,48,21,45,28,47,29,52,48,46,26,37,11,45,47,56,35,51,61,27,28,31,50,45,27,7,26,38,39,45,51,40,51,42,49,50,51,65,49,46,54,45,37,39,37,49,47,52,32,30,43,45,53,41,41,40,40,46,35,35,38,49,42,39,46,31,31,21,52,31,32,46,38,35,37,45,36,53,50,34,41,41,56,29,64,48,29,29,36,22,30,27,64,29,36,43,45,54,36,47,40,62,48,29,45,36,52,32,48,46,48,41,25,4…	7,4,5,4,2,0,1,10,8,10,10,10,12,3,11,1,5,9,5,4,7,3,1,4,4,6,8,1,10,6,3,1,7,1,0,6,2,4,6,3,8,5,4,2,4,3,4,11,8,7,2,0,1,4,12,6,2,9,4,13,2,5,11,7,3,1,4,1,3,4,16,9,15,4,12,8,11,5,5,11,10,1,11,8,10,1,9,5,0,3,11,4,0,4,7,2,7,3,0,0,8,2,5,5,13,7,0,2,6,7,10,11,0	29,6,9,12,7,37,8,30,14,20,26,11,16,13,24,12,23,23,19,19,22,7,3,26,22,7,7,18,23,22,22,25,39,26,5,9,14,2,13,9,24,1,8,6,5,2,13,17,26,1,5,10,14,9,17,21,18,35,18,37,8,29,30,8,30,24,16,10,26,25,41,19,25,24,30,17,36,27,21,10,41,4,23,22,17,17,23,21,2,11,32,13,5,9,29,37,22,7,7,16,20,27,12,8,39,18,6,39,39,29,20,36,14	138	99	0	0	0.197,0.061,0.082,0.177,0.162,0.135,0.105,0.05,0.147,0.157,0.054,0.17,0.119,0.097,0.052,0.091,0.107,0.0,0.074,0.109,0.089,0.082,0.0,0.113,0.17,0.044,0.229,0.088,0.193,0.015,0.027,0.12,0.0,0.031,0.058,0.187,0.11,0.101,0.086,0.096,0.114,0.122,0.067,0.1,0.117,0.0,0.099,0.117,0.035,0.031,0.0,0.051,0.144,0.193,0.055,0.0,0.101,0.022,0.128,0.03,0.085,0.113,0.072,0.181,0.055,0.068,0.015,0.142,0.152,0.046…	0.148,0.324,0.285,0.193,0.17,0.0,0.082,0.193,0.291,0.264,0.216,0.395,0.35,0.142,0.247,0.056,0.135,0.219,0.159,0.131,0.186,0.235,0.193,0.099,0.115,0.381,0.451,0.038,0.238,0.164,0.089,0.028,0.114,0.027,0.0,0.324,0.093,0.589,0.249,0.193,0.193,0.782,0.264,0.193,0.365,0.518,0.181,0.317,0.181,0.834,0.223,0.0,0.049,0.242,0.336,0.17,0.074,0.156,0.138,0.201,0.152,0.11,0.208,0.386,0.067,0.029,0.152,0.067,0…	-0.102	DCM vs. Control	A3SS
ENSG00000137496	IL18BP	chr11	+	71999799	72000012	71999926	72000012	71998908	71999019	1,11,14,14,8,4,7,17,8,9,20,4,9,6,9,6,2,3,9,2,11,1,3,4,10,10,8,8,33,5,18,11,11,17,6,3,7,9,10,5,8,8,14,3,12,6,12,3,7,10,12,13,11,11,16,10,7,8,3,5,10,6,22,4,13,11,13,8,3,12,8,6,15,2,9,6,7,15,5,2,12,17,18,16,7,12,7,4,13,9,10,15,7,5,10,8,5,5,18,12,3,14,15,7,17,13,9,7,8,8,22,6,10,3,4,25,5,6,5,5,7,11,4,7,11,10,14,9,6,9,8,5,5,13,29,11,5,9,8,32,9,7,13,19,15,16,7,8	2,4,8,14,6,2,4,4,10,4,8,2,9,9,3,2,6,4,4,7,4,4,3,1,1,3,2,2,15,5,8,12,0,4,13,2,5,7,0,1,6,5,8,4,10,4,0,3,1,4,15,9,7,4,3,4,3,10,8,4,8,4,10,11,6,4,3,2,7,5,2,7,8,8,8,6,0,8,7,0,2,8,6,9,5,13,1,1,4,4,6,1,3,5,6,23,9,0,12,4,3,7,11,5,5,5,4,3,3,2,12,3,9,4,2,8,2,7,2,4,3,6,10,3,9,7,10,0,7,20,11,6,6,7,9,3,2,4,8,11,1,5,12,5,1,8,2,5	1,4,5,1,4,8,7,8,8,17,10,1,7,7,9,2,3,4,1,9,5,13,12,0,5,6,6,4,10,5,4,3,7,2,2,7,4,12,20,4,11,27,10,17,12,10,9,20,13,8,31,17,5,8,16,6,23,5,44,20,10,6,6,55,5,12,37,7,12,17,5,9,21,7,12,9,6,11,15,5,11,10,18,11,6,8,5,7,5,14,9,7,0,6,12,6,10,2,1,11,10,12,3,13,6,3,8,4,9,5,5,5,9	2,3,9,2,3,6,3,10,17,21,16,11,18,9,9,3,4,12,10,7,9,11,5,5,8,7,9,3,11,8,7,8,2,6,0,2,6,1,32,4,16,2,9,9,14,4,8,11,8,1,18,36,3,1,20,12,12,2,24,27,8,4,3,58,11,11,19,1,8,13,8,10,7,4,8,10,17,9,12,4,18,6,9,24,9,8,3,3,2,5,5,11,1,7,1,11,4,3,1,3,7,8,10,13,15,11,6,8,13,3,11,2,7	198	99	6.85803e-08	2.40524e-06	0.2,0.579,0.467,0.333,0.4,0.5,0.467,0.68,0.286,0.529,0.556,0.5,0.333,0.25,0.6,0.6,0.143,0.273,0.529,0.125,0.579,0.111,0.333,0.667,0.833,0.625,0.667,0.667,0.524,0.333,0.529,0.314,1.0,0.68,0.188,0.429,0.412,0.391,1.0,0.714,0.4,0.444,0.467,0.273,0.375,0.429,1.0,0.333,0.778,0.556,0.286,0.419,0.44,0.579,0.727,0.556,0.538,0.286,0.158,0.385,0.385,0.429,0.524,0.154,0.52,0.579,0.684,0.667,0.176,0.545,0.66…	0.2,0.4,0.217,0.2,0.4,0.4,0.538,0.286,0.19,0.288,0.238,0.043,0.163,0.28,0.333,0.25,0.273,0.143,0.048,0.391,0.217,0.371,0.545,0.0,0.238,0.3,0.25,0.4,0.312,0.238,0.222,0.158,0.636,0.143,1.0,0.636,0.25,0.857,0.238,0.333,0.256,0.871,0.357,0.486,0.3,0.556,0.36,0.476,0.448,0.8,0.463,0.191,0.455,0.8,0.286,0.2,0.489,0.556,0.478,0.27,0.385,0.429,0.5,0.322,0.185,0.353,0.493,0.778,0.429,0.395,0.238,0.31,0.6…	0.122	DCM vs. Control	A3SS
ENSG00000124523	SIRT5	chr6	+	13600647	13600949	13600833	13600949	13596962	13597016	10,28,14,15,14,21,7,14,14,23,10,9,13,7,6,14,15,8,9,7,17,16,6,6,7,14,22,12,30,12,5,16,26,5,2,15,17,21,11,14,14,12,14,11,16,16,11,18,8,14,6,11,10,12,7,15,11,14,13,4,20,14,12,21,15,9,19,16,7,4,9,17,6,13,18,9,11,4,7,5,13,12,16,22,13,14,5,8,13,17,18,18,8,16,12,8,5,17,10,12,12,16,9,10,9,14,6,6,13,4,7,12,19,14,23,3,13,18,18,15,12,17,9,9,20,2,7,14,11,11,12,15,18,16,6,7,9,13,16,16,19,16,14,11,4,23,11,19	3,2,12,24,7,2,3,6,10,7,3,2,12,2,7,10,13,7,4,6,10,17,2,2,14,3,4,12,4,4,7,2,3,16,1,4,14,4,2,2,3,7,4,17,5,2,5,15,2,3,7,4,2,12,4,7,15,5,2,16,1,2,3,7,3,5,3,8,3,4,14,4,1,2,6,2,1,7,9,3,7,7,17,3,9,7,4,4,11,9,3,6,0,7,1,6,7,1,20,3,19,6,5,1,2,2,4,1,1,0,2,9,9,25,12,6,3,3,1,1,14,22,18,2,2,1,3,7,4,2,2,4,2,17,4,3,10,5,2,2,3,4,2,2,9,10,4,25	5,13,9,11,6,15,4,13,8,7,2,7,9,5,13,7,11,6,7,17,10,6,5,12,14,10,9,12,13,7,13,14,14,17,8,9,22,10,6,16,1,6,11,8,4,5,9,7,20,3,5,7,12,11,9,8,15,12,17,4,5,16,13,13,11,18,5,8,12,18,6,10,16,22,18,3,3,16,16,11,19,5,4,0,7,7,6,4,2,12,3,11,3,5,7,11,5,10,5,21,11,12,8,17,18,19,11,14,8,4,3,9,3	3,2,3,9,5,15,20,9,3,22,5,3,15,17,1,15,19,4,8,5,4,5,2,4,15,2,3,17,20,4,2,18,45,2,21,16,4,1,4,4,1,3,11,10,4,3,5,24,9,2,7,5,4,3,33,5,15,4,9,28,9,27,3,9,20,26,29,12,6,24,0,5,7,6,29,5,6,9,5,13,17,1,6,5,17,5,7,8,0,4,3,3,1,0,2,5,3,14,4,16,7,3,25,15,5,10,4,29,6,3,14,3,17	198	99	2.61241e-11	1.30339e-09	0.625,0.875,0.368,0.238,0.5,0.84,0.538,0.538,0.412,0.622,0.625,0.692,0.351,0.636,0.3,0.412,0.366,0.364,0.529,0.368,0.459,0.32,0.6,0.6,0.2,0.7,0.733,0.333,0.789,0.6,0.263,0.8,0.812,0.135,0.5,0.652,0.378,0.724,0.733,0.778,0.7,0.462,0.636,0.244,0.615,0.8,0.524,0.375,0.667,0.7,0.3,0.579,0.714,0.333,0.467,0.517,0.268,0.583,0.765,0.111,0.909,0.778,0.667,0.6,0.714,0.474,0.76,0.5,0.538,0.333,0.243,0.68,0…	0.455,0.765,0.6,0.379,0.375,0.333,0.091,0.419,0.571,0.137,0.167,0.538,0.231,0.128,0.867,0.189,0.224,0.429,0.304,0.63,0.556,0.375,0.556,0.6,0.318,0.714,0.6,0.261,0.245,0.467,0.765,0.28,0.135,0.81,0.16,0.22,0.733,0.833,0.429,0.667,0.333,0.5,0.333,0.286,0.333,0.455,0.474,0.127,0.526,0.429,0.263,0.412,0.6,0.647,0.12,0.444,0.333,0.6,0.486,0.067,0.217,0.229,0.684,0.419,0.216,0.257,0.079,0.25,0.5,0.273,…	0.136	DCM vs. Control	A3SS
ENSG00000115524	SF3B1	chr2	-	197418895	197419640	197418895	197418951	197420427	197420542	24,101,17,70,26,69,81,50,36,65,85,47,53,73,54,93,43,10,89,94,87,77,21,81,53,139,66,68,125,67,61,63,61,39,73,60,35,57,32,64,111,80,81,77,83,74,53,39,63,38,62,57,107,20,75,52,35,68,76,69,83,115,59,102,51,48,82,66,23,40,68,77,63,25,106,103,53,71,48,56,38,89,55,69,34,50,69,36,78,130,97,65,86,44,75,26,45,78,60,67,66,59,71,60,66,68,63,52,31,44,72,80,71,52,59,38,93,66,84,60,56,64,41,19,50,38,73,61,72,66…	1,9,3,16,2,2,4,3,2,0,18,0,2,0,2,4,4,0,4,3,3,9,3,2,5,4,3,5,14,3,4,5,1,3,9,0,1,10,4,2,8,10,10,1,4,3,4,7,0,5,6,7,1,1,4,4,1,6,4,15,3,1,2,10,4,2,5,5,1,3,1,10,5,3,5,1,3,3,3,1,6,4,2,1,1,10,5,0,8,1,12,1,1,2,2,5,7,2,7,4,1,4,3,3,4,2,2,4,1,2,6,7,4,5,2,7,6,2,8,4,3,0,1,4,2,9,2,1,3,0,5,9,5,3,3,2,6,3,7,7,7,4,2,5,1,4,2,4	3,19,1,3,4,51,6,22,43,19,0,0,14,5,11,3,4,3,1,17,45,13,5,35,2,3,1,19,22,24,17,37,10,20,2,10,9,5,3,10,2,8,5,22,9,11,16,3,5,61,11,8,34,10,50,15,16,60,38,14,33,45,37,12,38,40,11,2,11,50,9,13,1,12,55,2,6,16,22,18,28,10,9,40,6,10,27,13,13,3,17,1,0,5,34,6,33,2,5,2,22,8,9,20,23,5,5,3,4,3,2,6,4	2,5,1,2,1,6,3,5,2,3,1,2,2,0,3,0,2,3,1,2,5,6,4,6,0,4,2,5,7,3,1,3,6,7,1,2,2,0,2,1,2,3,1,0,0,1,7,1,2,2,0,3,0,1,2,1,2,5,1,2,1,2,4,5,8,1,2,1,2,4,1,1,2,4,5,0,3,2,6,3,0,1,1,8,0,1,3,2,2,3,5,3,1,1,4,5,8,0,0,2,6,7,6,6,4,1,0,2,4,6,4,1,0	198	99	1.73195e-14	1.20596e-12	0.923,0.849,0.739,0.686,0.867,0.945,0.91,0.893,0.9,1.0,0.702,1.0,0.93,1.0,0.931,0.921,0.843,1.0,0.918,0.94,0.935,0.811,0.778,0.953,0.841,0.946,0.917,0.872,0.817,0.918,0.884,0.863,0.968,0.867,0.802,1.0,0.946,0.74,0.8,0.941,0.874,0.8,0.802,0.975,0.912,0.925,0.869,0.736,1.0,0.792,0.838,0.803,0.982,0.909,0.904,0.867,0.946,0.85,0.905,0.697,0.933,0.983,0.937,0.836,0.864,0.923,0.891,0.868,0.92,0.87,0.97…	0.429,0.655,0.333,0.429,0.667,0.81,0.5,0.688,0.915,0.76,0.0,0.0,0.778,1.0,0.647,1.0,0.5,0.333,0.333,0.81,0.818,0.52,0.385,0.745,1.0,0.273,0.2,0.655,0.611,0.8,0.895,0.86,0.455,0.588,0.5,0.714,0.692,1.0,0.429,0.833,0.333,0.571,0.714,1.0,1.0,0.846,0.533,0.6,0.556,0.938,1.0,0.571,1.0,0.833,0.926,0.882,0.8,0.857,0.95,0.778,0.943,0.918,0.822,0.545,0.704,0.952,0.733,0.5,0.733,0.862,0.818,0.867,0.2,0.6,0…	0.215	DCM vs. Control	A3SS
ENSG00000117640	MTFR1L	chr1	+	25823620	25823748	25823643	25823748	25823345	25823439	5,19,19,11,9,23,19,12,15,12,10,7,8,9,22,19,12,8,22,12,23,15,7,9,9,13,15,18,13,13,11,13,20,15,9,16,8,14,14,16,27,16,11,18,21,18,18,19,10,5,14,11,29,13,17,16,16,18,15,4,17,20,20,12,16,15,10,19,5,14,13,12,16,16,12,14,11,10,14,9,15,11,13,17,15,12,21,12,11,7,13,19,11,13,18,20,28,21,8,14,16,20,19,16,14,15,5,14,15,16,10,5,10,14,18,17,22,17,12,15,15,15,11,19,24,2,15,15,14,11,15,12,12,12,21,16,13,8,15,8,1…	1,3,7,3,1,16,9,3,6,2,2,7,2,6,4,5,4,4,6,5,6,5,3,3,4,1,10,7,6,4,2,5,3,2,2,3,1,5,12,7,6,11,3,6,3,8,3,8,1,9,7,6,9,5,2,6,10,5,4,1,2,4,9,4,4,2,6,2,1,10,5,2,6,2,3,3,7,12,6,6,8,6,8,5,3,9,3,1,7,2,5,8,8,7,1,6,8,16,7,10,4,4,8,0,5,8,4,2,4,2,1,4,10,0,4,7,9,6,12,8,6,5,3,6,6,6,1,3,4,5,8,5,2,6,7,16,5,3,3,2,1,7,6,3,6,3,3,4	11,9,4,9,6,17,2,5,8,7,7,5,14,2,22,12,11,13,3,14,15,3,2,10,22,7,10,13,7,9,4,8,10,25,1,2,13,9,5,9,2,17,14,19,14,7,12,9,13,8,6,6,15,16,17,14,12,14,7,8,8,11,9,10,15,20,11,7,6,20,14,25,19,31,21,8,4,15,9,10,20,9,19,6,19,12,5,9,10,15,12,8,1,11,8,7,6,17,8,2,5,18,5,12,16,14,4,14,9,4,8,4,6	1,6,10,7,7,10,1,5,2,4,5,3,9,2,7,11,10,8,1,23,3,3,4,6,17,4,6,15,4,7,2,6,9,8,2,1,5,3,3,5,5,2,17,7,4,2,11,5,11,11,4,2,9,14,5,3,12,7,10,3,3,3,5,3,8,8,5,5,0,3,8,13,16,6,19,4,1,8,7,10,11,3,2,4,5,4,8,0,3,7,2,2,1,1,14,4,5,5,6,7,4,3,3,5,4,3,1,5,4,6,3,6,5	122	99	8.03723e-08	2.79305e-06	0.802,0.837,0.688,0.748,0.88,0.538,0.631,0.764,0.67,0.83,0.802,0.448,0.764,0.549,0.817,0.755,0.709,0.619,0.748,0.661,0.757,0.709,0.654,0.709,0.646,0.913,0.549,0.676,0.637,0.725,0.817,0.678,0.844,0.859,0.785,0.812,0.867,0.694,0.486,0.65,0.785,0.541,0.748,0.709,0.85,0.646,0.83,0.658,0.89,0.311,0.619,0.598,0.723,0.678,0.873,0.684,0.565,0.745,0.753,0.764,0.873,0.802,0.643,0.709,0.764,0.859,0.575,0.88…	0.899,0.549,0.245,0.511,0.41,0.58,0.619,0.448,0.764,0.587,0.532,0.575,0.558,0.448,0.718,0.47,0.472,0.569,0.709,0.331,0.802,0.448,0.289,0.575,0.512,0.587,0.575,0.413,0.587,0.511,0.619,0.52,0.474,0.717,0.289,0.619,0.678,0.709,0.575,0.594,0.245,0.873,0.401,0.688,0.74,0.74,0.47,0.594,0.49,0.371,0.549,0.709,0.575,0.481,0.734,0.791,0.448,0.619,0.362,0.684,0.684,0.748,0.594,0.73,0.603,0.67,0.641,0.532,1…	0.107	DCM vs. Control	A3SS
ENSG00000112531	QKI	chr6	+	163564666	163570145	163565945	163570145	163563419	163563719	170,206,168,164,103,244,198,136,117,206,164,101,163,186,184,121,88,23,209,278,202,164,60,159,117,220,274,191,326,194,80,147,99,178,144,201,160,227,150,180,201,186,189,145,132,78,150,132,120,151,183,189,178,112,160,160,136,199,203,178,304,361,68,214,165,140,187,199,43,111,143,178,166,131,198,266,149,221,130,113,122,188,194,229,56,231,98,113,162,319,151,217,184,141,158,92,133,169,99,113,187,204,124…	224,244,114,162,106,256,200,163,125,193,156,134,121,175,200,143,96,43,190,267,241,172,71,174,157,174,271,241,386,225,95,136,35,202,153,210,194,174,156,197,134,178,149,199,126,26,199,113,141,108,149,167,221,106,187,174,108,213,214,144,305,381,133,249,171,206,210,175,45,113,257,153,154,111,181,245,171,180,142,152,142,205,198,183,96,205,107,89,144,200,149,238,164,164,166,52,194,207,157,121,264,228,1…	44,78,62,89,46,132,112,121,93,108,100,78,79,73,116,88,105,80,137,75,130,54,39,183,98,59,74,89,133,106,110,82,131,116,66,66,139,26,97,43,48,43,108,47,44,10,73,56,91,62,43,56,84,72,61,135,105,124,119,105,44,119,136,70,129,166,64,55,80,116,209,69,69,89,123,85,94,92,62,119,167,42,98,103,115,76,84,54,32,62,70,62,67,50,84,107,121,87,53,84,135,66,69,81,143,97,74,94,68,64,64,84,67	21,20,29,44,24,167,64,112,82,69,36,45,60,24,59,42,32,36,41,32,101,19,21,104,52,24,20,58,67,77,95,69,80,58,23,24,43,5,22,19,37,6,27,2,14,0,24,18,39,20,11,16,29,45,66,56,53,80,97,64,60,63,47,45,76,104,71,18,63,107,91,33,27,64,119,34,68,75,60,48,100,14,67,107,35,62,75,38,7,11,54,27,9,22,68,94,144,34,21,43,94,30,24,81,136,25,21,46,69,17,40,38,29	198	99	0	0	0.275,0.297,0.424,0.336,0.327,0.323,0.331,0.294,0.319,0.348,0.345,0.274,0.402,0.347,0.315,0.297,0.314,0.211,0.355,0.342,0.295,0.323,0.297,0.314,0.271,0.387,0.336,0.284,0.297,0.301,0.296,0.351,0.586,0.306,0.32,0.324,0.292,0.395,0.325,0.314,0.429,0.343,0.388,0.267,0.344,0.6,0.274,0.369,0.299,0.411,0.38,0.361,0.287,0.346,0.3,0.315,0.386,0.318,0.322,0.382,0.333,0.321,0.204,0.301,0.325,0.254,0.308,0.3…	0.512,0.661,0.517,0.503,0.489,0.283,0.467,0.351,0.362,0.439,0.581,0.464,0.397,0.603,0.496,0.512,0.621,0.526,0.626,0.54,0.392,0.587,0.481,0.468,0.485,0.551,0.649,0.434,0.498,0.408,0.367,0.373,0.45,0.5,0.589,0.579,0.618,0.722,0.688,0.531,0.393,0.782,0.667,0.922,0.611,1.0,0.603,0.609,0.538,0.608,0.662,0.636,0.592,0.444,0.316,0.547,0.498,0.437,0.38,0.451,0.268,0.486,0.591,0.438,0.459,0.444,0.311,0.60…	-0.179	DCM vs. Control	A3SS
ENSG00000103034	NDRG4	chr16	+	58499143	58501077	58500987	58501077	58494963	58495008	0,27,11,25,8,22,17,22,17,14,19,6,16,19,2,13,14,6,9,11,23,29,2,15,14,8,16,13,20,12,19,3,19,15,30,16,14,34,10,24,16,17,31,16,39,4,19,21,16,17,33,8,7,11,17,22,20,20,22,9,11,30,18,7,16,19,17,12,18,9,13,10,10,31,17,16,10,10,15,9,13,36,12,16,26,12,28,12,35,29,13,5,1,6,7,14,14,16,10,33,21,19,16,15,10,18,8,15,8,4,9,11,30,25,11,10,7,20,21,19,13,30,15,17,8,3,14,27,15,32,16,12,22,11,6,23,5,12,15,20,20,15,19…	10,44,39,35,28,40,39,52,32,48,26,36,23,32,20,33,21,13,37,30,50,44,11,28,35,32,32,33,56,42,16,39,16,48,43,40,51,62,33,35,40,20,16,31,43,22,40,21,39,29,47,34,44,38,38,49,69,45,44,29,53,64,36,31,44,60,59,39,31,31,29,11,23,36,23,33,50,41,31,27,25,31,33,37,51,42,36,31,50,40,34,58,27,30,31,23,20,49,35,43,37,75,46,24,27,37,26,22,32,14,9,42,39,39,32,27,35,44,34,44,62,46,29,37,30,38,33,30,34,29,32,37,48,5…	0,0,0,1,0,3,1,13,2,0,0,0,2,2,2,1,3,1,0,5,10,0,0,7,5,1,0,2,6,1,0,5,2,2,1,0,1,1,2,2,3,2,5,1,4,1,0,1,0,2,0,1,4,1,5,6,2,7,3,2,5,16,4,4,2,13,15,1,9,36,2,2,1,4,10,0,5,4,7,2,14,2,3,14,5,0,16,2,1,9,3,0,0,1,7,6,3,1,0,8,2,0,1,4,3,0,2,4,9,0,1,0,3	4,8,18,17,12,21,20,38,24,37,2,17,50,26,68,47,52,34,29,54,22,14,19,51,87,36,12,47,56,61,73,38,34,66,28,24,39,2,19,5,31,1,14,7,24,0,31,31,15,6,2,8,25,46,54,53,27,16,47,38,27,49,19,17,45,53,43,24,34,64,36,33,25,39,61,10,21,36,28,46,43,11,58,14,55,53,39,39,5,27,53,40,1,16,30,98,55,38,4,34,67,30,42,42,76,58,16,43,51,19,35,33,21	198	99	0	0	0.0,0.235,0.124,0.263,0.125,0.216,0.179,0.175,0.21,0.127,0.268,0.077,0.258,0.229,0.048,0.165,0.25,0.188,0.108,0.155,0.187,0.248,0.083,0.211,0.167,0.111,0.2,0.165,0.152,0.125,0.373,0.037,0.373,0.135,0.259,0.167,0.121,0.215,0.132,0.255,0.167,0.298,0.492,0.205,0.312,0.083,0.192,0.333,0.17,0.227,0.26,0.105,0.074,0.126,0.183,0.183,0.127,0.182,0.2,0.134,0.094,0.19,0.2,0.101,0.154,0.137,0.126,0.133,0.22…	0.0,0.0,0.0,0.029,0.0,0.067,0.024,0.146,0.04,0.0,0.0,0.0,0.02,0.037,0.014,0.011,0.028,0.014,0.0,0.044,0.185,0.0,0.0,0.064,0.028,0.014,0.0,0.021,0.051,0.008,0.0,0.062,0.029,0.015,0.018,0.0,0.013,0.2,0.05,0.167,0.046,0.5,0.152,0.067,0.077,1.0,0.0,0.016,0.0,0.143,0.0,0.059,0.074,0.011,0.044,0.054,0.036,0.179,0.031,0.026,0.085,0.14,0.095,0.105,0.022,0.109,0.149,0.02,0.117,0.22,0.027,0.029,0.02,0.049,…	0.117	DCM vs. Control	A3SS
ENSG00000140545	MFGE8	chr15	-	88909791	88910873	88909791	88909923	88912123	88912176	13,101,84,63,57,60,56,70,34,74,61,35,21,29,44,50,53,23,65,33,49,50,17,31,37,61,42,52,82,41,19,68,33,48,55,32,51,80,59,58,45,63,73,71,51,36,37,49,26,51,138,17,45,100,54,73,77,56,47,62,52,112,48,42,49,41,37,46,59,29,38,44,29,53,33,42,55,46,36,14,40,55,73,43,41,87,37,32,61,53,44,26,17,56,44,75,19,38,53,45,33,86,63,58,25,31,49,40,46,36,15,49,57,70,64,38,53,45,47,73,54,107,36,39,51,34,55,61,73,57,76,3…	2,3,8,3,3,7,4,9,3,4,5,2,0,5,1,3,3,0,11,4,5,1,1,4,5,11,4,7,8,7,1,6,3,8,4,2,5,11,1,3,2,5,4,8,6,2,0,1,1,5,22,5,5,9,11,1,4,1,11,5,3,10,5,1,2,4,2,2,10,7,6,3,1,3,2,4,9,5,1,3,6,3,7,5,1,3,0,2,6,2,3,3,0,9,0,6,1,7,0,6,6,4,8,5,8,3,2,4,7,3,7,9,5,5,4,7,3,2,6,9,3,5,7,8,3,6,5,2,14,4,7,2,1,5,6,6,3,3,6,7,11,2,10,3,7,1,2,6	28,31,21,14,15,19,21,31,23,2,13,20,26,27,22,8,16,16,20,22,14,31,36,15,33,26,9,11,25,13,16,11,18,18,4,18,20,2,7,7,27,13,12,12,10,6,16,13,15,12,10,12,28,9,16,13,49,26,15,6,5,17,11,10,25,40,27,9,14,42,35,26,9,13,38,15,26,7,16,20,35,2,20,24,19,18,97,12,8,12,66,9,4,16,45,34,35,14,6,26,17,22,21,17,19,24,9,25,20,9,15,19,36	3,11,2,0,4,7,2,7,2,1,2,5,7,2,2,2,0,3,4,3,1,4,5,3,10,1,3,2,7,3,0,1,3,5,1,0,5,0,4,0,11,1,0,7,3,2,2,7,3,3,5,2,6,1,4,2,2,10,2,4,2,2,2,10,4,1,10,3,4,3,3,4,4,3,18,5,3,3,1,5,3,0,6,2,4,3,3,3,2,0,10,3,0,2,9,9,5,0,1,4,5,4,5,1,1,4,1,4,7,3,3,3,9	198	99	5.89973e-13	3.47207e-11	0.765,0.944,0.84,0.913,0.905,0.811,0.875,0.795,0.85,0.902,0.859,0.897,1.0,0.744,0.957,0.893,0.898,1.0,0.747,0.805,0.831,0.962,0.895,0.795,0.787,0.735,0.84,0.788,0.837,0.745,0.905,0.85,0.846,0.75,0.873,0.889,0.836,0.784,0.967,0.906,0.918,0.863,0.901,0.816,0.81,0.9,1.0,0.961,0.929,0.836,0.758,0.63,0.818,0.847,0.711,0.973,0.906,0.966,0.681,0.861,0.897,0.848,0.828,0.955,0.925,0.837,0.902,0.92,0.747,0…	0.824,0.585,0.84,1.0,0.652,0.576,0.84,0.689,0.852,0.5,0.765,0.667,0.65,0.871,0.846,0.667,1.0,0.727,0.714,0.786,0.875,0.795,0.783,0.714,0.623,0.929,0.6,0.733,0.641,0.684,1.0,0.846,0.75,0.643,0.667,1.0,0.667,1.0,0.467,1.0,0.551,0.867,1.0,0.462,0.625,0.6,0.8,0.481,0.714,0.667,0.5,0.75,0.7,0.818,0.667,0.765,0.925,0.565,0.789,0.429,0.556,0.81,0.733,0.333,0.758,0.952,0.574,0.6,0.636,0.875,0.854,0.765,0…	0.112	DCM vs. Control	A3SS
ENSG00000134574	DDB2	chr11	+	47234756	47235412	47235269	47235412	47234572	47234672	20,25,42,21,9,16,21,32,20,18,42,13,11,26,17,22,12,4,38,18,33,28,3,26,20,41,19,28,25,35,20,14,14,14,35,48,26,37,32,19,33,37,25,28,30,22,18,31,15,9,31,20,14,45,16,23,40,12,30,32,32,24,23,20,35,33,9,26,25,22,18,19,39,26,17,30,21,45,21,6,13,29,18,28,23,15,34,24,17,32,39,25,22,9,45,43,9,28,55,16,10,23,34,17,34,34,28,16,23,13,29,17,22,22,13,54,21,28,17,26,32,25,15,46,31,7,21,22,33,21,21,19,26,40,33,40,…	1,3,7,0,4,8,8,6,5,6,5,3,5,6,3,4,2,1,5,5,6,4,0,2,5,2,6,1,16,11,6,5,4,0,6,6,6,11,9,4,3,5,3,3,7,6,7,5,7,2,13,4,3,4,2,6,6,7,4,7,4,1,7,2,0,6,9,3,1,4,3,2,5,3,2,2,2,4,7,3,2,4,7,2,2,4,5,6,1,3,2,6,0,3,7,9,5,17,1,8,1,3,2,5,2,7,10,5,3,1,4,3,3,2,2,12,3,8,2,5,0,0,2,2,6,4,4,4,10,0,12,1,6,8,10,10,3,1,4,9,2,1,2,6,2,11,5,4	19,17,10,21,28,33,10,37,19,28,30,28,18,9,28,24,10,23,18,20,26,11,12,16,43,40,25,17,31,25,36,22,24,29,17,17,20,9,26,29,18,20,30,45,29,22,42,58,43,27,36,32,25,34,44,31,37,39,26,26,36,41,40,32,46,26,60,20,43,31,28,40,30,34,31,31,32,45,34,23,33,19,22,12,29,15,27,20,14,33,37,12,14,18,20,32,19,36,15,25,35,40,31,23,13,28,46,31,43,12,12,41,29	1,2,1,1,1,9,2,1,0,0,10,1,1,0,5,3,1,1,5,7,4,2,1,5,3,2,1,3,0,1,0,2,2,3,2,3,4,0,0,6,0,0,0,1,0,1,2,1,2,3,1,1,0,4,3,2,1,1,3,1,0,4,3,0,3,4,1,3,6,3,5,2,5,1,0,2,8,2,2,3,7,1,0,0,0,1,1,2,5,0,3,3,0,3,4,7,1,3,2,2,5,2,0,1,6,2,6,3,0,4,2,0,1	198	99	0	0	0.909,0.806,0.75,1.0,0.529,0.5,0.568,0.727,0.667,0.6,0.808,0.684,0.524,0.684,0.739,0.733,0.75,0.667,0.792,0.643,0.733,0.778,1.0,0.867,0.667,0.911,0.613,0.933,0.439,0.614,0.625,0.583,0.636,1.0,0.745,0.8,0.684,0.627,0.64,0.704,0.846,0.787,0.806,0.824,0.682,0.647,0.563,0.756,0.517,0.692,0.544,0.714,0.7,0.849,0.8,0.657,0.769,0.462,0.789,0.696,0.8,0.923,0.622,0.833,1.0,0.733,0.333,0.812,0.926,0.733,0.…	0.905,0.81,0.833,0.913,0.933,0.647,0.714,0.949,1.0,1.0,0.6,0.933,0.9,1.0,0.737,0.8,0.833,0.92,0.643,0.588,0.765,0.733,0.857,0.615,0.878,0.909,0.926,0.739,1.0,0.926,1.0,0.846,0.857,0.829,0.81,0.739,0.714,1.0,1.0,0.707,1.0,1.0,1.0,0.957,1.0,0.917,0.913,0.967,0.915,0.818,0.947,0.941,1.0,0.81,0.88,0.886,0.949,0.951,0.812,0.929,1.0,0.837,0.87,1.0,0.885,0.765,0.968,0.769,0.782,0.838,0.737,0.909,0.75,0.…	-0.122	DCM vs. Control	A3SS
ENSG00000147454	SLC25A37	chr8	+	23568258	23568378	23568321	23568378	23566107	23566336	6,37,25,26,16,32,27,31,42,34,29,36,56,35,36,37,29,7,41,29,50,42,14,29,34,44,29,38,63,36,22,40,57,35,32,25,30,31,34,50,35,46,22,38,43,37,25,29,39,32,31,38,36,27,39,48,29,36,39,31,35,53,57,42,42,40,55,32,16,25,32,39,43,24,50,27,33,34,31,19,39,48,36,39,44,27,40,24,34,46,32,35,25,28,41,24,30,60,24,25,38,37,30,17,47,51,38,8,38,18,70,21,39,25,31,33,39,32,33,42,32,49,21,23,33,17,44,24,32,36,44,29,33,34,…	3,2,3,3,3,1,1,7,4,0,2,1,3,0,2,3,6,2,6,5,2,6,2,2,3,1,1,4,5,4,3,3,2,7,4,3,0,0,2,4,3,0,4,3,5,10,0,3,2,2,1,3,2,4,7,5,4,2,1,2,5,8,5,2,5,6,0,0,2,3,0,2,7,1,3,5,4,5,1,2,2,2,3,10,4,0,5,2,2,5,12,4,0,3,3,0,3,0,7,1,0,7,5,1,7,1,8,7,2,1,17,1,1,3,1,11,0,6,1,2,2,3,4,5,4,5,7,3,4,2,8,1,2,2,3,1,1,2,1,3,0,1,3,9,4,1,5,4	4,23,31,8,16,37,13,23,22,14,17,20,11,26,18,13,14,6,20,11,46,24,25,21,29,8,12,8,17,7,23,17,10,28,11,11,11,13,13,13,22,20,22,14,13,13,14,13,14,10,17,32,16,14,22,19,5,30,25,22,11,31,25,26,28,34,41,14,24,37,21,7,13,20,22,15,40,16,22,20,29,16,15,18,19,20,20,13,14,24,20,9,13,11,26,23,27,16,10,12,27,21,10,29,21,11,35,12,14,8,15,14,19	4,3,8,3,1,2,2,5,6,6,5,2,2,9,5,6,2,6,3,1,12,10,6,3,7,6,5,2,7,5,4,5,1,2,1,4,2,0,5,1,7,1,0,6,2,0,3,7,2,6,1,3,1,4,5,4,6,2,2,2,0,6,1,5,8,5,7,2,8,2,1,2,1,2,6,1,6,5,3,5,5,5,4,3,6,3,3,2,0,6,6,3,2,3,11,4,12,9,2,5,4,3,7,3,12,6,7,5,3,5,4,4,5	162	99	0	0	0.55,0.919,0.836,0.841,0.765,0.951,0.943,0.73,0.865,1.0,0.899,0.957,0.919,1.0,0.917,0.883,0.747,0.681,0.807,0.78,0.939,0.811,0.811,0.899,0.874,0.964,0.947,0.853,0.885,0.846,0.818,0.891,0.946,0.753,0.83,0.836,1.0,1.0,0.912,0.884,0.877,1.0,0.771,0.886,0.84,0.693,1.0,0.855,0.923,0.907,0.95,0.886,0.917,0.805,0.773,0.854,0.816,0.917,0.96,0.905,0.811,0.802,0.874,0.928,0.837,0.803,1.0,1.0,0.83,0.836,1.0…	0.379,0.824,0.703,0.62,0.907,0.919,0.799,0.738,0.691,0.588,0.675,0.859,0.771,0.638,0.688,0.57,0.811,0.379,0.803,0.871,0.701,0.595,0.718,0.811,0.717,0.449,0.595,0.71,0.597,0.461,0.778,0.675,0.859,0.895,0.871,0.627,0.771,1.0,0.614,0.888,0.658,0.924,1.0,0.588,0.799,1.0,0.74,0.532,0.811,0.505,0.912,0.867,0.907,0.681,0.729,0.744,0.337,0.902,0.884,0.871,1.0,0.759,0.939,0.761,0.681,0.806,0.782,0.811,0.6…	0.132	DCM vs. Control	A3SS
ENSG00000161265	U2AF1L4	chr19	-	35744322	35744738	35744322	35744421	35745124	35745187	6,28,60,29,28,37,37,53,18,32,25,22,32,23,25,41,29,14,29,25,49,39,7,11,48,72,41,78,31,18,38,68,58,27,54,32,35,67,56,31,55,28,50,26,39,45,27,39,11,16,36,29,34,59,31,34,34,51,36,30,25,27,14,29,31,41,18,26,68,39,16,18,25,33,29,14,22,31,19,20,34,31,34,55,16,47,70,37,42,45,33,37,21,34,34,59,23,24,28,24,39,53,66,21,36,11,23,15,28,18,50,34,30,62,35,66,34,30,42,41,29,50,22,47,36,19,44,49,32,45,24,37,22,32…	31,32,42,20,23,34,31,25,20,42,49,26,27,20,29,39,29,21,31,46,32,38,11,30,60,29,35,55,89,52,32,48,48,37,51,39,22,53,35,48,28,40,30,34,66,85,32,26,54,36,27,47,23,47,55,36,28,64,34,43,43,60,41,33,48,49,85,41,38,34,31,20,14,24,48,45,52,19,25,21,45,32,44,56,60,37,28,18,18,41,27,43,38,29,40,32,15,29,22,26,28,74,56,37,44,26,30,26,36,20,21,28,16,42,37,27,42,30,37,49,55,58,23,28,30,37,41,34,27,42,27,38,24,…	48,100,43,46,57,19,38,23,36,33,80,52,40,115,86,45,44,52,38,56,24,77,91,22,59,36,47,73,47,51,45,45,62,80,45,28,73,58,44,53,48,206,125,50,49,89,37,65,43,56,33,57,42,39,73,61,49,29,72,37,64,59,49,43,83,56,32,59,50,66,53,69,73,66,81,39,56,69,42,27,64,38,49,32,60,25,40,32,41,37,68,51,39,43,32,61,46,48,51,76,48,52,55,63,16,54,87,70,21,42,37,57,58	37,62,21,38,69,26,58,12,12,8,21,11,32,46,109,73,60,27,20,31,27,71,97,9,47,14,36,38,25,20,52,17,50,69,43,23,65,8,3,10,33,14,25,8,9,6,27,26,24,8,5,30,23,25,17,30,11,20,52,14,30,23,19,23,30,36,49,21,16,42,44,25,18,20,51,14,18,26,29,18,35,22,26,5,71,36,10,20,8,17,14,26,40,47,24,32,28,26,22,37,48,37,25,27,21,59,35,27,12,27,16,23,39	198	99	0	0	0.088,0.304,0.417,0.42,0.378,0.352,0.374,0.515,0.31,0.276,0.203,0.297,0.372,0.365,0.301,0.345,0.333,0.25,0.319,0.214,0.434,0.339,0.241,0.155,0.286,0.554,0.369,0.415,0.148,0.148,0.373,0.415,0.377,0.267,0.346,0.291,0.443,0.387,0.444,0.244,0.495,0.259,0.455,0.277,0.228,0.209,0.297,0.429,0.092,0.182,0.4,0.236,0.425,0.386,0.22,0.321,0.378,0.285,0.346,0.259,0.225,0.184,0.146,0.305,0.244,0.295,0.096,0.2…	0.393,0.446,0.506,0.377,0.292,0.268,0.247,0.489,0.6,0.673,0.656,0.703,0.385,0.556,0.283,0.236,0.268,0.491,0.487,0.475,0.308,0.352,0.319,0.55,0.386,0.563,0.395,0.49,0.485,0.56,0.302,0.57,0.383,0.367,0.344,0.378,0.36,0.784,0.88,0.726,0.421,0.88,0.714,0.758,0.731,0.881,0.407,0.556,0.473,0.778,0.767,0.487,0.477,0.438,0.682,0.504,0.69,0.42,0.409,0.569,0.516,0.562,0.563,0.483,0.58,0.438,0.246,0.584,0.6…	-0.171	DCM vs. Control	A3SS
ENSG00000161265	U2AF1L4	chr19	-	35744322	35744981	35744322	35744421	35745124	35745212	5,19,47,22,22,28,29,49,15,24,29,18,21,20,14,32,17,14,29,14,44,21,3,9,33,55,31,68,15,18,34,55,50,27,53,19,26,53,46,16,49,34,53,19,31,35,20,28,14,12,24,21,26,53,18,20,37,40,29,27,22,25,17,24,29,30,11,17,65,29,17,16,21,23,28,10,23,26,15,13,32,26,24,43,17,32,68,32,34,39,18,28,16,27,24,55,10,9,21,20,33,48,64,16,31,6,14,10,29,14,42,32,21,58,31,61,24,15,34,35,32,51,13,35,25,10,37,47,25,30,21,26,21,27,59…	31,32,42,20,23,34,31,25,20,42,49,26,27,20,29,39,29,21,31,46,32,38,11,30,60,29,35,55,89,52,32,48,48,37,51,39,22,53,35,48,28,40,30,34,66,85,32,26,54,36,27,47,23,47,55,36,28,64,34,43,43,60,41,33,48,49,85,41,38,34,31,20,14,24,48,45,52,19,25,21,45,32,44,56,60,37,28,18,18,41,27,43,38,29,40,32,15,29,22,26,28,74,56,37,44,26,30,26,36,20,21,28,16,42,37,27,42,30,37,49,55,58,23,28,30,37,41,34,27,42,27,38,24,…	42,89,28,33,50,18,31,21,30,30,65,48,31,101,88,35,21,36,32,23,27,86,97,16,52,41,43,60,41,42,42,38,50,81,29,23,56,52,46,44,34,208,122,43,48,79,30,61,36,54,29,49,44,28,52,58,36,24,45,31,58,46,44,38,65,45,24,37,48,62,40,72,56,57,84,37,47,69,33,26,45,39,42,31,66,30,31,28,35,34,63,40,16,41,25,51,41,40,45,77,34,37,42,42,10,46,77,66,21,26,41,43,63	37,62,21,38,69,26,58,12,12,8,21,11,32,46,109,73,60,27,20,31,27,71,97,9,47,14,36,38,25,20,52,17,50,69,43,23,65,8,3,10,33,14,25,8,9,6,27,26,24,8,5,30,23,25,17,30,11,20,52,14,30,23,19,23,30,36,49,21,16,42,44,25,18,20,51,14,18,26,29,18,35,22,26,5,71,36,10,20,8,17,14,26,40,47,24,32,28,26,22,37,48,37,25,27,21,59,35,27,12,27,16,23,39	198	99	0	0	0.075,0.229,0.359,0.355,0.324,0.292,0.319,0.495,0.273,0.222,0.228,0.257,0.28,0.333,0.194,0.291,0.227,0.25,0.319,0.132,0.407,0.216,0.12,0.13,0.216,0.487,0.307,0.382,0.078,0.148,0.347,0.364,0.342,0.267,0.342,0.196,0.371,0.333,0.397,0.143,0.467,0.298,0.469,0.218,0.19,0.171,0.238,0.35,0.115,0.143,0.308,0.183,0.361,0.361,0.141,0.217,0.398,0.238,0.299,0.239,0.204,0.172,0.172,0.267,0.232,0.234,0.061,0.1…	0.362,0.418,0.4,0.303,0.266,0.257,0.211,0.467,0.556,0.652,0.607,0.686,0.326,0.523,0.288,0.193,0.149,0.4,0.444,0.271,0.333,0.377,0.333,0.471,0.356,0.594,0.374,0.441,0.451,0.512,0.288,0.528,0.333,0.37,0.252,0.333,0.301,0.765,0.885,0.688,0.34,0.881,0.709,0.729,0.727,0.868,0.357,0.54,0.429,0.771,0.744,0.45,0.489,0.359,0.605,0.492,0.621,0.375,0.302,0.525,0.492,0.5,0.537,0.452,0.52,0.385,0.197,0.468,0.…	-0.178	DCM vs. Control	A3SS
ENSG00000161265	U2AF1L4	chr19	-	35745124	35745212	35745124	35745187	35745347	35745418	39,42,36,28,16,42,39,24,22,40,49,12,31,18,26,39,34,16,34,44,33,36,15,34,48,29,37,58,92,52,26,62,49,28,45,49,33,61,42,59,34,45,38,32,68,73,30,31,39,29,29,51,42,59,41,45,44,64,35,33,29,96,49,37,42,37,67,36,54,55,25,19,20,31,41,47,36,16,25,23,56,40,43,58,53,45,43,20,17,46,43,32,26,44,31,43,17,34,25,30,38,66,48,41,38,24,48,23,42,29,32,32,24,53,43,50,47,31,41,40,59,51,22,42,34,36,33,45,37,47,40,54,25,…	3,2,22,14,10,5,8,21,3,6,10,7,2,6,2,11,10,2,7,4,9,3,0,6,5,17,3,16,11,5,15,21,5,9,11,8,10,16,17,13,14,5,13,10,1,5,3,8,3,12,13,6,5,28,14,6,12,13,9,17,9,0,3,8,7,11,4,11,26,4,10,4,4,10,8,8,8,5,13,2,14,7,8,15,3,11,17,6,18,13,8,13,5,2,17,13,3,6,11,12,16,14,23,4,9,2,4,2,10,5,17,11,9,7,11,30,15,4,13,9,12,7,2,16,9,4,11,18,14,13,6,8,8,12,32,6,5,17,4,2,18,6,4,11,15,7,9,10	45,61,21,49,68,26,43,18,4,10,38,12,17,62,107,96,59,22,10,42,16,48,69,8,44,9,32,36,19,12,29,8,42,85,45,18,59,9,6,22,31,25,45,6,14,4,27,18,9,7,3,32,15,28,31,37,14,27,58,5,12,18,24,10,42,33,22,22,6,40,32,30,30,13,61,21,16,27,39,18,53,13,15,7,58,30,18,8,6,17,13,17,41,43,17,31,24,29,11,70,43,43,40,40,36,57,49,40,19,14,34,23,27	16,33,7,10,16,2,6,9,2,3,11,7,9,34,31,10,10,20,5,9,3,32,44,4,22,16,28,13,8,12,7,5,14,18,19,8,32,5,22,8,25,68,22,22,16,23,10,22,16,6,7,15,14,6,21,15,14,11,15,13,18,6,7,16,30,22,30,11,14,21,12,23,18,10,22,14,21,9,11,14,16,3,8,6,17,12,10,12,2,16,24,8,6,9,5,19,23,31,7,21,8,11,23,12,10,15,16,15,13,7,8,33,23	124	99	0	0	0.912,0.944,0.566,0.615,0.561,0.87,0.796,0.477,0.854,0.842,0.796,0.578,0.925,0.705,0.912,0.739,0.731,0.865,0.795,0.898,0.745,0.905,1.0,0.819,0.885,0.577,0.908,0.743,0.87,0.893,0.581,0.702,0.887,0.713,0.766,0.83,0.725,0.753,0.664,0.784,0.66,0.878,0.7,0.719,0.982,0.921,0.889,0.756,0.912,0.659,0.64,0.872,0.87,0.627,0.7,0.857,0.745,0.797,0.756,0.608,0.72,1.0,0.929,0.787,0.827,0.729,0.93,0.723,0.624,0…	0.692,0.596,0.705,0.796,0.772,0.912,0.851,0.615,0.615,0.727,0.734,0.578,0.601,0.593,0.734,0.885,0.825,0.468,0.615,0.788,0.81,0.545,0.556,0.615,0.615,0.31,0.477,0.689,0.655,0.444,0.768,0.561,0.705,0.79,0.654,0.642,0.595,0.59,0.179,0.687,0.497,0.227,0.62,0.179,0.411,0.122,0.683,0.395,0.31,0.482,0.255,0.63,0.461,0.788,0.541,0.663,0.444,0.662,0.755,0.235,0.347,0.705,0.732,0.333,0.528,0.545,0.369,0.61…	0.178	DCM vs. Control	A3SS
ENSG00000114923	SLC4A3	chr2	+	219630071	219630352	219630152	219630352	219629143	219629421	12,29,41,31,25,26,39,33,31,31,22,15,37,35,47,34,28,15,40,18,29,49,19,19,44,30,47,34,71,27,16,58,30,36,32,47,41,51,25,27,32,33,40,25,26,21,20,35,40,31,46,41,35,31,21,45,30,48,32,50,50,32,35,39,37,45,34,24,19,19,27,26,42,21,25,38,38,37,34,20,44,41,33,33,40,50,24,28,27,23,36,18,20,40,25,16,23,46,48,27,23,43,27,25,26,24,27,23,19,27,23,28,50,24,28,25,36,45,28,27,38,39,46,17,26,14,30,26,38,27,33,46,29,…	0,4,2,8,1,1,1,2,2,6,3,2,7,5,1,5,0,0,8,2,9,2,2,3,9,6,6,3,8,3,8,3,5,7,5,2,7,11,3,2,1,3,3,2,4,5,1,16,2,3,4,4,5,3,3,9,1,3,5,5,4,4,6,2,1,2,6,6,7,8,3,1,10,6,4,5,3,9,1,3,1,4,3,3,3,2,15,0,6,1,5,4,3,8,2,1,3,9,9,2,2,6,3,1,3,2,0,3,1,1,8,4,3,3,4,4,5,8,2,5,1,4,6,2,4,3,4,6,4,2,2,0,6,3,1,0,4,4,1,4,1,1,1,3,1,5,8,2	17,6,14,25,23,41,11,67,14,14,15,9,40,11,55,24,23,43,14,55,22,8,13,39,37,44,15,19,26,20,27,16,23,37,9,14,23,0,24,14,23,10,32,13,19,4,39,37,15,13,12,15,19,46,35,49,46,26,58,40,17,29,25,49,77,46,30,18,26,36,73,30,59,33,74,12,25,38,22,67,70,8,42,17,38,28,32,13,10,10,44,14,5,13,58,30,42,31,1,19,57,17,34,41,58,39,28,45,60,12,28,39,28	6,1,5,6,5,7,2,26,5,4,4,3,13,2,4,10,8,9,0,10,1,3,2,0,21,6,3,11,14,5,5,8,2,9,3,2,9,2,9,2,8,1,18,5,5,1,13,11,14,7,1,1,1,15,2,26,12,6,10,11,3,3,8,20,38,15,9,7,5,6,15,9,9,11,27,6,7,1,5,57,22,4,8,5,18,5,10,6,0,4,7,3,0,0,13,4,14,17,0,6,5,3,20,3,6,11,8,20,20,6,6,28,14	180	99	0	0	1.0,0.799,0.919,0.681,0.932,0.935,0.955,0.901,0.895,0.74,0.801,0.805,0.744,0.794,0.963,0.789,1.0,1.0,0.733,0.832,0.639,0.931,0.839,0.777,0.729,0.733,0.812,0.862,0.83,0.832,0.524,0.914,0.767,0.739,0.779,0.928,0.763,0.718,0.821,0.881,0.946,0.858,0.88,0.873,0.781,0.698,0.917,0.546,0.917,0.85,0.863,0.849,0.794,0.85,0.794,0.733,0.943,0.898,0.779,0.846,0.873,0.815,0.762,0.915,0.953,0.925,0.757,0.688,0.…	0.609,0.767,0.606,0.696,0.717,0.763,0.752,0.586,0.606,0.658,0.673,0.623,0.629,0.752,0.883,0.569,0.613,0.724,1.0,0.752,0.924,0.595,0.781,1.0,0.492,0.801,0.733,0.487,0.505,0.688,0.748,0.524,0.863,0.693,0.623,0.794,0.584,0.0,0.595,0.794,0.613,0.846,0.494,0.588,0.676,0.688,0.623,0.649,0.371,0.505,0.868,0.892,0.913,0.628,0.906,0.509,0.678,0.704,0.761,0.667,0.757,0.842,0.632,0.574,0.527,0.628,0.647,0.5…	0.147	DCM vs. Control	A3SS
ENSG00000061676	NCKAP1	chr2	-	183003232	183003325	183003232	183003319	183023805	183023916	111,55,58,80,56,106,131,241,78,82,143,43,87,109,73,114,105,32,137,61,104,107,39,92,121,163,85,135,96,96,52,82,11,105,128,116,102,104,86,120,87,85,117,90,99,21,74,73,104,88,88,102,116,108,95,103,82,123,99,114,96,109,114,118,91,100,87,117,64,70,94,86,229,78,107,120,110,156,87,74,96,84,104,86,94,142,59,58,56,111,111,133,79,65,124,54,98,89,163,115,114,99,90,82,141,132,131,69,85,64,290,72,116,79,91,87…	303,190,79,170,121,314,200,151,247,189,198,110,251,284,248,206,143,76,222,311,187,240,96,152,209,199,245,216,365,231,131,152,19,216,212,243,218,243,136,238,163,196,189,210,168,30,160,61,157,161,177,267,226,119,186,249,165,319,226,191,283,287,206,232,171,240,291,243,49,147,251,167,205,113,206,263,259,184,154,170,197,200,203,158,179,217,185,87,158,196,252,211,201,224,170,45,220,278,207,159,210,239,…	24,5,19,21,4,109,3,179,152,91,61,111,64,16,28,23,7,66,24,46,63,24,21,78,31,48,9,43,111,76,50,69,36,36,5,27,8,1,57,9,118,2,5,5,19,4,28,23,61,12,7,5,61,48,141,24,42,66,40,95,69,42,60,72,84,42,255,3,141,115,113,35,30,87,84,76,135,55,53,134,104,8,67,206,13,110,128,83,2,28,131,16,5,15,72,78,244,28,6,30,66,29,36,116,101,15,9,47,70,29,39,33,24	20,5,17,21,2,241,24,170,108,156,28,84,107,7,40,34,28,41,24,91,134,16,0,119,61,28,11,67,101,145,126,128,95,55,12,11,10,3,52,19,77,3,3,4,7,0,42,17,94,14,5,10,42,91,60,119,71,150,126,91,80,63,177,55,145,64,132,18,105,231,141,39,44,68,154,39,72,98,96,157,189,14,68,93,66,165,151,67,8,4,144,33,5,8,111,84,248,43,6,23,90,22,47,121,202,15,7,65,108,42,38,70,13	105	99	2.22045e-16	1.7961e-14	0.257,0.214,0.409,0.307,0.304,0.241,0.382,0.601,0.229,0.29,0.405,0.269,0.246,0.266,0.217,0.343,0.409,0.284,0.368,0.156,0.344,0.296,0.277,0.363,0.353,0.436,0.246,0.371,0.199,0.282,0.272,0.337,0.353,0.314,0.363,0.31,0.306,0.288,0.374,0.322,0.335,0.29,0.369,0.288,0.357,0.398,0.304,0.53,0.384,0.34,0.319,0.265,0.326,0.461,0.325,0.281,0.319,0.267,0.292,0.36,0.242,0.264,0.343,0.324,0.334,0.282,0.22,0.31…	0.531,0.485,0.513,0.485,0.653,0.299,0.105,0.498,0.57,0.355,0.673,0.555,0.361,0.683,0.398,0.389,0.191,0.603,0.485,0.323,0.307,0.586,1.0,0.382,0.324,0.618,0.435,0.377,0.509,0.331,0.272,0.337,0.263,0.382,0.282,0.698,0.43,0.239,0.508,0.309,0.591,0.386,0.611,0.541,0.719,1.0,0.386,0.561,0.38,0.447,0.569,0.32,0.578,0.332,0.689,0.16,0.358,0.293,0.23,0.496,0.448,0.386,0.242,0.552,0.353,0.382,0.646,0.136,0…	-0.12	DCM vs. Control	A3SS
ENSG00000237298	TTN-AS1	chr2	+	178537360	178537691	178537603	178537691	178535731	178535828	459,736,9,268,68,375,793,748,28,282,159,193,229,428,31,420,299,52,405,1048,189,588,256,250,40,109,576,290,795,420,47,67,25,81,273,63,13,653,18,386,470,38,41,426,115,134,91,54,542,164,29,247,915,19,259,301,33,637,379,48,701,833,23,943,280,316,615,747,18,206,353,165,229,28,556,143,109,828,44,530,18,124,463,457,17,100,365,73,107,469,421,919,487,524,89,9,189,284,429,234,200,154,99,400,145,478,176,314…	3,1,3,0,0,2,9,3,2,3,5,1,4,3,2,6,4,1,0,4,4,6,3,2,1,1,5,2,4,0,2,1,0,1,2,2,0,1,2,1,1,1,0,2,3,0,0,3,5,2,2,2,3,1,1,2,1,1,2,2,4,3,3,2,1,7,1,2,4,0,0,1,4,4,4,1,2,5,1,1,1,1,0,3,3,1,3,0,1,3,3,2,1,2,3,7,4,1,1,1,1,1,3,1,6,7,1,1,5,2,7,1,0,2,1,1,3,2,3,4,0,2,2,1,0,2,1,4,3,1,0,0,2,2,2,2,1,3,4,1,2,2,0,4,2,3,3,4	203,34,4,13,3,26,3,21,25,13,7,10,1,9,5,9,16,3,11,18,36,13,15,16,2,17,10,9,5,12,5,83,3,8,8,16,23,0,18,3,9,7,13,7,7,15,26,4,18,9,37,16,19,8,11,10,18,66,24,8,14,21,19,21,28,28,12,3,20,65,22,4,26,13,16,12,17,2,17,12,26,8,5,51,5,10,22,5,11,2,16,6,27,6,13,2,18,9,8,10,11,9,6,19,8,7,6,11,12,6,4,23,4	0,5,4,2,3,2,1,5,5,0,2,3,2,1,4,2,1,5,2,1,4,0,1,1,1,5,1,0,2,3,0,1,1,1,3,6,1,1,0,0,1,0,0,0,0,0,2,0,4,2,1,0,1,0,0,0,0,6,0,1,2,2,2,2,3,2,1,0,3,2,2,0,3,1,7,2,0,0,0,1,1,0,0,4,1,1,5,0,0,2,2,1,1,1,0,3,2,1,0,4,1,0,1,3,5,1,10,1,0,5,3,0,1	198	99	0	0	0.987,0.997,0.6,1.0,1.0,0.989,0.978,0.992,0.875,0.979,0.941,0.99,0.966,0.986,0.886,0.972,0.974,0.963,1.0,0.992,0.959,0.98,0.977,0.984,0.952,0.982,0.983,0.986,0.99,1.0,0.922,0.971,1.0,0.976,0.986,0.94,1.0,0.997,0.818,0.995,0.996,0.95,1.0,0.991,0.95,1.0,1.0,0.9,0.982,0.976,0.879,0.984,0.993,0.905,0.992,0.987,0.943,0.997,0.99,0.923,0.989,0.993,0.793,0.996,0.993,0.958,0.997,0.995,0.692,1.0,1.0,0.988,…	1.0,0.773,0.333,0.765,0.333,0.867,0.6,0.677,0.714,1.0,0.636,0.625,0.2,0.818,0.385,0.692,0.889,0.231,0.733,0.9,0.818,1.0,0.882,0.889,0.5,0.63,0.833,1.0,0.556,0.667,1.0,0.976,0.6,0.8,0.571,0.571,0.92,0.0,1.0,1.0,0.818,1.0,1.0,1.0,1.0,1.0,0.867,1.0,0.692,0.692,0.949,1.0,0.905,1.0,1.0,1.0,1.0,0.846,1.0,0.8,0.778,0.84,0.826,0.84,0.824,0.875,0.857,1.0,0.769,0.942,0.846,1.0,0.812,0.867,0.533,0.75,1.0,1.…	0.167	DCM vs. Control	A3SS
ENSG00000110066	KMT5B	chr11	-	68179469	68179830	68179469	68179616	68180131	68180200	4,14,10,22,11,10,17,7,17,20,11,12,13,17,5,13,9,0,13,19,15,13,3,11,13,11,5,7,27,19,15,8,12,15,13,10,11,17,12,11,17,21,7,8,14,13,11,11,16,10,9,15,18,8,8,19,5,25,16,9,21,20,16,16,17,22,14,15,1,4,12,12,8,8,22,28,19,19,13,13,15,13,13,17,7,8,11,6,17,22,12,13,17,11,11,5,12,24,13,13,18,16,18,8,19,3,20,9,11,4,22,14,12,7,17,4,18,21,13,24,15,9,9,6,8,2,17,12,10,12,10,8,14,9,6,11,13,6,9,17,19,9,7,13,4,15,20,14	3,7,3,2,1,6,6,1,3,5,2,1,1,0,4,3,1,1,2,7,2,4,3,3,2,2,2,2,6,4,2,3,0,2,0,1,6,2,4,5,0,6,0,3,4,2,1,1,2,1,1,1,4,3,6,1,3,6,3,5,4,7,3,5,4,7,4,2,2,3,3,3,1,2,1,3,5,1,0,2,4,2,3,3,0,4,2,1,0,1,5,6,4,3,4,2,2,0,3,3,0,2,1,0,3,2,6,2,0,1,1,4,6,2,3,4,4,5,1,4,5,3,2,1,2,1,2,0,2,2,4,2,2,4,2,1,2,1,2,1,4,0,0,9,1,7,0,6	5,5,3,3,8,10,1,14,5,11,6,9,5,3,2,2,2,4,3,4,5,5,7,5,8,4,6,1,5,9,3,8,2,8,1,8,5,2,6,4,16,9,1,9,3,5,5,6,2,3,5,5,17,6,12,4,9,17,12,5,12,7,9,15,13,8,13,2,3,11,5,9,10,3,15,10,6,10,8,2,11,3,6,3,4,6,3,3,9,7,4,6,3,2,10,2,15,3,4,11,8,6,5,5,12,2,4,5,6,4,0,4,3	0,0,0,0,0,3,0,3,2,3,3,1,2,0,5,0,1,0,0,0,2,0,1,0,0,0,0,1,2,3,0,1,1,1,0,0,0,0,0,1,0,1,0,0,1,0,2,0,0,0,1,0,0,2,4,0,0,4,3,0,0,0,2,1,0,1,2,1,0,1,1,0,2,1,0,5,0,1,2,1,1,0,0,4,0,2,2,1,0,0,2,0,0,0,0,2,1,1,0,0,5,1,2,2,1,0,1,0,1,0,1,0,0	198	99	0	0	0.4,0.5,0.625,0.846,0.846,0.455,0.586,0.778,0.739,0.667,0.733,0.857,0.867,1.0,0.385,0.684,0.818,0.0,0.765,0.576,0.789,0.619,0.333,0.647,0.765,0.733,0.556,0.636,0.692,0.704,0.789,0.571,1.0,0.789,1.0,0.833,0.478,0.81,0.6,0.524,1.0,0.636,1.0,0.571,0.636,0.765,0.846,0.846,0.8,0.833,0.818,0.882,0.692,0.571,0.4,0.905,0.455,0.676,0.727,0.474,0.724,0.588,0.727,0.615,0.68,0.611,0.636,0.789,0.2,0.4,0.667,0…	1.0,1.0,1.0,1.0,1.0,0.625,1.0,0.7,0.556,0.647,0.5,0.818,0.556,1.0,0.167,1.0,0.5,1.0,1.0,1.0,0.556,1.0,0.778,1.0,1.0,1.0,1.0,0.333,0.556,0.6,1.0,0.8,0.5,0.8,1.0,1.0,1.0,1.0,1.0,0.667,1.0,0.818,1.0,1.0,0.6,1.0,0.556,1.0,1.0,1.0,0.714,1.0,1.0,0.6,0.6,1.0,1.0,0.68,0.667,1.0,1.0,1.0,0.692,0.882,1.0,0.8,0.765,0.5,1.0,0.846,0.714,1.0,0.714,0.6,1.0,0.5,1.0,0.833,0.667,0.5,0.846,1.0,1.0,0.273,1.0,0.6,0.42…	-0.105	DCM vs. Control	A3SS
ENSG00000139436	GIT2	chr12	-	109947255	109948846	109947255	109947504	109951166	109951316	5,6,8,7,9,0,4,11,9,5,10,2,4,6,8,10,5,5,7,8,6,4,3,4,11,10,12,6,10,4,1,3,4,7,12,7,2,7,10,7,16,13,13,8,13,4,6,8,8,6,9,5,7,7,9,12,6,12,4,5,10,7,10,6,2,4,3,11,7,4,2,10,11,6,5,3,6,9,8,8,7,4,1,8,6,9,4,3,7,7,9,6,6,4,8,19,5,6,8,6,6,3,8,5,13,10,7,1,4,2,11,3,4,5,7,6,8,3,2,4,13,9,2,11,5,8,6,11,6,7,5,2,3,9,7,5,2,0,15,16,4,7,5,10,8,7,4,8	16,37,18,34,24,43,61,38,44,31,40,29,40,36,46,39,21,10,59,32,55,32,16,30,47,33,61,54,95,54,16,27,9,33,52,53,46,46,41,44,32,43,52,47,38,20,35,10,49,40,33,26,53,42,41,49,26,35,37,27,60,62,33,35,46,64,56,53,24,35,30,52,43,26,33,42,47,40,29,19,38,39,38,28,29,42,16,14,46,48,45,45,36,24,50,19,37,40,37,39,36,58,29,29,60,48,37,24,27,25,42,28,47,34,32,23,38,29,44,54,35,41,28,23,42,44,55,40,35,43,40,36,38,4…	10,4,12,10,3,10,12,12,6,5,15,15,5,4,5,5,9,3,11,2,3,6,13,2,9,5,3,8,8,3,7,10,6,5,4,12,11,1,5,1,7,6,11,9,5,2,3,11,4,1,7,9,4,3,7,10,2,3,11,6,4,1,5,10,4,2,2,1,4,5,3,4,4,4,6,5,9,7,3,7,7,5,10,4,6,4,2,4,5,4,9,7,6,13,11,6,5,5,8,13,12,10,8,5,4,11,6,10,8,11,5,11,11	2,0,11,6,2,28,9,47,21,23,20,16,25,16,7,16,11,19,11,7,10,14,15,18,12,3,3,15,14,16,14,22,11,29,2,8,15,1,16,6,19,4,8,4,3,0,13,8,8,4,1,5,11,7,24,9,5,36,20,18,6,9,25,23,24,12,12,8,15,22,27,12,12,18,12,22,37,12,14,15,35,2,31,23,8,11,21,6,0,8,21,10,1,11,33,14,32,5,4,11,33,13,9,31,24,8,5,13,26,9,11,9,12	198	99	0	0	0.135,0.075,0.182,0.093,0.158,0.0,0.032,0.126,0.093,0.075,0.111,0.033,0.048,0.077,0.08,0.114,0.106,0.2,0.056,0.111,0.052,0.059,0.086,0.062,0.105,0.132,0.09,0.053,0.05,0.036,0.03,0.053,0.182,0.096,0.103,0.062,0.021,0.071,0.109,0.074,0.2,0.131,0.111,0.078,0.146,0.091,0.079,0.286,0.075,0.07,0.12,0.088,0.062,0.077,0.099,0.109,0.103,0.146,0.051,0.085,0.077,0.053,0.132,0.079,0.021,0.03,0.026,0.094,0.12…	0.714,1.0,0.353,0.455,0.429,0.152,0.4,0.113,0.125,0.098,0.273,0.319,0.091,0.111,0.263,0.135,0.29,0.073,0.333,0.125,0.13,0.176,0.302,0.053,0.273,0.455,0.333,0.211,0.222,0.086,0.2,0.185,0.214,0.079,0.5,0.429,0.268,0.333,0.135,0.077,0.156,0.429,0.407,0.529,0.455,1.0,0.103,0.407,0.2,0.111,0.778,0.474,0.154,0.176,0.127,0.357,0.167,0.04,0.216,0.143,0.25,0.053,0.091,0.179,0.077,0.077,0.077,0.059,0.118,0…	-0.168	DCM vs. Control	A3SS
ENSG00000124570	SERPINB6	chr6	-	2968778	2969102	2968778	2968913	2971532	2972165	4,15,4,9,5,10,14,34,3,10,5,6,7,8,3,11,7,3,15,12,11,15,12,12,7,11,11,13,14,23,10,5,7,8,17,8,24,10,7,30,20,9,3,7,2,8,8,9,10,5,10,5,5,5,12,6,5,6,22,8,11,7,14,15,10,15,7,11,7,7,8,12,11,5,9,14,3,8,2,7,1,18,17,7,2,4,9,6,9,5,10,25,6,5,7,13,6,11,21,12,16,8,27,13,15,18,7,5,4,7,12,12,6,5,17,7,7,9,17,5,7,13,6,7,5,3,12,9,10,8,9,12,9,11,12,15,9,6,20,14,13,6,8,12,11,22,4,19	1,4,2,0,0,3,2,7,3,2,1,0,6,0,1,7,2,0,1,0,4,0,0,0,3,2,2,10,4,1,1,0,0,2,4,3,2,2,1,13,8,2,4,1,1,2,4,2,1,2,1,0,1,4,2,3,2,5,2,2,2,1,4,2,0,7,10,0,3,2,1,1,0,2,1,14,3,2,3,3,1,2,1,2,2,1,0,4,3,0,2,3,1,0,5,2,1,2,6,7,2,1,7,2,6,9,2,1,4,0,4,0,0,0,3,3,2,1,0,3,0,1,0,0,3,0,2,0,2,0,0,1,1,1,2,0,3,2,14,4,1,1,1,2,0,2,0,2	6,13,1,6,10,7,4,9,4,2,9,9,6,15,13,18,7,5,6,1,5,17,26,4,10,2,7,4,4,5,4,2,5,5,7,8,15,10,11,7,14,36,7,24,38,14,3,12,5,11,9,20,8,6,22,8,7,4,12,2,14,3,5,10,13,9,32,2,5,7,6,8,8,8,15,2,3,13,13,3,5,17,6,3,11,10,8,5,3,1,9,3,0,3,7,17,10,6,4,10,9,6,11,7,0,9,8,9,7,2,3,20,10	3,4,1,7,1,1,2,1,3,3,3,14,3,0,2,16,4,3,1,5,3,1,0,1,5,3,4,0,9,2,1,5,0,4,1,9,9,0,4,0,4,2,2,0,14,1,3,3,3,6,2,6,1,2,5,3,1,2,1,3,4,4,4,5,5,2,6,2,4,0,3,8,1,2,6,4,1,2,3,2,0,1,0,1,4,6,1,8,0,1,2,2,3,2,4,10,6,3,6,3,3,2,7,1,3,5,4,5,4,5,2,6,2	198	99	9.52558e-10	4.16257e-08	0.667,0.652,0.5,1.0,1.0,0.625,0.778,0.708,0.333,0.714,0.714,1.0,0.368,1.0,0.6,0.44,0.636,1.0,0.882,1.0,0.579,1.0,1.0,1.0,0.538,0.733,0.733,0.394,0.636,0.92,0.833,1.0,1.0,0.667,0.68,0.571,0.857,0.714,0.778,0.536,0.556,0.692,0.273,0.778,0.5,0.667,0.5,0.692,0.833,0.556,0.833,1.0,0.714,0.385,0.75,0.5,0.556,0.375,0.846,0.667,0.733,0.778,0.636,0.789,1.0,0.517,0.259,1.0,0.538,0.636,0.8,0.857,1.0,0.556,0…	0.5,0.619,0.333,0.3,0.833,0.778,0.5,0.818,0.4,0.25,0.6,0.243,0.5,1.0,0.765,0.36,0.467,0.455,0.75,0.091,0.455,0.895,1.0,0.667,0.5,0.25,0.467,1.0,0.182,0.556,0.667,0.167,1.0,0.385,0.778,0.308,0.455,1.0,0.579,1.0,0.636,0.9,0.636,1.0,0.576,0.875,0.333,0.667,0.455,0.478,0.692,0.625,0.8,0.6,0.688,0.571,0.778,0.5,0.857,0.25,0.636,0.273,0.385,0.5,0.565,0.692,0.727,0.333,0.385,1.0,0.5,0.333,0.8,0.667,0.55…	0.154	DCM vs. Control	A3SS
ENSG00000076706	MCAM	chr11	-	119310755	119311185	119310755	119310903	119311279	119311421	118,275,512,197,311,152,314,508,244,268,538,286,434,311,255,362,252,92,484,243,335,217,160,329,415,404,232,490,436,290,381,393,235,363,203,300,354,506,410,340,390,357,540,295,294,161,213,361,215,295,280,298,204,474,293,364,370,368,264,546,389,358,262,370,251,353,203,279,358,353,262,241,790,247,265,259,511,478,325,112,290,217,358,398,263,445,281,197,424,262,373,278,250,264,255,716,250,268,319,210,…	11,54,44,18,63,31,66,38,7,72,93,86,58,50,38,45,36,13,68,53,41,79,15,66,38,85,29,123,79,53,18,78,39,40,24,30,46,94,47,41,49,53,51,32,6,14,14,10,23,68,21,49,39,68,74,52,78,112,37,70,79,35,24,51,35,35,30,46,46,75,53,28,18,37,39,53,103,93,50,9,65,20,93,69,10,59,8,22,49,26,23,28,39,27,44,60,18,55,23,32,32,62,37,16,46,56,35,46,55,29,20,20,55,39,24,64,65,31,76,59,64,95,33,39,66,33,53,51,70,38,35,54,66,2…	662,190,512,157,582,255,193,406,269,204,468,419,504,389,414,310,252,320,349,165,247,422,393,164,312,321,267,275,275,123,230,80,259,392,212,237,290,63,268,78,877,157,121,312,190,100,262,403,221,123,198,255,202,165,474,270,291,383,308,387,288,155,216,616,339,265,356,169,214,256,486,370,273,153,361,465,671,249,233,367,786,226,216,590,179,375,304,218,66,406,412,304,88,293,189,346,377,497,125,339,417,…	91,16,2,16,53,21,18,6,15,7,12,5,13,10,14,9,13,37,8,1,29,23,4,1,7,21,6,13,16,3,16,1,11,24,6,4,9,2,7,3,22,2,1,12,2,0,31,11,8,0,3,8,3,9,13,9,2,6,47,41,37,10,2,38,17,26,47,4,13,20,74,8,7,7,3,14,23,7,17,9,48,0,8,11,5,18,30,10,2,18,34,19,4,5,8,38,5,15,1,5,8,14,7,9,43,6,0,10,29,6,9,6,29	198	99	0	0	0.843,0.718,0.853,0.845,0.712,0.71,0.704,0.87,0.946,0.65,0.743,0.624,0.789,0.757,0.77,0.801,0.778,0.78,0.781,0.696,0.803,0.579,0.842,0.714,0.845,0.704,0.8,0.666,0.734,0.732,0.914,0.716,0.751,0.819,0.809,0.833,0.794,0.729,0.813,0.806,0.799,0.771,0.841,0.822,0.961,0.852,0.884,0.948,0.824,0.684,0.87,0.753,0.723,0.777,0.664,0.778,0.703,0.622,0.781,0.796,0.711,0.836,0.845,0.784,0.782,0.835,0.772,0.752…	0.784,0.856,0.992,0.831,0.846,0.859,0.843,0.971,0.9,0.936,0.951,0.977,0.951,0.951,0.937,0.945,0.906,0.812,0.956,0.988,0.81,0.902,0.98,0.988,0.957,0.884,0.957,0.914,0.896,0.953,0.878,0.976,0.922,0.891,0.946,0.967,0.942,0.94,0.95,0.929,0.952,0.975,0.984,0.929,0.979,1.0,0.809,0.948,0.932,1.0,0.971,0.941,0.971,0.902,0.948,0.938,0.986,0.97,0.766,0.825,0.796,0.886,0.982,0.89,0.909,0.836,0.791,0.955,0.8…	-0.135	DCM vs. Control	A3SS
ENSG00000178921	PFAS	chr17	+	8266500	8266898	8266752	8266898	8266233	8266353	0,2,4,3,5,4,1,11,5,0,1,5,7,2,2,1,1,0,9,4,2,2,3,2,3,4,10,1,6,5,5,2,2,8,7,5,6,0,8,2,5,2,8,3,3,3,2,5,2,1,1,1,0,3,3,2,0,3,2,3,1,2,6,6,2,2,2,1,1,1,5,2,5,1,2,2,3,11,4,1,1,2,4,0,2,1,4,3,5,7,2,7,2,7,4,6,1,1,2,2,1,5,6,2,2,1,3,6,2,5,8,1,3,4,2,6,1,4,2,2,3,6,3,2,5,1,3,4,4,3,0,3,3,1,4,5,1,2,3,5,2,2,2,2,2,4,4,2	6,19,16,12,7,11,13,15,6,10,12,6,23,17,10,9,10,6,19,9,13,9,4,15,10,10,9,11,18,8,9,11,8,20,6,10,8,20,11,6,13,10,20,8,13,7,22,14,7,9,8,9,9,16,14,11,14,18,8,14,9,31,17,13,6,18,21,11,7,6,5,11,32,13,9,4,12,10,9,7,12,16,22,12,21,5,21,6,18,15,7,17,14,20,19,20,11,17,17,21,9,20,17,11,25,8,8,4,14,6,19,6,5,12,7,21,12,10,9,13,16,13,10,10,18,9,18,18,11,5,7,6,7,11,27,8,14,9,11,13,21,13,11,10,14,10,13,14	4,5,8,1,2,8,1,15,11,14,5,14,10,4,11,1,3,9,2,6,13,9,4,3,4,3,2,1,2,0,3,3,3,3,1,1,3,1,14,2,24,9,3,6,2,3,1,5,7,6,11,7,4,5,6,10,6,16,7,6,16,8,1,15,8,3,13,5,5,12,4,15,10,2,20,15,22,1,10,12,12,7,7,22,5,9,5,5,3,25,5,3,1,0,2,2,9,1,4,3,7,5,1,9,9,5,1,7,10,1,4,11,6	11,3,19,3,14,18,10,20,23,20,20,14,21,13,16,16,9,11,19,9,12,13,1,10,9,5,4,12,18,26,14,15,17,8,2,4,11,2,8,6,20,3,4,4,6,1,11,6,19,6,6,15,7,3,13,14,6,10,29,10,7,21,13,11,14,13,15,10,9,20,10,5,8,6,17,11,36,9,11,21,13,6,15,32,9,15,15,13,7,8,14,7,3,6,8,10,20,19,0,17,10,17,10,20,26,9,7,11,9,3,12,10,7	198	99	0	0	0.0,0.05,0.111,0.111,0.263,0.154,0.037,0.268,0.294,0.0,0.04,0.294,0.132,0.056,0.091,0.053,0.048,0.0,0.191,0.182,0.071,0.1,0.273,0.062,0.13,0.167,0.357,0.043,0.143,0.238,0.217,0.083,0.111,0.167,0.368,0.2,0.273,0.0,0.267,0.143,0.161,0.091,0.167,0.158,0.103,0.176,0.043,0.152,0.125,0.053,0.059,0.053,0.0,0.086,0.097,0.083,0.0,0.077,0.111,0.097,0.053,0.031,0.15,0.188,0.143,0.053,0.045,0.043,0.067,0.077…	0.154,0.455,0.174,0.143,0.067,0.182,0.048,0.273,0.193,0.259,0.111,0.333,0.192,0.133,0.256,0.03,0.143,0.29,0.05,0.25,0.351,0.257,0.667,0.13,0.182,0.231,0.2,0.04,0.053,0.0,0.097,0.091,0.081,0.158,0.2,0.111,0.12,0.2,0.467,0.143,0.375,0.6,0.273,0.429,0.143,0.6,0.043,0.294,0.156,0.333,0.478,0.189,0.222,0.455,0.188,0.263,0.333,0.444,0.108,0.231,0.533,0.16,0.037,0.405,0.222,0.103,0.302,0.2,0.217,0.231,0…	-0.112	DCM vs. Control	A3SS
ENSG00000159069	FBXW5	chr9	-	136942768	136943003	136942768	136942973	136943348	136943506	5,1,5,4,2,7,5,3,3,8,3,4,4,1,8,4,8,1,5,4,2,5,0,5,5,4,3,6,10,7,3,5,6,9,1,5,5,3,5,8,2,3,2,2,6,6,3,3,8,2,2,2,5,3,4,7,1,3,5,3,4,13,5,4,4,5,10,3,3,5,4,1,10,2,1,1,5,2,3,3,7,4,6,3,5,4,4,4,5,10,5,3,2,3,4,3,6,8,4,8,7,14,7,5,3,4,9,2,3,4,7,13,7,3,4,4,1,10,0,5,4,3,5,6,6,3,2,5,1,9,7,0,3,8,9,8,1,6,6,6,7,1,8,6,0,3,5,6	9,7,14,6,7,12,9,6,8,15,10,4,4,8,13,10,16,4,12,9,5,13,4,4,16,4,7,9,19,6,4,8,3,5,9,10,6,6,8,9,12,6,16,6,8,6,10,4,10,6,13,4,6,10,9,9,9,10,14,7,6,9,20,13,6,11,11,11,5,12,5,9,10,7,6,11,7,4,7,9,8,4,9,12,8,8,6,7,6,15,11,18,8,10,10,6,9,16,14,7,11,30,12,8,16,7,9,3,11,2,8,7,10,4,6,6,6,12,11,17,7,8,10,6,10,4,10,13,5,12,14,10,8,4,12,17,8,2,12,9,3,5,8,10,2,10,8,18	4,5,11,2,7,4,6,1,2,5,1,3,14,13,17,6,8,4,6,8,5,3,5,1,1,5,4,9,4,1,4,2,6,6,3,13,10,2,1,2,6,3,6,4,1,3,8,11,5,2,4,10,0,1,11,8,8,2,4,3,2,1,1,31,5,7,8,7,2,4,7,6,2,4,7,1,2,2,7,4,6,7,4,4,4,9,8,5,3,12,7,2,3,21,2,6,7,4,4,15,15,5,4,13,11,8,1,7,4,5,7,4,5	2,7,8,12,11,8,6,10,3,11,3,7,8,10,9,11,3,13,0,16,5,3,7,4,11,9,3,2,3,2,6,0,4,7,3,2,3,0,2,2,8,4,6,1,4,3,2,9,9,3,3,10,6,9,12,10,10,7,9,8,6,4,4,8,15,9,7,3,7,7,20,12,20,3,13,2,2,6,8,15,20,2,7,5,6,11,10,6,1,10,3,5,6,8,7,18,5,19,3,9,6,5,5,15,13,6,9,15,15,6,7,7,13	129	99	2.6242e-05	0.00063722	0.299,0.099,0.215,0.338,0.18,0.309,0.299,0.277,0.223,0.29,0.187,0.434,0.434,0.088,0.321,0.235,0.277,0.161,0.242,0.254,0.235,0.228,0.0,0.49,0.193,0.434,0.247,0.338,0.288,0.472,0.365,0.324,0.606,0.58,0.079,0.277,0.39,0.277,0.324,0.406,0.113,0.277,0.088,0.204,0.365,0.434,0.187,0.365,0.38,0.204,0.106,0.277,0.39,0.187,0.254,0.374,0.079,0.187,0.215,0.247,0.338,0.526,0.161,0.191,0.338,0.259,0.411,0.173,…	0.606,0.354,0.513,0.113,0.328,0.277,0.434,0.071,0.338,0.259,0.204,0.247,0.573,0.499,0.592,0.295,0.672,0.191,1.0,0.277,0.434,0.434,0.354,0.161,0.065,0.299,0.506,0.775,0.506,0.277,0.338,1.0,0.535,0.397,0.434,0.833,0.719,1.0,0.277,0.434,0.365,0.365,0.434,0.754,0.161,0.434,0.754,0.484,0.299,0.338,0.506,0.434,0.0,0.079,0.413,0.38,0.38,0.18,0.254,0.223,0.204,0.161,0.161,0.748,0.204,0.374,0.467,0.642,0.…	-0.104	DCM vs. Control	A3SS
ENSG00000134571	MYBPC3	chr11	-	47346626	47346647	47346626	47346644	47347425	47347479	14,81,56,71,96,127,54,36,27,65,68,28,48,38,40,38,82,18,209,60,80,50,15,45,168,133,80,81,122,55,29,67,161,59,116,70,94,69,43,109,56,71,89,51,32,150,71,44,54,72,74,34,40,44,294,232,81,226,148,44,70,52,33,54,57,57,47,48,39,40,65,65,15,69,36,48,62,33,50,15,64,92,208,54,243,58,36,42,68,31,58,86,32,113,64,30,35,67,59,48,49,71,49,51,29,50,29,60,44,50,41,48,85,62,63,34,126,192,63,52,49,71,38,59,42,22,47,…	10,30,44,22,15,34,48,21,14,32,15,8,14,30,23,21,14,8,16,16,26,26,8,19,21,45,38,40,43,24,15,32,15,33,26,45,44,42,26,32,37,28,36,29,25,12,18,21,24,33,51,23,54,19,36,22,41,27,42,30,56,34,24,19,20,40,28,16,24,12,29,16,9,24,22,21,31,29,27,6,24,44,23,37,20,34,33,23,32,12,38,49,13,29,23,18,13,30,21,9,27,42,44,30,14,16,25,17,11,8,17,31,24,43,34,16,37,16,25,44,34,35,12,21,15,22,12,40,23,22,18,20,32,22,15,2…	3,7,15,6,7,37,25,19,57,49,4,15,15,7,21,9,12,24,10,24,59,8,4,101,53,14,4,14,67,103,97,72,31,30,3,3,7,3,26,24,12,4,21,8,14,0,34,6,39,49,3,1,45,45,34,50,21,63,41,51,58,97,47,13,52,65,40,12,56,74,57,25,18,114,65,7,12,54,24,19,52,23,38,19,18,16,50,63,6,15,44,25,3,10,50,27,19,24,1,4,29,25,28,55,37,8,5,14,20,14,14,10,5	6,1,6,19,6,14,17,22,19,65,12,2,30,4,20,16,26,25,11,25,29,14,10,46,57,16,7,18,31,37,26,37,23,30,8,5,21,4,58,10,33,1,16,15,38,3,45,38,18,63,6,7,20,39,41,35,33,57,27,34,47,54,54,50,88,34,77,29,41,31,32,63,34,35,126,10,17,44,16,43,32,9,26,13,24,15,51,81,4,7,32,13,3,8,40,46,40,38,10,17,37,15,23,28,23,13,6,24,23,27,13,29,13	102	99	0	0	0.576,0.724,0.553,0.758,0.861,0.784,0.522,0.625,0.652,0.663,0.815,0.773,0.769,0.551,0.628,0.637,0.85,0.686,0.927,0.784,0.749,0.651,0.645,0.697,0.886,0.742,0.671,0.663,0.734,0.69,0.652,0.67,0.912,0.634,0.812,0.602,0.675,0.615,0.616,0.768,0.595,0.711,0.706,0.631,0.554,0.924,0.793,0.67,0.686,0.679,0.585,0.589,0.418,0.692,0.888,0.911,0.657,0.89,0.774,0.587,0.548,0.597,0.572,0.734,0.734,0.58,0.62,0.74…	0.327,0.872,0.708,0.235,0.531,0.72,0.588,0.456,0.744,0.423,0.244,0.879,0.327,0.629,0.505,0.353,0.309,0.482,0.469,0.482,0.664,0.357,0.28,0.681,0.474,0.459,0.357,0.43,0.677,0.73,0.784,0.654,0.567,0.493,0.267,0.368,0.244,0.421,0.303,0.7,0.261,0.795,0.56,0.341,0.263,0.0,0.423,0.133,0.678,0.43,0.327,0.122,0.686,0.528,0.446,0.581,0.382,0.518,0.596,0.593,0.545,0.635,0.458,0.202,0.364,0.65,0.335,0.287,0.…	0.213	DCM vs. Control	A3SS
ENSG00000168096	ANKS3	chr16	-	4726658	4726854	4726658	4726780	4726978	4727177	1,3,1,9,5,7,5,6,6,6,6,3,4,3,2,4,3,1,11,7,6,3,2,4,6,5,4,5,14,4,8,3,4,2,4,5,0,8,4,2,5,5,8,3,6,4,6,1,5,3,3,2,1,7,1,7,5,2,11,5,7,6,3,4,3,3,3,5,4,1,1,5,6,2,6,4,2,4,3,5,6,3,7,5,1,5,7,1,2,7,4,11,1,1,2,4,3,3,1,1,2,15,12,3,2,3,2,3,1,2,7,8,12,4,2,8,1,4,7,10,3,5,3,11,2,0,8,2,3,4,2,3,3,4,4,6,7,4,1,4,4,5,8,8,8,2,3,4	0,5,5,4,1,2,2,4,3,2,4,1,4,2,2,6,3,4,1,3,4,3,0,3,1,3,6,2,12,5,2,0,1,4,1,3,3,1,6,4,1,1,2,2,4,1,4,3,2,1,7,4,2,6,5,3,5,4,3,1,6,8,0,1,3,3,6,2,3,3,3,2,3,3,4,1,0,1,0,2,2,4,3,1,4,5,3,2,0,6,4,4,1,8,2,7,1,8,1,1,3,0,3,5,0,0,1,1,5,2,4,3,4,3,0,6,1,6,5,1,2,4,0,4,1,2,0,3,1,1,5,4,2,4,4,5,4,0,1,6,3,2,6,1,3,5,2,1	7,3,4,2,4,3,5,7,6,3,4,5,3,8,1,16,4,4,4,2,2,2,1,0,3,6,3,1,2,3,3,2,2,8,5,2,10,3,2,0,3,1,4,6,8,1,5,6,1,1,3,5,2,3,4,10,5,5,6,2,3,2,3,4,5,5,8,2,4,4,4,7,10,1,7,2,6,1,0,1,8,2,3,4,2,2,3,5,7,10,3,1,0,7,3,1,1,5,0,9,10,3,13,8,2,4,9,3,5,3,6,5,4	2,4,7,2,1,14,0,4,2,4,7,7,5,1,9,9,4,0,6,4,5,3,2,3,2,7,6,3,1,4,2,5,5,9,1,5,7,1,4,2,1,2,3,0,1,2,1,0,4,7,11,5,4,2,1,6,2,7,6,2,2,3,4,3,3,3,1,1,3,4,2,1,12,2,7,4,8,7,3,10,7,2,3,13,3,3,0,1,2,1,2,3,1,5,5,2,6,2,2,3,7,3,1,7,8,11,7,6,4,5,6,6,6	173	99	0.000230298	0.00481598	1.0,0.256,0.103,0.563,0.741,0.667,0.589,0.462,0.534,0.632,0.462,0.632,0.364,0.462,0.364,0.276,0.364,0.125,0.863,0.572,0.462,0.364,1.0,0.433,0.774,0.488,0.276,0.589,0.4,0.314,0.696,1.0,0.696,0.222,0.696,0.488,0.0,0.821,0.276,0.222,0.741,0.741,0.696,0.462,0.462,0.696,0.462,0.16,0.589,0.632,0.197,0.222,0.222,0.4,0.103,0.572,0.364,0.222,0.677,0.741,0.4,0.3,1.0,0.696,0.364,0.364,0.222,0.589,0.433,0.16…	0.667,0.3,0.246,0.364,0.696,0.109,1.0,0.5,0.632,0.3,0.246,0.29,0.256,0.821,0.06,0.504,0.364,1.0,0.276,0.222,0.186,0.276,0.222,0.0,0.462,0.329,0.222,0.16,0.534,0.3,0.462,0.186,0.186,0.337,0.741,0.186,0.45,0.632,0.222,0.0,0.632,0.222,0.433,1.0,0.821,0.222,0.741,1.0,0.125,0.076,0.135,0.364,0.222,0.462,0.696,0.488,0.589,0.29,0.364,0.364,0.462,0.276,0.3,0.433,0.488,0.488,0.821,0.534,0.433,0.364,0.534,…	0.109	DCM vs. Control	A3SS
ENSG00000074855	ANO8	chr19	-	17328161	17329541	17328161	17328983	17329756	17329831	3,17,18,8,8,7,15,3,10,13,11,6,22,7,6,6,9,4,6,4,6,5,3,8,7,5,13,7,28,7,2,10,16,10,7,9,6,12,12,5,6,6,21,10,11,12,4,11,3,8,14,9,12,9,11,12,9,13,4,7,20,10,5,8,5,15,21,11,2,12,6,11,10,7,11,13,9,1,13,6,10,7,9,6,8,7,14,12,10,9,20,13,3,10,7,15,4,8,10,4,8,13,12,12,6,11,1,5,4,3,4,2,10,6,2,6,6,11,10,6,12,10,6,10,8,6,14,14,7,9,4,8,5,7,8,16,9,7,9,25,5,11,7,16,5,18,11,19	0,17,28,13,16,20,21,10,11,10,14,6,9,7,7,14,14,5,23,17,14,14,5,10,16,10,11,20,14,7,9,15,11,10,12,12,8,25,14,5,13,18,18,9,39,17,12,3,7,7,17,4,22,14,24,23,18,9,16,21,19,26,8,6,12,17,12,7,14,6,7,13,14,11,13,8,17,8,14,7,16,14,17,10,16,11,17,11,10,16,13,11,7,9,7,21,8,19,26,9,13,15,23,6,14,10,12,11,13,7,11,12,5,19,13,22,14,14,15,9,14,10,7,7,17,11,18,8,13,17,10,20,10,12,26,17,5,8,12,16,14,18,10,17,12,19,…	5,9,8,7,8,8,3,15,1,3,7,4,33,4,39,11,14,9,6,18,3,2,2,4,28,21,9,29,3,8,4,5,8,17,3,12,27,7,4,3,8,9,14,5,12,5,12,10,8,2,2,10,1,14,34,17,17,15,29,4,2,2,4,9,29,11,10,19,8,9,16,14,34,0,23,7,9,9,9,15,18,0,8,3,21,8,5,1,2,17,15,2,5,20,20,14,7,12,5,17,20,21,16,8,22,23,8,33,18,5,9,18,18	9,16,6,6,13,7,2,11,1,4,9,2,17,4,15,10,4,11,4,6,4,10,7,2,15,20,18,11,3,9,4,3,11,16,11,5,12,4,3,1,11,4,16,15,5,1,9,14,2,2,7,13,1,9,23,14,20,4,15,5,2,4,5,15,21,13,19,12,6,10,17,10,17,6,16,11,8,8,7,8,9,1,4,8,9,11,7,4,5,21,16,3,2,10,7,6,7,17,8,9,9,12,4,8,7,21,4,18,23,8,4,15,6	198	99	9.32143e-13	5.41869e-11	1.0,0.333,0.243,0.235,0.2,0.149,0.263,0.13,0.312,0.394,0.282,0.333,0.55,0.333,0.3,0.176,0.243,0.286,0.115,0.105,0.176,0.152,0.231,0.286,0.179,0.2,0.371,0.149,0.5,0.333,0.1,0.25,0.421,0.333,0.226,0.273,0.273,0.194,0.3,0.333,0.188,0.143,0.368,0.357,0.124,0.261,0.143,0.647,0.176,0.364,0.292,0.529,0.214,0.243,0.186,0.207,0.2,0.419,0.111,0.143,0.345,0.161,0.238,0.4,0.172,0.306,0.467,0.44,0.067,0.5,0.3…	0.217,0.22,0.4,0.368,0.235,0.364,0.429,0.405,0.333,0.273,0.28,0.5,0.493,0.333,0.565,0.355,0.636,0.29,0.429,0.6,0.273,0.091,0.125,0.5,0.483,0.344,0.2,0.569,0.333,0.308,0.333,0.455,0.267,0.347,0.12,0.545,0.529,0.467,0.4,0.6,0.267,0.529,0.304,0.143,0.545,0.714,0.4,0.263,0.667,0.333,0.125,0.278,0.333,0.438,0.425,0.378,0.298,0.652,0.492,0.286,0.333,0.2,0.286,0.231,0.408,0.297,0.208,0.442,0.4,0.31,0.32…	-0.107	DCM vs. Control	A3SS
ENSG00000120049	KCNIP2	chr10	-	101829843	101829942	101829843	101829897	101831071	101831167	2,30,19,28,16,49,24,39,81,30,16,9,11,19,9,18,15,8,19,4,20,29,7,9,31,23,23,16,32,27,24,9,30,24,51,43,24,27,16,22,16,35,32,18,71,26,38,23,24,21,32,13,47,22,32,34,27,20,23,16,43,18,29,10,21,32,55,28,6,12,24,28,20,16,16,9,13,4,39,33,50,64,10,23,89,24,73,16,30,1,15,34,5,22,21,17,22,54,33,79,30,38,27,42,10,22,19,10,21,6,9,22,52,39,19,13,23,29,12,16,21,30,6,64,17,4,32,16,12,45,15,16,18,30,30,102,18,21,1…	0,2,9,9,0,25,9,54,44,26,0,2,8,15,5,3,3,4,1,1,4,8,7,3,11,28,12,7,0,37,38,4,1,5,31,32,32,8,5,7,11,2,12,6,28,14,10,29,3,5,6,5,17,4,6,18,24,11,33,5,24,0,17,5,7,59,5,15,0,10,8,15,15,2,0,0,3,4,33,16,52,9,9,5,52,16,25,16,7,1,2,35,1,10,18,8,18,15,26,60,32,34,14,29,4,19,5,1,22,1,6,21,35,5,21,4,23,44,4,2,26,3,11,41,3,17,13,13,4,30,12,5,5,17,12,40,12,18,13,3,4,23,4,12,4,26,36,48	6,42,4,22,29,12,5,11,5,2,0,1,43,32,75,44,23,4,0,110,0,39,14,8,37,9,25,59,2,7,7,8,30,60,10,8,46,1,3,3,1,14,91,10,10,17,42,31,2,3,13,39,2,20,46,6,33,14,39,4,2,3,6,13,44,25,10,1,3,13,25,22,46,1,54,2,1,4,29,21,21,0,52,2,25,33,10,2,2,14,46,2,8,23,24,23,25,42,6,44,61,58,49,21,30,21,16,38,67,21,7,17,28	1,11,2,35,47,12,11,10,32,28,4,12,30,36,61,57,36,3,6,136,8,21,17,74,32,10,18,65,31,52,52,22,30,42,26,8,60,0,9,5,15,6,4,0,7,6,31,39,20,6,16,11,3,38,79,3,25,16,34,28,13,31,0,53,27,29,11,2,37,2,37,36,24,1,34,5,3,2,26,9,6,4,36,5,84,87,6,10,3,21,53,16,0,21,9,54,47,62,15,54,74,71,36,61,29,68,11,29,67,32,31,7,16	144	99	0	0	1.0,0.912,0.592,0.681,1.0,0.574,0.647,0.332,0.559,0.442,1.0,0.756,0.486,0.465,0.553,0.805,0.775,0.579,0.929,0.733,0.775,0.714,0.407,0.673,0.66,0.361,0.569,0.611,1.0,0.334,0.303,0.607,0.954,0.767,0.531,0.48,0.34,0.699,0.688,0.684,0.5,0.923,0.647,0.673,0.635,0.561,0.723,0.353,0.846,0.743,0.786,0.641,0.655,0.791,0.786,0.565,0.436,0.556,0.324,0.688,0.552,1.0,0.54,0.579,0.673,0.272,0.883,0.562,1.0,0.4…	0.805,0.724,0.579,0.302,0.298,0.407,0.238,0.431,0.097,0.047,0.0,0.054,0.496,0.379,0.458,0.347,0.305,0.478,0.0,0.357,0.0,0.561,0.362,0.069,0.443,0.382,0.488,0.384,0.042,0.085,0.085,0.2,0.407,0.495,0.209,0.407,0.345,1.0,0.186,0.292,0.044,0.616,0.94,1.0,0.495,0.661,0.482,0.353,0.064,0.256,0.358,0.709,0.314,0.266,0.286,0.579,0.476,0.376,0.441,0.089,0.096,0.062,1.0,0.144,0.528,0.372,0.385,0.256,0.053,…	0.242	DCM vs. Control	A3SS
ENSG00000090621	PABPC4	chr1	-	39563613	39563922	39563613	39563741	39564422	39564542	87,299,266,146,145,205,133,253,258,215,217,113,346,171,236,235,189,76,220,195,171,282,47,145,215,219,165,141,281,315,136,140,239,136,209,218,180,339,181,170,178,169,236,150,247,193,190,191,201,151,160,169,205,169,187,263,270,231,139,199,252,262,207,133,155,207,311,201,133,145,165,169,245,178,148,177,162,134,155,94,187,231,185,251,176,181,167,167,264,273,294,186,154,127,150,228,185,282,159,192,170…	47,108,101,56,44,85,51,172,154,86,62,30,97,50,98,93,76,28,89,56,65,134,25,49,115,73,52,56,96,141,57,46,97,65,90,77,75,119,52,86,59,60,101,82,103,53,101,61,92,64,66,62,85,53,111,75,141,79,56,53,64,138,98,43,48,80,111,74,48,56,58,44,63,63,70,64,64,46,55,29,47,85,75,113,108,85,101,60,94,125,95,82,59,28,71,60,90,112,58,71,69,105,74,82,84,85,116,34,76,43,48,40,59,85,56,47,72,77,127,79,53,72,89,66,61,4…	164,205,430,213,280,213,186,229,156,171,266,335,305,353,296,328,291,192,377,228,178,289,311,144,221,232,178,217,154,138,179,96,183,320,186,156,346,35,62,122,238,103,277,72,114,37,289,109,166,150,111,184,63,168,183,182,146,97,289,97,90,122,149,118,265,284,160,231,139,144,234,154,216,154,190,345,354,111,130,166,360,101,163,239,287,273,140,63,107,184,151,164,171,161,148,253,174,258,83,259,390,276,22…	33,85,156,94,67,126,146,106,54,100,132,60,139,224,117,140,113,87,105,144,57,373,432,72,112,63,80,92,41,91,54,86,88,98,91,82,153,17,77,52,260,51,194,48,160,53,198,130,125,142,122,90,60,111,158,146,150,61,115,89,71,74,63,168,216,103,185,132,93,113,87,113,149,96,159,190,225,88,92,184,92,87,100,87,142,162,91,87,43,94,104,86,114,68,103,118,140,186,25,123,141,102,139,191,94,103,148,110,80,69,91,108,108	198	99	0	0	0.481,0.581,0.568,0.566,0.622,0.547,0.566,0.424,0.456,0.556,0.636,0.653,0.641,0.631,0.546,0.558,0.554,0.576,0.553,0.635,0.568,0.513,0.485,0.597,0.483,0.6,0.613,0.557,0.594,0.528,0.544,0.603,0.552,0.511,0.537,0.586,0.545,0.588,0.635,0.497,0.601,0.585,0.539,0.478,0.545,0.645,0.485,0.61,0.522,0.541,0.548,0.577,0.547,0.615,0.457,0.637,0.489,0.594,0.554,0.652,0.663,0.487,0.514,0.607,0.618,0.564,0.583,…	0.713,0.547,0.58,0.531,0.676,0.458,0.389,0.519,0.591,0.461,0.502,0.736,0.523,0.441,0.558,0.539,0.563,0.525,0.642,0.442,0.61,0.279,0.265,0.5,0.497,0.648,0.527,0.541,0.653,0.431,0.624,0.358,0.51,0.62,0.505,0.487,0.531,0.507,0.287,0.54,0.314,0.502,0.417,0.429,0.263,0.259,0.422,0.295,0.399,0.346,0.313,0.505,0.344,0.431,0.367,0.384,0.327,0.443,0.557,0.353,0.388,0.452,0.542,0.26,0.38,0.58,0.302,0.467,0…	0.101	DCM vs. Control	A3SS
ENSG00000026103	FAS	chr10	+	89010752	89012081	89011998	89012081	89010538	89010600	17,15,19,13,7,14,27,39,25,15,23,14,18,20,12,31,11,5,28,13,19,18,7,18,19,28,6,12,36,25,23,11,5,6,13,26,19,14,24,20,28,18,15,24,5,12,9,37,13,16,12,14,18,29,11,25,13,31,11,28,18,25,21,23,19,26,17,12,15,19,14,17,53,11,15,24,16,32,11,20,15,17,20,16,22,13,42,11,11,15,13,19,19,18,26,28,16,27,32,9,14,25,29,25,18,28,23,6,9,16,37,13,20,17,25,33,25,24,18,22,20,24,5,10,20,12,11,13,33,24,22,12,13,26,32,18,11,…	4,1,2,8,1,6,3,8,1,2,3,1,3,3,4,4,3,1,4,0,9,4,0,4,2,0,1,1,4,4,0,1,0,0,5,3,2,1,8,2,4,7,3,5,4,1,3,6,3,0,7,3,5,3,2,3,0,1,3,11,5,1,5,2,0,2,8,2,1,0,4,3,11,3,0,2,4,5,4,7,0,4,4,0,3,5,7,2,3,11,2,1,2,2,5,2,6,1,2,2,2,2,1,1,5,13,3,3,0,1,5,2,2,5,4,6,2,1,0,8,2,0,1,3,3,3,0,2,3,3,1,0,3,8,10,3,1,3,5,1,13,7,3,3,0,5,1,0	16,10,18,21,8,11,13,15,20,8,18,20,20,19,20,9,10,10,9,9,23,5,11,13,10,9,18,12,27,14,23,19,15,22,13,18,17,2,26,4,28,4,3,6,3,5,6,22,9,9,18,13,17,13,31,15,11,23,29,16,10,12,15,25,10,14,21,6,15,26,9,22,21,8,18,27,37,9,15,20,7,7,20,20,11,16,14,12,6,18,15,13,7,27,14,27,38,25,14,23,31,19,13,49,20,12,17,20,8,11,14,10,18	1,2,1,3,2,0,3,6,4,2,5,2,2,15,4,17,5,4,1,4,1,15,10,4,0,1,4,3,6,2,9,7,4,4,1,9,4,2,8,2,5,2,2,6,5,0,2,8,5,2,3,5,4,3,3,7,6,6,9,6,7,7,6,16,3,5,14,4,2,15,4,8,3,3,6,4,6,6,9,6,1,4,3,2,7,0,2,8,2,10,8,2,0,9,7,9,0,10,4,3,7,3,1,24,2,1,16,3,6,5,0,1,2	198	99	3.60711e-13	2.16302e-11	0.68,0.882,0.826,0.448,0.778,0.538,0.818,0.709,0.926,0.789,0.793,0.875,0.75,0.769,0.6,0.795,0.647,0.714,0.778,1.0,0.514,0.692,1.0,0.692,0.826,1.0,0.75,0.857,0.818,0.758,1.0,0.846,1.0,1.0,0.565,0.812,0.826,0.875,0.6,0.833,0.778,0.563,0.714,0.706,0.385,0.857,0.6,0.755,0.684,1.0,0.462,0.7,0.643,0.829,0.733,0.806,1.0,0.939,0.647,0.56,0.643,0.926,0.677,0.852,1.0,0.867,0.515,0.75,0.882,1.0,0.636,0.739,…	0.889,0.714,0.9,0.778,0.667,1.0,0.684,0.556,0.714,0.667,0.643,0.833,0.833,0.388,0.714,0.209,0.5,0.556,0.818,0.529,0.92,0.143,0.355,0.619,1.0,0.818,0.692,0.667,0.692,0.778,0.561,0.576,0.652,0.733,0.867,0.5,0.68,0.333,0.619,0.5,0.737,0.5,0.429,0.333,0.231,1.0,0.6,0.579,0.474,0.692,0.75,0.565,0.68,0.684,0.838,0.517,0.478,0.657,0.617,0.571,0.417,0.462,0.556,0.439,0.625,0.583,0.429,0.429,0.789,0.464,0…	0.132	DCM vs. Control	A3SS
ENSG00000095637	SORBS1	chr10	-	95321962	95322153	95321962	95322021	95336520	95337294	181,886,456,583,405,731,721,611,639,603,736,351,522,588,893,818,494,156,748,674,671,1119,241,433,787,815,874,783,1198,989,210,559,297,699,601,599,804,1010,459,803,459,565,578,644,744,225,474,384,543,569,537,1046,778,538,556,692,634,672,645,599,750,1149,632,634,453,549,945,715,209,409,705,498,274,495,673,559,645,411,303,231,430,612,749,630,410,780,363,299,523,665,879,568,326,536,469,223,767,780,56…	31,144,104,105,112,123,109,123,91,110,134,59,80,62,116,186,83,41,149,94,107,184,45,77,134,170,174,117,206,172,40,86,37,135,123,146,184,206,50,172,83,101,114,102,119,45,89,85,80,116,145,314,122,122,112,128,121,156,155,135,208,170,64,93,57,118,138,134,50,67,123,71,77,90,88,97,149,142,86,37,133,178,150,87,54,166,101,69,114,97,305,128,59,85,86,58,126,178,151,63,126,169,75,75,86,96,61,74,76,55,47,87,1…	108,58,46,99,45,278,93,157,211,90,52,136,193,63,197,90,132,115,36,191,146,73,63,339,230,74,51,223,170,237,234,248,176,166,34,80,81,14,165,57,233,37,83,59,65,8,152,53,124,170,4,26,134,183,292,219,235,332,213,115,150,237,328,122,380,341,182,83,106,549,180,170,151,281,397,129,143,335,127,218,215,40,154,260,139,42,406,99,42,92,362,64,8,44,444,438,148,105,43,104,317,128,164,233,224,94,76,133,169,145,8…	12,5,18,32,11,33,12,75,68,42,10,22,53,14,56,47,42,52,26,92,48,33,7,158,103,19,9,52,100,86,92,65,41,56,17,22,25,1,38,10,48,10,31,8,17,1,65,17,65,35,2,7,50,76,91,73,70,76,96,54,43,80,62,42,136,64,70,46,81,86,77,26,34,101,129,16,65,73,34,97,83,21,75,57,50,31,146,34,8,16,85,36,8,11,184,172,92,37,7,38,113,38,70,96,116,21,19,69,69,60,31,48,35	198	99	0	0	0.745,0.755,0.687,0.735,0.644,0.748,0.768,0.713,0.778,0.733,0.733,0.748,0.765,0.826,0.794,0.687,0.748,0.655,0.715,0.782,0.758,0.753,0.728,0.738,0.746,0.706,0.715,0.77,0.744,0.742,0.724,0.765,0.801,0.721,0.71,0.672,0.686,0.71,0.821,0.7,0.734,0.737,0.717,0.759,0.758,0.714,0.727,0.693,0.772,0.71,0.649,0.625,0.761,0.688,0.713,0.73,0.724,0.683,0.675,0.689,0.643,0.772,0.832,0.773,0.799,0.699,0.774,0.72…	0.818,0.853,0.561,0.607,0.672,0.808,0.795,0.511,0.608,0.517,0.722,0.756,0.645,0.692,0.638,0.489,0.611,0.525,0.409,0.509,0.603,0.525,0.818,0.518,0.528,0.661,0.739,0.682,0.459,0.579,0.56,0.656,0.682,0.597,0.5,0.645,0.618,0.875,0.685,0.74,0.708,0.649,0.572,0.787,0.657,0.8,0.539,0.609,0.488,0.708,0.5,0.65,0.573,0.546,0.616,0.6,0.627,0.686,0.526,0.516,0.636,0.597,0.726,0.592,0.583,0.727,0.565,0.474,0.…	0.111	DCM vs. Control	A3SS
ENSG00000095637	SORBS1	chr10	-	95321962	95322153	95321962	95322021	95339132	95339327	181,884,452,575,403,727,718,600,634,596,734,349,517,588,884,817,490,152,743,666,664,1110,237,431,777,807,859,772,1180,975,208,555,293,693,595,595,789,994,457,789,456,560,573,634,733,224,472,378,537,566,532,1015,767,525,552,688,629,667,635,594,738,1134,630,628,450,538,928,710,209,406,697,495,273,495,666,552,636,404,295,227,428,602,743,620,404,776,359,298,514,657,868,566,326,529,465,220,764,771,549…	13,43,54,40,81,55,50,165,40,46,183,44,103,50,52,123,66,17,168,64,79,90,36,78,92,174,72,80,145,86,84,88,21,89,69,46,97,206,142,68,96,88,84,55,49,20,34,74,40,54,63,85,71,100,99,74,80,82,74,84,80,58,33,55,71,77,30,101,87,52,70,65,138,72,71,82,65,255,57,23,43,61,101,50,59,83,64,53,89,75,132,103,28,39,70,34,47,72,136,63,84,75,79,56,129,65,50,51,74,82,158,50,55,63,61,95,45,107,75,99,85,124,43,28,103,52…	107,58,42,99,45,278,93,151,207,88,52,129,190,62,194,87,129,115,36,189,142,73,60,327,225,74,50,220,166,232,230,241,175,165,32,71,81,14,165,57,224,37,81,60,63,8,148,53,114,170,4,26,133,180,287,214,232,329,208,110,150,230,327,121,370,339,179,83,102,544,180,167,148,275,395,128,140,332,126,216,211,39,151,258,139,43,388,98,41,90,357,63,8,38,428,435,146,104,43,104,308,126,162,226,211,92,75,129,166,145,7…	11,7,10,10,17,67,11,195,102,18,30,23,23,15,21,12,12,79,20,50,68,36,39,28,32,36,11,26,24,54,29,17,19,23,2,26,8,1,39,7,65,8,13,38,15,7,48,34,98,11,3,11,48,34,132,37,69,56,28,47,76,32,49,66,54,55,129,24,98,81,208,23,18,44,65,26,57,24,34,211,159,8,30,114,8,14,157,65,4,18,166,9,4,14,58,134,98,41,1,15,38,25,41,96,89,57,15,67,82,23,27,82,28	198	99	0	0	0.874,0.911,0.807,0.878,0.713,0.869,0.878,0.645,0.888,0.866,0.667,0.799,0.715,0.855,0.895,0.769,0.788,0.817,0.689,0.839,0.808,0.86,0.767,0.734,0.809,0.699,0.856,0.828,0.803,0.85,0.553,0.759,0.875,0.796,0.812,0.866,0.803,0.707,0.617,0.853,0.704,0.761,0.773,0.852,0.882,0.848,0.874,0.719,0.87,0.84,0.809,0.857,0.844,0.724,0.736,0.823,0.797,0.803,0.811,0.78,0.822,0.907,0.905,0.851,0.76,0.777,0.939,0.7…	0.829,0.806,0.677,0.832,0.57,0.675,0.809,0.279,0.504,0.71,0.464,0.737,0.805,0.674,0.822,0.784,0.843,0.421,0.474,0.654,0.511,0.503,0.435,0.854,0.779,0.507,0.694,0.809,0.776,0.682,0.799,0.876,0.822,0.782,0.889,0.577,0.835,0.875,0.679,0.803,0.633,0.698,0.757,0.441,0.677,0.364,0.607,0.438,0.368,0.885,0.4,0.542,0.581,0.726,0.521,0.743,0.627,0.746,0.788,0.539,0.497,0.782,0.769,0.478,0.774,0.755,0.41,0.…	0.139	DCM vs. Control	A3SS
ENSG00000172466	ZNF24	chr18	-	35332226	35339073	35332226	35337770	35339828	35339976	13,11,12,7,5,14,18,18,4,8,3,8,7,15,10,19,1,3,6,6,10,9,2,6,5,9,5,12,18,12,5,12,11,7,19,8,9,12,13,6,12,11,6,5,8,8,10,4,11,5,14,15,9,7,12,11,18,21,15,10,9,20,21,8,6,16,9,10,4,7,14,3,13,6,6,12,5,10,4,2,2,13,6,14,10,18,13,8,17,28,9,4,8,8,9,9,7,9,18,6,5,7,14,8,11,13,14,9,14,3,3,5,6,14,16,15,15,10,7,13,9,5,11,11,10,8,8,10,13,10,12,9,5,12,7,15,12,6,10,17,8,5,14,19,5,2,11,13	84,99,30,66,38,96,122,98,67,76,52,31,60,80,87,78,52,18,77,96,68,90,31,62,48,87,104,81,157,85,47,67,15,69,69,64,79,76,34,67,95,92,79,88,73,20,73,38,73,57,83,81,74,36,92,59,40,84,97,52,127,138,93,85,70,110,124,90,27,55,81,67,76,35,68,77,57,67,44,60,61,87,83,68,61,84,71,36,67,106,69,102,70,52,77,38,56,76,104,52,77,94,62,76,119,83,88,45,61,37,58,80,84,60,72,38,105,77,67,73,87,77,87,20,62,67,100,79,84…	13,20,11,8,13,6,21,9,2,5,16,5,3,11,5,19,14,4,9,5,11,6,16,4,3,4,6,5,1,8,14,3,8,13,16,10,22,1,1,7,3,7,5,0,5,0,7,7,26,4,6,12,1,7,4,6,9,6,16,4,6,9,5,2,17,14,10,10,11,9,12,2,11,5,3,5,1,2,6,5,12,6,3,5,7,10,3,4,4,6,10,4,23,6,6,9,7,3,7,7,6,7,2,9,11,18,12,4,7,5,9,14,2	11,4,2,6,12,70,12,43,37,30,23,28,17,16,24,5,13,6,12,18,42,16,14,52,8,13,7,28,17,28,36,41,15,10,0,23,9,3,22,8,38,3,2,11,10,1,11,10,24,18,7,6,25,13,37,15,20,58,43,25,27,27,39,26,38,27,91,10,39,67,37,7,22,34,53,20,37,26,28,22,36,8,6,69,8,31,39,23,0,13,35,16,3,7,40,21,33,17,7,9,18,12,11,59,48,5,3,10,32,7,11,15,6	198	99	0	0	0.072,0.053,0.167,0.05,0.062,0.068,0.069,0.084,0.029,0.05,0.028,0.114,0.055,0.086,0.054,0.109,0.01,0.077,0.037,0.03,0.068,0.048,0.031,0.046,0.05,0.049,0.023,0.069,0.054,0.066,0.051,0.082,0.268,0.048,0.121,0.059,0.054,0.073,0.16,0.043,0.059,0.056,0.037,0.028,0.052,0.167,0.064,0.05,0.07,0.042,0.078,0.085,0.057,0.089,0.061,0.085,0.184,0.111,0.072,0.088,0.034,0.068,0.101,0.045,0.041,0.068,0.035,0.053…	0.371,0.714,0.733,0.4,0.351,0.041,0.467,0.095,0.026,0.077,0.258,0.082,0.081,0.256,0.094,0.655,0.35,0.25,0.273,0.122,0.116,0.158,0.364,0.037,0.158,0.133,0.3,0.082,0.029,0.125,0.163,0.035,0.211,0.394,1.0,0.179,0.55,0.143,0.022,0.304,0.038,0.538,0.556,0.0,0.2,0.0,0.241,0.259,0.351,0.1,0.3,0.5,0.02,0.212,0.051,0.167,0.184,0.049,0.157,0.074,0.1,0.143,0.06,0.037,0.183,0.206,0.052,0.333,0.124,0.063,0.14…	-0.146	DCM vs. Control	A3SS
ENSG00000168010	ATG16L2	chr11	+	72821547	72821741	72821667	72821741	72817755	72817855	3,28,28,19,17,24,34,20,24,18,32,14,29,25,11,32,16,4,46,25,18,22,9,4,24,32,27,19,37,17,19,18,18,21,34,26,25,19,15,27,25,31,21,15,23,35,17,20,16,17,40,13,21,29,20,24,17,34,27,23,28,42,28,23,23,18,27,19,30,23,13,21,34,17,23,11,24,26,15,11,28,31,24,29,17,25,32,21,32,20,20,29,14,12,21,57,5,19,28,16,18,28,42,18,20,15,10,13,14,14,36,25,29,18,25,38,27,32,23,35,21,16,11,30,13,9,28,20,26,24,18,25,19,25,36,…	1,12,7,7,3,7,6,4,4,9,9,3,6,6,8,9,3,2,8,5,6,4,0,1,6,11,10,7,8,5,8,7,4,13,14,7,8,3,11,9,9,4,24,1,13,8,3,9,8,2,8,9,6,10,6,6,3,6,8,3,5,9,9,4,10,6,9,5,8,6,4,8,9,6,7,3,9,4,3,4,9,6,2,4,9,7,19,7,13,6,8,15,8,8,4,8,0,8,17,5,9,9,18,5,5,7,7,14,4,2,9,6,7,3,6,13,6,6,7,5,3,14,3,13,9,2,7,8,8,10,3,5,1,4,9,8,6,8,12,11,7,10,10,5,11,5,3,9	16,20,23,10,9,20,10,37,16,9,7,9,20,15,50,25,28,8,8,23,10,20,17,17,21,18,20,33,15,7,12,8,17,36,14,58,36,8,12,8,8,8,25,19,6,11,33,17,8,8,22,14,8,11,27,27,19,13,49,10,10,16,8,35,27,41,28,10,20,21,19,5,24,7,19,20,31,12,23,25,38,3,18,22,18,12,14,11,14,26,15,3,3,29,12,19,12,23,8,21,38,22,12,44,25,15,25,30,22,5,7,10,18	3,8,11,6,5,7,4,9,5,6,9,8,19,2,23,5,6,11,8,8,11,10,3,7,11,7,14,4,3,6,4,2,5,16,7,6,21,1,1,11,5,1,18,3,1,3,18,4,8,4,13,8,13,6,8,17,13,5,21,8,2,6,11,9,7,14,5,7,6,10,13,9,11,6,10,6,16,8,8,12,23,2,13,6,16,10,14,2,9,10,3,5,5,9,6,19,10,8,1,15,12,8,9,12,15,9,9,19,18,4,5,13,13	198	99	2.81921e-10	1.29445e-08	0.6,0.538,0.667,0.576,0.739,0.632,0.739,0.714,0.75,0.5,0.64,0.7,0.707,0.676,0.407,0.64,0.727,0.5,0.742,0.714,0.6,0.733,1.0,0.667,0.667,0.593,0.574,0.576,0.698,0.63,0.543,0.563,0.692,0.447,0.548,0.65,0.61,0.76,0.405,0.6,0.581,0.795,0.304,0.882,0.469,0.686,0.739,0.526,0.5,0.81,0.714,0.419,0.636,0.592,0.625,0.667,0.739,0.739,0.628,0.793,0.737,0.7,0.609,0.742,0.535,0.6,0.6,0.655,0.652,0.657,0.619,0.5…	0.727,0.556,0.511,0.455,0.474,0.588,0.556,0.673,0.615,0.429,0.28,0.36,0.345,0.789,0.521,0.714,0.7,0.267,0.333,0.59,0.312,0.5,0.739,0.548,0.488,0.563,0.417,0.805,0.714,0.368,0.6,0.667,0.63,0.529,0.5,0.829,0.462,0.8,0.857,0.267,0.444,0.8,0.41,0.76,0.75,0.647,0.478,0.68,0.333,0.5,0.458,0.467,0.235,0.478,0.628,0.443,0.422,0.565,0.538,0.385,0.714,0.571,0.267,0.66,0.659,0.594,0.737,0.417,0.625,0.512,0.…	0.114	DCM vs. Control	A3SS
ENSG00000175197	DDIT3	chr12	-	57517268	57517542	57517268	57517424	57517705	57517753	24,50,43,32,41,42,26,22,20,25,26,23,69,37,31,22,30,6,32,37,22,37,12,31,41,37,32,36,60,22,40,43,57,23,25,41,37,67,38,32,42,32,23,31,30,47,29,37,24,23,82,26,42,40,41,25,30,24,35,17,44,38,40,35,41,30,21,32,33,33,32,20,74,23,19,24,31,43,36,22,24,47,35,29,26,20,41,24,37,44,27,56,29,19,41,38,51,20,38,40,48,60,59,22,44,32,29,9,23,17,60,27,32,33,40,35,21,25,34,40,34,36,13,32,29,38,30,58,30,40,26,29,18,28…	17,22,17,9,4,18,19,16,11,18,12,22,27,11,13,14,10,5,16,21,6,12,0,13,17,14,14,7,35,13,11,12,12,11,7,7,15,30,21,11,13,11,10,14,20,10,10,9,28,15,26,26,15,17,9,9,5,16,8,8,17,21,6,13,12,16,18,13,7,15,11,8,60,10,10,9,12,18,11,8,6,19,23,9,14,14,16,16,16,15,31,12,13,15,16,15,21,10,13,22,8,39,36,9,9,20,17,3,14,16,26,13,24,11,22,21,8,12,20,14,9,17,5,14,22,15,23,20,9,13,12,16,8,13,14,17,13,19,7,18,6,5,11,19,…	31,64,55,54,64,39,50,20,11,27,34,58,38,69,101,43,66,30,73,44,27,45,57,36,37,24,52,41,28,24,53,18,67,70,73,311,138,54,57,78,44,92,62,55,48,41,38,95,35,48,36,62,41,30,60,58,53,51,40,48,37,35,29,70,41,68,68,59,21,53,30,30,42,34,45,19,23,42,34,41,37,28,28,36,40,29,30,42,35,100,41,36,65,119,58,47,31,50,53,85,76,79,34,36,62,52,79,52,55,92,48,34,43	15,16,19,14,34,12,28,10,7,5,14,39,14,9,24,24,18,8,23,11,5,7,4,11,21,8,8,17,13,10,15,4,10,19,19,46,36,6,8,12,18,10,20,11,4,13,8,10,17,11,15,10,5,17,18,10,7,14,15,8,5,5,16,14,19,21,21,6,15,22,5,5,11,19,9,17,21,16,4,18,5,16,14,16,9,9,10,9,9,27,10,14,7,15,10,12,15,14,13,16,44,25,8,7,21,11,4,16,9,13,7,13,8	198	99	2.33147e-15	1.78705e-13	0.414,0.532,0.558,0.64,0.837,0.538,0.406,0.407,0.476,0.41,0.52,0.343,0.561,0.627,0.544,0.44,0.6,0.375,0.5,0.468,0.647,0.607,1.0,0.544,0.547,0.569,0.533,0.72,0.462,0.458,0.645,0.642,0.704,0.511,0.641,0.745,0.552,0.528,0.475,0.593,0.618,0.593,0.535,0.525,0.429,0.701,0.592,0.673,0.3,0.434,0.612,0.333,0.583,0.541,0.695,0.581,0.75,0.429,0.686,0.515,0.564,0.475,0.769,0.574,0.631,0.484,0.368,0.552,0.702…	0.508,0.667,0.591,0.659,0.485,0.619,0.472,0.5,0.44,0.73,0.548,0.426,0.576,0.793,0.678,0.473,0.647,0.652,0.613,0.667,0.73,0.763,0.877,0.621,0.468,0.6,0.765,0.547,0.519,0.545,0.639,0.692,0.77,0.648,0.658,0.772,0.657,0.818,0.781,0.765,0.55,0.821,0.608,0.714,0.857,0.612,0.704,0.826,0.507,0.686,0.545,0.756,0.804,0.469,0.625,0.744,0.791,0.646,0.571,0.75,0.787,0.778,0.475,0.714,0.519,0.618,0.618,0.831,0…	-0.103	DCM vs. Control	A3SS
ENSG00000175197	DDIT3	chr12	-	57517268	57517595	57517268	57517424	57517705	57517753	24,50,44,34,41,43,26,22,20,25,26,23,69,38,31,22,30,6,34,40,22,40,12,31,41,37,35,36,60,22,44,44,58,23,27,43,42,69,38,33,41,33,23,31,31,47,29,38,24,29,90,26,42,40,41,25,30,24,34,18,44,38,42,36,42,30,25,31,32,33,32,20,75,23,19,24,32,43,37,22,24,49,35,29,26,23,42,24,37,44,27,56,29,19,41,41,51,20,38,40,49,61,62,22,50,33,29,9,23,17,63,31,35,33,41,35,22,25,32,40,34,38,13,36,29,39,31,60,30,40,26,29,18,28…	17,22,17,9,4,18,19,16,11,18,12,22,27,11,13,14,10,5,16,21,6,12,0,13,17,14,14,7,35,13,11,12,12,11,7,7,15,30,21,11,13,11,10,14,20,10,10,9,28,15,26,26,15,17,9,9,5,16,8,8,17,21,6,13,12,16,18,13,7,15,11,8,60,10,10,9,12,18,11,8,6,19,23,9,14,14,16,16,16,15,31,12,13,15,16,15,21,10,13,22,8,39,36,9,9,20,17,3,14,16,26,13,24,11,22,21,8,12,20,14,9,17,5,14,22,15,23,20,9,13,12,16,8,13,14,17,13,19,7,18,6,5,11,19,…	31,65,60,54,64,39,50,21,11,27,34,58,38,73,110,45,74,31,72,48,27,55,69,37,37,24,51,44,28,24,55,20,68,79,74,356,147,54,59,78,44,92,62,59,48,41,38,96,37,48,40,62,42,31,62,60,53,52,40,48,39,35,29,71,42,81,67,59,21,53,36,30,42,34,45,19,25,42,34,41,37,29,30,36,40,29,32,43,34,111,41,37,75,129,69,54,31,54,55,87,76,90,36,38,64,52,82,53,56,93,51,34,57	15,16,19,14,34,12,28,10,7,5,14,39,14,9,24,24,18,8,23,11,5,7,4,11,21,8,8,17,13,10,15,4,10,19,19,46,36,6,8,12,18,10,20,11,4,13,8,10,17,11,15,10,5,17,18,10,7,14,15,8,5,5,16,14,19,21,21,6,15,22,5,5,11,19,9,17,21,16,4,18,5,16,14,16,9,9,10,9,9,27,10,14,7,15,10,12,15,14,13,16,44,25,8,7,21,11,4,16,9,13,7,13,8	198	99	2.22045e-16	1.7961e-14	0.414,0.532,0.564,0.654,0.837,0.544,0.406,0.407,0.476,0.41,0.52,0.343,0.561,0.633,0.544,0.44,0.6,0.375,0.515,0.488,0.647,0.625,1.0,0.544,0.547,0.569,0.556,0.72,0.462,0.458,0.667,0.647,0.707,0.511,0.659,0.754,0.583,0.535,0.475,0.6,0.612,0.6,0.535,0.525,0.437,0.701,0.592,0.679,0.3,0.492,0.634,0.333,0.583,0.541,0.695,0.581,0.75,0.429,0.68,0.529,0.564,0.475,0.778,0.581,0.636,0.484,0.41,0.544,0.696,0.…	0.508,0.67,0.612,0.659,0.485,0.619,0.472,0.512,0.44,0.73,0.548,0.426,0.576,0.802,0.696,0.484,0.673,0.66,0.61,0.686,0.73,0.797,0.896,0.627,0.468,0.6,0.761,0.564,0.519,0.545,0.647,0.714,0.773,0.675,0.661,0.795,0.671,0.818,0.787,0.765,0.55,0.821,0.608,0.728,0.857,0.612,0.704,0.828,0.521,0.686,0.571,0.756,0.808,0.477,0.633,0.75,0.791,0.65,0.571,0.75,0.796,0.778,0.475,0.717,0.525,0.659,0.615,0.831,0.4…	-0.106	DCM vs. Control	A3SS
ENSG00000128284	APOL3	chr22	-	36149045	36149185	36149045	36149142	36149258	36149371	4,9,9,6,5,5,5,14,7,6,12,2,1,6,3,4,10,0,4,4,6,10,4,7,4,13,4,10,19,9,2,3,2,6,10,6,5,10,6,3,9,11,14,4,4,8,11,5,7,1,6,4,6,5,2,3,4,1,3,7,10,7,7,12,5,4,5,6,5,4,3,2,10,3,8,2,4,3,4,1,2,4,13,3,4,3,9,2,10,5,6,6,8,5,4,11,5,7,1,6,6,8,7,4,4,12,6,1,7,5,4,8,9,7,5,5,2,6,9,6,11,2,3,9,10,2,3,5,5,7,6,12,1,4,6,6,5,7,4,21,4,8,11,8,4,6,4,6	6,5,7,3,2,5,3,13,8,11,6,1,5,2,2,4,4,1,9,5,5,5,0,5,6,3,4,2,18,1,6,4,2,7,6,13,1,7,3,5,18,3,15,2,8,5,6,4,2,7,10,5,6,2,2,7,2,3,0,2,8,3,7,7,7,14,3,4,12,1,5,8,7,3,7,3,3,7,7,2,6,10,3,7,6,5,4,4,6,5,5,7,2,1,8,10,7,2,3,3,1,6,7,2,5,10,7,2,2,6,2,4,8,5,9,5,3,4,9,5,6,5,2,5,10,6,7,6,10,5,7,4,3,6,6,5,4,6,8,10,1,6,7,3,4,7,1,3	6,7,0,1,2,1,2,5,6,6,6,2,6,2,3,2,1,3,5,1,1,8,3,1,1,2,3,2,3,5,5,8,1,4,0,5,4,2,12,4,0,2,6,14,9,3,3,5,3,3,10,6,7,3,11,3,4,4,5,8,2,3,8,7,7,4,3,1,2,6,2,7,12,5,8,0,2,7,1,3,5,1,7,6,1,2,4,2,1,2,6,6,0,1,5,3,8,3,5,1,5,5,1,2,6,1,7,3,4,0,1,1,6	11,6,5,3,3,5,0,7,6,6,2,6,12,7,6,2,3,3,2,5,4,6,6,2,2,2,5,5,4,11,3,9,8,4,1,11,11,0,27,3,5,8,3,4,5,1,10,11,11,0,16,3,11,5,14,11,4,9,10,9,10,4,11,26,9,7,5,1,4,4,4,29,6,7,14,5,4,7,12,2,9,6,10,5,5,7,10,5,1,8,9,4,3,5,9,3,9,7,6,4,8,4,4,9,7,7,5,8,5,3,2,4,4	142	99	1.78219e-11	9.18091e-10	0.317,0.557,0.473,0.582,0.635,0.411,0.537,0.429,0.379,0.276,0.582,0.582,0.122,0.677,0.511,0.411,0.635,0.0,0.237,0.358,0.456,0.582,1.0,0.494,0.317,0.751,0.411,0.777,0.424,0.863,0.189,0.343,0.411,0.374,0.537,0.243,0.777,0.499,0.582,0.295,0.258,0.719,0.394,0.582,0.258,0.527,0.561,0.466,0.709,0.091,0.295,0.358,0.411,0.635,0.411,0.23,0.582,0.189,1.0,0.709,0.466,0.619,0.411,0.544,0.332,0.166,0.537,0.51…	0.276,0.449,0.0,0.189,0.317,0.122,1.0,0.332,0.411,0.411,0.677,0.189,0.258,0.166,0.258,0.411,0.189,0.411,0.635,0.122,0.148,0.482,0.258,0.258,0.258,0.411,0.295,0.218,0.343,0.241,0.537,0.383,0.08,0.411,0.0,0.241,0.202,1.0,0.237,0.482,0.0,0.148,0.582,0.709,0.557,0.677,0.173,0.241,0.16,1.0,0.303,0.582,0.307,0.295,0.354,0.16,0.411,0.237,0.258,0.383,0.122,0.343,0.336,0.158,0.352,0.285,0.295,0.411,0.258,…	0.137	DCM vs. Control	A3SS
ENSG00000126217	MCF2L	chr13	+	113091032	113091195	113091120	113091195	113089609	113089728	3,32,43,27,14,40,21,35,34,26,21,14,39,26,38,20,17,14,35,28,41,34,43,17,39,33,16,41,42,30,42,29,47,11,36,23,20,25,32,27,25,22,73,26,53,37,34,38,24,17,29,18,9,30,34,41,20,31,38,25,36,20,28,18,30,44,48,41,28,19,33,27,18,42,25,22,27,32,35,10,30,25,21,25,49,17,33,26,26,22,76,30,10,33,25,31,10,38,28,23,35,29,23,14,17,26,18,10,23,24,38,43,37,45,34,20,9,32,31,28,46,21,13,38,33,4,33,20,23,53,41,44,59,24,3…	0,2,10,7,4,2,4,3,9,3,7,0,10,1,5,7,3,6,3,2,3,6,3,4,4,4,6,3,10,2,3,5,4,6,1,1,3,2,6,3,4,9,3,3,6,7,6,4,11,6,2,6,5,4,4,3,7,11,5,5,10,4,6,3,3,4,4,3,5,2,0,5,6,1,4,3,6,3,6,1,7,3,6,5,7,6,6,8,7,6,13,12,3,15,4,7,1,9,7,7,9,4,5,2,6,6,1,1,4,1,5,4,8,8,3,3,3,2,0,4,2,0,1,8,12,2,8,0,3,7,9,3,5,5,13,18,3,7,3,6,4,13,2,13,1,5,5,18	2,11,7,9,8,32,2,33,15,4,12,5,9,14,12,10,4,12,5,36,23,12,18,10,12,5,10,18,35,8,7,17,9,16,8,13,8,6,3,17,5,6,27,24,6,13,23,4,14,15,6,9,32,19,14,15,11,29,15,3,7,15,37,8,38,26,25,7,11,29,8,12,13,14,35,3,17,29,8,13,33,6,35,27,11,13,25,7,9,9,18,7,2,14,56,12,30,4,6,8,29,4,22,63,29,9,14,11,5,7,13,11,23	4,3,2,1,9,2,1,11,7,2,5,6,2,9,3,5,1,3,6,13,8,5,6,6,5,0,4,7,12,4,6,6,7,2,2,8,12,4,1,4,2,4,10,9,1,1,5,4,7,2,0,10,7,2,6,11,4,6,6,0,1,8,11,1,6,7,1,4,8,17,7,3,2,6,4,9,16,7,4,2,10,0,14,5,6,1,12,7,3,11,5,5,2,4,16,16,18,11,2,3,13,7,12,4,11,5,4,5,3,2,11,10,15	187	99	0	0	1.0,0.894,0.695,0.671,0.649,0.914,0.735,0.861,0.667,0.821,0.614,1.0,0.674,0.932,0.801,0.602,0.75,0.553,0.861,0.881,0.879,0.75,0.884,0.692,0.838,0.814,0.585,0.879,0.69,0.888,0.881,0.754,0.862,0.493,0.95,0.924,0.779,0.869,0.738,0.827,0.768,0.564,0.928,0.821,0.824,0.737,0.75,0.834,0.536,0.6,0.885,0.614,0.488,0.799,0.818,0.879,0.602,0.599,0.801,0.726,0.656,0.726,0.712,0.761,0.841,0.853,0.864,0.879,0.…	0.209,0.66,0.649,0.827,0.32,0.894,0.514,0.614,0.531,0.514,0.56,0.306,0.704,0.452,0.679,0.514,0.679,0.679,0.306,0.594,0.603,0.56,0.614,0.469,0.56,1.0,0.57,0.577,0.607,0.514,0.382,0.6,0.405,0.809,0.679,0.462,0.261,0.443,0.614,0.692,0.57,0.443,0.588,0.585,0.761,0.873,0.709,0.346,0.514,0.799,1.0,0.323,0.708,0.834,0.553,0.419,0.593,0.719,0.57,1.0,0.787,0.498,0.64,0.809,0.77,0.663,0.93,0.481,0.421,0.47…	0.182	DCM vs. Control	A3SS
ENSG00000249087	ZNF436-AS1	chr1	+	23371364	23371783	23371512	23371783	23371138	23371209	4,11,19,6,8,4,9,9,15,14,15,10,9,6,15,11,7,2,8,11,9,15,2,5,7,9,21,11,11,12,4,12,17,15,13,10,2,13,13,5,16,7,16,5,9,8,13,17,7,10,11,7,8,12,24,14,17,11,5,17,18,22,8,2,6,12,15,13,9,13,11,6,11,16,12,4,9,4,15,6,3,19,15,21,12,9,14,6,19,18,7,14,12,5,7,14,14,13,15,16,4,6,12,6,9,4,15,7,6,5,13,8,11,15,2,14,9,13,7,21,12,15,7,10,14,1,12,15,13,18,8,17,6,7,4,11,10,7,13,12,5,11,17,12,7,14,5,15	6,7,17,3,13,9,6,18,9,7,9,9,8,5,3,9,8,6,16,8,12,11,1,6,1,11,5,11,10,20,3,9,8,3,6,15,3,9,11,6,6,4,12,6,6,4,2,1,9,7,6,2,14,13,9,12,10,5,5,9,5,6,3,6,11,10,2,8,12,4,10,11,4,13,8,7,8,3,6,4,5,4,9,14,10,6,4,10,7,6,20,4,8,5,10,13,4,4,4,12,4,10,13,4,17,4,7,10,10,8,4,4,3,9,3,7,10,20,11,6,16,6,4,10,7,7,8,2,11,9,9,11,4,2,3,5,12,2,9,4,8,2,9,7,5,11,4,15	11,19,8,21,37,11,3,7,4,4,5,4,6,11,31,29,16,5,5,10,5,12,14,11,14,5,31,17,9,11,7,3,15,27,29,5,35,19,5,16,2,26,12,48,21,29,11,24,11,8,2,13,14,13,29,15,5,13,9,11,16,26,9,12,17,22,10,11,7,13,4,1,14,11,9,4,4,20,9,10,8,4,11,2,9,4,4,12,13,27,11,9,21,30,9,15,13,14,25,18,20,23,16,12,6,17,11,9,14,11,10,13,20	4,16,2,4,21,0,3,0,0,0,4,3,3,3,12,21,9,3,3,1,8,9,9,1,2,0,11,9,4,2,1,6,9,8,4,7,3,1,2,4,2,2,0,6,9,2,11,0,1,6,2,2,0,6,9,2,4,1,14,4,10,1,4,2,2,2,6,4,1,5,5,7,9,6,2,1,3,2,4,1,6,4,5,1,0,2,9,2,4,3,4,6,7,4,7,11,0,8,4,9,8,6,5,1,2,7,10,8,1,5,0,7,1	198	99	0	0	0.25,0.44,0.358,0.5,0.235,0.182,0.429,0.2,0.455,0.5,0.455,0.357,0.36,0.375,0.714,0.379,0.304,0.143,0.2,0.407,0.273,0.405,0.5,0.294,0.778,0.29,0.677,0.333,0.355,0.231,0.4,0.4,0.515,0.714,0.52,0.25,0.25,0.419,0.371,0.294,0.571,0.467,0.4,0.294,0.429,0.5,0.765,0.895,0.28,0.417,0.478,0.636,0.222,0.316,0.571,0.368,0.459,0.524,0.333,0.486,0.643,0.647,0.571,0.143,0.214,0.375,0.789,0.448,0.273,0.619,0.355…	0.579,0.373,0.667,0.724,0.468,1.0,0.333,1.0,1.0,1.0,0.385,0.4,0.5,0.647,0.564,0.408,0.471,0.455,0.455,0.833,0.238,0.4,0.438,0.846,0.778,1.0,0.585,0.486,0.529,0.733,0.778,0.2,0.455,0.628,0.784,0.263,0.854,0.905,0.556,0.667,0.333,0.867,1.0,0.8,0.538,0.879,0.333,1.0,0.846,0.4,0.333,0.765,1.0,0.52,0.617,0.789,0.385,0.867,0.243,0.579,0.444,0.929,0.529,0.75,0.81,0.846,0.455,0.579,0.778,0.565,0.286,0.06…	-0.19	DCM vs. Control	A3SS
ENSG00000072110	ACTN1	chr14	-	68877081	68878523	68877081	68877240	68878988	68879069	6,42,99,46,32,29,55,69,62,58,88,39,123,17,49,56,46,5,85,41,49,35,18,69,73,59,49,47,92,37,58,43,118,43,38,55,43,110,105,30,59,68,50,80,50,45,29,27,26,40,64,37,41,80,49,63,77,47,27,156,28,40,97,53,57,31,57,50,48,55,50,34,74,52,67,69,44,43,47,25,25,61,46,26,39,69,52,32,41,35,59,39,15,42,47,106,107,51,27,41,48,61,124,29,69,55,53,32,27,56,107,92,39,57,23,132,52,74,46,76,40,62,29,75,58,33,62,56,48,40,6…	29,46,166,89,52,39,51,120,76,25,208,55,159,54,64,117,57,15,84,64,50,83,31,52,88,102,29,94,125,60,88,71,44,48,48,93,57,66,127,57,73,94,87,46,141,78,40,36,83,52,66,50,61,72,79,91,109,119,56,123,54,31,177,61,65,107,79,46,113,60,34,67,227,71,91,104,55,122,68,21,72,66,72,35,80,61,75,36,98,68,73,48,67,68,81,238,60,78,109,70,83,41,103,37,139,58,102,34,72,77,139,53,55,50,16,281,59,82,60,106,47,94,84,105,…	205,59,245,34,176,124,20,84,166,98,92,96,163,94,77,35,42,91,164,43,61,85,121,49,49,100,47,32,64,61,41,17,69,68,28,88,79,132,203,28,172,211,104,214,111,89,78,88,45,115,135,283,51,81,257,182,103,128,81,98,76,48,124,289,83,78,151,101,116,75,103,87,110,31,69,171,154,66,113,89,145,132,49,73,73,185,39,40,110,77,67,132,60,115,39,33,202,62,35,68,65,57,67,194,140,117,191,89,87,29,135,102,84	166,59,335,34,56,76,75,212,76,90,371,280,110,127,63,55,25,142,168,30,91,50,75,34,49,163,81,39,80,52,37,35,44,57,46,72,61,23,58,52,212,52,45,84,54,37,95,91,66,51,73,77,67,64,123,115,83,93,72,64,30,43,89,127,64,56,106,56,70,56,164,60,128,37,59,205,254,94,95,143,219,57,90,167,50,65,36,37,24,64,82,105,55,102,62,62,76,90,39,49,56,80,54,95,101,212,132,108,87,38,216,113,73	198	99	0	0	0.094,0.313,0.23,0.205,0.235,0.271,0.35,0.223,0.29,0.537,0.175,0.262,0.279,0.136,0.277,0.193,0.287,0.143,0.336,0.243,0.329,0.174,0.225,0.399,0.293,0.224,0.458,0.2,0.269,0.236,0.248,0.232,0.573,0.309,0.284,0.228,0.274,0.455,0.292,0.208,0.288,0.266,0.223,0.465,0.151,0.224,0.266,0.273,0.135,0.278,0.327,0.27,0.252,0.357,0.237,0.257,0.261,0.165,0.194,0.388,0.206,0.392,0.215,0.303,0.305,0.127,0.265,0.3…	0.382,0.333,0.268,0.333,0.611,0.449,0.118,0.165,0.522,0.353,0.11,0.146,0.426,0.27,0.379,0.241,0.457,0.243,0.328,0.417,0.251,0.459,0.446,0.419,0.333,0.235,0.225,0.291,0.286,0.37,0.357,0.195,0.439,0.374,0.233,0.379,0.393,0.742,0.636,0.212,0.289,0.67,0.536,0.56,0.507,0.546,0.291,0.326,0.254,0.53,0.48,0.648,0.276,0.388,0.511,0.442,0.383,0.408,0.36,0.434,0.559,0.358,0.411,0.532,0.393,0.411,0.416,0.474…	-0.103	DCM vs. Control	A3SS
ENSG00000132600	PRMT7	chr16	+	68351389	68352409	68352247	68352409	68346144	68346280	2,9,6,6,5,11,2,12,4,5,10,5,5,9,6,8,9,1,11,2,3,9,1,2,5,8,2,6,11,4,2,6,9,5,6,5,4,5,8,7,6,7,16,3,8,3,6,7,8,4,4,1,7,7,6,7,6,5,3,3,4,7,12,3,11,9,2,12,10,4,7,2,7,9,9,13,6,3,3,12,2,5,6,8,10,6,8,4,8,12,7,3,1,6,8,17,3,4,5,6,5,3,8,5,4,6,12,3,4,2,7,3,9,4,4,18,6,6,6,6,7,6,5,9,12,2,11,2,2,8,3,8,2,9,12,8,12,4,6,7,4,4,12,10,4,6,2,5	0,0,2,3,2,0,1,5,2,3,1,1,4,2,0,2,1,0,4,0,1,3,0,1,4,1,3,0,3,2,1,2,1,3,4,1,3,2,5,3,0,4,1,3,2,1,2,4,3,1,3,0,0,4,1,3,3,4,2,1,2,3,0,2,2,0,0,5,0,2,3,0,3,1,1,3,0,7,1,0,1,8,3,4,3,1,1,2,1,2,2,1,4,1,1,5,0,4,2,4,2,3,1,0,4,1,2,2,2,1,5,1,1,2,1,0,1,3,7,4,3,2,1,4,2,0,3,1,3,0,2,2,1,0,3,4,4,2,2,4,4,1,3,2,2,6,3,4	8,19,6,4,5,2,4,6,2,3,3,2,4,5,16,7,6,9,3,9,8,4,2,1,13,11,9,7,3,10,1,2,3,8,2,4,7,7,6,5,5,22,11,13,2,9,13,9,8,3,10,14,3,6,20,8,5,5,4,4,4,1,3,5,2,8,4,3,9,9,7,4,16,7,11,4,6,8,11,10,9,4,10,2,3,6,6,2,5,13,14,1,1,11,4,8,0,8,2,7,15,5,8,5,17,9,9,9,6,1,3,4,14	2,4,2,6,4,1,6,2,3,4,0,2,2,6,5,5,7,1,4,8,4,7,2,4,2,1,2,0,1,2,0,4,4,8,0,3,3,2,2,2,6,2,3,9,10,3,3,9,2,2,8,0,2,5,5,4,9,2,2,2,3,2,4,6,6,2,3,4,5,5,6,3,4,1,2,3,12,3,2,6,2,2,2,2,0,2,4,1,0,4,4,1,5,5,2,1,5,6,5,4,3,5,4,3,3,8,4,12,5,3,2,3,8	198	99	1.28441e-07	4.35989e-06	1.0,1.0,0.6,0.5,0.556,1.0,0.5,0.545,0.5,0.455,0.833,0.714,0.385,0.692,1.0,0.667,0.818,1.0,0.579,1.0,0.6,0.6,1.0,0.5,0.385,0.8,0.25,1.0,0.647,0.5,0.5,0.6,0.818,0.455,0.429,0.714,0.4,0.556,0.444,0.538,1.0,0.467,0.889,0.333,0.667,0.6,0.6,0.467,0.571,0.667,0.4,1.0,1.0,0.467,0.75,0.538,0.5,0.385,0.429,0.6,0.5,0.538,1.0,0.429,0.733,1.0,1.0,0.545,1.0,0.5,0.538,1.0,0.538,0.818,0.818,0.684,1.0,0.176,0.6,1…	0.667,0.704,0.6,0.25,0.385,0.5,0.25,0.6,0.25,0.273,1.0,0.333,0.5,0.294,0.615,0.412,0.3,0.818,0.273,0.36,0.5,0.222,0.333,0.111,0.765,0.846,0.692,1.0,0.6,0.714,1.0,0.2,0.273,0.333,1.0,0.4,0.538,0.636,0.6,0.556,0.294,0.846,0.647,0.419,0.091,0.6,0.684,0.333,0.667,0.429,0.385,1.0,0.429,0.375,0.667,0.5,0.217,0.556,0.5,0.5,0.4,0.2,0.273,0.294,0.143,0.667,0.4,0.273,0.474,0.474,0.368,0.4,0.667,0.778,0.733…	0.134	DCM vs. Control	A3SS
ENSG00000184939	ZFP90	chr16	+	68558374	68558568	68558472	68558568	68557997	68558124	6,14,10,9,9,10,21,12,4,9,28,8,16,16,11,13,6,7,22,25,17,17,2,17,13,20,7,23,19,23,2,9,4,17,22,14,18,12,17,14,17,11,19,13,6,0,22,6,10,17,14,16,18,11,10,22,20,14,17,16,20,23,20,18,29,20,12,15,6,5,16,13,21,8,13,15,16,12,13,7,10,14,31,18,18,22,17,15,23,13,13,18,12,5,15,14,12,20,14,20,15,18,17,8,31,22,16,8,13,11,9,5,14,3,8,9,13,13,26,7,14,13,13,13,14,4,17,15,13,22,22,14,9,26,10,13,15,9,20,13,21,10,7,7,1…	13,21,10,17,7,22,13,21,4,17,12,8,17,12,16,16,11,5,17,21,20,18,4,21,11,11,18,12,25,13,4,17,7,15,15,13,19,16,18,12,9,16,21,11,21,5,8,9,17,7,13,27,23,15,13,22,15,18,6,12,17,13,19,7,14,14,22,6,15,17,8,11,25,8,10,12,16,11,12,8,13,15,12,6,19,10,11,10,24,14,19,22,14,6,11,19,15,19,24,10,16,18,15,18,21,10,29,10,9,12,20,17,23,7,5,15,21,27,9,17,15,14,9,8,17,14,21,17,8,13,17,11,13,25,22,25,11,15,13,14,28,13,…	0,3,1,1,3,21,0,3,1,5,1,5,8,3,7,2,3,8,2,6,4,3,0,10,10,0,4,5,9,9,7,7,16,8,6,9,2,0,5,3,0,5,9,0,1,0,7,5,6,6,0,0,4,5,3,14,2,9,5,10,6,3,9,7,8,12,8,3,12,10,13,8,0,5,12,11,3,8,5,2,4,4,13,4,4,4,11,3,2,4,7,3,9,2,12,7,5,11,0,5,11,8,13,10,3,2,0,12,7,4,0,1,2	8,9,8,14,22,16,11,8,5,8,18,11,14,11,24,20,14,13,18,24,14,12,9,11,15,9,2,18,8,11,16,22,18,21,18,7,18,2,5,6,3,3,16,2,3,7,4,12,25,7,6,11,4,15,7,18,10,6,17,10,13,7,5,12,9,18,8,14,12,21,19,9,7,8,18,12,7,12,11,7,21,6,9,5,12,1,4,7,5,17,13,8,17,11,16,15,13,19,18,20,22,26,8,13,15,18,15,20,19,4,12,20,11	197	99	0	0	0.188,0.251,0.334,0.21,0.393,0.186,0.448,0.223,0.334,0.21,0.54,0.334,0.321,0.401,0.257,0.29,0.215,0.413,0.394,0.374,0.299,0.322,0.201,0.289,0.373,0.477,0.163,0.491,0.276,0.471,0.201,0.21,0.223,0.363,0.424,0.351,0.323,0.274,0.322,0.37,0.487,0.257,0.313,0.373,0.126,0.0,0.58,0.251,0.228,0.55,0.351,0.229,0.282,0.269,0.279,0.334,0.401,0.281,0.587,0.401,0.372,0.471,0.346,0.564,0.51,0.418,0.215,0.557,0.…	0.0,0.143,0.059,0.035,0.064,0.397,0.0,0.159,0.091,0.239,0.027,0.186,0.223,0.121,0.128,0.048,0.097,0.236,0.053,0.112,0.126,0.112,0.0,0.314,0.251,0.0,0.501,0.122,0.361,0.291,0.18,0.138,0.309,0.161,0.143,0.393,0.053,0.0,0.334,0.201,0.0,0.456,0.22,0.0,0.143,0.0,0.468,0.173,0.108,0.301,0.0,0.0,0.334,0.143,0.177,0.281,0.091,0.43,0.129,0.334,0.188,0.177,0.475,0.227,0.309,0.251,0.334,0.097,0.334,0.193,0.…	0.14	DCM vs. Control	A3SS
ENSG00000169592	INO80E	chr16	+	30001211	30001530	30001413	30001530	30000928	30001040	13,115,148,57,55,80,72,61,72,81,69,57,68,69,58,81,89,21,124,79,79,99,18,27,82,62,41,58,125,102,48,93,148,92,93,69,62,115,104,64,106,108,109,84,133,94,75,74,80,61,81,64,67,74,105,104,82,126,68,76,81,126,84,59,71,87,100,87,50,65,66,81,63,60,93,64,74,49,58,45,63,72,103,119,118,70,102,77,83,114,84,100,45,59,75,116,25,123,52,108,51,107,140,92,89,72,100,44,83,44,53,42,109,81,50,128,77,110,92,124,85,118…	52,33,73,25,47,29,36,62,51,38,34,21,52,29,37,68,39,18,40,29,35,49,9,25,54,42,21,51,58,43,27,33,47,23,30,23,33,78,40,23,43,36,60,29,29,47,21,48,44,31,46,26,41,37,50,43,47,41,34,44,36,48,56,34,33,64,44,38,60,38,30,29,61,30,32,33,47,42,43,20,45,41,66,34,44,36,27,27,43,58,53,40,41,35,46,74,25,49,45,32,27,38,60,39,65,31,48,19,35,29,73,45,36,49,24,54,35,59,63,43,30,32,54,47,48,40,37,43,43,35,48,32,24,3…	51,91,49,38,44,79,18,79,20,32,44,23,84,37,144,110,81,63,33,71,20,65,62,32,58,87,100,83,36,36,40,21,75,117,48,82,92,9,16,32,29,30,67,50,22,15,48,27,17,12,36,78,32,72,89,94,53,50,101,25,21,22,30,66,74,85,52,28,31,86,76,50,104,27,85,38,49,52,51,50,114,15,80,36,58,54,51,11,38,78,51,18,29,74,56,91,46,48,24,92,131,71,56,70,49,99,68,50,46,38,49,45,64	36,53,53,50,56,44,35,77,16,12,66,23,48,65,76,77,51,67,33,66,18,37,55,13,74,79,45,63,13,12,15,8,25,56,44,47,102,9,16,14,49,40,47,44,43,46,65,72,18,10,51,47,16,37,78,41,41,25,58,16,9,12,17,61,53,46,62,45,16,58,41,53,55,11,59,45,69,38,29,65,60,8,55,42,46,45,27,9,10,50,58,14,92,65,26,96,71,53,22,66,87,59,65,48,48,80,39,67,35,23,70,74,54	198	99	0	0	0.111,0.635,0.503,0.533,0.369,0.58,0.5,0.33,0.414,0.516,0.504,0.576,0.395,0.543,0.439,0.373,0.533,0.368,0.608,0.577,0.53,0.503,0.5,0.351,0.432,0.425,0.494,0.362,0.519,0.543,0.471,0.585,0.612,0.667,0.608,0.6,0.484,0.424,0.565,0.582,0.552,0.6,0.476,0.592,0.696,0.5,0.641,0.435,0.476,0.496,0.468,0.552,0.45,0.5,0.512,0.547,0.466,0.606,0.5,0.463,0.529,0.568,0.429,0.465,0.518,0.405,0.532,0.534,0.294,0.4…	0.415,0.462,0.316,0.275,0.282,0.473,0.205,0.339,0.385,0.571,0.25,0.333,0.467,0.222,0.486,0.417,0.443,0.32,0.333,0.35,0.357,0.468,0.36,0.552,0.282,0.355,0.526,0.397,0.581,0.6,0.571,0.568,0.6,0.511,0.353,0.466,0.311,0.333,0.333,0.533,0.228,0.273,0.416,0.362,0.204,0.14,0.27,0.158,0.321,0.375,0.261,0.453,0.5,0.493,0.363,0.534,0.393,0.5,0.465,0.439,0.538,0.478,0.469,0.351,0.411,0.48,0.295,0.237,0.492,…	0.103	DCM vs. Control	A3SS
ENSG00000267080	ASB16-AS1	chr17	-	44181622	44181741	44181622	44181720	44182929	44183093	1,8,8,1,7,4,1,14,6,4,6,1,1,1,4,4,1,2,2,1,3,1,1,2,0,1,5,4,5,4,5,1,3,0,3,6,3,6,10,3,5,3,2,5,3,2,5,2,6,2,5,2,4,1,3,5,0,5,4,2,2,7,0,2,5,3,3,4,3,2,5,3,1,0,7,2,5,2,4,2,3,6,3,5,3,8,7,3,6,4,4,5,3,2,4,10,5,4,6,0,2,6,9,3,3,2,1,2,4,0,3,1,2,4,2,5,3,2,1,3,2,5,7,3,5,0,5,2,5,4,4,1,3,3,3,6,5,3,3,1,6,7,3,3,1,4,4,7	0,6,12,3,6,10,4,1,10,7,6,3,3,7,4,7,5,6,4,4,5,5,2,1,3,6,9,4,9,3,2,8,7,4,3,11,8,5,3,4,4,3,9,7,11,2,0,0,7,3,2,3,5,4,12,5,9,6,11,5,6,2,13,5,12,8,5,9,2,0,4,2,7,2,7,6,4,11,2,5,8,3,10,2,11,13,9,3,14,5,6,7,3,2,4,11,0,5,5,9,5,4,7,5,2,10,3,3,6,2,4,7,9,6,4,12,8,5,9,5,5,5,2,1,8,3,8,5,5,6,6,4,4,5,14,4,4,3,7,12,5,2,1,4,4,13,6,6	0,5,1,4,1,2,2,1,3,0,1,1,3,4,10,9,5,1,3,8,2,4,6,2,3,6,3,10,2,2,2,2,10,4,12,4,6,3,1,3,1,5,16,2,2,3,10,3,2,3,8,1,5,9,7,5,6,4,7,1,2,3,4,3,7,8,4,13,3,4,2,4,4,4,12,1,0,8,5,4,5,2,4,1,2,1,1,3,1,8,12,0,8,5,7,12,2,8,4,4,8,12,2,2,3,7,8,6,11,5,0,7,7	1,2,2,2,4,8,1,6,3,1,6,5,4,2,6,4,4,11,2,5,5,3,0,2,4,8,9,3,4,2,6,6,5,10,1,0,2,1,1,2,1,0,7,3,1,0,2,5,5,1,0,2,2,6,5,4,5,8,5,2,2,3,3,6,5,10,10,0,1,5,8,2,5,1,3,2,3,4,8,5,9,0,2,4,1,3,2,3,0,3,4,1,5,6,2,5,5,7,7,2,7,4,8,5,0,6,2,4,5,2,7,2,3	120	99	3.78728e-08	1.38519e-06	1.0,0.524,0.355,0.216,0.49,0.248,0.171,0.92,0.331,0.32,0.452,0.216,0.216,0.105,0.452,0.32,0.142,0.216,0.292,0.171,0.331,0.142,0.292,0.623,0.0,0.121,0.314,0.452,0.314,0.524,0.673,0.093,0.261,0.0,0.452,0.31,0.236,0.497,0.733,0.382,0.508,0.452,0.155,0.371,0.184,0.452,1.0,1.0,0.414,0.355,0.673,0.355,0.398,0.171,0.171,0.452,0.0,0.407,0.231,0.248,0.216,0.743,0.0,0.248,0.256,0.236,0.331,0.268,0.553,1.0,…	0.0,0.673,0.292,0.623,0.171,0.171,0.623,0.121,0.452,0.0,0.121,0.142,0.382,0.623,0.579,0.65,0.508,0.07,0.553,0.569,0.248,0.524,1.0,0.452,0.382,0.382,0.216,0.733,0.292,0.452,0.216,0.216,0.623,0.248,0.908,1.0,0.712,0.712,0.452,0.553,0.452,1.0,0.653,0.355,0.623,1.0,0.805,0.331,0.248,0.712,1.0,0.292,0.673,0.553,0.536,0.508,0.497,0.292,0.536,0.292,0.452,0.452,0.524,0.292,0.536,0.398,0.248,1.0,0.712,0.3…	-0.13	DCM vs. Control	A3SS
ENSG00000171552	BCL2L1	chr20	-	31721654	31722348	31721654	31722330	31723863	31723989	19,16,20,13,10,13,8,26,19,9,20,10,14,3,19,25,4,3,5,19,19,17,3,10,15,19,16,8,27,11,9,9,3,5,12,4,13,19,15,16,11,8,9,8,15,6,7,8,11,12,12,15,14,18,12,10,14,7,16,8,15,14,14,9,7,14,21,10,13,11,10,7,15,14,10,14,10,28,18,11,13,16,10,7,13,16,25,6,12,15,17,14,6,5,13,16,22,18,17,9,11,10,7,13,16,16,15,5,19,10,15,5,15,17,6,19,6,13,19,11,9,18,8,7,18,15,17,14,11,19,9,9,21,10,10,11,1,7,10,13,14,4,11,8,12,11,11,14	1,12,4,0,6,12,9,6,8,5,6,0,6,5,6,5,7,4,5,9,8,6,0,6,4,4,6,2,7,2,4,4,0,8,2,3,2,3,3,2,2,2,3,2,6,2,3,0,0,2,1,1,8,9,6,11,6,8,4,8,5,5,1,6,4,2,9,6,4,7,9,5,3,2,1,1,5,2,3,2,4,6,0,5,0,3,4,3,1,3,3,8,2,7,10,4,1,4,2,6,1,3,8,0,3,9,4,6,8,4,3,1,5,4,3,2,5,3,5,5,7,6,7,7,4,1,5,3,4,4,4,6,4,4,2,1,4,8,10,8,5,6,8,5,4,5,3,5	5,10,16,3,13,16,13,32,15,16,27,74,26,9,19,14,3,22,42,20,10,7,8,10,23,18,10,16,19,15,5,15,8,4,3,10,10,1,16,6,38,1,7,8,13,1,23,9,11,8,3,12,12,15,11,13,16,12,8,15,12,13,19,16,16,14,16,5,13,19,9,10,9,19,32,60,56,21,9,13,14,6,20,34,13,28,17,14,4,11,16,12,5,7,13,30,34,19,1,8,6,17,23,13,12,22,9,21,11,10,33,12,13	2,0,0,0,4,2,2,8,1,4,1,7,1,2,6,5,1,7,7,0,2,1,0,4,6,3,0,5,5,4,6,3,2,6,3,1,6,0,0,0,1,0,2,1,0,0,6,7,6,0,0,1,1,7,4,3,3,0,6,2,1,6,0,0,2,1,3,2,3,3,4,3,5,5,2,2,0,2,2,2,3,0,9,1,2,4,3,3,0,0,3,2,2,3,5,8,6,2,5,3,5,0,3,4,2,2,1,7,2,0,3,0,2	117	99	1.23235e-14	8.83988e-13	0.941,0.53,0.809,1.0,0.585,0.478,0.429,0.786,0.668,0.604,0.738,1.0,0.664,0.337,0.728,0.809,0.326,0.388,0.458,0.641,0.668,0.706,1.0,0.585,0.76,0.801,0.693,0.772,0.765,0.823,0.656,0.656,1.0,0.346,0.835,0.53,0.846,0.843,0.809,0.871,0.823,0.772,0.717,0.772,0.679,0.717,0.664,1.0,1.0,0.835,0.91,0.927,0.597,0.629,0.629,0.435,0.664,0.425,0.772,0.458,0.717,0.703,0.922,0.559,0.597,0.856,0.664,0.585,0.733,0…	0.679,1.0,1.0,1.0,0.733,0.871,0.846,0.772,0.927,0.772,0.958,0.899,0.957,0.792,0.728,0.703,0.717,0.727,0.835,1.0,0.809,0.856,1.0,0.679,0.764,0.835,1.0,0.73,0.763,0.76,0.414,0.809,0.772,0.361,0.458,0.894,0.585,1.0,1.0,1.0,0.97,1.0,0.748,0.871,1.0,1.0,0.764,0.521,0.608,1.0,1.0,0.91,0.91,0.645,0.699,0.786,0.819,1.0,0.53,0.864,0.91,0.647,1.0,1.0,0.871,0.922,0.819,0.679,0.786,0.843,0.656,0.738,0.604,0.…	-0.114	DCM vs. Control	A3SS
ENSG00000170906	NDUFA3	chr19	+	54106763	54106961	54106810	54106961	54106352	54106446	11,19,13,13,9,12,8,11,6,6,15,8,19,10,12,4,10,3,9,8,13,5,7,8,9,13,7,14,13,16,8,12,20,8,11,7,11,18,14,8,8,9,13,7,6,16,8,14,12,9,11,4,4,6,12,13,10,13,13,5,9,5,6,3,8,7,7,5,5,10,12,13,8,13,12,7,11,13,3,3,13,12,9,8,13,8,10,1,5,13,6,14,8,5,12,8,3,11,6,15,7,15,10,4,11,10,7,3,12,11,3,6,10,10,10,8,9,8,9,12,9,12,7,12,5,16,5,13,9,11,8,12,11,9,12,10,4,8,12,6,13,6,7,8,8,16,12,11	7,20,10,14,7,9,7,2,15,4,7,7,4,11,10,25,3,2,8,6,4,8,6,7,14,12,9,13,8,15,1,8,19,18,12,12,1,10,14,3,10,6,5,17,19,39,12,3,13,10,6,10,12,7,10,9,2,13,9,13,20,4,8,13,2,6,8,9,4,7,1,7,9,15,8,6,6,2,5,0,21,12,3,5,6,12,8,0,16,7,4,7,4,5,9,18,4,24,13,2,9,11,13,11,4,9,3,9,11,6,10,3,16,4,9,7,6,11,4,6,14,7,2,10,13,4,12,14,5,14,10,13,4,8,14,11,2,12,11,20,3,17,8,11,10,19,6,4	17,31,28,20,21,14,13,13,14,14,13,7,23,40,35,50,33,27,9,26,5,28,46,11,26,10,25,25,9,11,19,11,22,21,42,22,31,43,17,29,12,59,40,41,23,51,14,13,11,15,40,23,19,12,11,27,14,19,18,24,14,22,18,23,30,36,14,30,18,13,19,26,19,22,22,12,16,20,13,16,6,18,16,9,24,24,13,18,19,34,13,16,85,29,12,15,14,24,14,44,41,25,19,24,20,22,54,22,16,14,17,23,25	19,24,41,8,44,8,27,24,2,9,6,1,10,6,29,14,17,12,21,22,12,14,26,5,9,3,9,19,2,3,10,7,7,23,29,18,27,11,7,2,2,43,16,8,6,31,0,10,7,12,25,10,3,10,15,7,8,5,12,18,4,1,7,5,7,9,4,19,5,9,5,24,3,14,3,10,18,6,7,18,17,6,12,5,15,3,2,10,4,15,13,2,77,17,5,18,6,16,5,31,9,42,6,9,16,5,49,24,6,5,6,11,23	146	99	6.15996e-12	3.33603e-10	0.516,0.392,0.469,0.386,0.466,0.475,0.437,0.789,0.213,0.504,0.592,0.437,0.763,0.381,0.449,0.098,0.693,0.504,0.433,0.475,0.688,0.298,0.442,0.437,0.304,0.423,0.345,0.422,0.524,0.42,0.844,0.504,0.416,0.232,0.383,0.283,0.882,0.55,0.404,0.644,0.352,0.504,0.638,0.218,0.176,0.218,0.311,0.76,0.385,0.379,0.554,0.213,0.184,0.368,0.449,0.495,0.772,0.404,0.495,0.207,0.234,0.459,0.337,0.135,0.731,0.442,0.372,…	0.378,0.467,0.317,0.629,0.245,0.543,0.246,0.269,0.826,0.513,0.595,0.826,0.609,0.819,0.45,0.708,0.568,0.604,0.225,0.445,0.22,0.576,0.545,0.599,0.662,0.693,0.653,0.472,0.753,0.713,0.563,0.516,0.681,0.382,0.495,0.453,0.438,0.726,0.622,0.908,0.803,0.482,0.629,0.777,0.722,0.527,1.0,0.469,0.516,0.459,0.52,0.609,0.811,0.449,0.332,0.723,0.543,0.72,0.504,0.475,0.704,0.937,0.636,0.757,0.744,0.731,0.704,0.5…	-0.127	DCM vs. Control	A3SS
ENSG00000251247	ZNF345	chr19	+	36851727	36851904	36851829	36851904	36850929	36850968	1,2,4,1,4,8,6,4,6,4,11,5,5,6,3,5,6,0,6,3,12,6,4,8,0,2,10,5,6,2,3,4,9,2,9,6,12,6,6,6,5,9,13,9,2,6,2,13,6,2,6,5,11,5,7,4,3,6,10,10,2,15,4,4,4,0,6,9,1,4,4,7,2,5,9,8,4,4,8,3,1,4,6,4,3,5,1,2,11,12,9,1,6,6,6,5,1,5,4,3,9,8,4,5,2,3,2,2,4,1,3,5,7,2,7,3,6,6,3,17,7,13,3,9,9,2,2,12,13,4,2,3,10,2,9,6,6,8,3,9,5,12,7,4,5,3,5,7	9,3,6,7,2,6,4,9,3,4,5,3,3,4,3,2,4,2,9,2,7,7,0,4,4,14,4,10,6,8,4,6,6,11,3,3,4,5,1,0,5,8,4,8,4,4,7,2,3,6,6,4,7,3,4,8,0,8,6,6,5,8,4,4,7,4,4,7,0,1,4,1,1,4,1,10,4,3,3,4,4,5,5,10,8,4,9,6,7,5,9,2,3,0,5,2,2,7,5,3,1,11,3,3,12,3,12,6,4,0,3,2,4,4,7,3,8,4,1,8,6,1,9,0,4,2,4,3,5,4,11,5,6,5,2,5,5,3,6,8,9,7,7,9,1,22,7,7	0,1,0,1,3,6,0,6,2,4,5,0,6,1,2,5,4,3,0,1,3,0,1,10,3,2,1,10,3,6,1,6,6,4,2,1,2,1,3,5,0,4,3,3,5,1,4,5,1,0,0,5,5,1,5,7,8,6,4,3,2,3,9,2,7,2,6,1,1,13,2,0,1,3,4,3,2,5,6,2,1,2,3,1,0,2,6,1,0,0,4,5,0,9,0,3,3,1,0,9,11,4,0,5,3,2,4,3,8,5,1,3,5	3,16,1,4,5,7,9,8,3,3,3,4,2,8,12,10,13,5,3,4,1,9,4,5,4,3,4,12,2,5,3,3,19,3,3,0,14,2,2,4,2,9,1,1,4,3,8,5,4,1,3,3,9,5,7,4,3,5,6,2,4,4,5,5,5,5,8,5,4,3,5,7,5,7,9,3,5,6,7,0,6,3,2,3,5,3,6,5,4,10,6,1,8,4,3,12,11,1,9,7,11,10,10,6,11,3,11,6,5,7,5,0,5	198	99	1.30943e-11	6.895e-10	0.053,0.25,0.25,0.067,0.5,0.4,0.429,0.182,0.5,0.333,0.524,0.455,0.455,0.429,0.333,0.556,0.429,0.0,0.25,0.429,0.462,0.3,1.0,0.5,0.0,0.067,0.556,0.2,0.333,0.111,0.273,0.25,0.429,0.083,0.6,0.5,0.6,0.375,0.75,1.0,0.333,0.36,0.619,0.36,0.2,0.429,0.125,0.765,0.5,0.143,0.333,0.385,0.44,0.455,0.467,0.2,1.0,0.273,0.455,0.455,0.167,0.484,0.333,0.333,0.222,0.0,0.429,0.391,1.0,0.667,0.333,0.778,0.5,0.385,0.8…	0.0,0.03,0.0,0.111,0.231,0.3,0.0,0.273,0.25,0.4,0.455,0.0,0.6,0.059,0.077,0.2,0.133,0.231,0.0,0.111,0.6,0.0,0.111,0.5,0.273,0.25,0.111,0.294,0.429,0.375,0.143,0.5,0.136,0.4,0.25,1.0,0.067,0.2,0.429,0.385,0.0,0.182,0.6,0.6,0.385,0.143,0.2,0.333,0.111,0.0,0.0,0.455,0.217,0.091,0.263,0.467,0.571,0.375,0.25,0.429,0.2,0.273,0.474,0.167,0.412,0.167,0.273,0.091,0.111,0.684,0.167,0.0,0.091,0.176,0.182,0.…	0.137	DCM vs. Control	A3SS
ENSG00000167646	DNAAF3	chr19	-	55159532	55159720	55159532	55159607	55159898	55160013	18,491,329,33,195,180,165,25,20,231,181,237,18,174,170,148,101,44,224,172,102,71,39,104,72,234,177,123,343,188,69,380,245,133,98,278,251,359,161,232,255,213,291,138,103,180,226,77,96,194,97,96,241,147,172,199,173,260,132,155,259,162,36,375,121,228,156,126,67,57,230,86,6,193,222,135,223,82,225,61,90,154,114,302,69,172,23,149,145,100,121,148,68,126,83,226,19,219,48,75,109,314,98,73,101,183,94,95,12…	8,10,16,2,6,8,12,2,3,5,9,5,3,7,6,10,6,0,9,7,3,1,1,2,10,3,14,3,10,9,4,8,15,17,5,7,2,18,8,10,14,4,13,16,4,4,8,5,5,12,7,2,7,9,10,6,13,6,3,7,11,8,0,7,2,6,7,9,9,2,8,6,1,6,4,8,7,5,7,2,5,8,16,7,5,7,5,7,9,5,4,7,10,9,11,4,2,5,1,4,2,10,17,4,5,11,7,5,15,0,3,4,12,5,5,4,6,1,8,12,14,18,2,4,9,8,2,8,10,4,3,8,9,7,7,1,7,3,6,2,8,2,4,8,2,6,6,12	16,138,17,101,28,20,45,9,18,6,13,0,18,22,61,59,100,36,21,45,49,19,10,48,77,53,28,100,37,27,164,26,106,112,40,32,78,3,7,7,4,8,43,44,25,9,7,42,3,10,3,5,21,32,15,14,75,23,57,16,40,98,48,11,37,86,23,10,7,71,159,19,18,68,29,2,4,69,15,17,49,4,69,5,61,2,28,2,8,91,40,8,6,5,32,176,4,30,29,80,93,81,30,13,76,37,8,83,83,78,20,12,28	5,1,0,8,3,4,3,2,3,2,4,2,7,5,8,9,7,4,7,2,5,3,4,3,3,5,0,9,0,4,8,2,3,6,2,1,1,1,1,1,4,3,4,1,3,1,7,3,0,0,2,2,2,2,3,1,4,6,4,3,6,2,3,3,1,5,2,0,7,17,8,3,0,4,2,0,6,6,1,10,8,4,7,2,6,0,2,3,1,1,7,2,3,5,4,7,2,6,1,4,9,14,4,1,3,4,4,4,7,5,0,2,1	198	99	9.37028e-14	5.95718e-12	0.529,0.961,0.911,0.892,0.942,0.918,0.873,0.862,0.769,0.959,0.91,0.96,0.75,0.926,0.934,0.881,0.894,1.0,0.926,0.925,0.944,0.973,0.951,0.963,0.783,0.975,0.863,0.953,0.945,0.913,0.896,0.96,0.891,0.796,0.907,0.952,0.984,0.909,0.91,0.921,0.901,0.964,0.918,0.812,0.928,0.957,0.934,0.885,0.906,0.89,0.874,0.96,0.945,0.891,0.896,0.943,0.869,0.956,0.957,0.917,0.922,0.91,1.0,0.964,0.968,0.95,0.918,0.875,0.78…	0.615,0.986,1.0,0.863,0.824,0.714,0.882,0.692,0.75,0.6,0.619,0.0,0.563,0.688,0.792,0.766,0.877,0.818,0.6,0.918,0.831,0.76,0.556,0.889,0.928,0.841,1.0,0.847,1.0,0.771,0.911,0.867,0.946,0.903,0.909,0.941,0.975,0.6,0.778,0.778,0.333,0.571,0.843,0.957,0.806,0.818,0.333,0.875,1.0,1.0,0.429,0.556,0.84,0.889,0.714,0.875,0.904,0.657,0.877,0.727,0.769,0.961,0.889,0.647,0.949,0.896,0.852,1.0,0.333,0.676,0.…	0.13	DCM vs. Control	A3SS
ENSG00000197381	ADARB1	chr21	+	45222017	45223577	45222017	45222107	45225546	45226560	3,19,50,17,20,12,21,26,30,30,43,17,26,22,15,22,14,2,45,16,41,16,5,17,31,28,14,26,44,40,18,21,23,32,26,28,20,35,25,8,19,34,31,19,14,14,17,27,25,22,35,18,32,21,42,32,26,22,22,35,37,33,21,20,24,26,33,32,32,23,20,19,39,20,26,18,27,22,23,13,28,34,16,26,28,24,34,14,28,32,26,16,11,21,13,35,19,21,37,30,20,29,27,30,22,28,24,4,25,13,28,22,32,26,10,36,17,37,26,24,29,37,12,32,31,15,44,30,36,19,36,26,7,30,45,…	7,4,13,5,4,3,7,9,2,3,15,1,4,8,1,9,3,0,12,3,6,6,1,7,2,7,2,2,4,4,6,4,5,8,3,4,7,6,11,0,11,6,10,7,5,5,2,1,2,4,6,4,5,7,8,4,7,5,7,8,1,11,6,1,4,11,4,1,5,5,4,8,3,5,4,3,8,9,6,3,3,6,7,9,5,5,7,3,9,14,3,1,3,4,6,8,1,4,5,6,3,7,14,14,6,4,3,2,6,2,6,1,2,6,4,8,2,7,7,7,8,2,2,2,3,4,3,4,6,2,5,4,4,11,15,9,7,3,7,4,7,0,6,3,5,3,9,12	12,10,25,17,47,16,3,36,19,14,19,16,27,19,20,12,12,15,16,23,15,14,24,17,20,16,20,19,21,16,14,9,19,23,15,12,13,18,28,10,47,47,34,34,21,14,18,17,14,17,18,15,14,18,28,12,18,40,17,18,14,17,9,24,29,25,28,12,16,24,18,12,30,18,48,33,60,12,12,21,26,9,12,38,7,11,16,19,2,23,19,8,29,15,13,9,33,19,5,10,32,19,9,25,29,23,16,13,14,11,17,9,19	10,1,4,5,2,10,2,9,4,7,5,7,12,2,13,9,2,11,11,6,5,6,2,3,6,7,6,4,10,7,9,5,8,7,4,3,12,7,4,14,15,18,5,15,5,3,10,7,5,9,13,6,6,9,14,17,8,6,3,8,10,11,11,4,7,10,18,6,7,12,7,11,9,4,14,6,4,8,2,11,7,11,4,9,4,6,3,3,2,13,4,4,0,3,10,10,9,18,3,7,2,9,6,4,3,21,8,8,3,4,11,11,6	198	99	2.44249e-15	1.3696e-13	0.176,0.704,0.658,0.63,0.714,0.667,0.6,0.591,0.882,0.833,0.589,0.895,0.765,0.579,0.882,0.55,0.7,1.0,0.652,0.727,0.774,0.571,0.714,0.548,0.886,0.667,0.778,0.867,0.846,0.833,0.6,0.724,0.697,0.667,0.812,0.778,0.588,0.745,0.532,1.0,0.463,0.739,0.608,0.576,0.583,0.583,0.81,0.931,0.862,0.733,0.745,0.692,0.762,0.6,0.724,0.8,0.65,0.688,0.611,0.686,0.949,0.6,0.636,0.909,0.75,0.542,0.805,0.941,0.762,0.697,…	0.375,0.833,0.758,0.63,0.922,0.444,0.429,0.667,0.704,0.5,0.655,0.533,0.529,0.826,0.435,0.4,0.75,0.405,0.421,0.657,0.6,0.538,0.857,0.739,0.625,0.533,0.625,0.704,0.512,0.533,0.438,0.474,0.543,0.622,0.652,0.667,0.351,0.563,0.778,0.263,0.61,0.566,0.773,0.531,0.677,0.7,0.474,0.548,0.583,0.486,0.409,0.556,0.538,0.5,0.5,0.261,0.529,0.769,0.739,0.529,0.412,0.436,0.29,0.75,0.674,0.556,0.438,0.5,0.533,0.5,…	0.14	DCM vs. Control	A5SS
ENSG00000126456	IRF3	chr19	-	49665483	49665857	49665630	49665857	49664673	49664846	3,31,70,38,30,32,39,44,35,31,70,29,45,25,29,44,28,6,47,32,39,22,18,24,35,38,30,36,59,39,35,26,63,41,59,40,51,49,47,27,35,51,52,35,51,40,33,46,41,37,37,32,59,30,56,54,48,53,36,44,36,49,32,45,42,57,33,51,47,28,27,37,39,27,38,22,23,39,41,17,40,47,34,42,36,41,71,30,64,45,49,31,11,20,25,82,24,72,54,40,31,60,83,48,42,47,38,21,35,39,31,38,44,43,32,66,32,42,44,61,39,47,17,52,45,8,44,41,38,46,43,23,33,41,…	12,16,20,13,12,9,12,21,12,10,12,6,14,10,9,11,12,2,8,8,13,9,6,8,16,14,9,16,18,6,17,16,16,11,16,5,11,19,6,4,14,16,13,15,9,1,8,9,8,10,10,20,8,11,27,19,14,15,13,10,11,10,21,6,17,13,11,9,9,14,13,10,9,3,8,12,9,16,14,4,12,15,8,6,13,11,13,12,16,13,24,11,15,11,9,35,11,6,16,3,9,20,26,8,24,9,10,5,6,12,19,2,13,15,12,17,4,12,17,32,16,18,17,16,15,14,7,10,14,15,10,13,8,23,18,19,9,8,14,17,17,6,17,11,15,12,7,24	17,43,43,22,26,41,15,43,13,28,19,22,32,23,73,63,36,57,34,35,18,15,25,26,48,44,38,49,24,27,28,21,47,56,23,47,49,20,29,30,15,26,41,48,25,26,44,42,32,23,32,40,34,24,52,45,40,28,47,26,20,30,21,48,56,43,49,23,21,36,50,44,35,25,40,26,25,38,35,43,55,24,40,21,39,12,22,16,24,53,39,11,18,62,39,36,42,33,19,46,42,38,39,43,43,41,58,40,40,27,22,28,45	20,9,22,5,20,17,12,32,10,21,27,20,19,29,27,21,17,30,37,22,19,17,18,13,30,22,12,11,15,10,10,13,17,24,5,21,28,4,9,13,10,7,13,7,14,4,17,22,11,10,14,9,11,15,24,28,14,11,35,15,12,5,16,19,27,9,15,15,12,12,22,15,16,13,16,20,24,24,17,34,50,7,18,3,20,10,18,14,4,18,19,15,16,13,20,9,11,13,4,12,13,15,21,23,24,47,22,28,14,9,16,26,6	198	99	1.79856e-13	9.09649e-12	0.111,0.492,0.636,0.594,0.556,0.64,0.619,0.512,0.593,0.608,0.745,0.707,0.616,0.556,0.617,0.667,0.538,0.6,0.746,0.667,0.6,0.55,0.6,0.6,0.522,0.576,0.625,0.529,0.621,0.765,0.507,0.448,0.663,0.651,0.648,0.8,0.699,0.563,0.797,0.771,0.556,0.614,0.667,0.538,0.739,0.952,0.673,0.719,0.719,0.649,0.649,0.444,0.787,0.577,0.509,0.587,0.632,0.639,0.581,0.688,0.621,0.71,0.432,0.789,0.553,0.687,0.6,0.739,0.723,…	0.298,0.705,0.494,0.688,0.394,0.547,0.385,0.402,0.394,0.4,0.26,0.355,0.457,0.284,0.575,0.6,0.514,0.487,0.315,0.443,0.321,0.306,0.41,0.5,0.444,0.5,0.613,0.69,0.444,0.574,0.583,0.447,0.58,0.538,0.697,0.528,0.467,0.714,0.617,0.536,0.429,0.65,0.612,0.774,0.472,0.765,0.564,0.488,0.593,0.535,0.533,0.69,0.607,0.444,0.52,0.446,0.588,0.56,0.402,0.464,0.455,0.75,0.396,0.558,0.509,0.705,0.62,0.434,0.467,0.6…	0.101	DCM vs. Control	A5SS
ENSG00000122566	HNRNPA2B1	chr7	-	26190992	26192577	26192494	26192577	26174670	26174782	33,145,276,139,97,133,145,222,132,141,201,84,135,178,135,155,104,44,182,149,152,142,55,116,123,181,118,198,235,133,217,155,210,125,164,151,112,209,182,182,224,205,170,160,166,179,138,161,138,110,236,152,161,172,149,142,180,150,167,159,121,200,178,175,132,142,174,142,183,85,134,118,214,193,155,105,147,162,148,98,132,200,121,189,142,138,300,99,231,195,159,159,100,98,136,300,102,145,166,145,162,163,…	13,11,10,10,11,39,26,31,22,19,14,21,15,29,21,13,1,7,16,5,17,29,14,8,16,31,21,45,15,22,12,23,19,28,21,32,18,18,13,34,17,12,9,34,19,37,16,55,11,32,27,38,21,14,47,25,19,18,45,16,47,24,19,19,23,41,17,33,9,14,19,15,20,15,14,13,19,15,25,5,22,26,22,18,6,33,13,12,17,11,14,34,10,10,31,15,19,22,21,19,21,29,23,39,14,16,14,13,16,7,16,8,39,18,49,12,21,23,7,24,26,15,20,28,7,36,10,40,16,10,20,14,15,23,9,34,14,1…	78,162,142,143,135,147,99,187,183,172,145,170,216,248,397,138,148,149,163,199,165,285,365,154,182,153,138,208,206,195,132,125,188,194,93,344,195,67,227,169,209,102,108,169,111,100,206,152,134,181,102,181,239,163,255,212,140,212,140,122,140,240,153,254,263,183,163,104,135,187,134,196,223,185,255,132,189,200,139,166,195,140,180,171,158,139,178,167,126,160,128,172,66,228,236,207,242,215,168,253,270,…	14,8,11,36,44,39,21,41,46,74,44,53,20,31,89,79,36,27,39,47,19,31,33,66,60,19,20,39,61,33,37,45,44,41,39,12,49,5,160,24,56,32,75,76,70,37,54,89,91,32,31,29,20,30,116,37,59,67,42,86,78,91,28,98,22,52,47,18,75,27,37,66,30,56,47,33,30,34,45,48,11,25,45,45,42,68,38,76,14,54,68,25,16,29,40,60,28,49,38,37,49,34,70,52,20,35,43,44,32,44,22,30,34	198	99	0	0	0.559,0.868,0.932,0.874,0.815,0.63,0.736,0.782,0.75,0.788,0.878,0.667,0.818,0.754,0.763,0.856,0.981,0.759,0.85,0.937,0.817,0.71,0.663,0.879,0.794,0.745,0.737,0.688,0.887,0.751,0.9,0.771,0.847,0.691,0.796,0.702,0.757,0.853,0.875,0.728,0.868,0.895,0.904,0.702,0.814,0.708,0.812,0.594,0.862,0.632,0.814,0.667,0.793,0.86,0.613,0.74,0.826,0.806,0.65,0.832,0.563,0.806,0.824,0.822,0.742,0.634,0.837,0.683,…	0.736,0.91,0.866,0.665,0.605,0.653,0.702,0.695,0.665,0.537,0.622,0.616,0.844,0.8,0.69,0.466,0.673,0.734,0.676,0.679,0.813,0.821,0.847,0.538,0.603,0.801,0.775,0.727,0.628,0.747,0.641,0.581,0.681,0.703,0.544,0.935,0.666,0.87,0.415,0.779,0.651,0.614,0.419,0.526,0.442,0.575,0.656,0.461,0.424,0.739,0.622,0.757,0.857,0.731,0.524,0.741,0.543,0.613,0.625,0.415,0.473,0.569,0.732,0.564,0.857,0.638,0.634,0.…	0.117	DCM vs. Control	A5SS
ENSG00000122566	HNRNPA2B1	chr7	-	26191055	26192577	26192494	26192577	26174670	26174782	31,144,274,139,97,132,144,222,132,140,199,83,130,177,135,155,104,44,182,147,151,139,53,116,122,180,117,198,233,133,216,153,208,124,164,150,112,208,182,178,222,203,170,157,166,178,136,156,138,108,235,152,160,171,148,141,179,149,166,159,118,196,178,175,129,142,173,140,183,83,134,117,215,192,152,104,146,160,146,98,132,198,121,189,141,133,295,98,229,195,156,156,100,98,134,299,99,143,162,141,158,162,2…	13,11,10,10,11,39,26,31,22,19,14,21,15,29,21,13,1,7,16,5,17,29,14,8,16,31,21,45,15,22,12,23,19,28,21,32,18,18,13,34,17,12,9,34,19,37,16,55,11,32,27,38,21,14,47,25,19,18,45,16,47,24,19,19,23,41,17,33,9,14,19,15,20,15,14,13,19,15,25,5,22,26,22,18,6,33,13,12,17,11,14,34,10,10,31,15,19,22,21,19,21,29,23,39,14,16,14,13,16,7,16,8,39,18,49,12,21,23,7,24,26,15,20,28,7,36,10,40,16,10,20,14,15,23,9,34,14,1…	77,162,142,142,131,142,99,185,181,168,140,162,213,247,395,132,145,148,159,199,165,284,364,150,176,149,137,207,203,194,129,122,184,192,89,341,192,64,218,167,209,98,108,168,111,100,206,150,132,179,102,180,239,162,251,211,138,212,137,120,139,240,149,254,262,180,164,104,134,187,132,192,220,180,252,131,188,199,135,165,193,138,178,165,153,138,175,167,126,158,125,172,65,222,232,204,241,208,167,248,266,1…	14,8,11,36,44,39,21,41,46,74,44,53,20,31,89,79,36,27,39,47,19,31,33,66,60,19,20,39,61,33,37,45,44,41,39,12,49,5,160,24,56,32,75,76,70,37,54,89,91,32,31,29,20,30,116,37,59,67,42,86,78,91,28,98,22,52,47,18,75,27,37,66,30,56,47,33,30,34,45,48,11,25,45,45,42,68,38,76,14,54,68,25,16,29,40,60,28,49,38,37,49,34,70,52,20,35,43,44,32,44,22,30,34	198	99	0	0	0.544,0.867,0.932,0.874,0.815,0.629,0.735,0.782,0.75,0.787,0.877,0.664,0.812,0.753,0.763,0.856,0.981,0.759,0.85,0.936,0.816,0.706,0.654,0.879,0.792,0.744,0.736,0.688,0.886,0.751,0.9,0.769,0.846,0.689,0.796,0.701,0.757,0.852,0.875,0.724,0.867,0.894,0.904,0.698,0.814,0.706,0.81,0.586,0.862,0.628,0.813,0.667,0.792,0.859,0.612,0.738,0.825,0.805,0.648,0.832,0.557,0.803,0.824,0.822,0.737,0.634,0.836,0.…	0.733,0.91,0.866,0.664,0.598,0.645,0.702,0.693,0.663,0.532,0.614,0.604,0.842,0.799,0.689,0.455,0.668,0.733,0.671,0.679,0.813,0.821,0.847,0.532,0.595,0.797,0.774,0.726,0.625,0.746,0.635,0.575,0.676,0.701,0.533,0.934,0.662,0.865,0.405,0.777,0.651,0.605,0.419,0.525,0.442,0.575,0.656,0.457,0.42,0.737,0.622,0.756,0.857,0.73,0.52,0.74,0.539,0.613,0.62,0.411,0.471,0.569,0.727,0.564,0.856,0.634,0.636,0.7…	0.118	DCM vs. Control	A5SS
ENSG00000158528	PPP1R9A	chr7	+	95284017	95284330	95284017	95284216	95286205	95286325	6,9,4,6,1,11,10,13,1,7,4,7,5,9,2,7,12,1,1,7,9,10,3,6,7,10,6,8,1,18,4,1,6,5,7,3,0,11,4,4,12,4,2,6,6,3,7,5,8,3,12,7,4,3,5,5,4,10,5,4,9,15,2,5,9,7,6,10,5,4,6,11,3,8,18,2,7,7,1,6,8,2,8,2,5,6,5,2,3,4,5,10,7,5,14,4,2,0,6,9,7,3,4,6,6,4,9,6,8,1,11,8,11,9,9,2,9,4,4,6,4,4,15,5,4,6,15,4,15,8,12,5,6,3,3,5,16,3,5,8,4,7,1,14,7,2,6,0	9,30,6,13,13,22,19,9,16,17,10,10,6,34,8,14,16,5,19,28,10,15,3,19,8,13,14,24,27,11,7,12,6,13,17,10,9,14,9,14,20,11,9,8,5,14,15,6,16,3,5,25,23,2,24,14,7,17,14,3,23,27,7,20,17,10,12,30,0,5,19,13,10,5,23,24,10,10,11,14,5,25,20,20,6,15,9,6,11,18,16,28,17,21,7,5,8,16,18,7,13,25,11,11,15,9,15,8,16,7,9,11,16,14,22,2,23,15,21,22,6,3,12,2,8,12,30,20,17,8,4,11,6,25,0,4,12,24,21,35,18,11,3,21,12,12,6,29	1,1,5,1,2,1,4,1,8,3,8,6,3,0,1,4,3,7,4,3,0,7,5,2,2,1,4,3,2,6,1,2,3,0,6,4,4,3,5,5,5,9,3,9,2,2,3,3,3,0,5,3,7,1,6,4,3,4,0,9,14,3,5,16,4,3,9,2,2,5,5,9,3,5,6,3,4,1,0,5,3,2,3,0,1,4,2,5,5,4,5,2,4,1,5,12,9,4,1,4,6,2,4,6,0,0,2,5,4,3,3,1,3	3,6,0,1,4,7,2,3,3,8,2,2,2,3,5,2,3,2,1,7,5,3,3,13,4,1,3,5,4,1,4,12,3,4,5,7,3,1,2,3,2,0,0,1,5,0,4,4,0,1,0,2,6,6,3,2,6,10,5,3,2,3,5,7,2,9,3,0,4,6,3,0,2,6,9,3,5,7,5,2,4,1,3,3,4,0,5,4,8,1,0,2,2,0,1,6,2,2,2,5,7,7,4,0,7,12,3,3,1,2,2,1,0	198	99	2.50581e-08	8.18162e-07	0.25,0.13,0.25,0.188,0.037,0.2,0.208,0.419,0.03,0.171,0.167,0.259,0.294,0.117,0.111,0.2,0.273,0.091,0.026,0.111,0.31,0.25,0.333,0.136,0.304,0.278,0.176,0.143,0.018,0.45,0.222,0.04,0.333,0.161,0.171,0.13,0.0,0.282,0.182,0.125,0.231,0.154,0.1,0.273,0.375,0.097,0.189,0.294,0.2,0.333,0.545,0.123,0.08,0.429,0.094,0.152,0.222,0.227,0.152,0.4,0.164,0.217,0.125,0.111,0.209,0.259,0.2,0.143,1.0,0.286,0.136…	0.143,0.077,1.0,0.333,0.2,0.067,0.5,0.143,0.571,0.158,0.667,0.6,0.429,0.0,0.091,0.5,0.333,0.636,0.667,0.176,0.0,0.538,0.455,0.071,0.2,0.333,0.4,0.231,0.2,0.75,0.111,0.077,0.333,0.0,0.375,0.222,0.4,0.6,0.556,0.455,0.556,1.0,1.0,0.818,0.167,1.0,0.273,0.273,1.0,0.0,1.0,0.429,0.368,0.077,0.5,0.5,0.2,0.167,0.0,0.6,0.778,0.333,0.333,0.533,0.5,0.143,0.6,1.0,0.2,0.294,0.455,1.0,0.429,0.294,0.25,0.333,0.2…	-0.195	DCM vs. Control	A5SS
ENSG00000133943	DGLUCY	chr14	+	91215404	91215793	91215404	91215556	91223678	91223795	16,71,66,83,45,120,68,49,82,95,30,25,61,67,51,64,47,19,68,65,58,85,29,39,52,79,98,65,100,88,54,79,59,93,82,92,89,92,74,84,75,71,69,73,99,67,75,70,64,64,84,46,61,47,73,75,61,80,96,60,119,127,67,52,80,70,75,42,31,57,50,75,39,42,52,52,54,31,58,40,63,99,71,88,63,55,74,43,85,60,93,84,26,58,50,56,31,104,75,75,56,112,70,72,46,81,60,29,60,30,21,51,91,65,98,46,76,69,73,49,83,73,53,66,65,36,85,76,65,49,70,…	1,10,12,5,6,18,15,6,7,13,6,9,5,10,8,6,9,3,8,7,11,16,2,6,4,7,13,9,7,4,5,7,6,4,24,16,10,15,7,11,16,4,13,17,12,24,19,7,11,17,23,16,13,10,8,6,4,12,15,15,9,11,5,9,9,14,5,19,8,5,4,7,5,5,6,4,7,4,12,3,7,15,8,15,12,8,10,9,10,11,9,10,8,8,6,5,5,6,10,13,17,16,11,6,8,5,4,4,11,4,3,6,4,15,6,6,5,9,9,4,13,15,5,5,9,3,12,16,5,8,10,16,10,8,9,16,8,15,7,2,3,10,8,13,8,16,7,13	16,47,21,48,38,29,30,29,11,28,9,7,50,53,79,75,50,32,6,54,17,61,36,43,83,33,42,63,23,33,27,27,67,90,52,51,92,10,11,22,17,33,72,42,44,43,66,31,15,29,21,42,14,66,58,42,59,42,81,27,20,27,21,37,83,80,29,49,27,47,35,56,73,32,63,15,11,20,51,30,28,18,50,16,81,26,34,25,23,70,54,12,25,48,44,54,23,37,38,74,82,49,51,59,30,42,38,58,40,45,16,29,52	6,14,6,18,16,11,10,9,0,1,5,0,5,18,24,13,19,8,2,11,4,11,16,7,10,2,11,25,3,11,15,7,21,22,30,19,33,4,2,5,3,10,23,8,13,11,15,7,6,8,4,8,5,14,9,10,14,3,19,5,7,6,5,4,14,18,5,13,2,7,8,8,17,9,11,1,3,8,9,4,9,3,11,2,18,3,8,4,6,33,10,6,12,15,6,11,0,20,14,10,22,29,10,10,3,19,12,15,13,18,2,9,10	198	99	0	0	0.889,0.78,0.733,0.892,0.789,0.769,0.694,0.803,0.854,0.785,0.714,0.581,0.859,0.77,0.761,0.842,0.723,0.76,0.81,0.823,0.725,0.726,0.879,0.765,0.867,0.849,0.79,0.783,0.877,0.917,0.844,0.849,0.831,0.921,0.631,0.742,0.817,0.754,0.841,0.792,0.701,0.899,0.726,0.682,0.805,0.583,0.664,0.833,0.744,0.653,0.646,0.59,0.701,0.701,0.82,0.862,0.884,0.769,0.762,0.667,0.869,0.852,0.87,0.743,0.816,0.714,0.882,0.525…	0.571,0.627,0.636,0.571,0.543,0.569,0.6,0.617,1.0,0.933,0.474,1.0,0.833,0.596,0.622,0.743,0.568,0.667,0.6,0.711,0.68,0.735,0.529,0.754,0.806,0.892,0.656,0.558,0.793,0.6,0.474,0.659,0.615,0.672,0.464,0.573,0.582,0.556,0.733,0.688,0.739,0.623,0.61,0.724,0.629,0.662,0.687,0.689,0.556,0.644,0.724,0.724,0.583,0.702,0.763,0.677,0.678,0.875,0.681,0.73,0.588,0.692,0.677,0.822,0.748,0.69,0.744,0.653,0.871…	0.107	DCM vs. Control	A5SS
ENSG00000131844	MCCC2	chr5	+	71641002	71641195	71641002	71641075	71643818	71643895	92,67,94,89,77,118,105,117,76,89,67,70,32,83,76,84,59,54,96,64,91,88,28,62,97,104,114,127,109,128,74,94,142,93,152,125,107,123,69,94,123,119,92,82,90,133,108,115,85,107,85,74,109,101,111,96,100,107,107,117,90,125,88,116,100,117,91,100,51,61,79,99,69,105,73,85,102,59,124,77,83,98,90,76,102,90,80,60,75,65,126,112,54,69,87,57,75,86,89,109,126,137,98,129,72,100,63,64,89,48,69,52,129,89,124,65,104,77,…	103,249,218,210,179,261,257,220,266,247,207,175,78,222,190,210,160,99,248,195,261,217,114,195,218,222,331,341,371,307,122,198,113,286,316,308,264,307,219,261,215,249,227,259,209,137,299,169,276,249,185,210,261,284,303,252,230,298,254,253,284,297,208,274,236,291,321,248,133,186,231,263,124,219,208,242,236,118,203,138,192,246,245,221,248,278,155,155,231,178,354,267,149,195,246,146,184,248,251,227,2…	45,122,79,192,114,179,176,65,128,156,68,54,94,188,222,245,236,112,71,171,141,213,203,148,115,89,139,150,122,152,124,152,194,212,177,98,240,103,240,167,95,232,181,130,266,165,148,230,253,138,239,155,161,157,215,160,126,171,125,224,178,217,121,218,208,200,147,133,160,177,105,195,133,170,180,32,59,160,110,113,80,141,122,77,140,96,103,202,96,179,136,131,137,159,172,140,163,163,191,246,203,140,185,140…	45,59,65,178,69,333,115,218,251,243,142,110,170,76,303,187,222,214,143,174,228,107,83,276,304,159,116,193,185,279,291,248,413,209,137,99,148,9,108,77,188,14,123,53,114,6,155,158,196,71,23,42,128,311,303,259,153,283,232,232,233,227,342,138,275,187,270,110,242,441,273,182,199,365,246,78,101,360,208,257,223,96,226,176,181,157,214,208,23,82,213,184,32,100,248,288,261,209,82,171,243,242,217,252,210,15…	198	99	0	0	0.309,0.119,0.177,0.175,0.177,0.184,0.17,0.21,0.125,0.153,0.139,0.167,0.17,0.157,0.167,0.167,0.156,0.214,0.162,0.141,0.148,0.169,0.109,0.137,0.182,0.19,0.147,0.157,0.128,0.173,0.233,0.192,0.386,0.14,0.194,0.169,0.169,0.167,0.136,0.153,0.222,0.193,0.168,0.137,0.177,0.327,0.153,0.254,0.133,0.177,0.187,0.15,0.173,0.151,0.155,0.16,0.179,0.152,0.174,0.188,0.137,0.174,0.175,0.175,0.175,0.167,0.124,0.16…	0.333,0.508,0.378,0.35,0.452,0.212,0.433,0.13,0.203,0.243,0.193,0.197,0.217,0.553,0.268,0.396,0.347,0.207,0.199,0.329,0.236,0.499,0.55,0.211,0.159,0.219,0.375,0.28,0.248,0.214,0.176,0.235,0.19,0.337,0.392,0.331,0.448,0.851,0.526,0.52,0.202,0.892,0.424,0.551,0.538,0.932,0.323,0.421,0.392,0.493,0.839,0.649,0.386,0.202,0.262,0.236,0.292,0.232,0.212,0.326,0.276,0.323,0.15,0.441,0.274,0.348,0.214,0.37…	-0.157	DCM vs. Control	A5SS
ENSG00000131844	MCCC2	chr5	+	71641002	71642727	71641002	71641075	71643818	71643895	92,68,94,89,77,118,105,117,77,91,67,68,32,83,76,84,59,54,96,64,91,88,28,62,97,104,114,127,109,128,74,95,142,93,152,125,107,123,69,94,124,119,92,82,90,133,108,116,86,107,85,74,109,102,111,96,100,107,107,117,90,126,88,116,102,117,91,100,51,61,79,99,69,105,74,85,102,59,124,77,83,98,90,76,102,90,80,60,75,65,126,112,54,69,87,57,75,86,89,109,126,137,98,129,72,100,63,64,89,48,69,53,129,89,124,65,104,78,…	103,249,218,210,179,261,257,220,266,247,207,175,78,222,190,210,160,99,248,195,261,217,114,195,218,222,331,341,371,307,122,198,113,286,316,308,264,307,219,261,215,249,227,259,209,137,299,169,276,249,185,210,261,284,303,252,230,298,254,253,284,297,208,274,236,291,321,248,133,186,231,263,124,219,208,242,236,118,203,138,192,246,245,221,248,278,155,155,231,178,354,267,149,195,246,146,184,248,251,227,2…	45,122,81,194,114,180,176,66,128,157,68,54,94,188,222,245,236,112,72,171,141,213,203,149,115,89,139,150,122,153,124,155,194,212,177,98,240,104,240,167,95,232,181,130,266,165,148,230,255,138,239,155,161,157,215,160,126,171,125,224,178,217,122,218,208,200,147,133,160,179,105,197,133,171,180,32,59,161,111,113,80,141,122,77,141,96,103,202,96,179,136,131,137,159,172,141,163,163,191,246,203,140,185,140…	45,59,65,178,69,333,115,218,251,243,142,110,170,76,303,187,222,214,143,174,228,107,83,276,304,159,116,193,185,279,291,248,413,209,137,99,148,9,108,77,188,14,123,53,114,6,155,158,196,71,23,42,128,311,303,259,153,283,232,232,233,227,342,138,275,187,270,110,242,441,273,182,199,365,246,78,101,360,208,257,223,96,226,176,181,157,214,208,23,82,213,184,32,100,248,288,261,209,82,171,243,242,217,252,210,15…	198	99	0	0	0.309,0.12,0.177,0.175,0.177,0.184,0.17,0.21,0.126,0.156,0.139,0.163,0.17,0.157,0.167,0.167,0.156,0.214,0.162,0.141,0.148,0.169,0.109,0.137,0.182,0.19,0.147,0.157,0.128,0.173,0.233,0.193,0.386,0.14,0.194,0.169,0.169,0.167,0.136,0.153,0.224,0.193,0.168,0.137,0.177,0.327,0.153,0.256,0.135,0.177,0.187,0.15,0.173,0.152,0.155,0.16,0.179,0.152,0.174,0.188,0.137,0.175,0.175,0.175,0.178,0.167,0.124,0.168…	0.333,0.508,0.384,0.353,0.452,0.213,0.433,0.131,0.203,0.244,0.193,0.197,0.217,0.553,0.268,0.396,0.347,0.207,0.201,0.329,0.236,0.499,0.55,0.213,0.159,0.219,0.375,0.28,0.248,0.215,0.176,0.238,0.19,0.337,0.392,0.331,0.448,0.852,0.526,0.52,0.202,0.892,0.424,0.551,0.538,0.932,0.323,0.421,0.394,0.493,0.839,0.649,0.386,0.202,0.262,0.236,0.292,0.232,0.212,0.326,0.276,0.323,0.151,0.441,0.274,0.348,0.214,0…	-0.157	DCM vs. Control	A5SS
ENSG00000183696	UPP1	chr7	+	48101823	48101982	48101823	48101870	48106872	48107082	9,42,46,38,19,55,22,49,27,61,44,10,52,44,52,35,27,6,31,43,44,37,12,26,43,40,29,57,59,48,56,49,32,31,28,40,33,53,46,24,60,64,78,19,45,21,24,35,48,30,40,17,32,32,28,37,45,40,48,41,55,55,51,54,32,32,41,31,41,19,38,40,86,30,29,26,49,30,27,17,37,45,34,32,46,49,52,25,56,27,27,42,16,33,48,49,27,31,21,37,42,44,61,26,57,34,29,25,23,13,118,56,50,40,37,37,48,47,38,45,22,52,33,53,33,98,66,51,53,30,40,39,34,2…	2,1,5,3,5,1,2,12,2,0,9,5,5,2,5,5,3,1,2,1,4,3,2,1,6,5,1,4,3,1,7,2,10,3,2,7,4,4,0,2,17,5,7,3,5,7,4,5,3,4,3,0,3,9,2,2,3,4,4,7,2,0,5,1,3,1,1,1,1,3,3,2,14,7,2,0,4,5,1,1,1,1,5,2,5,6,8,2,7,4,6,4,3,1,5,8,3,2,4,1,2,5,6,1,10,0,3,4,3,1,20,3,1,4,4,14,4,9,0,1,3,0,3,2,3,17,5,3,3,3,8,2,4,2,4,6,1,5,4,7,8,3,4,2,4,1,3,4	29,26,162,15,16,44,60,53,67,51,61,69,61,87,43,37,13,24,65,33,66,47,56,22,46,41,24,26,30,29,28,24,32,28,15,26,27,4,31,13,67,12,17,14,10,12,26,37,37,17,18,45,30,26,53,28,26,50,56,39,53,58,25,51,29,51,80,11,54,66,48,37,34,25,31,37,53,41,44,43,75,18,52,122,15,100,43,14,37,20,30,30,29,29,29,50,59,35,16,35,32,33,29,74,51,45,85,29,29,20,42,24,49	7,5,21,5,5,5,10,7,22,6,9,11,6,22,6,1,2,5,20,6,5,41,46,7,3,4,12,1,5,2,2,1,2,3,0,7,4,7,10,6,42,8,7,10,9,6,4,5,1,8,18,14,7,2,15,5,7,5,6,11,2,2,4,13,8,0,16,7,4,4,2,6,5,2,7,10,14,2,4,6,9,7,7,6,7,18,3,4,7,4,10,6,12,5,8,15,7,5,2,4,3,1,2,14,2,7,25,1,2,0,8,9,4	198	99	0	0	0.692,0.955,0.821,0.864,0.655,0.965,0.846,0.671,0.871,1.0,0.71,0.5,0.839,0.917,0.839,0.778,0.818,0.75,0.886,0.956,0.846,0.86,0.75,0.929,0.782,0.8,0.935,0.877,0.908,0.96,0.8,0.925,0.615,0.838,0.875,0.741,0.805,0.869,1.0,0.857,0.638,0.865,0.848,0.76,0.818,0.6,0.75,0.778,0.889,0.789,0.87,1.0,0.842,0.64,0.875,0.902,0.882,0.833,0.857,0.745,0.932,1.0,0.836,0.964,0.842,0.941,0.953,0.939,0.953,0.76,0.864…	0.674,0.722,0.794,0.6,0.615,0.815,0.75,0.791,0.604,0.81,0.772,0.758,0.836,0.664,0.782,0.949,0.765,0.706,0.619,0.733,0.868,0.364,0.378,0.611,0.885,0.837,0.5,0.929,0.75,0.879,0.875,0.923,0.889,0.824,1.0,0.65,0.771,0.222,0.608,0.52,0.444,0.429,0.548,0.412,0.357,0.5,0.765,0.787,0.949,0.515,0.333,0.616,0.682,0.867,0.639,0.737,0.65,0.833,0.824,0.639,0.93,0.935,0.758,0.662,0.644,1.0,0.714,0.44,0.871,0.8…	0.108	DCM vs. Control	A5SS
ENSG00000165533	TTC8	chr14	+	88841036	88841514	88841036	88841196	88843805	88843850	20,16,17,10,14,17,17,8,15,12,30,14,12,13,23,25,11,6,26,20,20,26,5,15,6,17,14,12,24,24,9,19,16,24,13,16,16,24,23,16,19,20,26,13,6,21,14,14,22,19,21,25,11,21,16,23,16,27,7,18,20,14,10,25,18,27,21,26,19,9,12,16,11,14,13,15,29,16,10,4,13,10,25,25,18,13,16,16,29,29,13,25,25,11,25,24,4,26,23,12,15,11,20,12,26,29,12,11,10,9,18,12,25,18,14,21,28,12,14,31,18,20,9,20,23,8,19,12,12,12,20,18,10,8,25,16,17,16…	10,2,9,3,11,15,12,16,4,2,6,8,0,6,4,6,7,2,10,6,4,6,3,2,2,6,4,9,6,9,6,6,1,4,6,7,3,9,6,3,5,6,4,6,2,0,10,4,9,3,3,4,7,11,5,10,7,3,5,8,10,5,1,6,8,7,1,5,11,3,2,2,10,6,4,3,6,7,8,3,2,7,8,5,3,10,9,5,5,7,3,6,1,3,8,8,1,6,5,7,10,7,15,11,5,8,2,6,6,1,11,1,6,4,6,10,7,3,7,12,5,12,2,14,15,7,4,2,15,9,9,5,8,4,3,9,1,5,5,9,3,4,6,7,4,3,5,5	6,7,6,16,4,27,4,13,9,10,25,17,11,9,14,13,15,21,9,15,17,6,3,10,6,17,10,17,11,14,24,11,9,14,10,6,12,1,7,10,4,8,5,2,12,2,6,14,25,12,6,6,13,15,15,20,10,16,20,11,15,10,9,10,21,17,11,11,13,35,15,5,19,16,16,6,4,22,16,14,19,4,21,8,16,7,8,19,10,8,16,23,1,14,9,21,8,8,2,8,12,12,11,4,12,17,14,16,17,19,10,21,7	7,2,1,6,6,10,2,12,2,4,20,2,2,3,8,10,3,18,7,4,13,4,3,21,2,5,4,12,10,10,13,8,14,16,3,6,13,0,15,4,11,2,6,1,10,0,11,10,4,2,3,4,2,8,18,10,7,5,7,19,18,11,4,13,3,9,34,3,19,8,11,6,11,13,13,4,6,13,11,5,5,4,13,9,10,4,8,10,0,4,11,11,1,1,6,14,11,4,4,3,9,10,11,2,9,8,3,11,18,9,3,5,4	198	99	6.1684e-13	2.94644e-11	0.5,0.8,0.486,0.625,0.389,0.362,0.415,0.2,0.652,0.75,0.714,0.467,1.0,0.52,0.742,0.676,0.44,0.6,0.565,0.625,0.714,0.684,0.455,0.789,0.6,0.586,0.636,0.4,0.667,0.571,0.429,0.613,0.889,0.75,0.52,0.533,0.727,0.571,0.657,0.727,0.655,0.625,0.765,0.52,0.6,1.0,0.412,0.636,0.55,0.76,0.778,0.758,0.44,0.488,0.615,0.535,0.533,0.818,0.412,0.529,0.5,0.583,0.833,0.676,0.529,0.659,0.913,0.722,0.463,0.6,0.75,0.8,0…	0.3,0.636,0.75,0.571,0.25,0.574,0.5,0.351,0.692,0.556,0.385,0.81,0.733,0.6,0.467,0.394,0.714,0.368,0.391,0.652,0.395,0.429,0.333,0.192,0.6,0.63,0.556,0.415,0.355,0.412,0.48,0.407,0.243,0.304,0.625,0.333,0.316,1.0,0.189,0.556,0.154,0.667,0.294,0.5,0.375,1.0,0.214,0.412,0.758,0.75,0.5,0.429,0.765,0.484,0.294,0.5,0.417,0.615,0.588,0.224,0.294,0.312,0.529,0.278,0.778,0.486,0.139,0.647,0.255,0.686,0.4…	0.131	DCM vs. Control	A5SS
ENSG00000103275	UBE2I	chr16	+	1309681	1312676	1309681	1312603	1314019	1314096	0,2,4,5,0,2,4,7,3,5,2,2,4,1,4,4,1,1,3,1,5,9,3,1,2,0,0,3,12,4,4,2,3,5,3,3,3,2,2,3,3,6,8,3,1,3,0,2,5,4,6,0,5,3,3,4,5,5,4,5,3,8,4,2,9,5,1,1,1,6,4,3,2,2,6,3,8,6,0,1,5,3,1,2,5,3,2,0,4,2,6,3,1,1,5,2,1,1,2,8,2,3,4,2,2,1,4,2,5,0,6,1,5,1,1,2,3,5,3,5,3,6,1,4,0,1,7,4,3,1,5,0,2,6,3,1,0,5,1,3,1,4,0,0,2,3,0,3	6,6,4,8,4,2,3,2,4,3,7,9,4,0,4,5,9,5,5,4,1,4,1,1,6,12,21,6,21,5,3,7,5,1,3,4,11,5,7,8,11,4,16,9,8,11,3,3,3,2,4,4,11,3,8,1,10,16,3,9,3,1,6,5,5,4,4,8,4,1,1,6,4,0,2,7,4,6,7,0,1,11,8,3,2,3,4,5,6,2,3,8,8,6,3,3,4,10,4,4,8,8,7,1,7,4,6,7,2,6,14,4,5,5,0,8,8,10,7,6,8,7,7,5,8,8,6,8,13,5,6,11,0,3,5,5,4,4,10,4,1,8,4,8,6,13,5,9	1,1,0,0,2,2,0,5,1,4,0,1,1,2,0,2,1,0,1,3,1,2,1,3,3,1,2,1,3,0,0,0,2,3,2,1,2,0,0,5,2,1,1,0,0,1,1,2,1,3,0,1,1,2,0,1,5,2,1,4,1,2,0,2,0,5,5,1,1,0,3,2,1,2,4,0,1,1,0,3,0,0,1,2,1,0,0,2,0,1,0,0,0,5,0,3,3,1,0,2,2,3,0,3,1,2,2,4,0,1,0,3,1	4,3,9,10,5,6,2,14,1,6,15,9,19,12,12,16,6,5,9,27,9,3,7,5,11,4,4,13,9,13,4,4,9,8,4,1,19,5,22,5,24,8,9,22,11,7,10,15,9,18,5,1,17,10,6,11,16,15,3,26,10,17,17,24,14,3,6,13,8,4,10,11,17,33,27,14,15,11,8,8,9,4,8,21,19,15,11,3,7,10,12,6,4,6,2,12,17,4,3,4,10,21,4,15,18,9,7,15,13,10,14,12,8	172	99	0	0	0.0,0.161,0.365,0.265,0.0,0.365,0.434,0.668,0.302,0.49,0.141,0.113,0.365,1.0,0.365,0.315,0.06,0.103,0.257,0.126,0.742,0.564,0.633,0.365,0.161,0.0,0.0,0.223,0.247,0.315,0.434,0.141,0.257,0.742,0.365,0.302,0.136,0.187,0.141,0.178,0.136,0.463,0.223,0.161,0.067,0.136,0.0,0.277,0.49,0.535,0.463,0.0,0.207,0.365,0.178,0.697,0.223,0.152,0.434,0.242,0.365,0.822,0.277,0.187,0.509,0.418,0.126,0.067,0.126,0.…	0.126,0.161,0.0,0.0,0.187,0.161,0.0,0.171,0.365,0.277,0.0,0.06,0.029,0.088,0.0,0.067,0.088,0.0,0.06,0.06,0.06,0.277,0.076,0.257,0.136,0.126,0.223,0.042,0.161,0.0,0.0,0.0,0.113,0.178,0.223,0.365,0.057,0.0,0.0,0.365,0.046,0.067,0.06,0.0,0.0,0.076,0.054,0.071,0.06,0.088,0.0,0.365,0.033,0.103,0.0,0.05,0.152,0.071,0.161,0.081,0.054,0.063,0.0,0.046,0.0,0.49,0.324,0.042,0.067,0.0,0.147,0.095,0.033,0.034…	0.198	DCM vs. Control	A5SS
ENSG00000182173	TSEN54	chr17	+	75521408	75522535	75521408	75522333	75523274	75523335	4,16,11,6,8,8,10,8,23,8,13,0,13,5,6,8,6,6,13,12,1,9,5,6,6,6,10,6,26,18,19,6,17,5,4,12,9,11,5,10,11,10,10,7,7,20,2,9,14,9,14,9,5,13,5,9,8,9,14,8,9,11,18,12,3,7,12,10,6,9,3,6,19,7,8,6,11,9,13,1,6,7,5,7,11,8,11,11,12,11,10,15,3,7,11,16,14,20,9,12,11,6,16,7,13,4,15,5,5,8,25,10,9,5,7,10,8,19,7,3,7,12,10,20,6,4,4,18,2,13,10,9,6,6,13,10,2,6,13,18,8,10,7,13,7,11,4,17	2,7,9,4,5,0,3,7,3,3,3,3,8,5,3,5,10,0,3,6,2,5,1,5,6,9,4,4,6,5,8,2,9,9,4,7,2,4,5,13,6,2,10,7,7,6,5,6,3,0,5,5,10,7,5,6,10,6,3,7,3,3,3,11,6,3,0,3,1,7,6,2,9,8,4,2,7,5,4,3,3,5,5,8,4,5,3,0,6,13,5,4,2,3,5,6,3,5,5,8,4,4,8,1,7,3,7,3,2,5,11,2,3,2,8,9,5,3,12,3,6,3,7,3,3,1,3,0,4,5,3,3,7,5,2,8,6,8,5,4,3,0,1,9,8,10,5,4	12,15,27,10,11,18,0,15,3,5,5,18,21,12,24,12,10,10,10,11,5,11,7,9,16,13,18,16,3,6,6,4,6,24,15,13,26,3,8,5,35,5,17,6,7,5,12,9,3,7,4,13,4,11,18,11,7,11,13,2,2,8,2,19,17,10,6,12,3,3,7,4,15,2,6,12,7,6,5,9,9,2,12,8,16,14,5,2,4,24,5,12,9,17,9,10,28,17,8,17,23,17,6,16,23,18,31,12,11,8,20,13,17	6,8,14,3,8,6,7,12,5,10,10,7,9,11,5,4,9,5,16,3,3,3,10,2,19,10,4,9,5,9,5,1,4,11,3,8,6,3,8,8,11,18,11,9,9,13,12,17,9,6,11,16,6,5,9,9,6,6,15,7,7,12,6,26,11,8,10,9,5,6,12,1,8,1,13,11,13,6,6,15,17,11,13,14,8,9,7,4,6,11,7,4,38,5,5,12,11,14,3,12,13,10,9,8,6,12,16,12,16,5,8,11,19	198	99	2.61138e-08	8.48336e-07	0.5,0.533,0.379,0.429,0.444,1.0,0.625,0.364,0.793,0.571,0.684,0.0,0.448,0.333,0.5,0.444,0.231,1.0,0.684,0.5,0.2,0.474,0.714,0.375,0.333,0.25,0.556,0.429,0.684,0.643,0.543,0.6,0.486,0.217,0.333,0.462,0.692,0.579,0.333,0.278,0.478,0.714,0.333,0.333,0.333,0.625,0.167,0.429,0.7,1.0,0.583,0.474,0.2,0.481,0.333,0.429,0.286,0.429,0.7,0.364,0.6,0.647,0.75,0.353,0.2,0.538,1.0,0.625,0.75,0.391,0.2,0.6,0.51…	0.5,0.484,0.491,0.625,0.407,0.6,0.0,0.385,0.231,0.2,0.2,0.563,0.538,0.353,0.706,0.6,0.357,0.5,0.238,0.647,0.455,0.647,0.259,0.692,0.296,0.394,0.692,0.471,0.231,0.25,0.375,0.667,0.429,0.522,0.714,0.448,0.684,0.333,0.333,0.238,0.614,0.122,0.436,0.25,0.28,0.161,0.333,0.209,0.143,0.368,0.154,0.289,0.25,0.524,0.5,0.379,0.368,0.478,0.302,0.125,0.125,0.25,0.143,0.268,0.436,0.385,0.231,0.4,0.231,0.2,0.22…	0.122	DCM vs. Control	A5SS
ENSG00000182173	TSEN54	chr17	+	75521704	75522521	75521704	75522333	75523274	75523335	4,17,11,6,10,9,8,8,21,8,14,0,13,6,7,9,7,6,13,12,1,9,5,6,7,5,10,6,26,18,20,6,19,7,6,15,9,11,7,10,11,10,10,6,7,21,2,9,14,9,14,9,5,13,6,9,9,9,14,9,9,12,19,13,3,7,12,10,6,9,2,6,22,7,8,5,11,9,13,3,7,7,5,7,11,12,11,10,15,11,10,17,3,6,12,20,13,19,11,12,11,6,15,9,14,4,15,5,5,8,27,10,10,5,7,10,8,19,7,3,7,15,10,20,5,3,4,18,2,14,11,9,7,6,13,11,2,7,13,23,7,10,10,14,7,11,4,16	2,7,9,4,5,0,3,7,3,3,3,3,8,5,3,5,10,0,3,6,2,5,1,5,6,9,4,4,6,5,8,2,9,9,4,7,2,4,5,13,6,2,10,7,7,6,5,6,3,0,5,5,10,7,5,6,10,6,3,7,3,3,3,11,6,3,0,3,1,7,6,2,9,8,4,2,7,5,4,3,3,5,5,8,4,5,3,0,6,13,5,4,2,3,5,6,3,5,5,8,4,4,8,1,7,3,7,3,2,5,11,2,3,2,8,9,5,3,12,3,6,3,7,3,3,1,3,0,4,5,3,3,7,5,2,8,6,8,5,4,3,0,1,9,8,10,5,4	12,16,28,10,15,17,0,16,3,4,7,22,19,11,24,12,10,10,9,11,5,12,7,11,16,17,17,18,3,6,9,4,6,25,13,13,24,3,11,5,37,5,17,8,7,5,10,9,3,6,5,13,4,10,20,11,8,12,13,3,2,8,2,21,21,10,7,12,3,5,8,4,16,2,7,13,8,9,6,9,9,2,12,8,16,15,7,2,4,27,5,14,9,16,11,12,30,18,8,19,23,19,8,14,25,18,37,14,13,10,20,11,21	6,8,14,3,8,6,7,12,5,10,10,7,9,11,5,4,9,5,16,3,3,3,10,2,19,10,4,9,5,9,5,1,4,11,3,8,6,3,8,8,11,18,11,9,9,13,12,17,9,6,11,16,6,5,9,9,6,6,15,7,7,12,6,26,11,8,10,9,5,6,12,1,8,1,13,11,13,6,6,15,17,11,13,14,8,9,7,4,6,11,7,4,38,5,5,12,11,14,3,12,13,10,9,8,6,12,16,12,16,5,8,11,19	198	99	7.14509e-08	2.22049e-06	0.5,0.548,0.379,0.429,0.5,1.0,0.571,0.364,0.778,0.571,0.7,0.0,0.448,0.375,0.538,0.474,0.259,1.0,0.684,0.5,0.2,0.474,0.714,0.375,0.368,0.217,0.556,0.429,0.684,0.643,0.556,0.6,0.514,0.28,0.429,0.517,0.692,0.579,0.412,0.278,0.478,0.714,0.333,0.3,0.333,0.636,0.167,0.429,0.7,1.0,0.583,0.474,0.2,0.481,0.375,0.429,0.31,0.429,0.7,0.391,0.6,0.667,0.76,0.371,0.2,0.538,1.0,0.625,0.75,0.391,0.143,0.6,0.55,0.…	0.5,0.5,0.5,0.625,0.484,0.586,0.0,0.4,0.231,0.167,0.259,0.611,0.514,0.333,0.706,0.6,0.357,0.5,0.22,0.647,0.455,0.667,0.259,0.733,0.296,0.459,0.68,0.5,0.231,0.25,0.474,0.667,0.429,0.532,0.684,0.448,0.667,0.333,0.407,0.238,0.627,0.122,0.436,0.308,0.28,0.161,0.294,0.209,0.143,0.333,0.185,0.289,0.25,0.5,0.526,0.379,0.4,0.5,0.302,0.176,0.125,0.25,0.143,0.288,0.488,0.385,0.259,0.4,0.231,0.294,0.25,0.66…	0.117	DCM vs. Control	A5SS
ENSG00000138448	ITGAV	chr2	+	186667670	186667894	186667670	186667776	186668761	186668920	1,2,0,2,0,0,0,4,0,0,3,2,0,4,1,1,0,0,2,0,1,0,2,3,3,1,1,0,3,0,4,0,2,0,4,4,2,1,5,0,2,1,0,1,0,2,0,0,0,2,1,2,0,1,2,0,1,1,0,3,1,0,1,1,0,1,5,1,0,1,2,1,1,0,1,3,1,0,0,2,0,0,2,3,3,0,0,1,4,0,3,1,0,3,2,2,0,6,2,0,1,1,1,0,1,0,1,4,2,0,2,2,1,2,0,4,0,7,2,1,0,0,2,0,1,5,2,1,1,2,2,2,0,0,4,6,2,3,0,3,2,2,0,1,0,1,2,0	332,226,21,257,157,354,441,374,176,216,255,138,200,290,242,248,172,69,331,413,259,298,97,216,189,294,333,468,389,238,131,189,40,231,289,237,167,268,72,364,204,318,246,255,198,21,200,100,210,179,144,184,318,94,250,267,101,387,263,179,428,329,136,345,270,328,326,377,24,125,339,256,230,121,261,317,243,298,152,243,169,190,257,228,156,246,154,92,159,178,344,226,211,231,224,34,163,300,230,166,268,288,1…	0,1,9,4,2,2,5,1,5,1,3,1,0,5,8,2,2,2,0,1,2,12,15,0,3,3,3,2,0,0,0,0,2,0,5,13,2,0,4,2,3,2,5,0,0,2,2,4,3,6,0,3,6,1,2,2,0,1,0,0,0,1,0,2,3,2,1,4,0,3,2,3,0,0,1,0,3,0,0,4,3,1,1,0,2,1,2,1,0,4,1,2,6,10,0,0,0,0,2,6,0,3,0,4,2,0,2,2,0,2,0,9,1	18,4,6,13,1,198,16,158,224,47,11,37,28,13,29,13,9,23,7,30,210,5,3,84,12,18,8,25,80,55,60,79,25,17,0,8,1,1,24,8,41,0,4,5,3,0,26,7,25,21,4,2,34,29,80,42,43,128,65,46,52,69,118,53,69,48,95,3,85,217,140,10,10,38,107,11,37,50,43,123,164,6,22,147,1,40,102,24,6,5,85,5,3,5,97,23,101,4,0,12,44,8,20,167,89,1,7,20,42,19,15,13,10	198	99	1.44329e-15	8.38473e-14	0.002,0.004,0.0,0.004,0.0,0.0,0.0,0.005,0.0,0.0,0.006,0.007,0.0,0.007,0.002,0.002,0.0,0.0,0.003,0.0,0.002,0.0,0.01,0.007,0.008,0.002,0.001,0.0,0.004,0.0,0.015,0.0,0.024,0.0,0.007,0.008,0.006,0.002,0.034,0.0,0.005,0.002,0.0,0.002,0.0,0.045,0.0,0.0,0.0,0.006,0.003,0.005,0.0,0.005,0.004,0.0,0.005,0.001,0.0,0.008,0.001,0.0,0.004,0.001,0.0,0.002,0.008,0.001,0.0,0.004,0.003,0.002,0.002,0.0,0.002,0.005,…	0.0,0.111,0.429,0.133,0.5,0.005,0.135,0.003,0.011,0.011,0.12,0.013,0.0,0.161,0.121,0.071,0.1,0.042,0.0,0.016,0.005,0.545,0.714,0.0,0.111,0.077,0.158,0.038,0.0,0.0,0.0,0.0,0.038,0.0,1.0,0.448,0.5,0.0,0.077,0.111,0.035,1.0,0.385,0.0,0.0,1.0,0.037,0.222,0.057,0.125,0.0,0.429,0.081,0.017,0.012,0.023,0.0,0.004,0.0,0.0,0.0,0.007,0.0,0.019,0.021,0.02,0.005,0.4,0.0,0.007,0.007,0.13,0.0,0.0,0.005,0.0,0.03…	-0.119	DCM vs. Control	A5SS
ENSG00000137965	IFI44	chr1	+	78660553	78660691	78660553	78660654	78662703	78662878	5,21,6,9,5,6,8,9,5,7,13,9,5,11,14,13,4,2,10,8,12,11,2,6,3,8,7,11,39,16,8,17,11,6,13,7,6,35,8,4,23,15,10,8,12,19,27,6,6,9,11,19,4,10,12,9,7,3,8,9,26,7,6,20,26,9,4,8,3,12,14,29,21,14,15,19,12,16,14,3,9,10,8,20,4,4,14,9,19,24,13,11,12,7,22,3,1,5,17,8,7,12,11,8,13,13,14,11,6,11,8,5,12,7,5,5,7,2,7,13,18,4,7,9,13,9,19,10,29,26,7,8,5,5,18,8,9,8,8,14,9,10,50,26,15,19,11,11	13,47,34,13,12,16,9,30,10,16,25,9,17,14,15,13,22,7,21,17,18,12,6,10,10,14,13,23,99,15,25,30,19,11,25,30,9,92,25,11,42,26,34,20,24,32,51,18,17,23,13,64,10,39,10,8,10,12,10,30,33,15,17,40,19,23,10,19,26,32,12,38,46,15,17,28,8,22,18,10,4,23,8,32,19,8,31,18,56,31,34,14,19,8,14,48,8,4,38,16,14,28,48,18,39,33,41,8,19,8,34,18,14,10,14,30,6,11,7,23,21,21,15,17,24,23,39,18,35,35,9,21,14,11,28,15,6,10,15,3…	1,6,0,7,2,16,2,8,11,31,6,3,2,3,8,6,6,2,5,4,9,7,7,6,5,3,14,4,11,9,11,8,7,5,3,6,4,7,15,4,4,17,12,14,13,0,6,16,11,6,13,1,16,15,41,13,8,17,16,22,17,5,14,27,9,18,13,2,6,15,6,12,10,14,6,6,5,7,3,9,13,3,18,8,6,4,4,6,13,14,7,2,5,21,11,9,7,5,8,13,9,23,2,14,5,2,0,5,20,7,5,7,2	15,52,19,30,34,27,12,38,23,119,45,29,34,56,23,57,31,25,47,34,23,46,34,10,22,28,71,19,19,12,37,16,46,38,36,42,53,34,76,30,32,73,75,61,27,29,54,50,49,21,78,39,25,41,124,41,23,71,53,67,43,15,11,107,21,44,38,15,44,28,26,38,16,40,40,38,30,19,38,20,40,19,79,35,48,38,7,36,28,61,8,31,48,52,23,23,30,15,31,45,37,74,17,57,21,21,17,26,35,34,9,34,28	136	99	0	0	0.219,0.245,0.114,0.335,0.233,0.214,0.393,0.179,0.267,0.242,0.275,0.421,0.176,0.364,0.405,0.421,0.117,0.172,0.257,0.255,0.327,0.4,0.195,0.304,0.179,0.294,0.282,0.258,0.223,0.437,0.189,0.292,0.296,0.284,0.275,0.145,0.327,0.217,0.189,0.209,0.285,0.296,0.176,0.226,0.267,0.302,0.278,0.195,0.204,0.222,0.381,0.178,0.226,0.157,0.466,0.45,0.338,0.154,0.368,0.179,0.364,0.254,0.204,0.267,0.499,0.222,0.226,…	0.046,0.077,0.0,0.145,0.041,0.301,0.108,0.133,0.258,0.159,0.088,0.07,0.041,0.038,0.202,0.071,0.123,0.055,0.072,0.079,0.222,0.1,0.13,0.304,0.142,0.072,0.126,0.133,0.296,0.353,0.178,0.267,0.1,0.087,0.057,0.094,0.052,0.13,0.126,0.088,0.083,0.145,0.104,0.143,0.26,0.0,0.075,0.189,0.14,0.172,0.108,0.018,0.318,0.21,0.194,0.188,0.202,0.148,0.18,0.193,0.223,0.195,0.481,0.155,0.238,0.229,0.199,0.088,0.09,0…	0.132	DCM vs. Control	A5SS
ENSG00000112739	PRPF4B	chr6	+	4062556	4062760	4062556	4062633	4063073	4063119	7,23,25,27,8,15,21,30,16,20,34,18,24,21,33,20,20,7,32,35,12,17,11,14,16,31,15,30,51,27,32,13,25,20,23,25,26,44,30,18,17,30,31,15,29,33,21,28,25,29,25,34,19,28,14,21,22,27,26,34,35,28,38,44,34,31,28,27,26,11,27,27,29,20,23,26,26,29,24,16,20,23,29,29,12,26,35,7,46,36,32,23,16,12,18,30,30,30,28,19,28,19,25,17,21,21,26,18,12,21,40,34,17,20,19,26,28,22,33,30,25,30,17,20,18,20,34,18,14,22,8,19,30,28,22…	10,23,23,15,31,17,16,16,22,15,34,20,36,15,18,28,13,2,33,15,12,29,4,16,29,34,17,20,32,19,13,26,40,18,23,17,23,33,29,24,50,21,23,16,16,35,13,19,27,16,24,20,25,19,12,18,35,27,20,17,29,15,42,35,22,20,17,25,26,14,18,18,30,29,28,16,21,22,21,16,21,31,12,24,29,18,26,11,50,30,36,24,12,25,22,35,34,23,32,25,19,17,26,16,23,27,16,16,22,14,23,19,18,9,29,43,21,27,20,24,25,26,14,29,18,16,34,21,23,17,24,41,27,18,…	12,22,29,16,11,23,14,30,20,20,16,23,24,25,45,14,19,18,20,16,21,29,23,15,12,13,19,28,25,31,17,17,23,27,15,17,33,11,37,13,24,15,27,38,26,18,18,20,23,30,14,24,21,33,33,22,23,50,41,20,21,31,31,26,45,21,27,10,19,20,18,28,40,21,30,21,29,29,34,17,28,37,34,46,24,25,10,11,20,25,30,20,6,21,33,31,37,20,13,40,29,24,23,62,32,14,23,30,20,12,21,35,31	15,53,39,43,37,39,29,26,30,44,30,28,22,44,36,41,45,15,38,29,26,38,53,20,35,24,41,28,25,23,24,22,47,51,28,31,52,72,42,38,21,75,89,89,74,62,46,48,29,66,59,58,45,27,25,53,30,61,48,25,44,40,29,45,65,33,53,42,42,39,21,32,73,38,35,31,55,39,38,24,34,47,27,33,38,31,26,20,45,45,30,25,46,45,29,34,34,30,20,28,56,35,48,25,42,33,71,26,24,27,32,42,48	198	99	0	0	0.259,0.333,0.352,0.474,0.114,0.306,0.396,0.484,0.267,0.4,0.333,0.31,0.25,0.412,0.478,0.263,0.435,0.636,0.327,0.538,0.333,0.227,0.579,0.304,0.216,0.313,0.306,0.429,0.443,0.415,0.552,0.2,0.238,0.357,0.333,0.424,0.361,0.4,0.341,0.273,0.145,0.417,0.403,0.319,0.475,0.32,0.447,0.424,0.316,0.475,0.342,0.459,0.275,0.424,0.368,0.368,0.239,0.333,0.394,0.5,0.376,0.483,0.311,0.386,0.436,0.437,0.452,0.351,0.…	0.286,0.172,0.271,0.157,0.129,0.228,0.194,0.366,0.25,0.185,0.211,0.291,0.353,0.221,0.385,0.146,0.174,0.375,0.208,0.216,0.288,0.276,0.178,0.273,0.146,0.213,0.188,0.333,0.333,0.403,0.262,0.279,0.197,0.209,0.211,0.215,0.241,0.071,0.306,0.146,0.364,0.091,0.132,0.176,0.149,0.127,0.164,0.172,0.284,0.185,0.106,0.171,0.189,0.379,0.398,0.172,0.277,0.291,0.299,0.286,0.193,0.279,0.348,0.224,0.257,0.241,0.20…	0.111	DCM vs. Control	A5SS
ENSG00000011523	CEP68	chr2	+	65074281	65074496	65074281	65074404	65077867	65077964	3,3,9,2,5,4,5,6,1,10,7,5,4,6,5,9,4,0,5,6,7,7,1,5,8,3,4,4,3,2,5,6,5,2,6,2,2,3,4,0,4,9,10,5,9,3,6,5,1,4,7,8,3,2,3,5,8,6,1,4,9,9,6,6,7,6,3,6,7,2,3,9,7,2,11,5,5,10,4,7,5,7,7,9,1,3,13,1,8,4,5,7,4,1,2,15,0,5,9,3,8,4,5,9,9,11,4,3,7,2,11,4,11,3,8,5,5,6,6,6,8,5,3,4,2,3,6,8,4,3,6,8,4,6,6,8,10,2,11,1,6,7,3,6,9,2,4,6	37,59,30,35,36,36,40,67,36,46,67,25,39,39,38,46,18,13,46,54,33,41,12,35,41,42,36,53,53,48,29,30,9,44,47,47,57,52,51,30,28,46,36,26,43,13,42,21,37,29,44,52,60,46,61,39,48,51,36,41,56,63,61,37,46,48,31,47,18,34,44,27,33,30,52,32,51,41,29,21,32,45,54,52,53,48,31,27,46,28,44,42,32,30,45,30,13,53,56,25,45,65,31,27,51,62,59,33,32,25,27,28,59,45,32,47,29,46,52,65,53,55,38,18,32,14,57,40,50,52,62,26,35,4…	10,5,9,6,9,13,2,7,9,6,4,7,4,9,8,7,2,4,9,5,8,16,21,3,5,3,8,8,9,3,6,5,6,8,4,3,14,8,6,1,2,12,8,5,14,9,4,4,1,4,11,7,7,3,4,8,5,7,9,4,4,4,9,11,6,6,11,12,7,4,5,12,5,7,3,4,10,6,3,6,7,8,4,9,1,2,1,1,3,15,7,4,19,4,6,6,6,2,1,11,6,6,5,5,1,13,6,8,7,5,10,12,6	13,9,3,4,2,35,4,31,21,17,8,4,19,6,19,15,8,7,7,24,18,4,3,45,14,8,10,16,37,20,28,24,15,14,5,7,12,1,9,5,10,5,11,8,13,9,14,6,19,4,11,5,15,26,23,15,18,27,33,13,18,20,23,18,37,16,34,4,23,43,19,4,10,24,21,11,16,23,18,22,32,10,24,32,13,14,15,13,2,16,20,13,11,6,23,27,25,9,7,7,21,6,10,19,21,15,10,9,18,10,18,13,6	191	99	0	0	0.04,0.026,0.135,0.029,0.067,0.054,0.061,0.044,0.014,0.101,0.051,0.094,0.05,0.074,0.064,0.092,0.103,0.0,0.053,0.054,0.099,0.081,0.041,0.069,0.092,0.036,0.054,0.038,0.029,0.021,0.082,0.094,0.224,0.023,0.062,0.022,0.018,0.029,0.039,0.0,0.069,0.092,0.126,0.091,0.098,0.107,0.069,0.11,0.014,0.067,0.076,0.074,0.025,0.022,0.025,0.062,0.08,0.057,0.014,0.048,0.077,0.069,0.049,0.078,0.073,0.061,0.048,0.062…	0.285,0.224,0.609,0.437,0.7,0.161,0.206,0.105,0.182,0.155,0.206,0.476,0.098,0.437,0.179,0.195,0.115,0.229,0.4,0.097,0.187,0.675,0.784,0.033,0.156,0.163,0.293,0.206,0.112,0.072,0.1,0.097,0.172,0.229,0.293,0.182,0.377,0.806,0.257,0.094,0.094,0.554,0.274,0.245,0.358,0.341,0.129,0.257,0.027,0.341,0.341,0.421,0.195,0.056,0.083,0.217,0.126,0.118,0.124,0.138,0.103,0.094,0.169,0.241,0.078,0.163,0.144,0.6…	-0.156	DCM vs. Control	A5SS
ENSG00000146054	TRIM7	chr5	-	181203476	181203640	181203544	181203640	181199850	181200081	2,12,11,14,12,2,9,8,9,2,6,5,6,8,6,2,3,3,8,8,8,18,2,9,4,11,4,8,3,7,15,3,4,19,10,6,5,10,15,2,15,11,9,8,11,3,8,11,6,6,19,5,11,18,15,7,8,11,10,6,14,4,4,6,4,18,11,12,9,5,11,7,7,9,10,16,7,5,21,14,7,16,10,12,4,4,9,14,14,4,10,14,4,3,7,10,4,6,8,11,11,9,12,11,5,5,7,9,13,3,13,8,6,15,5,9,10,21,9,8,11,9,3,8,7,1,12,10,14,1,7,3,13,9,3,15,1,11,8,6,11,15,12,13,13,7,11,7	4,17,25,15,8,25,8,17,17,11,16,14,9,12,18,7,6,2,21,12,13,15,4,13,13,11,5,10,20,18,23,8,16,22,11,18,20,20,26,12,35,18,15,16,9,10,10,20,21,8,29,9,20,29,21,12,16,23,29,16,26,12,17,8,11,20,20,25,12,5,12,11,8,15,16,14,22,6,15,3,12,48,4,35,24,9,25,17,24,4,16,26,8,9,11,9,19,23,16,20,15,15,36,8,7,10,19,10,9,7,5,17,15,20,31,12,15,39,13,13,13,20,1,11,11,2,17,20,22,19,7,16,13,23,17,27,21,11,22,6,13,24,17,20,…	11,11,5,14,15,15,13,6,7,14,6,18,19,14,19,12,13,4,4,8,9,14,12,10,12,7,16,10,21,12,16,8,11,15,20,10,22,3,11,19,6,14,17,8,9,2,23,21,17,10,11,10,13,12,14,14,11,9,26,8,16,9,1,4,25,24,39,5,18,13,7,6,32,5,9,5,4,9,4,7,22,6,13,5,16,6,8,11,15,15,7,10,11,18,10,7,8,20,8,23,22,19,18,12,9,12,3,3,11,5,7,15,14	4,11,4,20,19,12,4,8,2,14,6,6,10,22,20,9,16,4,12,13,7,19,15,19,15,3,13,23,34,9,10,7,20,22,9,20,23,4,11,25,5,7,9,7,6,10,28,6,6,5,1,6,6,6,14,17,6,9,21,6,15,8,13,2,24,16,14,2,7,37,11,7,26,5,12,9,2,12,14,9,22,8,17,7,15,2,4,11,5,13,2,7,4,21,19,4,13,27,5,21,26,16,9,11,23,9,5,7,7,4,7,7,18	167	99	0	0	0.229,0.295,0.207,0.356,0.471,0.045,0.4,0.218,0.239,0.097,0.182,0.175,0.283,0.283,0.165,0.145,0.229,0.471,0.184,0.283,0.267,0.416,0.229,0.291,0.154,0.372,0.322,0.322,0.082,0.187,0.279,0.182,0.129,0.339,0.35,0.165,0.129,0.229,0.255,0.09,0.203,0.266,0.262,0.229,0.42,0.151,0.322,0.246,0.145,0.308,0.28,0.248,0.246,0.269,0.297,0.257,0.229,0.221,0.17,0.182,0.242,0.165,0.122,0.308,0.177,0.348,0.246,0.22…	0.62,0.372,0.426,0.293,0.319,0.426,0.658,0.308,0.675,0.372,0.372,0.64,0.53,0.274,0.36,0.441,0.325,0.372,0.165,0.267,0.433,0.304,0.322,0.238,0.322,0.58,0.422,0.205,0.268,0.441,0.487,0.404,0.246,0.288,0.568,0.229,0.362,0.308,0.372,0.311,0.416,0.542,0.528,0.404,0.471,0.106,0.327,0.675,0.627,0.542,0.867,0.497,0.562,0.542,0.372,0.328,0.521,0.372,0.423,0.441,0.387,0.4,0.044,0.542,0.382,0.471,0.623,0.59…	-0.145	DCM vs. Control	A5SS
ENSG00000108384	RAD51C	chr17	+	58692572	58692788	58692572	58692685	58694930	58695189	140,72,106,61,53,77,102,72,58,86,76,59,75,69,73,82,64,22,85,113,67,94,28,65,65,93,88,84,127,78,76,58,59,79,90,92,80,110,59,89,89,64,76,83,60,59,43,67,57,69,87,84,99,109,64,88,69,95,94,60,93,99,83,85,94,100,84,90,76,78,75,63,105,43,46,92,76,97,99,86,52,66,58,79,57,106,54,46,62,82,87,106,83,62,62,87,55,69,86,98,72,75,94,58,124,76,66,59,71,35,80,67,85,70,76,98,66,60,89,62,91,90,116,71,61,60,77,80,96…	20,34,24,11,17,18,20,17,24,11,23,12,15,20,17,23,11,8,21,22,11,20,15,17,20,12,22,22,33,30,17,26,8,19,13,17,11,26,12,12,15,8,17,23,23,5,13,11,24,23,8,16,11,14,16,33,24,35,10,19,17,14,16,23,14,19,20,11,15,15,12,10,18,18,18,21,15,10,24,19,10,17,22,10,16,18,13,4,18,17,14,19,16,10,15,13,19,16,13,18,11,13,17,20,25,16,13,17,8,9,15,10,17,19,7,7,17,14,16,22,14,18,29,23,13,15,25,18,27,16,33,20,12,20,18,27,1…	45,75,45,82,91,121,93,121,120,94,146,218,92,72,127,120,119,122,158,121,91,86,65,96,123,120,40,64,132,133,126,94,88,80,74,57,145,3,133,47,70,46,88,52,63,27,112,162,149,37,74,75,62,104,124,137,79,109,105,123,89,93,82,138,148,95,119,97,120,117,177,93,132,97,114,75,73,92,92,155,109,65,123,76,115,55,83,127,24,78,133,121,66,74,79,108,88,121,47,95,125,123,139,75,112,172,73,137,105,80,169,148,73	13,13,13,13,12,22,21,9,10,10,12,15,8,2,20,25,13,30,22,11,12,5,4,11,22,17,8,9,14,16,13,16,18,12,8,7,11,0,13,9,10,2,8,5,6,1,11,10,14,9,5,23,5,8,13,18,12,10,12,5,8,12,16,5,14,11,10,11,10,15,12,10,17,21,19,7,13,4,7,13,16,8,11,12,18,13,11,4,4,3,20,19,10,12,10,17,11,25,4,14,12,26,10,13,15,15,5,18,14,9,10,18,14	198	99	0	0	0.778,0.514,0.688,0.735,0.609,0.681,0.718,0.679,0.547,0.796,0.623,0.711,0.714,0.633,0.682,0.641,0.744,0.579,0.669,0.72,0.753,0.701,0.483,0.657,0.619,0.795,0.667,0.656,0.658,0.565,0.691,0.527,0.787,0.675,0.776,0.73,0.784,0.679,0.711,0.788,0.748,0.8,0.691,0.643,0.566,0.855,0.623,0.753,0.543,0.6,0.845,0.724,0.818,0.796,0.667,0.571,0.59,0.576,0.825,0.612,0.732,0.78,0.722,0.649,0.77,0.725,0.677,0.804,…	0.634,0.743,0.634,0.759,0.791,0.733,0.689,0.871,0.857,0.825,0.859,0.879,0.852,0.947,0.76,0.706,0.821,0.67,0.782,0.846,0.791,0.896,0.89,0.814,0.737,0.779,0.714,0.78,0.825,0.806,0.829,0.746,0.71,0.769,0.822,0.803,0.868,1.0,0.836,0.723,0.778,0.92,0.846,0.839,0.84,0.931,0.836,0.89,0.842,0.673,0.881,0.62,0.861,0.867,0.827,0.792,0.767,0.845,0.814,0.925,0.848,0.795,0.719,0.932,0.841,0.812,0.856,0.815,0.…	-0.111	DCM vs. Control	A5SS
ENSG00000096746	HNRNPH3	chr10	+	68338502	68338687	68338502	68338642	68339139	68339226	362,761,723,400,394,520,455,220,536,340,701,299,879,469,609,576,353,167,490,483,490,414,208,413,609,570,570,592,1113,615,347,486,429,496,402,636,412,553,580,509,451,522,430,440,401,271,432,508,501,380,400,669,604,531,388,644,486,782,416,489,600,570,653,496,406,578,783,620,375,332,394,373,540,436,533,494,552,434,469,339,549,582,406,445,412,551,375,316,574,419,631,476,411,474,385,537,634,723,364,46…	60,67,112,63,61,63,59,107,57,78,108,60,69,52,45,78,52,20,77,49,63,72,24,52,88,99,76,105,90,63,67,58,67,106,65,78,66,96,58,54,76,92,74,107,67,29,49,105,55,53,112,47,95,87,80,90,73,88,88,75,99,62,95,58,62,87,69,77,97,40,65,50,68,65,55,69,83,89,52,69,67,101,69,83,44,85,134,47,103,85,80,79,49,54,91,86,77,51,81,63,77,99,105,50,140,64,87,52,68,40,119,79,94,62,77,77,69,54,81,71,71,75,86,63,55,160,84,106…	331,356,548,421,305,505,305,384,324,242,557,1339,793,278,865,579,424,295,735,300,481,264,247,427,365,231,280,468,409,268,469,291,437,532,314,319,569,56,105,202,306,68,302,63,89,25,387,134,334,267,58,251,236,250,220,429,210,314,500,161,237,350,347,92,446,422,320,317,197,370,534,75,286,259,272,568,738,362,301,211,698,149,383,614,566,298,329,103,161,241,197,476,128,372,437,558,297,255,246,476,705,37…	47,53,110,74,53,84,107,163,133,137,190,267,172,160,136,73,60,115,175,17,117,179,157,92,140,40,46,97,125,69,56,77,96,114,56,119,118,50,203,47,368,66,73,84,85,62,114,145,81,104,85,84,76,54,146,138,106,147,57,140,101,147,71,199,175,88,137,31,79,101,96,94,123,91,174,326,420,103,86,84,92,82,114,231,97,180,136,100,38,98,73,106,16,90,75,101,200,114,35,97,101,67,90,209,69,110,88,71,108,75,94,55,98	144	99	0	0	0.806,0.886,0.816,0.814,0.816,0.85,0.841,0.586,0.866,0.75,0.817,0.774,0.898,0.861,0.903,0.835,0.824,0.852,0.814,0.871,0.842,0.798,0.856,0.845,0.826,0.798,0.838,0.795,0.895,0.87,0.781,0.852,0.815,0.763,0.81,0.849,0.811,0.798,0.873,0.866,0.803,0.796,0.8,0.739,0.804,0.865,0.858,0.769,0.862,0.831,0.711,0.907,0.814,0.808,0.769,0.831,0.821,0.859,0.765,0.818,0.806,0.863,0.825,0.855,0.818,0.82,0.886,0.84…	0.829,0.822,0.774,0.796,0.798,0.805,0.662,0.618,0.626,0.548,0.668,0.775,0.76,0.544,0.814,0.845,0.829,0.638,0.743,0.924,0.739,0.503,0.52,0.761,0.642,0.799,0.807,0.768,0.692,0.728,0.852,0.722,0.758,0.762,0.794,0.648,0.768,0.435,0.262,0.747,0.364,0.415,0.74,0.34,0.419,0.217,0.7,0.389,0.739,0.638,0.319,0.673,0.681,0.761,0.509,0.681,0.577,0.595,0.858,0.442,0.617,0.621,0.771,0.241,0.637,0.767,0.616,0.8…	0.149	DCM vs. Control	A5SS
ENSG00000064012	CASP8	chr2	+	201276826	201277104	201276826	201276968	201284815	201285317	0,8,19,8,10,2,9,55,7,7,24,4,5,9,7,25,8,3,10,4,9,14,0,10,6,28,17,16,15,5,7,10,13,14,22,17,17,15,6,13,20,23,16,9,12,6,8,9,5,10,14,4,14,18,13,13,15,16,13,20,9,3,10,15,19,12,15,27,16,5,7,12,12,14,24,7,15,10,16,9,15,14,15,14,10,6,17,4,10,18,8,21,5,8,18,23,8,10,6,6,17,10,20,7,13,9,11,5,6,11,36,9,10,8,5,34,17,7,18,20,12,8,3,14,8,5,16,14,14,19,11,7,15,16,25,7,7,5,29,11,14,16,15,17,10,8,10,17	6,13,13,16,5,12,17,14,12,10,25,5,16,11,8,12,10,1,28,14,9,12,4,8,10,16,7,24,17,12,3,11,1,8,6,14,6,7,19,7,9,8,8,3,8,4,1,4,11,13,8,12,12,18,11,19,11,16,15,15,14,8,17,19,17,22,4,27,13,5,5,5,27,4,12,15,16,12,15,8,11,12,9,12,14,10,8,4,10,14,15,20,15,10,14,16,6,8,16,2,16,16,12,10,9,20,11,5,9,8,19,2,11,5,12,22,21,7,10,17,12,11,8,10,35,6,24,11,7,16,13,9,9,12,26,11,9,7,15,28,9,13,7,6,9,14,5,12	11,9,6,5,7,10,7,20,5,15,19,18,15,11,17,7,5,20,22,11,11,15,14,11,19,11,12,14,12,13,13,18,19,14,14,9,27,22,22,26,22,16,8,19,22,27,21,19,21,55,17,14,24,29,25,19,18,21,10,40,24,18,6,40,38,16,25,13,9,17,13,32,22,28,18,9,17,18,14,7,9,24,10,13,6,7,16,27,14,21,18,20,10,8,7,18,12,16,12,19,11,20,12,14,15,16,22,15,28,20,10,36,23	7,2,3,0,1,7,7,24,15,7,20,7,9,0,8,7,3,14,7,4,4,2,0,7,4,12,6,5,8,10,8,4,4,3,4,1,5,3,11,4,2,1,4,3,8,0,8,5,14,3,2,8,5,6,12,10,13,14,19,10,2,5,12,16,1,7,6,4,5,9,10,3,10,4,2,9,24,15,21,8,16,4,13,13,3,8,7,4,0,2,11,8,4,7,4,9,14,4,4,7,9,19,3,4,9,8,5,19,7,9,5,10,6	198	99	0	0	0.0,0.235,0.422,0.2,0.5,0.077,0.209,0.663,0.226,0.259,0.324,0.286,0.135,0.29,0.304,0.51,0.286,0.6,0.152,0.125,0.333,0.368,0.0,0.385,0.231,0.467,0.548,0.25,0.306,0.172,0.538,0.312,0.867,0.467,0.647,0.378,0.586,0.517,0.136,0.481,0.526,0.59,0.5,0.6,0.429,0.429,0.8,0.529,0.185,0.278,0.467,0.143,0.368,0.333,0.371,0.255,0.405,0.333,0.302,0.4,0.243,0.158,0.227,0.283,0.358,0.214,0.652,0.333,0.381,0.333,0…	0.44,0.692,0.5,1.0,0.778,0.417,0.333,0.294,0.143,0.517,0.322,0.563,0.455,1.0,0.515,0.333,0.455,0.417,0.611,0.579,0.579,0.789,1.0,0.44,0.704,0.314,0.5,0.583,0.429,0.394,0.448,0.692,0.704,0.7,0.636,0.818,0.73,0.786,0.5,0.765,0.846,0.889,0.5,0.76,0.579,1.0,0.568,0.655,0.429,0.902,0.81,0.467,0.706,0.707,0.51,0.487,0.409,0.429,0.208,0.667,0.857,0.643,0.2,0.556,0.95,0.533,0.676,0.619,0.474,0.486,0.394,…	-0.207	DCM vs. Control	A5SS
ENSG00000198160	MIER1	chr1	+	66984571	66984652	66984571	66984592	66986402	66988619	31,45,38,42,18,40,39,34,27,24,40,15,25,31,28,36,20,8,32,49,40,47,9,23,18,50,33,42,43,33,27,30,12,31,29,36,36,30,22,33,36,39,35,27,33,16,38,29,27,41,33,46,42,25,32,32,26,29,33,39,41,44,29,38,26,28,28,30,19,15,34,33,43,23,35,29,41,32,40,16,18,37,27,28,38,32,25,14,30,37,33,39,29,21,35,19,24,21,33,24,29,31,24,20,56,44,35,13,21,17,33,24,29,17,26,28,35,25,43,48,24,42,21,22,49,26,38,35,30,28,35,19,22,30…	0,3,0,2,0,1,0,0,2,1,0,1,3,0,3,3,0,0,0,0,0,1,0,3,0,0,1,2,2,2,0,2,0,0,3,1,0,2,2,0,2,6,4,0,2,0,0,0,1,0,2,0,1,0,0,0,2,5,0,3,2,1,2,3,3,2,1,0,0,0,3,1,3,2,1,2,1,2,0,1,1,1,4,0,2,0,1,3,3,1,1,2,1,0,3,4,0,0,0,0,2,4,1,5,1,1,3,1,0,3,2,7,1,2,0,5,2,2,1,0,1,5,5,2,0,1,0,2,2,5,3,2,2,2,3,1,2,0,2,3,3,2,4,1,2,0,0,1	5,2,3,5,3,21,2,18,14,23,10,20,13,9,17,6,8,10,9,7,21,6,11,9,16,9,8,20,15,26,15,14,24,10,1,4,1,2,4,7,8,3,1,3,11,0,10,7,7,7,1,4,14,11,13,16,6,20,15,20,13,11,28,24,13,14,26,5,17,31,21,8,4,9,15,7,15,19,8,14,17,3,25,17,10,18,12,7,2,7,16,5,1,5,17,3,20,16,2,13,20,14,8,26,20,5,1,17,16,16,9,4,3	1,2,3,2,1,5,2,1,4,4,5,7,3,0,2,1,0,2,2,8,4,0,1,2,6,1,0,2,3,0,1,1,5,4,2,4,2,1,0,0,1,5,5,0,1,2,1,1,4,0,4,4,0,0,1,1,1,1,0,0,3,0,0,0,0,2,1,4,3,5,2,0,3,0,1,0,6,3,3,1,0,0,0,0,1,3,3,1,0,0,5,0,4,0,1,2,5,3,2,7,1,2,0,1,2,7,2,0,0,0,3,1,1	159	99	0	0	1.0,0.903,1.0,0.929,1.0,0.961,1.0,1.0,0.894,0.937,1.0,0.903,0.838,1.0,0.853,0.882,1.0,1.0,1.0,1.0,1.0,0.967,1.0,0.827,1.0,1.0,0.954,0.929,0.93,0.911,1.0,0.903,1.0,1.0,0.858,0.957,1.0,0.903,0.873,1.0,0.918,0.802,0.845,1.0,0.911,1.0,1.0,1.0,0.944,1.0,0.911,1.0,0.963,1.0,1.0,1.0,0.89,0.783,1.0,0.89,0.927,0.965,0.9,0.887,0.844,0.897,0.946,1.0,1.0,1.0,0.876,0.954,0.899,0.877,0.956,0.9,0.962,0.909,1.0,…	0.757,0.384,0.384,0.609,0.651,0.723,0.384,0.918,0.685,0.782,0.555,0.64,0.73,1.0,0.841,0.789,1.0,0.757,0.737,0.353,0.766,1.0,0.873,0.737,0.624,0.849,1.0,0.862,0.757,1.0,0.903,0.897,0.749,0.609,0.237,0.384,0.237,0.555,1.0,1.0,0.833,0.272,0.111,1.0,0.873,0.0,0.862,0.813,0.521,1.0,0.135,0.384,1.0,1.0,0.89,0.909,0.789,0.926,1.0,1.0,0.73,1.0,1.0,1.0,1.0,0.813,0.942,0.438,0.779,0.794,0.867,1.0,0.454,1.0…	0.17	DCM vs. Control	A5SS
ENSG00000105048	TNNT1	chr19	-	55146659	55146707	55146680	55146707	55145543	55145565	2,10,7,1,2,16,7,3,1,5,7,8,0,4,12,12,2,2,5,1,0,3,3,6,3,10,21,12,32,14,0,12,14,9,1,20,21,12,8,12,4,4,7,12,3,2,11,11,2,8,8,5,19,16,8,3,4,5,4,6,11,6,4,18,8,19,8,9,8,4,16,6,0,5,9,3,2,2,11,2,4,13,2,3,3,11,0,3,11,2,6,10,2,6,3,4,5,2,2,9,8,14,14,6,8,14,3,4,7,5,3,11,12,6,15,8,3,15,10,11,6,12,1,13,8,3,7,18,7,7,6,4,6,6,2,5,9,7,11,3,4,3,3,14,2,10,3,11	7,45,51,5,26,17,11,11,4,22,23,7,7,7,13,13,8,1,14,20,17,15,11,6,21,25,30,21,36,14,6,29,33,25,5,28,39,36,22,28,27,17,22,14,18,19,10,16,10,28,17,8,27,51,11,13,14,15,15,28,27,5,8,9,14,27,24,13,50,7,26,6,22,16,17,27,36,26,24,7,19,33,21,18,1,15,4,25,84,2,17,13,8,13,44,23,17,13,10,30,23,16,78,4,34,10,59,7,20,6,9,26,50,16,15,14,20,15,28,25,4,23,4,24,18,16,39,14,22,7,10,8,21,13,13,7,7,16,19,12,20,9,26,18,…	1,6,0,2,1,4,7,2,0,0,6,0,0,1,1,3,2,1,0,5,5,0,2,4,5,1,0,4,0,0,1,5,10,10,0,3,2,14,2,0,2,3,16,5,10,0,0,3,0,7,0,0,3,8,1,1,2,5,4,0,7,1,6,1,1,5,1,0,0,5,6,2,0,7,1,0,0,7,5,2,3,2,2,2,0,0,7,0,0,1,2,1,0,0,8,1,0,1,1,4,5,5,0,1,13,2,1,9,0,3,0,0,1	10,30,25,27,6,10,6,17,8,5,33,17,26,10,13,24,14,16,21,7,45,15,18,18,36,24,6,18,4,5,7,7,10,48,6,16,33,71,27,13,11,26,93,41,48,21,20,16,1,49,10,5,17,17,10,11,11,9,9,17,29,31,12,7,80,40,23,6,9,4,48,34,11,8,23,9,6,26,16,14,43,12,25,7,16,5,19,7,4,37,12,9,7,13,20,9,3,17,13,29,23,9,10,10,18,27,10,27,10,19,13,15,21	120	99	0	0	0.191,0.155,0.102,0.142,0.06,0.437,0.344,0.184,0.171,0.158,0.201,0.485,0.0,0.32,0.432,0.432,0.171,0.623,0.228,0.04,0.0,0.142,0.184,0.452,0.105,0.248,0.366,0.32,0.423,0.452,0.0,0.254,0.259,0.229,0.142,0.371,0.308,0.216,0.231,0.261,0.109,0.163,0.208,0.414,0.121,0.08,0.476,0.362,0.142,0.191,0.28,0.34,0.367,0.206,0.375,0.16,0.191,0.216,0.18,0.15,0.252,0.497,0.292,0.623,0.32,0.367,0.216,0.364,0.117,0.…	0.076,0.142,0.0,0.058,0.121,0.248,0.49,0.088,0.0,0.0,0.13,0.0,0.0,0.076,0.06,0.093,0.105,0.049,0.0,0.371,0.084,0.0,0.084,0.155,0.103,0.033,0.0,0.155,0.0,0.0,0.105,0.371,0.452,0.147,0.0,0.134,0.048,0.14,0.058,0.0,0.13,0.087,0.124,0.091,0.147,0.0,0.0,0.134,0.0,0.105,0.0,0.0,0.127,0.28,0.076,0.07,0.13,0.314,0.268,0.0,0.166,0.026,0.292,0.105,0.01,0.093,0.035,0.0,0.0,0.508,0.093,0.046,0.0,0.419,0.035,…	0.154	DCM vs. Control	A5SS
ENSG00000174227	PIGG	chr4	+	499239	499725	499239	499489	500395	500601	7,11,17,9,18,17,20,14,18,20,23,6,14,15,11,19,12,1,21,24,14,5,7,14,21,12,23,16,22,20,7,7,8,6,18,7,19,21,11,9,14,15,23,12,16,9,16,15,14,14,23,12,17,12,18,15,8,26,14,12,24,30,14,6,18,30,19,15,10,3,7,7,12,9,17,13,11,12,10,6,11,14,21,21,19,9,14,12,17,22,23,27,16,9,14,12,10,8,16,8,11,26,10,12,23,6,6,9,9,12,17,16,16,22,18,12,22,17,18,14,20,18,11,14,18,10,16,19,24,11,12,9,16,28,20,14,15,6,18,19,13,12,11,…	3,12,10,12,8,15,13,16,10,9,11,7,15,8,9,12,10,2,14,5,14,7,6,5,10,16,5,8,8,5,9,7,5,11,14,15,14,18,13,14,13,11,18,2,15,5,9,12,4,18,14,6,5,10,10,16,8,9,12,10,10,13,1,10,13,13,8,10,11,5,10,11,8,8,6,15,8,15,10,4,9,11,14,11,10,11,10,7,5,15,10,11,7,8,12,17,5,17,17,13,19,22,10,11,14,7,4,6,7,5,24,3,10,11,12,10,15,15,16,13,11,14,3,10,16,6,11,14,15,14,13,11,10,7,10,13,11,10,11,13,10,11,13,10,6,7,14,8	3,5,3,5,5,15,1,10,8,8,5,6,10,5,5,5,3,10,5,5,11,3,5,4,9,4,3,5,5,12,4,6,12,2,0,5,4,0,13,0,14,6,6,5,5,2,5,2,6,3,0,2,11,2,10,6,5,9,9,10,4,5,3,6,13,6,19,2,2,12,14,7,12,15,8,7,22,8,8,11,8,2,15,9,8,9,8,4,1,1,13,9,0,3,8,14,6,9,4,0,7,4,6,17,5,14,1,7,7,3,9,7,3	2,2,11,4,4,13,2,20,7,6,14,12,6,6,12,12,5,11,12,2,13,9,8,11,10,12,4,9,16,7,10,7,5,4,2,7,4,1,16,4,5,0,1,2,6,2,7,5,3,4,3,5,8,2,11,11,8,9,10,7,11,15,3,13,13,16,17,2,11,15,8,13,9,7,10,8,12,4,5,13,14,5,9,11,5,14,9,5,3,5,16,8,2,2,10,3,17,7,4,4,7,4,9,7,15,8,5,12,6,5,4,8,6	198	99	1.42542e-12	6.6128e-11	0.538,0.314,0.459,0.273,0.529,0.362,0.435,0.304,0.474,0.526,0.511,0.3,0.318,0.484,0.379,0.442,0.375,0.2,0.429,0.706,0.333,0.263,0.368,0.583,0.512,0.273,0.697,0.5,0.579,0.667,0.28,0.333,0.444,0.214,0.391,0.189,0.404,0.368,0.297,0.243,0.35,0.405,0.39,0.75,0.348,0.474,0.471,0.385,0.636,0.28,0.451,0.5,0.63,0.375,0.474,0.319,0.333,0.591,0.368,0.375,0.545,0.536,0.875,0.231,0.409,0.536,0.543,0.429,0.312…	0.429,0.556,0.12,0.385,0.385,0.366,0.2,0.2,0.364,0.4,0.152,0.2,0.455,0.294,0.172,0.172,0.231,0.312,0.172,0.556,0.297,0.143,0.238,0.154,0.31,0.143,0.273,0.217,0.135,0.462,0.167,0.3,0.545,0.2,0.0,0.263,0.333,0.0,0.289,0.0,0.583,1.0,0.75,0.556,0.294,0.333,0.263,0.167,0.5,0.273,0.0,0.167,0.407,0.333,0.312,0.214,0.238,0.333,0.31,0.417,0.154,0.143,0.333,0.188,0.333,0.158,0.358,0.333,0.083,0.286,0.467,0…	0.115	DCM vs. Control	A5SS
ENSG00000175287	PHYHD1	chr9	+	128937756	128937944	128937756	128937778	128941444	128941571	5,27,14,37,15,10,5,18,18,10,28,6,8,13,8,17,7,7,11,3,14,15,2,5,9,12,7,17,12,7,7,13,12,9,19,6,4,14,9,11,11,5,21,7,13,19,6,7,3,14,10,4,10,21,25,13,10,7,21,12,9,3,5,10,2,11,11,13,26,10,5,17,5,13,3,4,9,8,16,4,9,16,15,14,11,5,4,6,34,7,20,10,2,3,8,11,5,8,14,13,9,11,17,7,11,9,7,8,14,1,10,4,11,20,10,12,6,12,10,8,9,10,3,10,12,0,12,10,7,14,10,17,27,5,7,20,3,10,7,13,4,3,17,10,23,5,19,14	0,0,1,1,2,2,0,3,2,1,1,0,4,5,10,2,1,2,0,0,0,4,0,2,4,2,2,4,4,2,1,0,1,0,3,3,0,1,3,0,2,1,0,0,4,3,1,3,0,0,2,2,3,1,1,3,6,2,4,0,1,3,6,4,0,4,5,0,1,0,2,2,3,0,7,0,0,6,0,2,0,1,0,0,0,2,0,0,1,3,3,0,0,2,2,1,0,2,2,2,0,0,1,5,4,2,3,0,2,0,5,0,0,1,0,2,7,0,0,7,2,0,1,0,1,4,2,0,4,0,4,0,4,0,0,5,1,2,0,2,1,2,3,4,2,4,5,5	7,43,4,4,14,9,13,14,26,16,41,14,13,4,15,10,8,12,13,10,31,22,15,12,27,21,10,9,24,32,8,6,14,5,4,0,6,2,7,24,1,5,17,11,14,16,15,13,13,13,4,19,12,9,6,16,14,17,12,8,4,22,14,9,19,15,13,3,18,16,11,14,21,32,44,17,17,18,18,16,32,7,25,20,36,7,8,13,15,11,13,25,11,1,21,26,39,24,10,14,7,21,14,11,8,25,6,12,10,8,12,13,6	9,3,1,4,2,5,4,6,1,5,9,11,1,1,5,3,3,5,1,2,3,11,2,5,20,14,7,2,7,1,1,0,0,6,3,1,6,1,7,3,2,0,0,5,7,11,4,9,1,2,2,4,2,1,14,5,2,7,4,7,0,0,0,0,8,8,9,0,4,1,6,3,6,2,3,5,3,7,1,5,9,4,7,0,7,3,2,0,4,10,7,7,10,1,11,3,4,13,5,8,3,9,3,7,4,10,0,7,1,0,8,21,4	198	99	3.04534e-13	1.51644e-11	1.0,1.0,0.875,0.949,0.789,0.714,1.0,0.75,0.818,0.833,0.933,1.0,0.5,0.565,0.286,0.81,0.778,0.636,1.0,1.0,1.0,0.652,1.0,0.556,0.529,0.75,0.636,0.68,0.6,0.636,0.778,1.0,0.857,1.0,0.76,0.5,1.0,0.875,0.6,1.0,0.733,0.714,1.0,1.0,0.619,0.76,0.75,0.538,1.0,1.0,0.714,0.5,0.625,0.913,0.926,0.684,0.455,0.636,0.724,1.0,0.818,0.333,0.294,0.556,1.0,0.579,0.524,1.0,0.929,1.0,0.556,0.81,0.455,1.0,0.176,1.0,1.0,0…	0.28,0.878,0.667,0.333,0.778,0.474,0.619,0.538,0.929,0.615,0.695,0.389,0.867,0.667,0.6,0.625,0.571,0.545,0.867,0.714,0.838,0.5,0.789,0.545,0.403,0.429,0.417,0.692,0.632,0.941,0.8,1.0,1.0,0.294,0.4,0.0,0.333,0.5,0.333,0.8,0.2,1.0,1.0,0.524,0.5,0.421,0.652,0.419,0.867,0.765,0.5,0.704,0.75,0.818,0.176,0.615,0.778,0.548,0.6,0.364,1.0,1.0,1.0,1.0,0.543,0.484,0.419,1.0,0.692,0.889,0.478,0.7,0.636,0.889…	0.138	DCM vs. Control	A5SS
ENSG00000070476	ZXDC	chr3	-	126461269	126462220	126461534	126462220	126459652	126459737	10,27,14,27,16,28,42,32,26,22,15,17,23,38,22,28,19,8,33,38,37,29,12,19,23,30,19,23,47,41,13,15,17,17,33,19,23,35,19,25,21,33,22,11,23,5,31,22,24,11,20,28,23,11,21,26,26,29,25,14,42,55,31,38,18,26,51,44,26,12,31,38,35,14,31,13,13,26,21,19,15,27,31,17,26,26,15,14,25,34,34,36,10,23,22,16,13,30,8,17,45,44,17,23,21,20,24,8,18,18,18,14,28,14,22,28,28,26,23,31,13,31,23,18,30,12,25,13,25,26,24,17,14,16,1…	8,7,14,6,9,9,4,16,16,9,19,2,7,14,15,10,9,1,20,13,19,5,3,8,23,12,4,7,17,4,12,11,11,11,12,6,15,16,15,12,3,7,21,10,21,5,6,9,9,17,13,4,9,13,16,9,12,16,15,6,13,25,22,11,10,13,12,10,12,6,4,8,14,4,13,11,6,14,5,4,7,16,11,19,13,14,9,15,14,12,24,10,8,8,9,20,10,6,16,9,11,11,13,5,14,12,14,14,12,7,23,12,7,9,6,11,11,14,20,11,24,17,6,22,16,10,9,11,10,7,18,10,11,7,13,9,10,10,14,10,15,5,7,21,17,12,9,13	9,7,4,4,15,19,3,20,13,19,11,16,21,0,17,13,14,11,9,13,21,17,12,21,7,8,11,11,8,10,8,18,12,16,5,10,11,1,25,7,13,2,1,5,8,3,16,10,22,10,1,5,5,8,26,26,12,26,16,17,23,8,9,21,26,17,19,3,14,23,14,8,17,19,26,16,23,14,23,13,20,8,16,23,8,12,17,17,2,20,8,5,12,4,14,19,12,8,5,22,18,12,8,14,25,10,7,8,13,8,7,10,17	5,15,16,15,10,9,8,17,10,12,15,12,17,9,22,19,21,11,13,8,13,16,13,8,25,9,13,21,8,6,3,11,12,18,10,13,17,0,9,3,21,11,18,5,8,5,9,14,5,5,20,16,2,3,23,20,13,23,15,12,3,1,9,19,17,8,8,9,7,13,13,13,17,8,18,11,16,11,10,23,13,9,18,11,8,13,11,10,7,25,11,6,5,11,7,9,18,13,3,15,18,7,15,2,24,14,8,11,17,7,14,4,8	198	99	0	0	0.385,0.659,0.333,0.692,0.471,0.609,0.84,0.5,0.448,0.55,0.283,0.81,0.622,0.576,0.423,0.583,0.514,0.8,0.452,0.594,0.493,0.744,0.667,0.543,0.333,0.556,0.704,0.622,0.58,0.837,0.351,0.405,0.436,0.436,0.579,0.613,0.434,0.522,0.388,0.51,0.778,0.702,0.344,0.355,0.354,0.333,0.721,0.55,0.571,0.244,0.435,0.778,0.561,0.297,0.396,0.591,0.52,0.475,0.455,0.538,0.618,0.524,0.413,0.633,0.474,0.5,0.68,0.688,0.52,…	0.474,0.189,0.111,0.118,0.429,0.514,0.158,0.37,0.394,0.442,0.268,0.4,0.382,0.0,0.279,0.255,0.25,0.333,0.257,0.448,0.447,0.347,0.316,0.568,0.123,0.308,0.297,0.208,0.333,0.455,0.571,0.45,0.333,0.308,0.2,0.278,0.244,1.0,0.581,0.538,0.236,0.083,0.027,0.333,0.333,0.231,0.471,0.263,0.688,0.5,0.024,0.135,0.556,0.571,0.361,0.394,0.316,0.361,0.348,0.415,0.793,0.8,0.333,0.356,0.433,0.515,0.543,0.143,0.5,0.…	0.15	DCM vs. Control	A5SS
ENSG00000168002	POLR2G	chr11	+	62761794	62762184	62761794	62761904	62762541	62762866	6,17,22,10,9,17,9,21,9,17,9,10,16,20,12,13,17,4,21,20,17,11,6,9,15,21,16,20,30,23,12,17,20,11,18,10,9,13,25,12,25,15,15,11,6,4,22,15,8,14,21,13,19,19,16,20,16,14,8,22,13,18,13,11,14,22,19,8,17,8,18,8,19,5,15,13,20,8,9,10,8,19,19,18,12,10,14,4,15,28,15,12,7,18,11,16,13,17,23,15,15,24,20,8,28,18,11,6,15,14,14,14,14,8,8,18,10,13,17,21,16,12,7,10,14,5,11,17,13,8,10,12,11,8,19,14,14,8,23,18,16,12,12,1…	0,2,3,5,5,11,3,9,6,6,6,5,5,2,1,3,1,0,5,12,7,3,2,4,6,4,5,8,6,1,6,4,1,5,6,1,3,11,12,1,2,2,7,1,6,4,4,6,3,4,4,10,2,3,3,3,5,6,4,4,3,2,4,12,4,4,2,3,6,1,0,0,11,8,4,4,3,10,4,2,1,2,7,7,5,8,8,4,7,7,31,5,1,10,3,13,1,7,7,9,7,3,8,7,10,4,5,4,6,0,13,6,1,7,5,10,1,2,5,9,14,6,4,5,5,2,4,3,3,3,2,6,4,0,13,5,7,5,2,6,3,3,5,6,1,6,2,6	7,14,5,10,6,10,10,15,7,5,15,22,12,8,14,11,8,20,14,13,9,10,8,8,11,12,9,11,12,9,4,6,5,14,5,12,10,3,11,4,10,10,8,7,5,3,6,11,12,6,5,8,5,10,13,8,11,9,16,7,8,8,12,12,26,9,18,8,2,18,20,12,10,12,24,21,25,16,7,15,38,6,19,15,19,15,4,7,3,9,21,10,8,13,12,15,13,11,5,8,14,12,11,10,18,15,8,10,9,6,12,14,13	3,6,3,3,6,11,8,15,5,9,20,15,10,3,9,11,2,11,14,7,7,14,5,3,6,18,2,7,8,4,2,2,7,2,10,4,5,3,12,6,11,8,8,8,12,1,10,19,20,15,9,10,8,8,7,5,9,7,4,12,7,7,8,18,12,9,13,9,21,7,6,13,16,14,5,9,7,9,11,15,7,17,8,4,5,8,5,10,3,4,8,4,3,5,3,12,11,13,8,10,4,4,6,6,4,18,8,6,14,5,10,19,8	198	99	0	0	1.0,0.81,0.786,0.5,0.474,0.436,0.6,0.538,0.429,0.586,0.429,0.5,0.615,0.833,0.857,0.684,0.895,1.0,0.677,0.455,0.548,0.647,0.6,0.529,0.556,0.724,0.615,0.556,0.714,0.92,0.5,0.68,0.909,0.524,0.6,0.833,0.6,0.371,0.51,0.857,0.862,0.789,0.517,0.846,0.333,0.333,0.733,0.556,0.571,0.636,0.724,0.394,0.826,0.76,0.727,0.769,0.615,0.538,0.5,0.733,0.684,0.818,0.619,0.314,0.636,0.733,0.826,0.571,0.586,0.8,1.0,1.…	0.538,0.538,0.455,0.625,0.333,0.312,0.385,0.333,0.412,0.217,0.273,0.423,0.375,0.571,0.438,0.333,0.667,0.476,0.333,0.481,0.391,0.263,0.444,0.571,0.478,0.25,0.692,0.44,0.429,0.529,0.5,0.6,0.263,0.778,0.2,0.6,0.5,0.333,0.314,0.25,0.312,0.385,0.333,0.304,0.172,0.6,0.231,0.224,0.231,0.167,0.217,0.286,0.238,0.385,0.481,0.444,0.379,0.391,0.667,0.226,0.364,0.364,0.429,0.25,0.52,0.333,0.409,0.308,0.045,0.…	0.203	DCM vs. Control	A5SS
ENSG00000172663	TMEM134	chr11	-	67467164	67467388	67467311	67467388	67465055	67465267	2,8,7,6,2,8,4,9,5,6,14,3,4,1,8,7,9,1,8,4,6,12,2,4,3,3,3,11,5,7,6,5,7,8,3,5,7,11,5,8,4,2,4,6,11,4,1,9,5,5,4,3,9,6,8,10,8,8,7,16,9,4,3,8,4,5,4,3,2,7,4,4,5,9,6,3,7,4,9,5,3,6,11,6,9,10,4,3,14,10,7,13,7,3,8,10,1,17,5,7,5,6,11,6,4,5,7,4,15,7,7,1,4,9,5,16,7,7,2,3,10,6,3,4,4,4,11,8,7,10,6,7,2,7,12,8,10,5,9,3,9,7,7,7,4,7,8,5	4,4,2,0,3,0,1,3,0,0,0,2,3,3,4,1,1,0,1,3,0,5,1,4,0,1,7,2,2,1,3,4,2,1,2,2,0,1,5,0,1,0,1,2,1,5,0,0,0,0,2,3,1,2,2,2,4,2,3,1,1,2,2,1,1,2,2,0,4,2,1,1,6,0,1,3,3,2,2,3,1,3,5,2,1,1,2,3,1,1,1,3,0,4,3,4,4,6,8,3,1,2,5,2,6,5,0,1,4,3,13,0,1,2,0,0,3,0,4,1,4,1,4,3,3,4,2,1,0,0,1,4,3,2,3,3,0,3,1,1,4,0,3,1,3,3,3,2	4,3,7,5,9,11,5,12,3,9,6,3,10,2,11,7,9,6,7,4,8,10,10,9,4,10,4,9,7,10,22,2,17,14,5,6,6,1,4,5,5,4,5,5,10,4,2,13,13,5,4,6,6,11,8,13,8,6,6,9,8,10,6,11,11,4,17,9,5,9,5,10,7,12,11,4,11,14,9,5,5,2,10,4,6,5,6,4,4,14,8,8,5,9,6,11,6,6,5,11,13,13,9,10,8,6,7,10,13,1,7,3,6	1,4,13,3,0,10,1,6,4,4,3,4,7,7,7,13,5,6,6,2,2,2,3,1,4,8,7,1,11,1,3,4,4,6,7,5,10,1,1,0,6,3,7,6,2,4,5,7,5,1,2,0,1,2,7,6,3,7,5,9,1,5,1,11,2,6,4,8,6,1,11,8,6,2,6,3,2,4,3,7,6,4,5,3,1,5,5,1,0,9,7,7,14,10,1,4,3,4,0,4,3,6,4,8,5,10,4,10,6,0,10,5,3	198	99	3.85115e-10	1.5051e-08	0.2,0.5,0.636,1.0,0.25,1.0,0.667,0.6,1.0,1.0,1.0,0.429,0.4,0.143,0.5,0.778,0.818,1.0,0.8,0.4,1.0,0.545,0.5,0.333,1.0,0.6,0.176,0.733,0.556,0.778,0.5,0.385,0.636,0.8,0.429,0.556,1.0,0.846,0.333,1.0,0.667,1.0,0.667,0.6,0.846,0.286,1.0,1.0,1.0,1.0,0.5,0.333,0.818,0.6,0.667,0.714,0.5,0.667,0.538,0.889,0.818,0.5,0.429,0.8,0.667,0.556,0.5,1.0,0.2,0.636,0.667,0.667,0.294,1.0,0.75,0.333,0.538,0.5,0.692,0…	0.667,0.273,0.212,0.455,1.0,0.355,0.714,0.5,0.273,0.529,0.5,0.273,0.417,0.125,0.44,0.212,0.474,0.333,0.368,0.5,0.667,0.714,0.625,0.818,0.333,0.385,0.222,0.818,0.241,0.833,0.786,0.2,0.68,0.538,0.263,0.375,0.231,0.333,0.667,1.0,0.294,0.4,0.263,0.294,0.714,0.333,0.167,0.481,0.565,0.714,0.5,1.0,0.75,0.733,0.364,0.52,0.571,0.3,0.375,0.333,0.8,0.5,0.75,0.333,0.733,0.25,0.68,0.36,0.294,0.818,0.185,0.385…	0.145	DCM vs. Control	A5SS
ENSG00000204161	TMEM273	chr10	-	49166444	49167009	49166868	49167009	49161598	49161622	3,7,6,9,14,9,12,15,3,14,10,3,6,15,11,13,7,1,17,8,14,11,4,1,5,8,10,10,17,18,4,10,9,8,12,4,5,15,6,12,7,17,8,7,7,11,4,6,13,3,10,7,11,8,11,10,7,11,8,8,17,7,5,10,14,11,9,6,9,9,15,9,7,5,16,6,8,2,8,3,5,4,16,15,7,9,10,6,8,5,16,10,1,7,19,16,5,12,12,7,11,12,7,9,4,9,9,2,3,7,5,2,5,6,14,7,10,8,18,6,12,9,4,12,19,4,8,5,5,11,6,11,7,7,8,17,14,10,6,12,11,12,4,9,11,9,6,5	6,6,5,8,4,3,8,8,10,9,13,6,10,7,4,9,7,8,10,3,8,2,2,2,9,4,7,7,8,7,3,6,5,2,2,6,7,8,5,5,8,8,11,8,3,8,6,7,4,3,12,4,8,9,11,3,10,14,9,3,6,3,6,4,4,7,3,6,7,1,4,10,8,4,10,11,2,14,6,6,5,3,7,8,2,5,4,1,5,4,5,2,6,1,7,10,1,9,12,8,14,4,8,12,3,3,5,4,8,3,7,3,8,6,2,5,10,4,7,6,15,5,9,5,7,9,3,13,9,8,2,9,4,8,13,9,9,1,13,3,5,1,7,1,4,8,1,4	6,1,4,5,4,9,3,8,6,8,4,6,2,3,9,3,5,4,8,7,4,3,3,13,3,1,3,3,9,10,2,5,12,3,0,4,4,6,4,1,6,5,8,6,3,1,3,3,13,7,3,2,7,5,14,6,0,7,8,4,7,1,6,9,11,15,3,4,6,8,3,2,13,8,3,2,4,12,8,1,5,0,4,5,4,5,6,2,0,4,4,8,3,7,4,6,3,4,3,17,11,16,4,2,7,8,0,11,11,5,2,6,10	3,1,3,6,2,12,6,4,10,19,9,1,6,1,14,9,4,5,9,5,7,6,3,3,14,4,9,10,5,8,13,11,6,9,9,3,4,1,11,0,4,4,6,11,11,3,13,12,10,11,13,11,9,11,13,11,13,19,3,10,13,4,6,5,15,11,2,7,13,11,4,4,5,16,10,7,13,9,4,9,13,3,8,11,10,12,4,10,4,17,10,18,4,15,10,3,4,10,4,7,6,12,11,7,10,10,7,19,20,7,10,16,11	198	99	0	0	0.2,0.368,0.375,0.36,0.636,0.6,0.429,0.484,0.13,0.438,0.278,0.2,0.231,0.517,0.579,0.419,0.333,0.059,0.459,0.571,0.467,0.733,0.5,0.2,0.217,0.5,0.417,0.417,0.515,0.563,0.4,0.455,0.474,0.667,0.75,0.25,0.263,0.484,0.375,0.545,0.304,0.515,0.267,0.304,0.538,0.407,0.25,0.3,0.619,0.333,0.294,0.467,0.407,0.308,0.333,0.625,0.259,0.282,0.308,0.571,0.586,0.538,0.294,0.556,0.636,0.44,0.6,0.333,0.391,0.818,0.6…	0.5,0.333,0.4,0.294,0.5,0.273,0.2,0.5,0.231,0.174,0.182,0.75,0.143,0.6,0.243,0.143,0.385,0.286,0.308,0.412,0.222,0.2,0.333,0.684,0.097,0.111,0.143,0.13,0.474,0.385,0.071,0.185,0.5,0.143,0.0,0.4,0.333,0.75,0.154,1.0,0.429,0.385,0.4,0.214,0.12,0.143,0.103,0.111,0.394,0.241,0.103,0.083,0.28,0.185,0.35,0.214,0.0,0.156,0.571,0.167,0.212,0.111,0.333,0.474,0.268,0.405,0.429,0.222,0.188,0.267,0.273,0.2,0…	0.161	DCM vs. Control	A5SS
ENSG00000139116	KIF21A	chr12	-	39321347	39322882	39322667	39322882	39319905	39320013	31,36,30,52,25,66,50,95,37,43,26,39,54,61,59,40,36,11,70,51,45,80,26,34,80,54,42,57,74,38,36,41,41,51,76,29,44,62,44,31,53,46,43,64,46,33,26,34,57,28,56,84,51,28,67,65,33,53,70,29,92,57,55,59,40,67,51,72,17,36,70,44,31,34,38,47,44,49,33,50,45,40,52,52,63,47,53,21,53,93,75,57,29,63,45,25,44,54,90,61,38,53,50,43,64,53,51,63,27,24,31,38,91,45,60,22,40,51,46,49,54,51,86,35,39,58,36,48,42,26,42,36,43,…	36,70,33,45,50,79,37,17,50,39,28,40,76,65,61,38,47,14,43,82,48,107,13,43,69,62,63,51,97,53,25,50,38,55,20,67,56,74,37,70,30,53,47,29,46,8,44,33,58,23,17,97,38,20,51,57,33,62,73,37,68,49,65,38,49,52,96,66,17,56,47,41,43,17,29,46,57,49,44,54,64,58,47,39,27,79,20,28,39,25,29,58,55,55,33,14,56,63,56,43,45,57,16,35,51,60,51,30,33,14,27,34,68,53,81,38,55,74,57,38,32,53,71,37,50,93,53,37,57,42,46,34,43,…	13,28,7,16,14,45,10,35,39,65,13,15,30,17,25,15,8,26,8,24,44,12,27,41,42,13,17,19,32,45,38,43,21,19,5,12,18,13,56,33,31,29,23,8,17,12,30,23,66,52,5,11,49,21,48,36,36,71,30,48,58,51,29,60,63,29,46,25,52,62,37,27,23,34,70,13,44,46,38,69,40,18,34,34,13,32,59,57,16,16,65,12,0,7,49,29,39,26,10,22,26,24,21,82,23,20,9,21,29,27,12,46,12	3,12,11,15,10,60,10,19,32,40,41,35,35,17,29,27,26,13,18,31,24,16,3,36,37,29,4,21,39,23,26,19,20,15,15,10,12,2,35,8,9,3,7,0,4,0,14,7,21,7,3,6,7,14,40,34,13,29,44,28,21,21,35,10,16,29,12,6,18,40,61,18,18,17,42,25,27,25,27,35,45,1,20,26,18,34,37,7,3,6,10,15,2,10,42,17,23,17,5,16,43,12,29,36,58,9,12,26,28,19,39,18,8	198	99	1.83851e-08	6.09261e-07	0.301,0.205,0.312,0.366,0.2,0.295,0.403,0.736,0.27,0.355,0.317,0.328,0.262,0.319,0.326,0.345,0.277,0.282,0.449,0.237,0.319,0.272,0.5,0.283,0.367,0.303,0.25,0.358,0.276,0.264,0.419,0.291,0.35,0.317,0.655,0.178,0.282,0.295,0.373,0.181,0.469,0.303,0.314,0.525,0.333,0.673,0.228,0.34,0.329,0.378,0.622,0.302,0.402,0.412,0.396,0.363,0.333,0.299,0.324,0.282,0.404,0.368,0.297,0.437,0.29,0.392,0.21,0.353,0…	0.684,0.538,0.241,0.348,0.412,0.273,0.333,0.479,0.379,0.448,0.137,0.176,0.3,0.333,0.301,0.217,0.133,0.5,0.182,0.279,0.478,0.273,0.818,0.363,0.362,0.183,0.68,0.311,0.291,0.495,0.422,0.531,0.344,0.388,0.143,0.375,0.429,0.765,0.444,0.673,0.633,0.829,0.622,1.0,0.68,1.0,0.517,0.622,0.611,0.788,0.455,0.478,0.778,0.429,0.375,0.346,0.581,0.55,0.254,0.462,0.58,0.548,0.293,0.75,0.663,0.333,0.657,0.676,0.59…	-0.106	DCM vs. Control	A5SS
ENSG00000139613	SMARCC2	chr12	-	56164302	56164731	56164647	56164731	56163344	56163765	1,18,20,7,11,16,11,25,14,9,19,11,12,10,9,16,18,2,22,14,14,13,4,7,17,16,12,18,19,7,16,11,15,11,16,17,5,19,13,14,17,15,28,12,23,14,11,22,12,7,19,14,15,22,18,18,11,18,19,11,21,34,13,10,13,17,10,17,20,9,10,6,25,20,8,12,16,16,13,2,19,17,11,14,10,12,35,13,17,15,27,11,11,10,13,32,15,24,30,15,12,19,30,20,13,12,11,8,17,3,50,20,18,17,16,22,4,17,17,24,16,15,4,17,14,19,22,23,19,16,14,14,11,17,31,17,14,12,16,…	20,71,70,42,49,62,38,60,42,36,44,32,59,29,41,65,62,15,67,50,67,68,14,44,71,65,65,48,93,69,44,65,66,60,77,59,41,73,43,40,59,53,82,46,68,46,46,43,72,33,56,45,40,58,66,54,107,65,36,57,80,65,44,48,49,73,62,57,63,43,44,32,40,67,46,57,64,40,52,21,61,61,55,54,70,54,82,43,82,67,104,57,39,45,46,64,45,66,48,44,40,64,86,50,64,45,63,36,66,23,43,38,57,58,55,84,54,59,59,63,56,70,49,59,60,46,52,55,58,46,76,63,5…	38,31,28,8,18,17,5,50,14,14,22,50,37,28,40,15,14,46,34,23,10,20,33,12,40,22,29,21,30,20,17,9,21,20,12,15,25,9,27,12,53,22,49,47,36,31,43,41,25,30,14,14,29,25,31,21,31,22,24,24,19,20,16,53,31,27,30,16,14,16,14,42,51,19,46,46,60,11,14,57,45,16,38,23,29,19,11,14,4,20,29,11,17,26,25,34,41,33,6,17,27,20,24,52,29,26,24,31,19,19,35,37,40	52,45,54,61,52,48,16,58,22,23,46,22,44,57,116,93,72,50,25,78,25,37,59,22,84,52,61,81,20,34,27,27,59,99,54,72,91,11,14,19,39,16,63,44,46,18,63,31,32,26,36,38,16,54,80,83,61,34,74,16,14,21,25,38,82,89,52,54,26,56,59,40,98,30,75,45,46,41,55,60,106,15,52,14,58,41,46,18,10,39,51,29,48,76,55,64,47,69,31,84,113,60,77,68,40,78,46,77,56,54,62,47,65	198	99	0	0	0.024,0.113,0.125,0.077,0.101,0.114,0.126,0.172,0.143,0.111,0.178,0.147,0.092,0.147,0.099,0.11,0.127,0.062,0.141,0.123,0.095,0.087,0.125,0.074,0.107,0.11,0.085,0.158,0.093,0.048,0.154,0.078,0.102,0.084,0.094,0.126,0.057,0.115,0.131,0.149,0.126,0.124,0.146,0.115,0.145,0.132,0.107,0.204,0.077,0.096,0.145,0.135,0.158,0.159,0.12,0.143,0.049,0.122,0.209,0.088,0.116,0.207,0.129,0.094,0.117,0.104,0.075,…	0.268,0.256,0.206,0.062,0.148,0.15,0.135,0.301,0.241,0.233,0.193,0.532,0.296,0.197,0.147,0.075,0.089,0.315,0.405,0.128,0.167,0.213,0.219,0.214,0.192,0.175,0.192,0.115,0.429,0.227,0.239,0.143,0.151,0.092,0.1,0.094,0.121,0.29,0.491,0.24,0.405,0.407,0.28,0.348,0.281,0.463,0.254,0.398,0.281,0.366,0.163,0.156,0.475,0.188,0.162,0.112,0.203,0.244,0.14,0.429,0.404,0.323,0.242,0.411,0.159,0.132,0.224,0.12…	-0.102	DCM vs. Control	A5SS
ENSG00000170653	ATF7	chr12	-	53543296	53543448	53543329	53543448	53537414	53537552	32,17,17,8,10,18,10,35,15,9,19,7,14,20,10,18,8,4,15,17,11,12,3,7,8,16,5,12,17,11,11,15,8,12,14,11,7,13,18,15,8,11,16,8,19,7,6,11,7,19,16,10,12,17,14,12,11,15,7,15,23,12,14,16,12,18,7,16,10,9,12,13,15,8,9,19,9,15,12,14,9,8,7,12,21,20,17,18,16,10,6,17,9,5,12,19,7,17,12,11,10,17,12,13,17,5,15,8,12,8,23,12,15,7,17,12,8,22,14,14,20,21,8,15,14,12,17,10,10,10,12,5,7,17,22,21,6,8,14,8,11,13,10,22,8,10,14…	5,32,34,37,11,51,45,46,49,27,45,14,41,35,36,33,23,10,58,46,42,42,10,18,35,42,31,48,73,48,19,38,7,37,42,40,47,35,36,32,41,43,38,23,42,5,40,27,30,35,36,39,45,32,40,52,34,32,27,32,47,67,54,26,27,49,39,42,35,17,28,37,35,30,41,44,31,32,17,19,31,60,28,40,45,25,40,24,23,26,42,41,25,28,39,44,38,30,39,30,37,27,34,24,31,47,33,15,28,20,42,26,47,26,25,50,37,42,34,63,29,54,10,33,43,19,32,29,44,57,31,20,34,44,…	2,6,12,9,17,38,10,18,14,33,25,16,18,20,19,22,17,13,28,21,23,22,24,14,12,12,17,11,17,17,12,17,27,19,20,8,16,2,20,7,10,16,21,9,15,20,6,34,48,11,22,31,19,16,21,14,15,13,24,24,19,22,21,50,17,16,31,14,37,37,21,16,17,20,12,13,17,7,20,21,8,17,21,18,8,18,8,16,3,6,31,15,20,16,18,20,18,25,19,20,15,22,21,19,13,20,21,21,21,11,7,35,14	5,0,5,2,0,26,1,43,12,19,1,2,5,2,5,4,1,2,1,13,9,2,2,15,3,2,0,2,11,5,3,14,1,4,1,1,1,2,1,0,7,1,2,3,2,0,8,0,3,3,0,3,9,10,22,6,9,22,21,5,4,5,22,8,7,18,26,5,12,24,16,3,1,8,15,1,7,9,10,7,17,3,6,14,1,1,20,4,2,3,9,0,0,1,11,8,22,2,1,2,16,4,2,9,36,0,2,3,6,1,2,1,1	132	99	0	0	0.828,0.285,0.273,0.14,0.405,0.209,0.143,0.363,0.187,0.2,0.241,0.273,0.204,0.3,0.172,0.29,0.207,0.231,0.162,0.217,0.164,0.176,0.184,0.226,0.146,0.222,0.108,0.158,0.149,0.147,0.303,0.228,0.462,0.196,0.2,0.171,0.1,0.218,0.273,0.26,0.128,0.161,0.24,0.207,0.253,0.512,0.101,0.234,0.149,0.289,0.25,0.161,0.167,0.285,0.208,0.148,0.195,0.26,0.163,0.26,0.268,0.118,0.163,0.316,0.25,0.216,0.119,0.222,0.176,0…	0.231,1.0,0.643,0.771,1.0,0.523,0.882,0.239,0.467,0.566,0.949,0.857,0.73,0.882,0.74,0.805,0.927,0.83,0.955,0.548,0.657,0.892,0.9,0.412,0.75,0.818,1.0,0.805,0.537,0.718,0.75,0.477,0.953,0.781,0.938,0.857,0.923,0.429,0.938,1.0,0.517,0.923,0.887,0.692,0.849,1.0,0.36,1.0,0.923,0.733,1.0,0.886,0.613,0.545,0.417,0.636,0.556,0.307,0.462,0.783,0.781,0.767,0.417,0.824,0.646,0.4,0.472,0.677,0.698,0.536,0.4…	-0.49	DCM vs. Control	A5SS
ENSG00000257337	TNS2-AS1	chr12	-	53045586	53045653	53045599	53045653	53045064	53045186	2,2,4,4,1,4,6,4,3,1,6,3,3,2,1,11,2,0,5,4,2,5,1,1,7,1,3,5,10,7,5,5,5,3,0,5,8,5,10,6,2,7,4,2,1,1,5,1,0,3,4,6,4,11,6,7,3,15,7,3,9,6,5,5,4,8,0,8,10,3,3,3,2,6,3,3,4,9,5,5,4,9,4,3,6,2,5,4,2,1,5,8,0,2,3,5,2,8,11,10,8,2,4,2,5,4,9,5,4,5,1,0,3,5,1,8,5,3,4,5,7,4,4,8,2,1,9,2,1,6,6,8,4,3,6,6,4,9,3,0,5,1,8,5,8,5,1,1	2,3,1,2,2,4,3,1,0,1,3,1,2,0,1,1,2,4,2,2,1,6,0,1,5,4,0,3,2,4,1,2,0,7,3,4,2,2,7,5,0,4,4,1,1,1,1,1,4,3,0,3,3,11,1,4,6,8,0,1,2,3,1,2,5,2,1,1,2,0,3,0,1,3,1,5,3,0,2,3,2,1,4,2,7,4,4,0,5,1,5,1,1,2,3,5,4,4,2,1,3,1,4,6,1,0,3,1,5,1,0,1,2,2,2,7,2,5,0,3,2,4,6,3,3,2,2,1,8,4,1,4,1,1,1,0,4,1,2,2,7,0,1,0,3,3,0,3	2,10,3,8,3,4,6,3,0,4,2,3,2,1,9,5,4,4,6,6,5,3,2,2,1,4,3,2,3,5,5,2,0,3,1,4,2,0,5,0,3,1,2,4,2,1,3,7,3,2,1,2,5,0,10,8,4,2,5,7,1,6,2,4,6,8,4,5,5,10,6,1,4,2,4,3,7,7,4,1,8,1,2,1,5,4,2,5,2,5,6,10,5,5,4,1,3,7,2,3,3,1,5,4,7,4,3,2,5,2,2,5,2	0,4,0,2,2,1,2,0,1,0,1,1,1,6,2,1,0,3,0,1,0,2,2,2,1,1,3,1,0,0,2,3,4,3,0,1,1,2,0,3,1,0,0,0,0,0,1,1,0,0,0,0,0,1,3,4,0,4,1,1,1,1,0,0,1,3,3,0,4,1,4,0,4,2,1,2,1,0,2,0,0,1,2,1,6,0,3,0,1,3,1,4,0,2,0,0,0,1,0,1,4,2,2,1,2,0,1,1,4,2,1,2,1	112	99	2.83682e-07	8.29624e-06	0.469,0.371,0.78,0.639,0.307,0.469,0.639,0.78,1.0,0.469,0.639,0.726,0.57,1.0,0.469,0.907,0.469,0.0,0.688,0.639,0.639,0.424,1.0,0.469,0.553,0.181,1.0,0.596,0.815,0.607,0.815,0.688,1.0,0.275,0.0,0.525,0.78,0.688,0.558,0.515,1.0,0.607,0.469,0.639,0.469,0.469,0.815,0.469,0.0,0.469,1.0,0.639,0.541,0.469,0.841,0.607,0.307,0.624,1.0,0.726,0.799,0.639,0.815,0.688,0.414,0.78,0.0,0.876,0.815,1.0,0.469,1.0,…	1.0,0.688,1.0,0.78,0.57,0.78,0.726,1.0,0.0,1.0,0.639,0.726,0.639,0.128,0.799,0.815,1.0,0.541,1.0,0.841,1.0,0.57,0.469,0.469,0.469,0.78,0.469,0.639,1.0,1.0,0.688,0.371,0.0,0.469,1.0,0.78,0.639,0.0,1.0,0.0,0.726,1.0,1.0,1.0,1.0,1.0,0.726,0.861,1.0,1.0,1.0,1.0,1.0,0.0,0.747,0.639,1.0,0.307,0.815,0.861,0.469,0.841,1.0,1.0,0.841,0.702,0.541,1.0,0.525,0.898,0.57,1.0,0.469,0.469,0.78,0.57,0.861,1.0,0.63…	-0.111	DCM vs. Control	A5SS
ENSG00000142541	RPL13A	chr19	+	49489849	49490090	49489849	49489912	49490231	49490297	70,28,50,30,34,16,17,48,24,30,23,20,32,15,17,27,25,16,40,38,26,35,23,36,36,35,24,31,51,16,41,10,28,27,38,25,24,24,25,29,27,41,34,34,39,45,14,21,22,23,38,16,28,34,30,28,27,45,24,28,39,50,27,24,22,30,24,20,26,23,21,14,39,29,30,27,21,29,30,26,26,49,26,30,40,32,61,19,51,38,19,33,37,24,24,64,11,26,62,39,11,50,51,21,62,11,46,17,32,16,85,21,25,42,21,47,24,35,29,25,45,34,19,40,24,35,32,37,41,30,34,30,20,…	97,35,89,20,32,51,27,47,43,30,58,34,40,40,38,62,47,14,69,39,34,47,11,27,34,51,26,46,57,40,29,30,40,39,45,55,29,43,43,32,47,70,57,40,60,30,34,35,38,32,35,46,63,64,65,41,50,40,40,35,57,49,39,20,34,42,47,51,51,24,25,35,65,39,33,35,20,38,24,40,23,44,32,46,51,24,80,12,52,125,66,49,61,19,39,89,35,47,67,45,34,61,58,31,125,32,79,46,49,33,57,26,48,27,21,112,41,61,49,55,47,50,50,50,74,39,49,34,35,69,48,43,…	34,28,133,42,54,45,61,54,43,29,61,43,31,146,101,94,86,62,97,54,41,143,172,22,43,42,54,50,34,27,24,24,62,55,68,48,82,11,21,47,73,38,33,28,43,16,31,52,33,38,38,36,43,37,60,59,50,55,35,55,35,25,24,95,68,35,57,27,29,35,47,48,53,22,42,45,112,29,36,28,38,26,22,45,29,39,32,33,13,51,70,45,67,69,45,71,68,94,21,85,114,64,66,104,59,101,117,68,92,38,48,63,66	45,65,114,56,66,23,38,24,35,21,23,29,24,63,139,76,55,45,40,33,20,93,82,35,43,54,70,49,19,38,21,19,23,60,63,69,81,4,18,33,40,24,58,24,34,9,57,20,33,33,42,42,35,34,78,66,36,17,41,20,23,30,12,54,61,68,61,34,19,27,32,42,77,51,40,22,33,32,19,22,46,36,26,5,49,19,18,36,22,42,27,30,82,99,46,45,30,50,33,76,69,49,60,61,38,72,111,55,33,35,23,52,67	198	99	0	0	0.265,0.286,0.219,0.429,0.347,0.136,0.239,0.338,0.218,0.333,0.165,0.227,0.286,0.158,0.183,0.179,0.21,0.364,0.225,0.328,0.277,0.271,0.511,0.4,0.346,0.255,0.316,0.252,0.309,0.167,0.414,0.143,0.259,0.257,0.297,0.185,0.293,0.218,0.225,0.312,0.223,0.227,0.23,0.298,0.245,0.429,0.171,0.231,0.224,0.264,0.352,0.148,0.182,0.21,0.188,0.255,0.213,0.36,0.231,0.286,0.255,0.338,0.257,0.375,0.244,0.263,0.203,0.1…	0.274,0.177,0.368,0.273,0.29,0.495,0.445,0.529,0.381,0.408,0.57,0.426,0.392,0.537,0.266,0.382,0.439,0.408,0.548,0.45,0.506,0.435,0.512,0.239,0.333,0.28,0.278,0.338,0.472,0.262,0.364,0.387,0.574,0.314,0.351,0.258,0.336,0.579,0.368,0.416,0.477,0.442,0.221,0.368,0.387,0.471,0.214,0.565,0.333,0.365,0.311,0.3,0.381,0.352,0.278,0.309,0.41,0.618,0.299,0.579,0.432,0.294,0.5,0.468,0.358,0.205,0.318,0.284,…	-0.125	DCM vs. Control	A5SS
ENSG00000273559	CWC25	chr17	-	38810275	38810595	38810467	38810595	38809701	38809765	3,11,18,26,3,20,19,38,20,19,14,14,12,15,7,23,13,3,16,11,11,18,5,13,6,8,11,13,26,17,22,16,29,15,13,10,12,25,20,22,24,18,30,13,19,13,16,27,16,13,18,20,15,21,21,12,16,12,11,15,20,16,14,13,25,23,9,20,23,10,10,11,25,11,19,12,18,14,16,7,15,32,10,14,16,11,32,9,24,26,14,14,5,19,9,28,9,12,29,11,20,19,32,24,19,15,13,13,18,11,32,11,12,22,22,26,14,25,13,25,13,19,12,22,24,9,8,18,18,18,14,12,16,7,26,26,4,4,16,…	40,33,59,18,25,40,35,28,39,27,45,19,34,25,28,36,29,10,32,30,44,30,14,31,35,36,25,35,61,32,24,32,11,33,21,28,26,49,34,45,37,18,32,22,25,19,29,29,22,17,27,39,49,37,27,51,35,46,24,36,39,47,33,45,32,35,44,26,33,19,26,17,39,23,14,25,27,32,19,11,38,30,42,37,27,36,34,15,30,25,33,43,33,24,23,29,33,37,52,27,25,38,46,22,38,38,19,8,34,20,47,23,20,29,27,34,37,29,32,41,35,40,32,20,33,30,41,23,26,38,35,21,20,3…	12,11,34,11,14,31,13,33,20,33,32,36,21,43,22,16,22,21,32,19,18,55,38,23,23,16,32,27,32,35,22,15,18,40,18,24,24,27,31,30,35,36,49,32,34,27,23,24,26,46,23,46,43,26,37,36,34,32,27,44,37,26,27,43,32,39,31,19,20,27,25,29,42,37,37,30,24,29,37,33,32,26,33,34,26,21,16,19,27,28,19,34,6,26,31,25,30,17,16,45,39,25,12,48,15,25,66,35,34,13,19,20,28	16,20,26,17,25,32,19,27,25,45,39,54,38,16,43,22,14,20,36,16,26,15,15,29,43,18,15,16,18,36,29,18,27,22,15,9,35,1,15,18,43,8,24,7,8,7,41,21,41,19,7,17,24,25,30,28,17,35,24,25,11,22,25,22,32,21,41,22,28,40,33,7,25,27,24,39,33,30,35,27,26,22,26,38,26,33,29,27,7,17,28,26,15,9,28,40,31,33,10,12,17,30,26,24,42,34,23,27,25,20,42,24,24	198	99	0	0	0.036,0.143,0.132,0.419,0.057,0.2,0.213,0.404,0.204,0.26,0.135,0.269,0.15,0.231,0.111,0.242,0.183,0.13,0.2,0.155,0.111,0.231,0.152,0.173,0.079,0.1,0.18,0.157,0.176,0.21,0.314,0.2,0.569,0.185,0.236,0.152,0.188,0.203,0.227,0.196,0.245,0.333,0.319,0.228,0.275,0.255,0.216,0.318,0.267,0.277,0.25,0.204,0.133,0.221,0.28,0.105,0.186,0.115,0.186,0.172,0.204,0.145,0.175,0.126,0.281,0.247,0.093,0.278,0.258,…	0.273,0.216,0.395,0.244,0.219,0.326,0.255,0.379,0.286,0.268,0.291,0.25,0.216,0.573,0.204,0.267,0.44,0.344,0.308,0.373,0.257,0.647,0.559,0.284,0.211,0.308,0.516,0.458,0.471,0.327,0.275,0.294,0.25,0.476,0.375,0.571,0.255,0.931,0.508,0.455,0.289,0.692,0.505,0.696,0.68,0.659,0.219,0.364,0.241,0.548,0.622,0.575,0.473,0.342,0.381,0.391,0.5,0.314,0.36,0.468,0.627,0.371,0.351,0.494,0.333,0.481,0.274,0.30…	-0.166	DCM vs. Control	A5SS
ENSG00000214548	MEG3	chr14	+	100829033	100829787	100829033	100829749	100831420	100831534	4,31,67,57,39,48,39,41,20,27,63,17,17,37,32,23,43,10,57,24,48,21,7,19,25,36,27,35,54,37,36,30,7,38,46,47,40,50,39,22,38,28,100,25,22,11,28,37,28,27,49,18,23,65,21,48,27,71,47,49,23,26,49,45,35,64,22,29,60,40,21,34,34,34,26,36,27,36,32,25,27,40,43,33,37,37,36,16,38,38,38,58,25,29,48,93,8,59,52,29,29,33,51,33,45,49,25,31,54,18,27,26,32,31,30,111,35,40,18,45,50,31,6,32,44,10,53,35,43,60,36,31,25,33,…	6,3,3,12,11,10,3,11,4,5,10,0,10,5,4,2,7,1,5,4,3,8,1,4,6,6,4,5,9,9,5,15,4,7,15,15,7,14,8,3,9,2,11,5,7,9,6,12,3,6,6,7,11,21,7,9,8,19,10,17,8,7,4,8,6,7,5,16,18,12,5,7,20,8,8,4,6,7,4,7,4,2,6,4,6,2,13,5,9,103,3,11,4,6,5,23,1,10,1,8,9,7,14,0,6,2,7,2,2,6,18,6,7,2,3,23,3,13,3,6,21,9,2,7,3,5,6,4,12,6,9,1,3,10,10,13,8,3,13,5,4,5,9,13,4,10,3,8	3,3,3,4,3,36,7,19,8,13,2,0,2,5,1,4,1,1,0,6,17,8,10,36,4,14,2,7,7,7,7,17,4,3,0,4,0,4,6,4,2,2,1,2,0,10,5,1,2,2,2,0,13,2,11,3,2,27,4,8,9,23,6,1,17,24,23,0,18,24,3,2,0,3,11,1,3,8,7,1,14,3,5,8,1,0,15,18,1,3,7,1,0,6,12,2,7,4,3,7,25,2,2,35,3,9,1,1,5,3,1,1,4	5,19,30,3,12,21,16,8,5,2,13,2,3,27,28,35,6,7,7,5,6,29,19,1,11,31,20,6,3,4,3,4,17,16,14,14,10,9,4,2,13,9,9,12,7,0,6,4,4,2,2,7,3,1,14,5,7,13,9,13,1,6,3,11,11,16,7,3,9,8,16,7,12,3,6,15,18,8,10,2,10,6,15,12,5,3,3,12,4,9,6,9,4,27,4,11,1,17,13,24,29,13,8,38,0,25,10,9,4,7,6,2,26	137	99	0	0	0.325,0.882,0.942,0.774,0.719,0.776,0.904,0.729,0.783,0.796,0.82,1.0,0.551,0.842,0.853,0.893,0.816,0.878,0.892,0.813,0.92,0.655,0.835,0.774,0.751,0.813,0.83,0.835,0.813,0.748,0.839,0.591,0.558,0.797,0.689,0.694,0.805,0.721,0.779,0.841,0.753,0.91,0.868,0.783,0.694,0.469,0.771,0.69,0.871,0.765,0.855,0.65,0.602,0.691,0.684,0.794,0.709,0.73,0.773,0.676,0.675,0.729,0.898,0.803,0.808,0.869,0.761,0.567,…	0.302,0.102,0.067,0.491,0.153,0.553,0.24,0.632,0.536,0.824,0.1,0.0,0.325,0.118,0.025,0.076,0.107,0.094,0.0,0.464,0.672,0.166,0.276,0.963,0.208,0.246,0.067,0.457,0.628,0.558,0.628,0.754,0.145,0.119,0.0,0.171,0.0,0.243,0.52,0.591,0.1,0.138,0.074,0.107,0.0,1.0,0.376,0.153,0.265,0.419,0.419,0.0,0.758,0.591,0.362,0.302,0.171,0.6,0.243,0.308,0.867,0.735,0.591,0.062,0.528,0.52,0.704,0.0,0.591,0.684,0.11…	0.458	DCM vs. Control	A5SS
ENSG00000137822	TUBGCP4	chr15	+	43403682	43403842	43403682	43403799	43404412	43404552	4,12,24,17,10,12,13,20,16,17,11,12,11,18,8,20,13,11,31,11,14,11,5,13,22,7,7,19,14,18,29,17,34,15,14,15,14,23,15,12,17,11,17,16,10,22,10,14,15,15,21,9,11,23,21,14,24,22,19,16,25,23,18,11,16,19,11,25,17,8,15,16,14,18,21,13,9,17,16,16,19,16,10,16,6,16,23,12,16,15,20,12,11,14,18,27,9,18,26,12,29,23,37,11,20,18,12,10,11,11,11,11,12,17,12,32,11,13,14,20,15,16,8,19,17,6,17,16,13,17,23,13,13,13,37,20,8,1…	16,31,27,20,8,32,21,18,33,26,33,12,26,37,32,27,20,13,27,32,17,21,7,24,28,29,24,19,22,19,14,15,16,25,15,17,26,34,36,20,21,18,31,22,29,21,22,18,33,17,29,19,33,20,21,19,32,18,28,20,34,30,26,23,25,27,37,26,12,20,28,22,47,22,24,23,21,12,20,12,20,32,27,32,21,30,13,17,27,27,33,23,23,19,30,17,27,43,22,20,28,27,22,12,42,31,25,2,22,10,29,23,25,23,30,28,24,37,12,22,27,44,23,12,26,16,33,29,14,19,27,22,13,16,…	17,24,17,9,20,27,14,17,5,24,30,12,15,39,31,23,17,26,24,17,16,37,40,14,23,13,22,17,21,20,14,11,24,36,18,11,34,15,28,19,10,24,33,28,16,29,23,44,29,14,18,20,28,20,39,36,23,27,17,32,21,23,13,26,23,26,19,17,22,29,20,22,46,28,22,13,10,23,21,27,16,20,21,16,12,17,15,30,13,22,21,27,13,24,12,17,20,11,13,30,23,26,21,27,9,19,21,29,18,16,18,22,31	14,7,22,20,15,28,17,22,9,17,20,23,14,15,26,28,23,9,27,20,18,12,18,9,19,16,18,16,8,8,24,16,15,27,13,28,16,4,12,7,15,7,20,7,7,4,15,12,9,13,20,29,3,12,14,19,13,16,42,14,10,17,13,9,28,26,11,11,17,22,19,22,17,11,16,21,26,8,20,16,27,4,20,12,22,11,14,12,10,18,7,20,10,8,14,22,21,14,16,16,29,10,19,23,27,32,27,16,25,7,16,11,19	142	99	0	0	0.148,0.213,0.383,0.372,0.466,0.207,0.301,0.437,0.253,0.313,0.189,0.411,0.228,0.253,0.148,0.341,0.312,0.371,0.445,0.193,0.365,0.268,0.332,0.274,0.354,0.144,0.169,0.411,0.307,0.398,0.591,0.441,0.597,0.295,0.394,0.381,0.273,0.32,0.225,0.295,0.361,0.299,0.277,0.336,0.194,0.422,0.241,0.352,0.241,0.381,0.335,0.248,0.189,0.445,0.411,0.339,0.343,0.46,0.321,0.358,0.339,0.348,0.326,0.25,0.309,0.329,0.172,…	0.458,0.705,0.35,0.239,0.482,0.402,0.365,0.35,0.279,0.496,0.511,0.267,0.428,0.644,0.454,0.364,0.34,0.668,0.383,0.372,0.383,0.683,0.608,0.52,0.458,0.362,0.46,0.426,0.647,0.635,0.289,0.324,0.527,0.482,0.491,0.215,0.597,0.723,0.619,0.654,0.317,0.705,0.535,0.736,0.614,0.835,0.517,0.719,0.692,0.429,0.386,0.325,0.867,0.537,0.66,0.569,0.552,0.541,0.22,0.614,0.594,0.485,0.411,0.668,0.364,0.411,0.546,0.51…	-0.162	DCM vs. Control	A5SS
ENSG00000197912	SPG7	chr16	+	89540943	89542279	89540943	89541384	89544647	89544772	0,19,27,11,20,26,34,42,9,35,35,12,9,20,8,14,26,0,40,11,28,27,12,17,16,23,32,33,24,24,19,16,13,21,32,16,12,29,29,24,29,23,24,22,23,29,12,16,12,15,31,15,24,32,33,34,18,17,24,32,16,36,22,19,30,16,19,33,23,18,23,13,23,12,15,12,24,19,16,6,12,36,22,26,22,9,39,22,38,29,30,42,18,15,28,45,3,2,17,29,28,30,24,23,12,17,13,28,15,10,22,23,25,12,16,39,21,16,30,19,14,28,12,27,27,6,19,29,31,27,13,22,33,25,40,19,1…	1,9,5,4,2,8,4,8,8,3,8,2,5,9,3,3,2,3,9,7,2,4,0,2,8,5,0,3,17,4,0,7,2,9,5,5,9,10,7,5,2,7,5,2,7,8,7,5,11,7,8,0,2,1,1,2,11,4,4,11,10,12,4,0,4,6,1,6,6,9,2,1,5,4,5,4,2,5,1,2,5,6,4,6,9,6,11,5,10,3,6,6,5,3,2,4,3,12,6,6,5,7,2,3,4,10,5,4,2,1,7,4,9,5,3,6,5,2,11,5,7,8,1,8,8,4,5,9,6,8,5,3,9,2,4,10,2,10,7,8,3,5,5,0,3,5,5,6	0,4,0,2,10,12,4,24,21,20,11,5,2,3,3,1,0,10,3,13,35,20,25,10,15,3,11,2,8,18,7,16,9,7,2,5,6,7,17,7,11,24,3,37,13,27,31,25,37,10,23,13,26,16,59,8,22,53,10,35,54,35,20,40,24,22,94,5,33,47,20,24,13,40,38,10,15,23,14,11,10,1,22,21,2,21,26,52,9,16,34,4,0,5,13,15,35,13,4,8,7,13,15,23,12,5,8,5,10,6,2,16,5	3,2,3,5,5,3,1,2,5,1,7,3,6,7,6,15,3,10,4,4,4,7,2,2,8,0,6,2,5,3,6,3,6,6,4,5,6,1,4,0,2,1,2,5,7,5,6,1,8,3,2,3,2,3,6,2,3,5,4,3,1,10,5,1,7,7,16,5,2,9,8,1,7,8,8,4,2,6,6,10,2,1,0,4,2,5,6,2,2,3,8,7,2,3,10,5,10,6,6,6,5,6,6,4,4,4,3,11,17,12,3,3,2	198	99	0.000653041	0.0121534	0.0,0.514,0.73,0.579,0.833,0.619,0.81,0.724,0.36,0.854,0.686,0.75,0.474,0.526,0.571,0.7,0.867,0.0,0.69,0.44,0.875,0.771,1.0,0.81,0.5,0.697,1.0,0.846,0.414,0.75,1.0,0.533,0.765,0.538,0.762,0.615,0.4,0.592,0.674,0.706,0.879,0.622,0.706,0.846,0.622,0.644,0.462,0.615,0.353,0.517,0.66,1.0,0.857,0.941,0.943,0.895,0.45,0.68,0.75,0.593,0.444,0.6,0.733,1.0,0.789,0.571,0.905,0.733,0.657,0.5,0.852,0.867,0.6…	0.0,0.5,0.0,0.167,0.5,0.667,0.667,0.857,0.677,0.909,0.44,0.455,0.143,0.176,0.2,0.032,0.0,0.333,0.273,0.619,0.814,0.588,0.862,0.714,0.484,1.0,0.478,0.333,0.444,0.75,0.368,0.727,0.429,0.368,0.2,0.333,0.333,0.778,0.68,1.0,0.733,0.923,0.429,0.787,0.481,0.73,0.721,0.926,0.698,0.625,0.852,0.684,0.867,0.727,0.831,0.667,0.786,0.841,0.556,0.854,0.964,0.636,0.667,0.952,0.632,0.611,0.746,0.333,0.892,0.723,0…	0.101	DCM vs. Control	A5SS
ENSG00000256525	POLG2	chr17	-	64483963	64485868	64485727	64485868	64482918	64482999	5,16,15,10,4,17,19,13,9,15,9,6,12,18,10,17,16,3,20,14,13,26,5,14,3,13,16,17,19,12,10,22,19,11,13,4,8,17,13,8,13,25,13,13,19,11,11,1,15,9,18,9,11,11,14,14,15,12,9,15,13,15,12,7,13,9,21,16,12,7,9,16,12,12,18,15,6,10,12,9,9,18,16,12,7,9,13,9,30,11,21,15,5,8,13,16,7,21,6,8,8,12,13,12,8,11,9,8,16,5,12,16,12,7,8,20,23,18,18,17,10,9,14,6,20,5,17,17,10,8,11,11,9,14,13,19,6,6,19,38,12,19,24,11,12,19,12,20	17,13,18,13,8,15,22,23,18,16,15,13,12,8,12,14,14,3,12,21,14,11,5,12,17,13,17,15,15,21,10,8,13,11,14,20,22,16,20,11,22,23,10,15,21,13,17,21,15,15,11,18,25,17,30,17,15,10,25,25,19,19,21,11,7,16,15,26,16,18,5,10,23,13,16,9,20,18,15,11,14,13,10,21,18,14,29,14,12,17,18,16,0,16,18,10,17,18,13,16,12,17,18,14,16,11,21,9,8,10,26,3,14,7,15,13,14,17,6,24,22,17,9,14,21,5,18,17,20,16,15,11,6,21,13,14,13,22,11…	2,10,10,8,4,13,2,9,3,11,7,6,8,5,14,9,12,9,1,12,10,9,7,9,7,8,14,13,12,9,3,16,15,18,6,8,18,7,3,8,1,9,8,5,9,3,8,2,3,6,1,17,10,3,6,15,7,10,19,2,5,11,16,9,12,18,17,1,5,16,9,3,4,3,6,3,3,8,3,7,12,2,4,3,7,8,5,6,11,2,3,7,5,9,16,14,7,7,16,12,16,13,8,9,18,3,16,11,9,6,5,10,14	3,27,20,15,14,21,6,28,10,29,18,28,21,26,29,15,22,18,27,18,15,8,14,10,31,20,25,21,28,23,19,15,25,27,25,10,42,13,20,19,10,38,25,21,24,10,19,26,29,20,31,21,29,8,29,10,18,14,17,14,6,13,16,32,19,18,9,22,30,15,12,30,15,21,25,19,18,20,18,21,27,20,15,20,15,9,11,12,16,19,11,25,37,30,15,23,27,21,34,34,17,24,30,13,12,18,29,33,16,17,18,24,19	198	99	0	0	0.128,0.381,0.294,0.278,0.2,0.362,0.302,0.22,0.2,0.319,0.231,0.188,0.333,0.529,0.294,0.378,0.364,0.333,0.455,0.25,0.317,0.542,0.333,0.368,0.081,0.333,0.32,0.362,0.388,0.222,0.333,0.579,0.422,0.333,0.317,0.091,0.154,0.347,0.245,0.267,0.228,0.352,0.394,0.302,0.311,0.297,0.244,0.023,0.333,0.231,0.45,0.2,0.18,0.244,0.189,0.292,0.333,0.375,0.153,0.231,0.255,0.283,0.222,0.241,0.481,0.22,0.412,0.235,0.2…	0.25,0.156,0.2,0.211,0.125,0.236,0.143,0.138,0.13,0.159,0.163,0.097,0.16,0.088,0.194,0.231,0.214,0.2,0.018,0.25,0.25,0.36,0.2,0.31,0.101,0.167,0.219,0.236,0.176,0.164,0.073,0.348,0.231,0.25,0.107,0.286,0.176,0.212,0.07,0.174,0.048,0.106,0.138,0.106,0.158,0.13,0.174,0.037,0.049,0.13,0.016,0.288,0.147,0.158,0.094,0.429,0.163,0.263,0.358,0.067,0.294,0.297,0.333,0.123,0.24,0.333,0.486,0.022,0.077,0.3…	0.132	DCM vs. Control	A5SS
ENSG00000132530	XAF1	chr17	+	6758088	6758263	6758088	6758224	6759661	6759718	6,41,33,43,20,43,32,25,18,22,37,24,25,23,29,41,23,5,35,21,29,28,24,30,26,26,18,49,137,39,34,56,22,26,39,52,34,108,40,29,44,38,71,35,50,45,51,23,25,18,33,53,24,40,23,36,14,35,27,26,49,30,27,59,61,42,22,18,12,30,36,40,18,26,37,26,28,41,14,11,18,45,36,41,36,27,38,22,59,46,52,61,16,20,56,15,9,26,42,33,17,47,27,29,38,61,45,21,22,36,16,26,31,31,32,23,38,36,34,26,45,27,8,30,56,8,93,23,36,46,37,31,26,31,…	2,18,6,14,1,7,4,15,6,8,14,6,5,3,4,8,11,5,18,9,15,9,6,8,5,24,6,8,24,8,17,18,3,13,27,12,9,30,11,15,17,7,2,25,25,6,7,10,9,13,13,12,8,9,17,1,9,14,9,5,10,7,13,27,23,12,10,8,8,2,14,10,22,11,19,13,4,20,13,6,4,11,15,7,17,5,12,3,36,19,9,12,13,3,11,16,3,2,25,7,22,6,15,14,34,9,16,2,12,7,6,13,13,18,10,18,18,5,8,19,18,5,3,4,9,12,34,18,29,8,14,3,13,8,13,7,14,11,16,22,31,13,54,15,10,8,11,11	2,7,1,3,1,18,2,32,18,33,4,4,12,0,3,1,3,4,0,9,21,0,0,17,2,8,5,5,15,13,14,30,5,9,1,3,1,0,13,6,1,1,12,8,9,2,5,5,9,4,9,5,14,17,36,11,11,40,17,13,5,9,19,16,19,37,9,0,19,25,19,1,2,20,22,2,0,11,5,9,21,2,9,16,5,9,12,6,6,10,13,3,1,5,13,8,7,0,1,6,23,11,3,31,29,4,1,2,13,13,6,1,4	3,4,0,1,1,5,4,11,9,20,3,5,5,4,5,5,6,8,4,1,8,3,4,1,5,14,2,5,6,12,4,3,9,8,2,6,3,2,6,4,4,4,4,6,3,3,2,12,13,4,17,5,10,1,15,13,6,10,9,15,6,6,5,9,5,22,7,1,10,8,10,11,7,9,6,8,6,7,7,9,15,0,16,12,6,8,5,7,1,13,7,5,1,1,8,3,3,3,1,3,13,9,2,8,3,7,1,2,10,3,4,5,12	138	99	1.11022e-16	6.95075e-15	0.683,0.62,0.798,0.688,0.935,0.815,0.852,0.545,0.683,0.664,0.655,0.742,0.782,0.846,0.839,0.786,0.6,0.418,0.582,0.626,0.581,0.691,0.742,0.729,0.789,0.437,0.683,0.815,0.804,0.778,0.589,0.691,0.84,0.589,0.509,0.757,0.73,0.721,0.723,0.581,0.65,0.796,0.962,0.501,0.589,0.843,0.839,0.623,0.666,0.498,0.646,0.76,0.683,0.761,0.493,0.963,0.527,0.642,0.683,0.789,0.779,0.755,0.598,0.611,0.655,0.715,0.612,0.61…	0.324,0.557,1.0,0.683,0.418,0.721,0.264,0.676,0.589,0.542,0.489,0.365,0.633,0.0,0.301,0.125,0.264,0.264,0.0,0.866,0.653,0.0,0.0,0.924,0.223,0.291,0.642,0.418,0.642,0.437,0.715,0.878,0.285,0.447,0.264,0.264,0.193,0.0,0.609,0.518,0.152,0.152,0.683,0.489,0.683,0.324,0.642,0.23,0.332,0.418,0.275,0.418,0.501,0.924,0.633,0.378,0.568,0.742,0.575,0.383,0.374,0.518,0.732,0.561,0.732,0.547,0.48,0.0,0.577,0…	0.211	DCM vs. Control	A5SS
ENSG00000221923	ZNF880	chr19	+	52374298	52374427	52374298	52374394	52374483	52374717	30,19,18,12,12,19,16,22,17,28,23,12,20,14,12,15,17,6,23,7,26,28,8,12,17,19,15,23,18,16,5,30,6,19,15,23,19,24,17,22,11,10,26,15,17,11,20,8,21,10,24,16,13,26,19,25,23,25,21,23,20,21,24,15,32,20,16,31,14,14,23,20,17,12,20,14,14,17,14,23,16,13,12,14,18,29,20,13,22,14,21,16,13,11,25,19,12,26,25,20,18,19,30,17,27,28,22,17,20,10,5,16,18,20,22,28,22,19,16,25,19,20,21,13,24,12,23,17,20,15,22,16,23,18,8,15…	15,13,13,5,8,9,6,5,9,4,9,8,6,8,8,5,8,2,6,9,4,12,1,2,9,10,8,5,8,7,3,11,14,5,7,8,4,20,5,19,13,8,7,11,4,9,6,4,11,6,12,12,8,8,9,16,3,11,4,8,5,8,4,7,8,5,8,12,8,2,7,1,5,5,6,11,6,8,3,3,3,9,7,9,2,12,5,6,10,5,6,5,6,3,8,18,0,5,10,4,6,13,11,5,12,7,6,5,13,9,10,3,9,8,13,12,2,10,4,12,3,8,7,9,7,6,9,13,10,10,13,8,8,12,9,10,5,7,11,2,13,8,3,8,8,11,3,12	17,17,14,24,16,27,14,19,22,15,19,31,21,23,23,23,23,17,18,18,8,36,31,31,19,9,11,11,16,16,7,12,33,28,8,11,15,7,10,7,9,8,15,8,18,19,14,16,17,11,5,4,8,12,16,12,12,15,23,22,11,18,15,22,21,9,23,20,16,19,20,8,12,19,24,18,22,20,22,21,18,7,21,19,22,23,12,16,6,17,16,14,18,11,18,17,17,27,8,17,24,17,17,13,11,8,22,16,21,9,5,13,9	7,35,10,10,21,18,26,12,6,7,12,5,8,12,19,22,9,6,9,8,9,14,16,4,4,5,15,11,9,10,7,5,15,15,15,8,17,14,13,4,15,16,6,15,21,9,8,14,4,8,7,13,5,15,18,11,3,11,9,13,15,9,12,12,9,12,16,8,8,23,11,4,15,8,14,8,9,18,8,3,11,12,15,9,6,16,8,4,7,7,18,13,17,9,3,7,10,12,16,10,15,11,5,6,7,4,7,5,6,4,10,5,7	132	99	1.35634e-10	5.44944e-09	0.6,0.523,0.509,0.643,0.529,0.613,0.667,0.767,0.586,0.84,0.657,0.529,0.714,0.568,0.529,0.692,0.614,0.692,0.742,0.368,0.83,0.636,0.857,0.818,0.586,0.588,0.584,0.775,0.628,0.632,0.556,0.672,0.243,0.74,0.616,0.683,0.781,0.474,0.718,0.465,0.388,0.484,0.736,0.506,0.761,0.478,0.714,0.6,0.589,0.556,0.6,0.5,0.549,0.709,0.613,0.54,0.852,0.63,0.797,0.683,0.75,0.663,0.818,0.616,0.75,0.75,0.6,0.66,0.568,0.84…	0.646,0.267,0.512,0.643,0.364,0.529,0.288,0.543,0.733,0.616,0.543,0.823,0.663,0.59,0.476,0.439,0.657,0.68,0.6,0.628,0.4,0.659,0.592,0.853,0.781,0.574,0.355,0.429,0.571,0.545,0.429,0.643,0.623,0.583,0.286,0.508,0.398,0.273,0.366,0.568,0.31,0.273,0.652,0.286,0.391,0.613,0.568,0.462,0.761,0.508,0.349,0.188,0.545,0.375,0.4,0.45,0.75,0.506,0.657,0.559,0.355,0.6,0.484,0.579,0.636,0.36,0.519,0.652,0.6,0…	0.108	DCM vs. Control	A5SS
ENSG00000203867	RBM20	chr10	+							117,510,263,296,265,605,457,208,336,437,309,210,161,406,384,296,217,107,425,320,371,497,110,285,234,414,376,498,734,502,160,348,101,470,337,446,416,549,361,386,345,341,409,284,274,112,327,196,263,314,501,365,514,341,487,386,322,475,481,286,671,796,159,368,359,446,384,399,146,155,480,276,159,280,284,438,342,282,209,144,249,482,348,425,260,415,288,230,378,348,321,477,206,265,307,146,146,306,295,347…	100,340,210,243,219,387,321,201,209,325,204,181,135,305,292,221,150,66,329,247,277,336,73,214,177,285,281,301,445,372,107,246,70,304,290,297,295,417,240,231,253,242,310,245,210,84,234,129,223,214,337,244,360,265,302,245,278,265,321,219,429,561,137,213,239,365,260,282,103,156,263,221,111,215,172,313,328,202,196,82,193,375,252,263,196,368,221,192,230,209,304,313,178,182,230,148,113,265,203,232,260,…	20,10,6,20,3,158,36,88,66,64,9,8,32,12,30,31,28,12,3,82,189,6,2,209,26,10,12,46,88,147,110,168,88,50,9,26,15,6,58,16,14,13,10,32,18,3,57,25,46,67,5,12,53,108,112,40,92,204,127,69,69,194,134,67,127,188,65,6,95,291,91,22,30,142,188,14,21,109,47,51,109,6,54,77,22,7,140,87,13,18,132,3,0,8,190,49,49,27,4,16,93,19,20,39,76,20,5,34,71,28,8,16,16	24,18,1,40,17,131,29,86,70,51,33,15,56,16,67,41,36,55,14,89,154,12,9,204,60,26,19,68,87,130,121,139,131,66,10,16,42,1,86,23,36,5,16,19,33,7,39,34,68,56,5,5,47,117,122,65,100,178,145,86,66,130,104,55,89,159,32,12,72,222,122,58,59,141,174,25,30,124,48,59,87,10,105,43,51,15,135,79,16,28,151,14,4,16,156,88,49,37,14,32,138,43,39,30,86,30,7,67,101,53,19,32,20	198	198	0	0	0.539,0.6,0.556,0.549,0.548,0.61,0.587,0.509,0.617,0.573,0.602,0.537,0.544,0.571,0.568,0.573,0.591,0.618,0.564,0.564,0.573,0.597,0.601,0.571,0.569,0.592,0.572,0.623,0.623,0.574,0.599,0.586,0.591,0.607,0.537,0.6,0.585,0.568,0.601,0.626,0.577,0.585,0.569,0.537,0.566,0.571,0.583,0.603,0.541,0.595,0.598,0.599,0.588,0.563,0.617,0.612,0.537,0.642,0.6,0.566,0.61,0.587,0.537,0.633,0.6,0.55,0.596,0.586,0.…	0.455,0.357,0.857,0.333,0.15,0.547,0.554,0.506,0.485,0.557,0.214,0.348,0.364,0.429,0.309,0.431,0.438,0.179,0.176,0.48,0.551,0.333,0.182,0.506,0.302,0.278,0.387,0.404,0.503,0.531,0.476,0.547,0.402,0.431,0.474,0.619,0.263,0.857,0.403,0.41,0.28,0.722,0.385,0.627,0.353,0.3,0.594,0.424,0.404,0.545,0.5,0.706,0.53,0.48,0.479,0.381,0.479,0.534,0.467,0.445,0.511,0.599,0.563,0.549,0.588,0.542,0.67,0.333,0.…	0.143	DCM vs. Control	MXE	110821274	110821935	110823479	110823614	110820071	110820176	110831060	110831182	4
ENSG00000159140	SON	chr21	+							29,136,31,89,45,121,145,132,79,99,102,39,99,126,87,107,72,23,125,158,111,142,44,92,72,131,97,96,201,115,73,76,78,67,100,108,117,121,52,129,112,103,78,87,102,52,74,58,93,76,83,109,117,48,110,114,48,138,125,94,160,153,75,138,103,106,148,122,29,41,107,102,89,43,146,119,83,109,65,74,73,84,82,92,88,94,101,46,79,110,105,131,94,82,106,52,73,74,90,77,121,111,71,72,117,112,82,63,41,48,112,90,110,78,118,56…	63,248,167,180,120,254,229,260,208,211,258,124,240,223,194,229,142,57,246,236,222,195,100,174,184,232,226,277,326,224,148,196,90,203,192,254,216,267,230,247,162,218,244,211,170,122,159,164,229,128,159,223,213,177,224,221,185,255,215,244,242,271,242,262,214,193,243,242,137,131,236,160,192,131,212,206,217,219,172,163,163,222,196,207,202,192,244,137,250,216,248,234,145,181,192,165,187,216,253,177,26…	15,74,46,16,34,32,80,42,13,12,6,4,3,35,18,17,30,8,20,33,44,49,62,33,8,8,48,20,22,8,14,32,8,53,34,46,40,254,15,41,10,174,74,210,51,284,20,20,21,43,87,81,74,7,23,25,25,54,32,9,36,55,56,32,28,38,58,14,25,68,6,22,12,14,40,11,16,7,6,3,22,44,5,42,19,5,41,14,37,36,20,9,86,95,29,10,14,22,37,28,20,26,23,32,28,22,65,21,4,5,16,12,20	107,65,73,98,97,177,101,196,128,158,198,255,174,96,181,120,125,148,144,115,174,134,110,109,193,112,66,108,191,141,167,123,158,148,70,82,115,33,142,85,224,48,86,70,91,25,146,137,179,132,50,85,82,124,167,199,154,195,171,179,130,150,202,173,250,153,218,109,166,275,179,99,137,150,211,166,189,159,175,195,211,64,140,199,154,158,171,198,54,95,159,144,30,89,161,158,221,169,69,103,175,125,115,121,197,118,…	198	198	0	0	0.315,0.354,0.157,0.331,0.273,0.323,0.388,0.337,0.275,0.319,0.283,0.239,0.292,0.361,0.31,0.318,0.336,0.287,0.337,0.401,0.333,0.421,0.306,0.346,0.281,0.361,0.3,0.257,0.381,0.339,0.33,0.279,0.464,0.248,0.342,0.298,0.351,0.312,0.184,0.343,0.409,0.321,0.242,0.292,0.375,0.299,0.318,0.261,0.289,0.373,0.343,0.328,0.355,0.213,0.329,0.34,0.206,0.351,0.368,0.278,0.398,0.361,0.237,0.345,0.325,0.355,0.379,0.…	0.123,0.532,0.387,0.14,0.26,0.153,0.442,0.176,0.092,0.071,0.029,0.015,0.017,0.267,0.09,0.124,0.194,0.051,0.122,0.223,0.202,0.268,0.36,0.232,0.04,0.067,0.421,0.156,0.103,0.054,0.077,0.206,0.048,0.264,0.327,0.359,0.258,0.885,0.096,0.325,0.043,0.784,0.462,0.75,0.359,0.919,0.12,0.127,0.105,0.246,0.635,0.488,0.474,0.053,0.121,0.112,0.14,0.217,0.158,0.048,0.217,0.268,0.217,0.156,0.101,0.199,0.21,0.114,…	0.104	DCM vs. Control	MXE	33549475	33555391	33557155	33557316	33546212	33546379	33559229	33559376	44
ENSG00000182670	TTC3	chr21	+							65,93,23,76,39,128,123,86,69,93,111,53,69,76,59,95,67,14,126,110,85,103,28,83,56,100,108,123,126,109,71,71,20,82,97,97,60,103,51,115,85,121,85,88,82,73,76,44,108,65,60,79,104,56,84,78,43,104,110,71,136,144,90,148,82,86,127,108,19,34,109,95,96,44,116,117,76,68,63,87,59,83,80,90,47,73,106,30,53,169,79,129,100,66,99,19,68,90,83,75,101,80,66,58,97,86,113,89,51,38,84,95,103,64,103,56,123,64,77,93,70,1…	102,146,117,110,86,126,162,123,134,155,221,89,147,152,84,152,97,24,188,206,156,168,60,154,126,138,135,151,201,168,94,126,75,140,131,154,138,217,130,158,115,193,162,132,139,136,105,82,163,141,107,120,156,126,152,124,96,150,124,137,180,203,150,181,153,107,146,165,68,79,148,139,145,91,155,128,159,148,121,105,125,183,106,109,92,123,179,78,126,208,150,200,144,94,135,105,121,142,115,125,136,134,136,88,…	10,3,3,3,2,73,8,47,21,22,4,12,11,7,14,4,6,10,1,22,54,4,0,36,6,8,5,16,20,31,20,29,21,13,6,12,6,8,5,8,3,1,6,4,14,3,8,10,7,36,8,2,25,13,38,19,27,79,52,17,23,33,41,35,42,37,34,3,31,102,31,7,3,15,39,1,11,32,19,17,33,1,12,46,8,8,22,9,8,6,32,3,1,5,37,14,23,7,3,10,38,9,8,19,33,7,1,11,27,6,5,1,7	37,35,29,59,39,127,28,113,62,57,48,57,55,35,86,64,55,62,44,64,121,44,46,62,55,44,30,61,58,95,76,71,130,70,29,41,41,50,58,50,43,32,50,35,53,18,57,50,53,58,34,35,50,73,105,103,55,146,97,68,86,120,94,67,105,111,64,42,86,134,106,38,75,76,85,52,50,100,83,42,102,31,47,87,48,50,52,58,63,47,63,21,0,41,62,82,86,49,32,61,119,44,57,95,101,45,55,66,75,57,47,48,52	198	198	0	0	0.389,0.389,0.164,0.409,0.312,0.504,0.432,0.411,0.34,0.375,0.334,0.373,0.319,0.333,0.413,0.385,0.409,0.368,0.401,0.348,0.353,0.38,0.318,0.35,0.308,0.42,0.444,0.449,0.385,0.394,0.43,0.36,0.211,0.369,0.425,0.386,0.303,0.322,0.282,0.421,0.425,0.385,0.344,0.4,0.371,0.349,0.42,0.349,0.399,0.316,0.359,0.397,0.4,0.308,0.356,0.386,0.309,0.409,0.47,0.341,0.43,0.415,0.375,0.45,0.349,0.446,0.465,0.396,0.218…	0.213,0.079,0.094,0.048,0.049,0.365,0.222,0.294,0.253,0.278,0.077,0.174,0.167,0.167,0.14,0.059,0.098,0.139,0.022,0.256,0.309,0.083,0.0,0.367,0.098,0.154,0.143,0.208,0.256,0.246,0.208,0.29,0.139,0.157,0.171,0.226,0.128,0.138,0.079,0.138,0.065,0.03,0.107,0.103,0.209,0.143,0.123,0.167,0.117,0.383,0.19,0.054,0.333,0.151,0.266,0.156,0.329,0.351,0.349,0.2,0.211,0.216,0.304,0.343,0.286,0.25,0.347,0.067,…	0.185	DCM vs. Control	MXE	37164050	37164215	37172594	37172744	37161989	37162063	37182773	37182913	179
ENSG00000160294	MCM3AP	chr21	-							9,36,39,42,39,39,34,45,45,44,50,26,54,44,29,45,22,13,49,46,43,59,20,34,35,47,42,46,95,40,34,43,8,62,58,52,49,62,48,56,48,45,45,45,44,17,35,24,44,36,54,44,43,36,64,65,39,42,41,44,52,57,45,43,35,61,51,35,21,29,42,37,54,24,40,52,38,56,30,15,36,69,42,46,53,51,45,24,36,50,67,59,28,44,46,36,33,56,61,37,42,52,54,39,36,44,42,26,54,33,80,29,56,30,36,40,40,36,48,44,64,42,28,25,42,28,71,37,47,62,59,37,46,41…	3,38,48,19,31,43,29,45,50,33,37,27,39,36,30,34,29,11,41,30,18,30,13,22,38,32,22,24,58,38,26,31,3,30,31,48,29,40,35,35,33,30,41,34,36,13,30,26,46,27,31,37,31,43,40,38,30,46,28,49,43,46,40,41,25,53,37,38,21,29,26,25,37,17,21,37,48,34,27,16,24,31,31,35,42,37,28,12,27,30,43,53,24,28,40,26,46,52,28,20,32,41,54,32,32,45,18,20,22,16,50,35,38,29,30,30,34,31,22,39,24,42,22,26,35,16,33,37,37,29,38,31,38,40…	7,6,5,11,3,36,11,52,16,15,4,5,12,3,13,7,8,9,8,23,39,3,3,25,12,15,11,14,28,20,18,21,10,8,4,2,10,1,9,2,16,2,11,7,3,3,11,12,23,9,6,4,20,18,41,13,14,35,20,19,11,13,17,26,50,22,49,6,21,35,26,16,8,18,52,10,15,23,14,20,42,4,12,42,5,20,30,15,3,9,44,2,1,7,37,9,39,9,0,2,28,9,8,33,35,11,5,7,18,9,5,14,3	7,9,3,16,6,36,15,48,23,14,17,19,28,11,9,13,5,10,13,20,23,4,3,19,19,11,9,18,26,32,16,31,12,18,2,10,6,0,14,5,31,5,15,3,3,4,15,16,21,17,3,9,16,19,25,21,21,36,28,10,19,18,28,19,45,30,43,9,26,41,25,14,18,18,38,17,24,25,14,29,51,5,16,52,14,23,27,20,5,12,27,5,5,7,26,18,39,17,6,12,20,5,17,26,30,21,3,15,18,7,10,19,14	198	198	3.33067e-16	4.76974e-15	0.75,0.486,0.448,0.689,0.557,0.476,0.54,0.5,0.474,0.571,0.575,0.491,0.581,0.55,0.492,0.57,0.431,0.542,0.544,0.605,0.705,0.663,0.606,0.607,0.479,0.595,0.656,0.657,0.621,0.513,0.567,0.581,0.727,0.674,0.652,0.52,0.628,0.608,0.578,0.615,0.593,0.6,0.523,0.57,0.55,0.567,0.538,0.48,0.489,0.571,0.635,0.543,0.581,0.456,0.615,0.631,0.565,0.477,0.594,0.473,0.547,0.553,0.529,0.512,0.583,0.535,0.58,0.479,0.5,…	0.5,0.4,0.625,0.407,0.333,0.5,0.423,0.52,0.41,0.517,0.19,0.208,0.3,0.214,0.591,0.35,0.615,0.474,0.381,0.535,0.629,0.429,0.5,0.568,0.387,0.577,0.55,0.438,0.519,0.385,0.529,0.404,0.455,0.308,0.667,0.167,0.625,1.0,0.391,0.286,0.34,0.286,0.423,0.7,0.5,0.429,0.423,0.429,0.523,0.346,0.667,0.308,0.556,0.486,0.621,0.382,0.4,0.493,0.417,0.655,0.367,0.419,0.378,0.578,0.526,0.423,0.533,0.4,0.447,0.461,0.51,…	0.127	DCM vs. Control	MXE	46270400	46270563	46273387	46273585	46266981	46267142	46275185	46275325	228
ENSG00000160294	MCM3AP	chr21	-							9,35,39,42,39,39,34,45,45,44,52,26,54,45,29,45,22,13,49,46,43,59,20,34,35,47,42,46,95,40,34,43,8,62,58,52,49,62,48,56,48,45,43,45,43,17,35,24,44,36,54,44,43,36,64,65,39,42,41,44,53,57,46,43,35,61,51,35,21,29,42,38,56,24,41,52,38,56,29,15,36,69,42,46,53,51,45,24,36,50,67,59,28,44,46,36,33,56,61,37,42,52,55,39,36,44,42,26,54,33,80,31,56,30,37,41,40,36,48,45,64,42,28,25,42,28,71,37,47,62,59,37,46,41…	17,46,51,48,27,51,45,60,60,46,51,37,30,39,30,48,34,16,43,61,30,46,14,34,37,63,50,55,88,64,33,40,12,33,40,46,77,63,52,45,44,57,51,50,47,21,48,35,56,48,41,59,40,36,57,61,35,49,46,33,54,84,66,63,45,57,47,55,29,43,46,47,64,39,50,49,35,56,33,25,44,45,43,31,45,40,53,25,42,57,49,45,26,48,45,32,48,55,47,38,42,61,50,33,35,53,47,41,36,23,57,39,58,29,45,40,49,47,53,47,63,48,36,23,35,28,61,48,54,34,56,43,38,…	7,6,5,11,3,36,11,52,16,15,4,5,12,3,13,7,8,9,8,23,39,3,3,25,12,15,11,14,28,20,19,21,10,8,4,2,10,1,9,2,16,2,11,7,3,3,11,12,23,9,6,4,20,18,41,13,14,35,20,19,11,13,17,26,50,22,49,6,21,35,26,16,8,18,52,10,15,23,14,20,42,4,12,43,5,20,30,15,3,9,44,2,1,7,37,9,39,9,0,2,29,9,8,33,35,11,5,7,18,9,5,14,3	8,9,15,22,7,72,13,52,33,23,16,27,33,11,20,8,14,16,10,32,42,3,4,31,14,8,6,33,29,28,21,41,20,22,1,5,11,2,28,19,28,7,12,3,12,5,16,10,31,25,3,9,28,27,43,25,27,70,34,22,33,29,43,39,65,45,58,17,38,64,33,12,23,44,66,22,49,47,38,49,51,9,13,77,23,22,49,34,5,8,50,8,3,12,42,15,62,19,5,10,34,12,24,35,42,21,12,20,23,9,14,20,21	198	198	0	0	0.346,0.432,0.433,0.467,0.591,0.433,0.43,0.429,0.429,0.489,0.505,0.413,0.643,0.536,0.492,0.484,0.393,0.448,0.533,0.43,0.589,0.562,0.588,0.5,0.486,0.427,0.457,0.455,0.519,0.385,0.507,0.518,0.4,0.653,0.592,0.531,0.389,0.496,0.48,0.554,0.522,0.441,0.457,0.474,0.478,0.447,0.422,0.407,0.44,0.429,0.568,0.427,0.518,0.5,0.529,0.516,0.527,0.462,0.471,0.571,0.495,0.404,0.411,0.406,0.438,0.517,0.52,0.389,0.…	0.467,0.4,0.25,0.333,0.3,0.333,0.458,0.5,0.327,0.395,0.2,0.156,0.267,0.214,0.394,0.467,0.364,0.36,0.444,0.418,0.481,0.5,0.429,0.446,0.462,0.652,0.647,0.298,0.491,0.417,0.475,0.339,0.333,0.267,0.8,0.286,0.476,0.333,0.243,0.095,0.364,0.222,0.478,0.7,0.2,0.375,0.407,0.545,0.426,0.265,0.667,0.308,0.417,0.4,0.488,0.342,0.341,0.333,0.37,0.463,0.25,0.31,0.283,0.4,0.435,0.328,0.458,0.261,0.356,0.354,0.44…	0.116	DCM vs. Control	MXE	46272560	46272829	46273387	46273585	46270400	46270563	46275185	46275325	229
ENSG00000155313	USP25	chr21	+							58,88,39,70,43,100,103,75,76,83,75,50,100,95,63,112,47,21,77,94,70,120,38,55,78,72,108,100,130,86,34,72,6,66,97,99,83,102,45,70,83,82,110,58,80,25,71,54,61,69,72,94,114,62,67,98,71,81,83,69,99,103,75,86,84,88,94,79,31,54,70,69,90,49,72,92,101,86,55,45,69,87,98,58,50,124,66,36,66,91,72,94,64,83,72,41,67,93,98,49,93,82,57,66,99,85,76,58,29,46,73,57,93,68,80,56,116,69,89,72,79,63,84,41,87,75,78,76,8…	33,66,49,57,40,68,48,45,52,52,83,37,64,48,65,88,27,18,46,53,54,72,15,44,64,70,50,73,94,65,29,49,26,33,46,69,42,53,52,50,50,66,80,33,44,23,73,51,42,43,47,62,46,32,36,58,55,66,46,51,50,78,43,54,58,49,88,56,34,29,60,58,103,36,48,49,71,56,41,36,35,57,48,60,40,80,38,35,64,69,70,60,43,48,47,50,54,58,54,42,42,50,31,29,68,46,60,27,40,26,82,66,61,40,66,58,63,48,53,52,44,59,75,43,45,45,54,67,58,38,56,45,28…	20,3,7,17,9,71,2,72,59,50,21,27,38,7,26,15,14,36,12,21,56,10,3,66,33,28,7,23,61,70,63,63,44,29,6,13,17,0,33,5,36,2,7,3,8,0,24,7,29,16,5,5,21,59,39,39,22,59,62,26,27,26,52,17,61,18,40,13,62,55,60,16,26,52,55,24,48,50,37,60,62,0,50,60,20,31,45,21,2,9,51,18,0,10,71,47,66,18,3,19,41,22,11,48,73,11,8,53,45,24,14,30,12	32,22,45,37,52,69,26,47,31,42,56,62,36,18,46,50,40,47,44,36,38,30,18,49,48,51,27,34,47,39,53,32,39,61,27,17,31,6,32,20,41,9,68,24,26,5,33,18,48,48,19,19,39,39,44,53,36,57,34,40,20,34,64,34,45,39,27,41,43,41,85,23,60,51,45,53,81,58,35,60,75,22,35,50,47,32,44,27,13,29,34,51,10,43,58,46,50,31,30,34,55,37,35,39,63,51,36,52,32,57,45,43,42	198	198	0	0	0.637,0.571,0.443,0.551,0.518,0.595,0.682,0.625,0.594,0.615,0.475,0.575,0.61,0.664,0.492,0.56,0.635,0.538,0.626,0.639,0.565,0.625,0.717,0.556,0.549,0.507,0.684,0.578,0.58,0.57,0.54,0.595,0.188,0.667,0.678,0.589,0.664,0.658,0.464,0.583,0.624,0.554,0.579,0.637,0.645,0.521,0.493,0.514,0.592,0.616,0.605,0.603,0.713,0.66,0.65,0.628,0.563,0.551,0.643,0.575,0.664,0.569,0.636,0.614,0.592,0.642,0.516,0.58…	0.385,0.12,0.135,0.315,0.148,0.507,0.071,0.605,0.656,0.543,0.273,0.303,0.514,0.28,0.361,0.231,0.259,0.434,0.214,0.368,0.596,0.25,0.143,0.574,0.407,0.354,0.206,0.404,0.565,0.642,0.543,0.663,0.53,0.322,0.182,0.433,0.354,0.0,0.508,0.2,0.468,0.182,0.093,0.111,0.235,0.0,0.421,0.28,0.377,0.25,0.208,0.208,0.35,0.602,0.47,0.424,0.379,0.509,0.646,0.394,0.574,0.433,0.448,0.333,0.575,0.316,0.597,0.241,0.59,…	0.214	DCM vs. Control	MXE	15777903	15778027	15842397	15842540	15765996	15766141	15864267	15864446	241
ENSG00000155313	USP25	chr21	+							65,58,45,50,40,99,89,70,89,56,63,31,61,58,78,101,51,18,87,92,70,102,28,72,72,57,77,73,80,73,36,64,20,78,55,86,73,90,61,77,62,76,88,65,54,18,81,43,55,51,64,82,63,64,47,79,59,88,72,49,92,139,68,82,48,76,83,66,38,52,72,46,84,48,69,87,106,85,45,40,60,73,68,71,51,82,53,26,79,74,69,86,58,61,79,31,66,72,79,51,79,77,45,52,94,103,71,46,53,42,77,56,71,48,95,37,91,51,70,62,64,72,74,27,71,66,76,74,74,53,73,6…	33,66,49,57,40,68,48,45,52,52,83,37,64,48,65,88,27,18,46,53,54,72,15,44,64,70,50,73,94,65,29,49,26,33,46,69,42,53,52,50,50,66,80,33,44,23,73,51,42,43,47,62,46,32,36,58,55,66,46,51,50,78,43,54,58,49,88,56,34,29,60,58,103,36,48,48,71,56,41,36,35,57,48,60,40,80,38,35,64,69,70,60,43,48,47,50,54,58,54,42,42,50,31,29,68,46,60,27,40,26,82,66,61,40,67,58,63,48,53,52,44,59,75,43,45,45,54,67,58,38,56,45,28…	14,5,7,12,12,59,8,75,47,46,15,24,46,7,38,25,20,23,25,44,32,8,1,66,27,17,6,29,66,77,63,58,47,26,15,9,10,1,28,11,40,3,19,7,14,0,34,14,46,12,2,4,31,57,41,42,33,44,35,41,44,26,54,52,74,52,44,9,57,46,60,25,28,61,72,28,42,50,35,53,61,6,40,40,24,39,53,17,3,7,50,12,0,9,61,31,62,19,6,32,49,20,33,29,44,15,16,38,50,38,23,19,14	32,22,45,37,52,69,26,47,31,42,56,62,36,18,46,50,40,47,44,36,38,30,18,49,48,51,27,34,47,39,53,32,39,61,27,17,31,6,32,20,41,9,68,24,26,5,33,18,48,48,19,19,39,39,44,53,36,57,34,40,20,34,64,34,45,39,27,41,43,41,85,23,60,51,45,53,81,58,35,60,75,22,35,50,47,32,44,27,13,29,34,51,10,43,58,46,50,31,30,34,55,37,35,39,63,51,36,52,32,57,45,43,42	198	198	0	0	0.663,0.468,0.479,0.467,0.5,0.593,0.65,0.609,0.631,0.519,0.432,0.456,0.488,0.547,0.545,0.534,0.654,0.5,0.654,0.634,0.565,0.586,0.651,0.621,0.529,0.449,0.606,0.5,0.46,0.529,0.554,0.566,0.435,0.703,0.545,0.555,0.635,0.629,0.54,0.606,0.554,0.535,0.524,0.663,0.551,0.439,0.526,0.457,0.567,0.543,0.577,0.569,0.578,0.667,0.566,0.577,0.518,0.571,0.61,0.49,0.648,0.641,0.613,0.603,0.453,0.608,0.485,0.541,0.…	0.304,0.185,0.135,0.245,0.188,0.461,0.235,0.615,0.603,0.523,0.211,0.279,0.561,0.28,0.452,0.333,0.333,0.329,0.362,0.55,0.457,0.211,0.053,0.574,0.36,0.25,0.182,0.46,0.584,0.664,0.543,0.644,0.547,0.299,0.357,0.346,0.244,0.143,0.467,0.355,0.494,0.25,0.218,0.226,0.35,0.0,0.507,0.438,0.489,0.2,0.095,0.174,0.443,0.594,0.482,0.442,0.478,0.436,0.507,0.506,0.688,0.433,0.458,0.605,0.622,0.571,0.62,0.18,0.57…	0.165	DCM vs. Control	MXE	15818697	15818846	15842397	15842540	15811136	15811210	15864267	15864446	250
ENSG00000160191	PDE9A	chr21	+							7,9,19,8,9,5,14,8,6,7,6,6,2,1,9,4,3,1,10,2,7,2,3,8,3,11,3,8,5,4,6,5,5,6,11,5,8,10,16,2,7,5,9,5,9,5,7,11,3,5,5,6,6,8,9,4,6,5,5,10,12,18,6,3,12,10,5,8,8,9,2,5,6,6,9,2,5,7,14,2,7,10,16,7,8,5,4,8,5,6,4,16,11,3,9,10,9,3,16,7,12,6,11,6,10,5,6,3,6,3,4,6,16,3,10,16,2,11,3,7,7,11,2,9,8,2,3,15,8,9,5,3,9,1,15,12,4,4,2,7,6,10,13,10,2,13,2,8	3,1,6,4,3,1,2,1,8,0,7,2,2,1,1,7,1,0,4,5,3,1,2,3,3,3,3,0,3,2,2,5,2,3,4,2,4,2,6,0,9,5,3,6,2,3,1,3,4,1,4,0,3,2,0,5,2,3,1,4,3,4,8,11,3,6,1,1,6,2,1,1,2,3,4,0,2,5,5,2,4,4,2,2,2,4,8,1,5,4,3,9,3,1,4,8,1,0,3,2,1,4,6,0,1,3,4,5,2,3,1,4,1,1,3,2,1,2,4,0,8,3,1,5,4,4,2,8,2,3,0,7,0,4,6,7,5,1,6,1,5,2,7,3,1,1,0,4	9,17,6,3,10,3,3,4,5,4,8,6,5,4,14,5,3,12,5,2,6,6,12,9,10,7,15,6,6,10,2,3,5,8,2,10,8,0,1,5,13,1,13,5,3,1,9,17,3,0,7,9,5,11,4,8,2,5,9,1,3,7,7,5,11,16,5,6,10,10,11,8,10,5,5,5,8,9,3,8,11,3,11,6,11,10,8,2,3,13,10,6,5,4,11,10,8,13,6,13,5,12,9,5,8,6,5,13,7,8,5,8,6	1,6,3,5,7,1,0,4,4,3,5,9,4,3,5,7,3,7,4,3,1,14,2,8,3,5,4,11,6,4,7,4,4,4,3,7,8,2,6,4,5,3,7,10,8,4,2,10,5,3,8,3,5,8,11,5,2,3,2,3,6,4,3,7,5,7,10,4,2,3,4,12,12,4,5,9,2,2,0,5,3,6,9,0,6,0,4,5,1,5,2,3,4,6,1,2,5,10,4,9,9,3,10,2,0,4,3,3,6,4,3,6,6	143	198	1.32049e-07	9.03401e-07	0.764,0.926,0.814,0.735,0.806,0.874,0.906,0.917,0.509,1.0,0.543,0.806,0.581,0.581,0.926,0.442,0.806,1.0,0.776,0.356,0.764,0.735,0.675,0.787,0.581,0.835,0.581,1.0,0.698,0.735,0.806,0.581,0.776,0.735,0.792,0.776,0.735,0.874,0.787,1.0,0.519,0.581,0.806,0.536,0.862,0.698,0.906,0.835,0.509,0.874,0.634,1.0,0.735,0.847,1.0,0.526,0.806,0.698,0.874,0.776,0.847,0.862,0.509,0.274,0.847,0.698,0.874,0.917,0.6…	0.926,0.797,0.735,0.454,0.664,0.806,1.0,0.581,0.634,0.649,0.689,0.48,0.634,0.649,0.795,0.497,0.581,0.704,0.634,0.48,0.893,0.372,0.893,0.609,0.822,0.66,0.839,0.43,0.581,0.776,0.283,0.509,0.634,0.735,0.48,0.664,0.581,0.0,0.188,0.634,0.783,0.316,0.72,0.409,0.342,0.257,0.862,0.702,0.454,0.0,0.548,0.806,0.581,0.656,0.335,0.689,0.581,0.698,0.862,0.316,0.409,0.708,0.764,0.497,0.753,0.76,0.409,0.675,0.87…	0.107	DCM vs. Control	MXE	42698967	42699011	42731769	42731949	42687916	42687994	42732069	42732124	333
ENSG00000205581	HMGN1	chr21	-							12,30,23,8,16,20,28,25,19,33,30,18,12,19,23,4,22,5,24,6,19,23,4,15,19,17,21,16,30,20,21,39,18,18,13,36,19,38,17,11,22,24,20,35,21,18,20,12,31,13,22,21,23,9,36,26,37,30,27,21,25,19,13,12,24,20,37,19,9,10,19,12,14,25,17,30,10,23,14,15,21,16,33,37,31,7,25,19,29,30,18,23,13,8,8,11,9,12,4,30,11,24,29,29,29,8,36,25,25,3,7,20,17,28,13,17,34,33,23,44,18,21,11,19,15,12,25,20,40,23,33,38,23,19,19,23,22,14,…	2,3,5,1,6,2,3,5,3,0,3,4,1,4,5,6,1,1,2,6,3,2,0,0,1,3,4,7,3,0,1,3,0,6,2,1,2,3,4,1,2,4,2,3,1,1,0,4,10,1,3,1,4,2,1,5,0,1,3,1,5,1,3,1,4,8,4,2,4,4,3,7,3,3,2,0,3,2,2,2,0,4,0,8,1,0,3,0,6,4,4,6,1,1,0,3,1,3,9,1,1,1,7,0,5,4,2,3,6,3,12,4,2,6,1,6,2,1,3,2,1,4,1,4,7,5,3,2,7,2,3,2,3,0,4,4,2,5,6,3,4,0,2,1,0,2,0,1	13,17,5,20,18,13,6,6,3,5,8,10,4,8,22,23,10,13,5,7,18,18,16,10,3,3,10,17,7,3,9,7,17,14,11,8,15,1,0,6,3,4,6,8,7,5,10,7,12,1,2,6,7,4,10,19,4,17,14,9,8,12,11,1,20,18,18,6,16,19,12,4,17,5,12,3,5,10,12,4,9,5,6,6,6,12,9,14,10,8,11,7,4,12,7,19,6,4,9,10,17,11,3,14,17,11,5,14,12,9,7,9,9	5,0,6,5,2,2,2,3,5,4,9,11,1,8,5,6,0,4,4,1,6,1,15,1,5,3,0,2,0,3,4,7,7,4,4,8,2,0,1,3,0,1,0,3,2,0,7,0,11,2,0,2,5,1,3,6,5,1,1,1,3,9,1,4,1,7,3,1,1,8,2,0,10,5,4,3,6,1,5,2,1,0,2,8,3,1,3,5,0,0,6,6,0,0,7,4,3,8,0,6,7,2,1,11,3,2,0,3,7,6,4,10,2	136	198	0	0	0.897,0.936,0.87,0.921,0.795,0.936,0.931,0.879,0.902,1.0,0.936,0.868,0.946,0.874,0.87,0.493,0.97,0.879,0.946,0.593,0.902,0.944,1.0,1.0,0.965,0.892,0.884,0.769,0.936,1.0,0.968,0.95,1.0,0.814,0.904,0.981,0.933,0.949,0.861,0.941,0.941,0.897,0.936,0.944,0.968,0.963,1.0,0.814,0.819,0.95,0.914,0.968,0.893,0.868,0.981,0.883,1.0,0.978,0.929,0.968,0.879,0.965,0.863,0.946,0.897,0.784,0.931,0.933,0.766,0.78…	0.791,1.0,0.548,0.853,0.929,0.904,0.814,0.744,0.466,0.645,0.564,0.57,0.853,0.593,0.865,0.848,1.0,0.826,0.645,0.911,0.814,0.963,0.608,0.936,0.466,0.593,1.0,0.925,1.0,0.593,0.766,0.593,0.78,0.836,0.8,0.593,0.916,1.0,0.0,0.744,1.0,0.853,1.0,0.795,0.836,1.0,0.675,1.0,0.614,0.421,1.0,0.814,0.671,0.853,0.829,0.822,0.538,0.961,0.953,0.929,0.795,0.66,0.941,0.267,0.967,0.789,0.897,0.897,0.959,0.776,0.897,…	0.113	DCM vs. Control	MXE	39347378	39347478	39347915	39347952	39345829	39345958	39348291	39348339	374
ENSG00000205581	HMGN1	chr21	-							14,27,23,8,16,20,29,23,22,32,32,19,12,19,24,4,23,5,24,8,20,26,4,16,19,17,21,15,30,21,24,39,18,20,13,38,19,38,17,11,22,25,23,35,22,17,20,12,33,13,22,23,24,9,37,27,37,29,29,22,26,21,13,12,25,20,40,18,10,9,17,13,15,25,18,33,10,23,16,15,22,15,33,36,29,7,26,18,30,28,18,26,14,8,8,12,10,12,5,28,12,23,29,29,28,11,38,25,26,3,7,21,16,29,14,21,35,33,23,45,17,21,13,19,15,15,25,23,42,23,32,36,23,20,18,23,22,1…	6,10,9,1,12,3,6,10,8,7,18,2,13,1,6,17,1,0,17,2,8,4,1,6,7,6,4,5,7,6,5,6,3,6,2,6,3,9,21,5,10,5,8,8,6,5,3,7,2,2,2,7,2,8,4,3,5,11,4,6,6,3,9,6,2,14,3,4,7,6,2,4,12,9,4,5,12,4,0,1,2,15,6,5,6,14,12,0,11,9,6,2,7,6,2,12,1,7,7,3,11,9,13,2,8,5,12,6,4,2,14,7,5,9,1,12,4,7,8,9,9,7,1,3,11,12,8,3,5,8,7,10,1,3,5,3,1,7,3,11,4,7,11,9,1,6,5,7	13,17,5,21,16,14,5,5,3,4,9,9,4,7,23,22,10,12,5,7,19,15,12,10,5,3,10,18,8,4,9,6,16,14,11,9,16,1,0,5,4,4,6,9,7,5,13,5,12,1,2,4,8,5,11,17,2,15,14,7,6,15,11,2,23,19,17,8,15,20,12,4,18,5,12,6,5,13,12,4,9,5,7,6,6,12,12,9,11,8,10,11,4,11,8,19,5,6,10,13,20,11,3,13,17,11,5,14,14,8,8,6,12	2,9,16,7,5,5,8,14,9,9,17,44,6,15,15,12,14,10,13,5,8,9,6,8,4,4,3,6,12,5,5,3,6,7,3,7,5,0,4,2,8,1,2,3,2,2,3,7,12,7,3,10,10,8,4,13,8,6,4,2,2,2,7,5,7,7,15,5,7,2,15,6,11,0,3,6,9,2,10,8,6,2,12,8,4,6,5,4,11,8,4,9,6,6,1,9,9,10,3,6,5,7,6,13,19,8,10,5,4,9,6,4,9	136	198	0	0	0.773,0.797,0.788,0.921,0.66,0.907,0.876,0.77,0.8,0.869,0.721,0.933,0.573,0.965,0.853,0.255,0.971,1.0,0.673,0.853,0.784,0.904,0.853,0.795,0.798,0.805,0.884,0.814,0.862,0.836,0.875,0.904,0.897,0.829,0.904,0.902,0.902,0.86,0.541,0.762,0.762,0.879,0.807,0.864,0.842,0.832,0.907,0.714,0.96,0.904,0.941,0.827,0.946,0.621,0.931,0.929,0.915,0.793,0.913,0.842,0.863,0.911,0.678,0.744,0.948,0.675,0.951,0.868…	0.904,0.733,0.313,0.814,0.823,0.803,0.476,0.342,0.327,0.393,0.435,0.229,0.493,0.405,0.691,0.727,0.51,0.636,0.359,0.671,0.776,0.708,0.744,0.645,0.645,0.522,0.829,0.814,0.493,0.538,0.724,0.744,0.795,0.744,0.842,0.652,0.823,1.0,0.0,0.784,0.421,0.853,0.814,0.814,0.836,0.784,0.863,0.51,0.593,0.172,0.493,0.368,0.538,0.476,0.8,0.656,0.267,0.784,0.836,0.836,0.814,0.916,0.696,0.368,0.827,0.798,0.623,0.7,0…	0.17	DCM vs. Control	MXE	39347378	39347483	39347915	39347952	39345145	39345274	39348291	39348339	375
ENSG00000205581	HMGN1	chr21	-							12,30,23,8,16,20,28,25,19,33,30,18,12,19,23,4,22,5,24,6,19,23,4,15,19,17,21,16,30,20,21,39,18,18,13,36,19,38,17,11,22,24,20,35,21,18,20,12,31,13,22,21,23,9,36,26,37,30,27,21,25,19,13,12,24,20,37,19,9,10,19,12,14,25,17,30,10,23,14,15,21,16,33,37,31,7,25,19,29,30,18,23,13,8,8,11,9,12,4,30,11,24,29,29,29,8,36,25,25,3,7,20,17,28,13,17,34,33,23,44,18,21,11,19,15,12,25,20,40,23,33,38,23,19,19,23,22,14,…	3,8,9,1,10,1,3,10,8,7,17,3,5,1,4,14,0,0,16,4,5,5,1,6,4,5,2,6,4,4,4,7,3,5,2,6,4,11,14,3,10,7,7,10,3,4,3,4,1,2,1,6,6,5,3,2,5,9,4,6,6,0,7,4,2,4,2,4,6,7,2,1,8,8,2,5,8,2,0,0,2,17,5,5,3,8,9,0,10,7,6,2,5,6,0,9,1,8,7,1,7,8,11,1,8,3,9,6,4,1,14,8,6,9,1,11,5,3,8,6,9,7,1,3,8,10,4,4,6,7,3,10,1,2,4,5,1,6,2,8,3,7,11,6,1,5,5,6	13,17,5,20,18,13,6,6,3,5,8,10,4,8,22,23,10,13,5,7,18,18,16,10,3,3,10,17,7,3,9,7,17,14,11,8,15,1,0,6,3,4,6,8,7,5,10,7,12,1,2,6,7,4,10,19,4,17,14,9,8,12,11,1,20,18,18,6,16,19,12,4,17,5,12,3,5,10,12,4,9,5,6,6,6,12,9,14,10,8,11,7,4,12,7,19,6,4,9,10,17,11,3,14,17,11,5,14,12,9,7,9,9	1,7,9,8,6,3,5,14,6,8,16,29,4,14,12,11,8,9,12,4,8,9,7,8,4,4,2,5,10,5,5,2,7,8,3,9,5,0,5,2,4,1,1,3,1,2,5,3,10,5,3,9,7,5,4,9,9,4,4,2,1,2,4,4,5,7,12,2,8,3,13,2,14,0,5,5,7,2,6,8,4,1,8,6,2,3,5,4,8,7,4,6,5,6,1,11,9,9,3,5,7,7,6,12,16,10,3,5,10,6,3,6,10	136	198	0	0	0.853,0.845,0.788,0.921,0.7,0.967,0.931,0.784,0.776,0.873,0.72,0.897,0.777,0.965,0.893,0.294,1.0,1.0,0.686,0.686,0.847,0.87,0.853,0.784,0.874,0.832,0.939,0.795,0.916,0.879,0.884,0.89,0.897,0.84,0.904,0.897,0.874,0.834,0.639,0.842,0.762,0.833,0.806,0.836,0.911,0.868,0.907,0.814,0.978,0.904,0.97,0.836,0.848,0.724,0.946,0.95,0.915,0.829,0.908,0.836,0.858,1.0,0.73,0.814,0.946,0.879,0.964,0.874,0.686,…	0.95,0.78,0.447,0.784,0.814,0.863,0.636,0.384,0.421,0.476,0.421,0.334,0.593,0.454,0.727,0.753,0.645,0.678,0.378,0.718,0.766,0.744,0.769,0.645,0.522,0.522,0.879,0.832,0.505,0.466,0.724,0.836,0.78,0.718,0.842,0.564,0.814,1.0,0.0,0.814,0.522,0.853,0.897,0.795,0.911,0.784,0.744,0.773,0.636,0.226,0.493,0.493,0.593,0.538,0.784,0.755,0.393,0.861,0.836,0.868,0.921,0.897,0.8,0.267,0.853,0.789,0.686,0.814,…	0.161	DCM vs. Control	MXE	39347378	39347483	39347915	39347952	39345829	39345958	39348291	39348339	376
ENSG00000146067	FAM193B	chr5	-							6,30,51,32,22,36,18,33,25,25,36,7,26,15,33,32,16,7,37,30,24,24,15,20,14,39,26,19,43,27,26,37,30,25,29,33,21,19,30,14,27,28,31,22,38,29,25,41,17,19,29,20,28,24,28,28,25,27,27,32,26,35,40,33,32,30,30,27,20,19,25,28,41,38,20,16,21,28,17,18,26,32,25,33,20,27,33,15,46,32,21,30,10,26,20,69,14,35,38,23,33,21,47,26,17,22,29,17,19,25,40,33,22,18,22,61,20,26,27,33,32,29,20,28,27,15,29,16,20,26,22,24,11,24,…	3,9,29,14,10,11,16,19,9,8,26,10,15,15,8,18,13,7,28,8,9,20,5,8,9,12,16,19,28,13,19,18,33,14,21,9,17,27,17,15,18,16,19,16,21,14,3,16,14,8,20,12,11,20,17,24,20,8,11,20,16,12,31,23,15,9,5,19,28,7,9,10,18,14,16,6,12,24,15,14,8,20,14,20,11,18,13,15,19,17,10,22,13,9,13,44,19,15,19,16,14,16,26,7,17,9,14,15,8,15,19,13,15,14,16,25,15,12,13,19,39,18,9,25,13,3,22,7,18,16,12,15,13,14,23,16,7,13,15,18,15,15,24…	17,38,62,21,22,22,11,29,12,6,39,11,26,23,67,28,27,34,8,19,11,33,27,10,39,31,24,23,11,13,6,5,43,32,24,36,38,15,18,11,40,27,44,32,22,12,36,35,11,13,42,22,9,22,36,31,28,42,45,9,6,19,15,53,29,27,40,20,9,24,34,27,27,11,49,36,44,24,22,46,41,8,36,24,26,33,16,10,9,43,22,7,11,43,20,33,31,36,5,42,58,34,37,43,33,36,42,39,28,17,22,23,33	9,37,15,7,24,16,5,25,10,17,22,19,20,11,26,21,17,17,23,12,19,24,17,14,33,23,23,26,27,22,18,16,26,28,7,21,24,29,35,15,13,43,29,43,37,39,17,36,19,17,47,22,24,20,36,40,26,23,11,24,17,40,16,54,23,20,27,19,21,18,23,15,29,22,23,16,4,24,20,20,24,18,32,13,22,9,13,22,19,20,17,19,18,20,10,23,29,18,17,32,26,23,28,14,25,23,17,22,34,22,9,13,15	198	198	1.95769e-11	1.95014e-10	0.667,0.769,0.637,0.696,0.688,0.766,0.529,0.635,0.735,0.758,0.581,0.412,0.634,0.5,0.805,0.64,0.552,0.5,0.569,0.789,0.727,0.545,0.75,0.714,0.609,0.765,0.619,0.5,0.606,0.675,0.578,0.673,0.476,0.641,0.58,0.786,0.553,0.413,0.638,0.483,0.6,0.636,0.62,0.579,0.644,0.674,0.893,0.719,0.548,0.704,0.592,0.625,0.718,0.545,0.622,0.538,0.556,0.771,0.711,0.615,0.619,0.745,0.563,0.589,0.681,0.769,0.857,0.587,0.4…	0.654,0.507,0.805,0.75,0.478,0.579,0.688,0.537,0.545,0.261,0.639,0.367,0.565,0.676,0.72,0.571,0.614,0.667,0.258,0.613,0.367,0.579,0.614,0.417,0.542,0.574,0.511,0.469,0.289,0.371,0.25,0.238,0.623,0.533,0.774,0.632,0.613,0.341,0.34,0.423,0.755,0.386,0.603,0.427,0.373,0.235,0.679,0.493,0.367,0.433,0.472,0.5,0.273,0.524,0.5,0.437,0.519,0.646,0.804,0.273,0.261,0.322,0.484,0.495,0.558,0.574,0.597,0.513…	0.107	DCM vs. Control	MXE	177532442	177532641	177536357	177536745	177524184	177525205	177537872	177538107	574
ENSG00000147576	ADHFE1	chr8	+							33,66,66,33,49,86,61,58,44,76,58,32,30,60,32,55,21,17,69,49,63,80,12,29,32,52,57,72,104,82,22,55,65,50,74,94,64,106,40,41,63,69,76,63,65,36,60,48,72,57,57,31,106,45,82,49,79,54,70,65,64,88,66,83,52,63,64,64,36,30,90,61,29,59,42,100,69,35,52,35,50,53,47,80,52,67,48,48,58,61,87,97,54,27,47,45,22,35,27,71,59,99,45,51,76,51,34,25,73,29,15,65,38,68,68,50,62,31,76,102,46,72,31,30,72,51,83,87,79,52,53,6…	0,2,8,12,8,4,8,15,1,16,4,4,1,7,1,4,3,0,13,0,12,6,0,3,1,11,3,10,2,10,2,3,6,16,3,1,5,18,4,7,13,9,10,3,3,8,2,6,0,5,18,0,13,7,3,6,9,5,9,8,5,6,4,6,7,5,0,7,18,3,10,7,5,9,9,3,6,4,5,2,4,9,6,8,7,7,9,4,12,8,6,13,2,9,10,11,1,0,11,4,8,13,6,3,11,4,3,9,4,6,2,3,9,8,5,4,2,6,6,20,12,6,2,11,7,1,7,22,15,3,4,10,10,5,6,7,4,6,4,5,1,7,10,10,7,5,5,8	14,34,17,62,31,42,32,37,34,35,27,29,65,23,77,46,48,54,30,51,37,28,23,46,73,34,28,54,46,60,137,68,73,53,25,21,57,7,28,20,48,14,9,11,16,6,23,27,53,23,3,6,20,47,108,38,29,69,61,85,43,59,56,14,73,80,76,31,49,72,67,44,33,39,95,17,16,79,34,27,38,25,37,29,30,39,38,63,12,23,23,38,3,20,27,137,63,35,30,39,67,66,73,63,34,46,21,45,51,77,8,23,35	11,4,2,7,14,3,3,8,6,7,10,1,4,7,7,5,0,23,6,8,6,13,6,6,24,1,12,4,7,8,3,8,10,15,1,15,5,8,20,8,2,35,2,22,37,32,4,17,19,9,2,6,34,24,29,12,13,16,6,23,36,7,8,14,26,24,18,1,12,23,13,13,17,32,21,4,10,17,6,21,7,13,6,2,12,2,6,23,1,14,23,2,0,6,8,8,8,8,1,8,3,16,5,8,7,16,4,12,8,6,0,7,10	153	198	0	0	1.0,0.977,0.914,0.781,0.888,0.965,0.908,0.833,0.983,0.86,0.949,0.912,0.975,0.917,0.976,0.947,0.901,1.0,0.873,1.0,0.872,0.945,1.0,0.926,0.976,0.86,0.961,0.903,0.985,0.914,0.934,0.96,0.933,0.802,0.97,0.992,0.943,0.884,0.928,0.883,0.862,0.908,0.908,0.965,0.966,0.853,0.975,0.912,1.0,0.937,0.804,1.0,0.913,0.893,0.973,0.914,0.919,0.933,0.91,0.913,0.943,0.95,0.955,0.947,0.906,0.942,1.0,0.922,0.721,0.928…	0.622,0.917,0.917,0.92,0.741,0.948,0.932,0.857,0.88,0.866,0.777,0.974,0.955,0.81,0.934,0.923,1.0,0.752,0.866,0.892,0.889,0.736,0.832,0.908,0.797,0.978,0.751,0.946,0.895,0.907,0.983,0.917,0.904,0.821,0.97,0.644,0.937,0.531,0.644,0.764,0.969,0.341,0.853,0.393,0.359,0.195,0.882,0.673,0.783,0.768,0.66,0.564,0.432,0.717,0.828,0.804,0.743,0.848,0.929,0.827,0.607,0.916,0.901,0.564,0.784,0.812,0.845,0.97…	0.102	DCM vs. Control	MXE	66444366	66444420	66444593	66444748	66442797	66442844	66447263	66447341	606
ENSG00000147576	ADHFE1	chr8	+							104,208,196,107,134,275,144,207,157,183,190,104,87,148,120,138,120,45,205,189,153,216,78,116,91,158,185,233,391,214,86,147,148,174,225,243,142,256,172,153,172,175,229,173,200,124,197,145,226,185,171,151,321,132,233,181,237,172,187,207,175,242,183,240,158,197,220,194,132,78,213,158,84,210,129,233,143,112,180,110,131,176,196,203,132,186,164,142,166,248,256,231,133,88,153,154,91,201,124,182,143,345,…	102,223,249,144,133,232,192,229,130,186,192,158,91,177,123,110,124,58,236,195,187,223,59,90,141,162,180,217,298,214,95,206,303,224,282,227,158,242,149,135,193,134,235,134,211,193,213,199,197,176,182,165,303,145,237,183,245,186,211,186,173,256,134,233,146,184,172,154,118,86,206,117,79,236,177,215,168,128,122,78,113,183,196,208,152,174,227,153,145,297,234,262,139,122,142,193,96,170,111,145,157,297,…	57,87,46,186,93,141,98,128,99,100,119,82,188,57,245,152,170,167,51,166,149,69,78,193,268,129,98,162,121,190,350,195,257,212,123,78,205,31,110,88,115,51,92,51,76,30,91,81,177,97,13,30,85,154,294,123,99,195,211,208,107,192,156,51,220,240,234,84,169,192,179,139,164,175,318,50,58,296,123,90,135,97,135,111,113,99,109,199,40,82,95,142,11,86,145,400,175,135,85,195,238,187,194,235,84,192,71,151,126,258,5…	103,221,92,300,255,139,179,165,124,154,144,95,214,199,347,262,285,218,97,293,176,159,175,186,351,235,228,251,129,168,334,154,267,277,200,202,394,68,113,194,126,213,245,106,151,100,123,167,251,140,90,162,159,172,379,159,170,269,269,183,127,215,143,131,281,314,282,199,167,217,261,231,197,222,395,98,148,310,178,134,129,208,164,118,232,150,116,220,125,198,164,132,103,189,177,504,191,201,221,358,392,2…	198	196	0	0	0.502,0.48,0.438,0.424,0.499,0.54,0.426,0.472,0.545,0.493,0.495,0.395,0.486,0.453,0.491,0.554,0.489,0.434,0.462,0.49,0.447,0.489,0.567,0.561,0.39,0.491,0.504,0.515,0.565,0.497,0.473,0.414,0.326,0.435,0.441,0.514,0.471,0.512,0.533,0.529,0.469,0.564,0.491,0.561,0.484,0.389,0.478,0.419,0.532,0.51,0.482,0.475,0.512,0.474,0.493,0.495,0.489,0.478,0.467,0.524,0.5,0.483,0.575,0.505,0.517,0.515,0.559,0.55…	0.354,0.28,0.331,0.38,0.265,0.501,0.351,0.434,0.441,0.391,0.45,0.461,0.465,0.221,0.411,0.365,0.371,0.431,0.342,0.359,0.456,0.3,0.306,0.507,0.43,0.352,0.298,0.39,0.481,0.528,0.509,0.556,0.488,0.431,0.378,0.277,0.34,0.311,0.491,0.31,0.475,0.192,0.271,0.323,0.333,0.229,0.423,0.324,0.411,0.407,0.125,0.155,0.346,0.47,0.434,0.434,0.366,0.418,0.437,0.529,0.455,0.469,0.519,0.278,0.437,0.431,0.451,0.295,0…	0.102	DCM vs. Control	MXE	66444593	66444748	66457069	66457166	66444366	66444420	66460307	66460465	615
ENSG00000101745	ANKRD12	chr18	+							23,9,13,21,7,23,25,17,19,18,23,3,16,16,12,36,9,5,26,30,6,17,2,13,4,26,14,22,34,19,10,20,3,10,17,13,4,17,9,25,17,13,16,16,14,4,9,11,21,11,13,10,19,1,21,21,5,19,23,11,26,25,12,25,20,25,20,21,7,12,20,16,11,2,22,21,18,13,13,27,5,14,18,9,8,15,12,5,10,22,18,11,18,9,6,3,8,20,22,9,19,11,3,13,10,21,13,24,9,9,22,15,30,7,12,3,24,19,32,7,12,15,22,8,10,46,28,14,7,22,11,8,7,12,7,5,13,9,16,31,12,12,3,32,17,10,9…	59,34,36,27,28,43,37,68,34,47,52,25,40,47,28,68,32,9,45,67,36,62,14,30,39,48,37,48,70,54,25,40,15,41,44,37,35,47,40,53,38,48,35,43,56,11,33,24,39,26,47,53,46,21,49,57,49,61,46,44,47,49,43,65,36,53,47,55,17,26,34,28,41,31,45,49,34,51,38,53,28,54,32,34,42,33,41,25,41,50,42,43,39,27,40,33,43,41,48,24,39,32,33,41,60,54,45,18,25,23,50,43,42,49,33,24,58,33,52,40,38,35,58,28,48,72,44,42,46,60,52,22,31,5…	7,0,1,1,2,10,2,1,10,3,1,2,1,3,3,1,0,0,2,1,4,3,1,5,0,0,0,0,1,4,0,2,4,0,1,1,4,2,9,0,13,0,1,1,0,0,1,3,1,0,5,2,1,2,1,3,2,5,0,3,0,2,1,5,0,1,4,1,2,8,0,2,2,1,0,1,4,0,0,1,2,0,1,10,2,3,2,0,1,0,0,0,0,3,0,5,3,4,0,0,1,2,0,4,0,1,0,0,4,0,0,1,6	8,11,1,9,5,36,7,34,53,33,30,62,22,8,22,16,7,31,12,21,20,13,11,24,19,7,7,12,14,36,19,28,35,20,1,12,8,2,32,11,42,7,10,8,8,3,12,9,26,27,10,7,28,21,47,21,29,38,31,20,19,25,33,25,34,23,25,7,28,42,10,19,8,17,31,27,33,22,31,25,35,14,20,64,11,38,27,17,6,14,22,13,2,6,20,19,26,16,6,10,15,23,21,36,27,12,3,13,18,14,10,6,9	198	198	0	0	0.28,0.209,0.265,0.438,0.2,0.348,0.403,0.2,0.358,0.277,0.307,0.107,0.286,0.254,0.3,0.346,0.22,0.357,0.366,0.309,0.143,0.215,0.125,0.302,0.093,0.351,0.275,0.314,0.327,0.26,0.286,0.333,0.167,0.196,0.279,0.26,0.103,0.266,0.184,0.321,0.309,0.213,0.314,0.271,0.2,0.267,0.214,0.314,0.35,0.297,0.217,0.159,0.292,0.045,0.3,0.269,0.093,0.237,0.333,0.2,0.356,0.338,0.218,0.278,0.357,0.321,0.299,0.276,0.292,0.…	0.467,0.0,0.5,0.1,0.286,0.217,0.222,0.029,0.159,0.083,0.032,0.031,0.043,0.273,0.12,0.059,0.0,0.0,0.143,0.045,0.167,0.188,0.083,0.172,0.0,0.0,0.0,0.0,0.067,0.1,0.0,0.067,0.103,0.0,0.5,0.077,0.333,0.5,0.22,0.0,0.236,0.0,0.091,0.111,0.0,0.0,0.077,0.25,0.037,0.0,0.333,0.222,0.034,0.087,0.021,0.125,0.065,0.116,0.0,0.13,0.0,0.074,0.029,0.167,0.0,0.042,0.138,0.125,0.067,0.16,0.0,0.095,0.2,0.056,0.0,0.03…	0.158	DCM vs. Control	MXE	9195550	9195698	9254210	9258931	9182381	9182519	9263789	9263888	671
ENSG00000101745	ANKRD12	chr18	+							14,6,2,9,2,15,20,12,6,10,11,3,9,10,4,12,5,1,10,26,6,10,4,3,3,17,16,6,17,16,2,5,0,4,10,7,3,14,4,19,15,6,4,19,11,5,2,6,8,10,7,7,15,2,11,13,3,11,6,2,26,15,9,16,6,10,14,13,6,8,12,7,8,5,11,11,4,7,7,8,4,11,6,7,4,5,3,4,5,6,12,2,12,10,16,4,7,9,15,5,6,3,4,8,7,16,9,3,6,2,5,7,10,2,10,2,9,12,10,4,6,11,8,9,2,23,11,12,7,9,3,3,9,16,2,4,10,1,16,10,8,5,0,11,8,6,6,18	28,29,18,35,8,32,26,46,23,28,41,13,46,32,22,37,28,7,38,45,29,34,11,37,24,43,30,33,65,31,20,28,15,24,34,36,17,32,29,32,33,32,37,30,22,16,22,28,42,34,22,47,33,17,39,21,28,45,34,23,22,36,28,43,26,38,36,51,13,28,42,27,49,18,34,36,33,31,29,34,23,24,40,22,35,35,27,19,34,43,47,27,29,24,36,22,29,33,25,26,37,28,24,23,33,31,24,15,20,12,35,33,35,19,27,22,45,31,25,26,26,36,34,22,29,70,30,42,41,26,34,22,39,26…	5,1,1,0,2,0,2,0,2,0,0,0,0,0,0,1,1,3,0,0,1,0,0,1,0,1,0,1,1,0,1,1,0,0,0,0,0,0,1,0,2,2,1,1,0,3,2,1,0,0,3,0,1,0,3,0,0,4,3,1,2,0,4,1,1,0,1,0,1,2,1,1,0,0,2,1,0,0,0,0,1,0,1,3,0,1,3,0,2,0,1,0,0,0,1,1,0,0,0,1,0,0,0,2,2,1,0,0,0,1,0,0,0	6,7,6,4,9,30,8,27,56,37,24,47,21,5,12,16,3,7,8,12,14,6,6,19,15,9,5,17,16,32,21,20,24,14,1,7,11,2,21,12,35,3,12,5,24,4,11,8,22,38,10,9,35,20,29,13,24,19,21,21,14,25,26,20,26,19,20,13,24,33,18,16,9,15,25,13,31,26,25,17,12,9,17,44,11,21,19,17,3,11,28,14,4,3,29,11,15,11,9,14,24,8,11,49,24,12,5,12,21,11,13,11,6	198	198	0	0	0.333,0.171,0.1,0.205,0.2,0.319,0.435,0.207,0.207,0.263,0.212,0.188,0.164,0.238,0.154,0.245,0.152,0.125,0.208,0.366,0.171,0.227,0.267,0.075,0.111,0.283,0.348,0.154,0.207,0.34,0.091,0.152,0.0,0.143,0.227,0.163,0.15,0.304,0.121,0.373,0.312,0.158,0.098,0.388,0.333,0.238,0.083,0.176,0.16,0.227,0.241,0.13,0.312,0.105,0.22,0.382,0.097,0.196,0.15,0.08,0.542,0.294,0.243,0.271,0.188,0.208,0.28,0.203,0.316…	0.455,0.125,0.143,0.0,0.182,0.0,0.2,0.0,0.034,0.0,0.0,0.0,0.0,0.0,0.0,0.059,0.25,0.3,0.0,0.0,0.067,0.0,0.0,0.05,0.0,0.1,0.0,0.056,0.059,0.0,0.045,0.048,0.0,0.0,0.0,0.0,0.0,0.0,0.045,0.0,0.054,0.4,0.077,0.167,0.0,0.429,0.154,0.111,0.0,0.0,0.231,0.0,0.028,0.0,0.094,0.0,0.0,0.174,0.125,0.045,0.125,0.0,0.133,0.048,0.037,0.0,0.048,0.0,0.04,0.057,0.053,0.059,0.0,0.0,0.074,0.071,0.0,0.0,0.0,0.0,0.077,0.…	0.15	DCM vs. Control	MXE	9254210	9258931	9263789	9263888	9221851	9221999	9275523	9275667	672
ENSG00000036448	MYOM2	chr8	+							720,3059,2203,1813,2060,3010,2613,2093,2806,3540,2172,1028,919,2947,1801,2454,1885,985,3779,1657,2283,2128,956,1606,1992,2365,3221,3488,3746,3059,941,1416,343,1862,3415,2480,3400,2927,1288,2321,1797,2474,2695,2361,2441,376,3027,975,2361,2527,2514,1891,3373,1776,2979,3276,2568,3041,2831,2720,3611,4236,1764,1942,2034,2764,1811,2742,1205,1517,2760,3137,406,1606,2274,1726,2296,794,1361,885,2643,3830,…	756,3224,2505,1811,1990,2388,2264,1939,2603,3755,1984,1244,1031,2219,1740,2089,1881,1000,3609,1601,2208,1946,995,1528,2040,2172,3011,2990,3775,2797,992,1423,795,1945,3367,2278,2805,2660,1218,2124,1769,2418,2694,2315,2480,630,2790,1133,2285,2323,2689,1691,2864,1779,2845,3711,2883,3164,2702,2700,3356,4113,1548,1627,1811,2683,1887,2399,1282,1546,2667,2879,396,1794,1837,1891,2358,773,1653,830,2594,37…	169,122,72,450,59,1431,360,652,634,801,82,181,989,186,871,582,649,420,80,1372,756,253,171,2572,1187,286,170,920,623,1920,1204,1376,1278,809,172,242,401,12,150,112,477,9,116,46,141,15,617,176,711,148,14,31,217,1343,1461,1357,936,1532,2199,712,821,925,1499,270,1704,1343,1653,325,822,1985,630,542,849,1467,1777,114,317,1478,951,583,455,114,899,522,641,873,1418,958,29,105,1046,210,40,164,999,918,1039,…	265,333,133,765,224,1402,582,707,658,824,107,220,1126,536,1657,1276,1246,491,121,1674,951,591,425,2884,1543,448,343,1354,795,1923,1470,1666,1605,1279,361,396,821,42,197,229,473,61,360,135,331,50,1030,403,966,411,67,104,323,1636,1952,1754,1424,1606,2843,907,1091,1337,1453,450,2024,1971,1853,723,1110,2045,758,825,1294,1812,2269,151,380,1736,1103,822,569,307,1196,514,888,966,1633,1137,69,334,1241,39…	198	198	0	0	0.488,0.487,0.468,0.5,0.509,0.558,0.536,0.519,0.519,0.485,0.523,0.452,0.471,0.57,0.509,0.54,0.501,0.496,0.512,0.509,0.508,0.522,0.49,0.512,0.494,0.521,0.517,0.538,0.498,0.522,0.487,0.499,0.301,0.489,0.504,0.521,0.548,0.524,0.514,0.522,0.504,0.506,0.5,0.505,0.496,0.374,0.52,0.463,0.508,0.521,0.483,0.528,0.541,0.5,0.512,0.469,0.471,0.49,0.512,0.502,0.518,0.507,0.533,0.544,0.529,0.507,0.49,0.533,0.4…	0.389,0.268,0.351,0.37,0.208,0.505,0.382,0.48,0.491,0.493,0.434,0.451,0.468,0.258,0.345,0.313,0.342,0.461,0.398,0.45,0.443,0.3,0.287,0.471,0.435,0.39,0.331,0.405,0.439,0.5,0.45,0.452,0.443,0.387,0.323,0.379,0.328,0.222,0.432,0.328,0.502,0.129,0.244,0.254,0.299,0.231,0.375,0.304,0.424,0.265,0.173,0.23,0.402,0.451,0.428,0.436,0.397,0.488,0.436,0.44,0.429,0.409,0.508,0.375,0.457,0.405,0.471,0.31,0.4…	0.109	DCM vs. Control	MXE	2052157	2052313	2090007	2090191	2050754	2050873	2092345	2092520	812
ENSG00000036448	MYOM2	chr8	+							734,3011,2151,1803,1953,2440,2359,1982,2516,3784,1950,1147,910,2321,1749,2227,1955,932,3479,1579,2208,1997,955,1457,2026,2255,3072,3087,3494,2892,940,1435,507,1772,3493,2312,3077,2696,1246,2037,1729,2268,2591,2204,2515,468,2678,892,2210,2359,2483,1526,2939,1638,2750,3539,2845,2983,2607,2601,3436,3956,1521,1579,1884,2579,1815,2488,1262,1551,2506,3029,403,1639,1817,1784,2237,719,1441,792,2571,3789,…	1472,5061,5119,2997,3338,3996,3494,2906,4355,5577,3746,2089,1866,4313,3470,4019,3037,1527,4972,2646,3838,3178,1346,2843,3197,3670,4928,5155,5360,4375,2115,2464,3815,2918,4886,4116,4763,4171,2537,3689,3185,4215,4243,3691,4362,3067,4673,2817,3552,4674,4255,3866,4878,3178,4182,5536,4769,4466,4158,5190,5063,6070,2751,3368,3289,4078,3057,4701,3072,2721,4014,4315,681,3227,3713,3050,3808,1131,3217,2062,…	198,185,77,490,68,1111,355,579,566,727,61,152,974,285,975,713,787,381,95,1439,779,319,203,2194,1176,284,199,975,624,1740,1164,1218,1070,820,198,213,452,14,133,124,400,19,149,63,184,11,675,195,654,221,27,57,210,1262,1486,1282,1067,1303,2032,666,751,886,1170,315,1602,1465,1586,398,763,1551,584,592,863,1394,1827,130,301,1296,809,595,436,131,888,433,691,804,1276,860,29,156,984,208,47,140,1025,949,876…	1089,3450,959,4073,2291,2903,3401,1208,1231,2529,489,827,2797,4663,7406,5935,5933,1363,1020,5138,1808,3716,4120,5473,4764,1631,2749,4209,1847,4868,3118,3387,5623,4903,3930,2160,6627,457,825,1691,1457,1563,3239,1354,2495,760,3744,2376,3284,3425,1476,2402,1198,3719,3653,4175,3895,3961,5607,2711,3496,4309,3587,1298,4920,5924,3066,3854,2385,3723,1578,3155,5096,4680,4366,618,960,4490,3206,1991,1167,34…	198	198	0	0	0.333,0.373,0.296,0.376,0.369,0.379,0.403,0.405,0.366,0.404,0.342,0.354,0.328,0.35,0.335,0.357,0.392,0.379,0.412,0.374,0.365,0.386,0.415,0.339,0.388,0.381,0.384,0.375,0.395,0.398,0.308,0.368,0.117,0.378,0.417,0.36,0.392,0.393,0.329,0.356,0.352,0.35,0.379,0.374,0.366,0.132,0.364,0.24,0.384,0.335,0.369,0.283,0.376,0.34,0.397,0.39,0.374,0.4,0.385,0.334,0.404,0.395,0.356,0.319,0.364,0.387,0.373,0.346…	0.154,0.051,0.074,0.107,0.029,0.277,0.095,0.324,0.315,0.223,0.111,0.155,0.258,0.058,0.116,0.107,0.117,0.218,0.085,0.219,0.301,0.079,0.047,0.286,0.198,0.148,0.068,0.188,0.253,0.263,0.272,0.264,0.16,0.143,0.048,0.09,0.064,0.03,0.139,0.068,0.215,0.012,0.044,0.044,0.069,0.014,0.153,0.076,0.166,0.061,0.018,0.023,0.149,0.253,0.289,0.235,0.215,0.248,0.266,0.197,0.177,0.171,0.246,0.195,0.246,0.198,0.341,…	0.193	DCM vs. Control	MXE	2072344	2072509	2129126	2129232	2069446	2069497	2140722	2140886	820
ENSG00000036448	MYOM2	chr8	+							455,1853,1436,1022,1156,1466,1406,1189,1501,2203,1155,581,567,1357,997,1284,1229,528,2018,918,1404,1123,522,872,1153,1322,1697,1848,2066,1753,557,843,320,1112,1995,1291,1727,1460,668,1165,926,1265,1493,1285,1434,272,1560,602,1377,1401,1459,879,1746,1011,1611,1944,1651,1808,1577,1495,1935,2466,838,934,1103,1584,1061,1505,736,855,1532,1750,216,992,1049,1013,1297,381,910,471,1514,2258,1349,1308,1455…	1472,5061,5119,2997,3338,3996,3494,2906,4355,5577,3746,2089,1866,4313,3470,4019,3037,1527,4972,2646,3838,3178,1346,2843,3197,3670,4928,5155,5360,4375,2115,2464,3815,2918,4886,4116,4763,4171,2537,3689,3185,4215,4243,3691,4362,3067,4673,2817,3552,4674,4255,3866,4878,3178,4182,5536,4769,4466,4158,5190,5063,6070,2751,3368,3289,4078,3057,4700,3072,2721,4014,4315,681,3228,3713,3050,3808,1131,3217,2062,…	129,159,82,414,89,647,223,454,292,411,38,84,751,233,728,680,599,307,43,945,369,257,194,1282,879,237,152,794,312,863,634,654,720,624,182,165,357,8,80,75,309,18,146,46,117,14,547,172,337,121,31,33,122,906,1123,892,821,754,1645,408,438,489,624,255,1219,1064,1300,348,432,878,421,427,652,828,1444,90,268,741,550,475,345,99,627,248,535,536,839,408,17,133,645,133,58,115,496,667,605,524,71,306,851,295,473…	1089,3450,959,4073,2291,2903,3401,1208,1231,2529,489,827,2797,4663,7406,5935,5933,1363,1020,5138,1808,3716,4120,5473,4764,1631,2749,4209,1847,4868,3118,3387,5623,4903,3930,2160,6627,457,825,1691,1457,1563,3239,1354,2495,760,3744,2376,3284,3425,1476,2402,1198,3719,3653,4175,3895,3961,5607,2711,3496,4309,3587,1298,4920,5924,3066,3854,2385,3723,1578,3155,5096,4680,4366,618,960,4490,3206,1991,1167,34…	198	198	0	0	0.236,0.268,0.219,0.254,0.257,0.268,0.287,0.29,0.256,0.283,0.236,0.218,0.233,0.239,0.223,0.242,0.288,0.257,0.289,0.258,0.268,0.261,0.279,0.235,0.265,0.265,0.256,0.264,0.278,0.286,0.208,0.255,0.077,0.276,0.29,0.239,0.266,0.259,0.208,0.24,0.225,0.231,0.26,0.258,0.247,0.081,0.25,0.176,0.279,0.231,0.255,0.185,0.264,0.241,0.278,0.26,0.257,0.288,0.275,0.224,0.277,0.289,0.233,0.217,0.251,0.28,0.258,0.24…	0.106,0.044,0.079,0.092,0.037,0.182,0.062,0.273,0.192,0.14,0.072,0.092,0.212,0.048,0.09,0.103,0.092,0.184,0.04,0.155,0.169,0.065,0.045,0.19,0.156,0.127,0.052,0.159,0.145,0.151,0.169,0.162,0.114,0.113,0.044,0.071,0.051,0.017,0.088,0.042,0.175,0.011,0.043,0.033,0.045,0.018,0.127,0.068,0.093,0.034,0.021,0.014,0.092,0.196,0.235,0.176,0.174,0.16,0.227,0.131,0.111,0.102,0.148,0.164,0.199,0.152,0.298,0.…	0.125	DCM vs. Control	MXE	2076140	2076282	2129126	2129232	2073338	2073500	2140722	2140886	828
ENSG00000036448	MYOM2	chr8	+							724,2712,2189,1613,1722,2445,2158,1733,2322,3396,1731,1032,949,2248,1676,2144,1828,855,3295,1388,1972,1860,841,1312,1846,2053,2673,2838,3215,2669,872,1342,696,1745,3113,2056,2782,2543,1078,1968,1586,2167,2550,2024,2394,595,2593,1060,2066,2111,2312,1509,2805,1584,2559,2944,2665,2847,2477,2422,3237,3825,1478,1549,1646,2254,1722,2374,1256,1296,2301,2465,376,1536,1714,1667,2046,677,1387,837,2482,3270…	937,3961,3507,2237,2471,3367,2961,2476,3108,4389,2716,1497,1182,3144,2478,2826,2287,1221,4061,2028,2935,2378,1092,1949,2520,2902,3515,4113,4183,3739,1368,1833,1390,2266,4260,2944,3604,3290,1664,2712,2149,2992,3336,2911,3297,1152,3805,1809,2704,3086,3168,2422,3977,2352,3329,4120,3381,3630,3419,3460,4228,4574,1889,2239,2401,3264,2292,3393,1830,1997,3047,3476,575,2400,2466,2175,2729,889,2137,1421,30…	203,259,107,666,138,1135,489,584,547,815,49,184,1004,444,1299,1002,901,400,122,1506,847,411,325,2694,1225,341,272,1143,704,1771,1258,1458,1308,938,277,242,706,22,185,185,467,32,266,93,250,36,862,298,860,346,44,94,283,1373,1566,1339,1143,1315,2205,862,891,1089,1157,393,1826,1612,1628,527,885,1607,590,684,928,1565,1864,145,359,1297,843,656,510,206,974,431,711,746,1295,996,63,298,1029,309,88,158,927…	600,901,325,1637,797,1952,1282,956,934,1357,202,470,1679,1524,3151,2529,2548,873,390,2926,1303,1286,1057,3955,2981,819,840,2259,1114,2989,2201,2367,2836,2330,1241,806,2316,80,376,586,849,249,999,346,852,130,1886,965,1769,891,308,516,526,2468,2567,2607,2153,2432,3722,1572,1731,2066,2195,774,2925,2949,2312,1442,1569,2758,1075,1472,2512,2776,2936,349,591,2723,1878,1207,809,932,1765,711,1945,1357,200…	198	198	0	0	0.436,0.406,0.384,0.419,0.411,0.421,0.422,0.412,0.428,0.436,0.389,0.408,0.445,0.417,0.403,0.431,0.444,0.412,0.448,0.406,0.402,0.439,0.435,0.402,0.423,0.414,0.432,0.408,0.435,0.417,0.389,0.423,0.334,0.435,0.422,0.411,0.436,0.436,0.393,0.421,0.425,0.42,0.433,0.41,0.421,0.341,0.405,0.369,0.433,0.406,0.422,0.384,0.414,0.402,0.435,0.417,0.441,0.44,0.42,0.412,0.434,0.455,0.439,0.409,0.407,0.408,0.429,0…	0.253,0.223,0.248,0.289,0.148,0.368,0.276,0.379,0.369,0.375,0.195,0.281,0.374,0.226,0.292,0.284,0.261,0.314,0.238,0.34,0.394,0.242,0.235,0.405,0.291,0.294,0.245,0.336,0.387,0.372,0.364,0.381,0.316,0.287,0.182,0.231,0.234,0.216,0.33,0.24,0.355,0.114,0.21,0.212,0.227,0.217,0.314,0.236,0.327,0.28,0.125,0.154,0.35,0.357,0.379,0.339,0.347,0.351,0.372,0.354,0.34,0.345,0.345,0.337,0.384,0.353,0.413,0.26…	0.118	DCM vs. Control	MXE	2090007	2090191	2102666	2102781	2085262	2085390	2106241	2106398	837
ENSG00000036448	MYOM2	chr8	+							650,3021,2287,1584,1779,2293,1971,1751,2166,3399,2012,1107,898,2226,1725,2037,1687,808,3123,1511,2027,1841,860,1375,1868,2041,2595,2853,3230,2559,865,1268,758,1721,3003,2280,2685,2403,1122,1874,1529,2110,2363,2055,2294,648,2609,1052,2053,2232,2356,1573,2781,1654,2568,3201,2448,2769,2358,2379,3058,3561,1362,1536,1756,2313,1644,2332,1251,1471,2234,2537,393,1590,1789,1523,2019,706,1466,819,2335,3376…	1174,4211,4044,2403,2523,3200,3112,2241,3580,4639,3195,1676,1263,3513,2756,3159,2269,1304,3914,2290,3254,2410,1149,2285,2469,2878,3455,4369,4203,3611,1667,2046,1936,2440,4125,3059,4060,3098,1939,3103,2168,3604,3574,2686,3496,1782,3858,2134,2902,3895,3380,2749,4070,2588,3118,4158,3678,3236,3437,4083,4245,4880,2363,2674,2655,3080,2452,3565,2294,2002,3373,3749,533,2686,3068,2504,3151,902,2402,1471,3…	305,379,169,815,278,1290,555,720,413,617,107,155,1224,640,1751,1418,1286,440,126,1728,607,588,441,1915,1607,455,453,1321,479,1318,1001,1062,1466,1167,547,391,1107,27,122,166,523,81,384,145,314,68,1074,448,668,314,69,158,268,1380,1797,1495,1408,1499,2763,599,758,877,1170,445,2218,1761,1798,776,699,1664,739,739,1364,1244,2077,174,436,1559,1039,768,513,249,987,480,992,890,1245,735,60,358,1079,352,15…	663,1553,468,2333,1088,2318,1796,894,929,1430,297,499,1834,2132,4205,3073,3394,970,568,3271,1295,1788,1511,4009,3372,1047,1151,2557,1423,3487,2427,2674,3746,2951,1937,1025,3110,199,461,809,925,527,1601,621,1341,301,2088,1400,2138,1528,542,882,706,2575,2670,2707,2343,2844,3727,1873,2337,2706,2865,856,2858,3569,2243,2018,1775,3009,1117,1756,2979,3301,2690,408,666,3318,2152,1148,739,1578,1969,844,24…	198	198	0	0	0.356,0.418,0.361,0.397,0.414,0.417,0.388,0.439,0.377,0.423,0.386,0.398,0.416,0.388,0.385,0.392,0.426,0.383,0.444,0.398,0.384,0.433,0.428,0.376,0.431,0.415,0.429,0.395,0.435,0.415,0.342,0.383,0.281,0.414,0.421,0.427,0.398,0.437,0.367,0.377,0.414,0.369,0.398,0.433,0.396,0.267,0.403,0.33,0.414,0.364,0.411,0.364,0.406,0.39,0.452,0.435,0.4,0.461,0.407,0.368,0.419,0.422,0.366,0.365,0.398,0.429,0.401,0…	0.315,0.196,0.265,0.259,0.204,0.358,0.236,0.446,0.308,0.301,0.265,0.237,0.4,0.231,0.294,0.316,0.275,0.312,0.182,0.346,0.319,0.247,0.226,0.323,0.323,0.303,0.282,0.341,0.252,0.274,0.292,0.284,0.281,0.283,0.22,0.276,0.263,0.119,0.209,0.17,0.361,0.133,0.193,0.189,0.19,0.184,0.34,0.242,0.238,0.17,0.113,0.152,0.275,0.349,0.402,0.356,0.375,0.345,0.426,0.242,0.245,0.245,0.29,0.342,0.437,0.33,0.445,0.278,…	0.112	DCM vs. Control	MXE	2096246	2096434	2109394	2109531	2093969	2094091	2115959	2116104	839
ENSG00000204406	MBD5	chr2	+							8,9,15,4,8,14,14,23,10,18,13,8,5,11,7,21,17,1,12,18,14,18,4,11,17,14,10,19,29,21,7,13,3,9,10,9,17,27,17,15,8,5,14,21,15,8,8,6,18,7,10,15,18,6,12,25,15,15,6,12,13,15,13,8,14,16,17,19,5,7,14,7,5,11,10,12,16,11,14,11,3,16,9,14,7,11,16,5,12,11,24,16,12,18,13,14,11,19,10,14,11,17,8,6,16,16,12,11,15,7,13,9,14,13,11,12,15,17,16,13,14,22,11,12,34,1,11,14,16,12,20,12,9,7,6,17,16,10,14,8,23,11,5,19,16,18,1…	4,16,25,13,13,12,6,16,21,8,20,11,8,13,12,9,9,2,19,16,13,15,4,13,12,13,11,18,27,24,12,12,9,13,13,8,13,18,11,9,19,12,15,7,8,16,14,14,14,15,9,12,24,16,10,20,23,11,7,6,13,19,13,13,11,15,19,13,13,13,8,7,10,10,12,11,11,9,21,9,22,13,8,28,17,4,19,13,12,17,15,11,11,12,11,19,14,16,11,13,16,18,18,18,7,15,12,16,9,7,12,5,16,7,2,22,8,11,13,14,11,14,10,14,13,0,14,22,15,12,24,18,15,6,10,14,10,10,10,20,15,5,8,23,…	2,8,2,6,6,9,0,10,1,8,2,8,9,3,9,11,8,5,5,3,2,7,3,5,10,4,4,3,12,8,8,6,10,12,10,6,9,1,10,3,10,0,7,7,4,0,9,6,9,11,2,3,7,17,19,10,6,7,9,6,10,3,3,5,17,11,9,0,6,14,6,9,5,9,7,4,5,16,6,6,9,6,4,4,2,10,12,8,2,2,6,8,0,5,8,9,12,9,2,1,15,10,12,4,7,9,1,12,17,3,8,3,6	4,12,4,18,17,13,1,7,1,14,10,18,11,10,13,13,11,14,15,9,5,4,3,7,8,13,9,9,15,12,7,15,20,18,9,7,18,10,21,10,2,14,21,14,22,5,18,17,5,25,9,10,14,14,15,14,11,21,9,11,22,7,13,9,26,14,12,10,10,23,11,15,10,10,11,20,14,10,17,10,8,18,7,8,3,9,6,4,5,10,14,6,16,12,5,16,15,8,10,15,14,12,12,6,10,14,18,15,3,16,14,11,15	198	173	4.4964e-14	5.53883e-13	0.636,0.33,0.344,0.212,0.35,0.505,0.671,0.557,0.294,0.663,0.362,0.389,0.353,0.425,0.338,0.671,0.623,0.304,0.356,0.496,0.485,0.512,0.466,0.425,0.553,0.485,0.443,0.48,0.484,0.433,0.338,0.486,0.226,0.377,0.402,0.496,0.533,0.567,0.575,0.593,0.269,0.267,0.449,0.724,0.621,0.304,0.333,0.272,0.529,0.29,0.493,0.522,0.396,0.247,0.512,0.522,0.363,0.544,0.428,0.636,0.466,0.408,0.466,0.35,0.527,0.482,0.439,0.…	0.304,0.368,0.304,0.226,0.236,0.377,0.0,0.555,0.466,0.333,0.149,0.28,0.417,0.208,0.377,0.425,0.389,0.238,0.226,0.226,0.259,0.605,0.466,0.384,0.522,0.212,0.28,0.226,0.411,0.368,0.5,0.259,0.304,0.368,0.493,0.428,0.304,0.08,0.294,0.208,0.814,0.0,0.226,0.304,0.137,0.0,0.304,0.236,0.611,0.278,0.163,0.208,0.304,0.515,0.525,0.384,0.323,0.226,0.466,0.323,0.284,0.272,0.168,0.327,0.364,0.407,0.396,0.0,0.34…	0.135	DCM vs. Control	MXE	148489385	148490594	148502435	148502509	148485741	148485950	148510059	148510135	983
ENSG00000128915	ICE2	chr15	-							45,27,22,22,8,22,30,32,22,25,28,14,16,24,20,42,12,10,24,42,34,28,12,22,34,22,28,24,37,25,16,21,4,42,46,35,30,37,25,39,21,29,35,25,33,16,20,10,26,32,22,33,38,24,25,27,22,27,24,33,29,36,33,32,29,31,23,36,15,22,32,24,23,10,28,30,30,22,26,19,30,26,28,20,29,17,25,15,14,32,38,42,19,25,28,18,27,21,27,17,29,25,23,14,34,27,24,12,13,5,24,28,30,24,28,21,25,35,25,25,34,22,44,14,22,18,36,31,25,34,20,13,24,34,…	45,45,43,33,34,37,49,41,39,38,45,25,26,34,47,54,32,6,35,40,38,53,16,33,39,28,47,37,86,37,23,26,35,37,38,57,37,52,42,32,39,40,40,40,45,40,39,38,55,51,30,42,30,27,35,36,42,47,43,45,40,43,52,44,25,43,42,52,33,36,33,50,42,20,47,49,48,27,46,20,33,55,31,32,43,47,41,24,45,53,57,64,42,24,40,40,46,43,52,42,48,39,44,21,52,39,37,21,19,14,41,21,51,27,48,60,45,32,50,49,40,49,50,32,40,36,45,49,28,37,41,29,32,4…	3,4,1,8,4,22,6,16,16,18,10,12,14,2,12,7,6,11,16,17,7,5,5,10,8,6,10,8,19,23,15,14,17,9,5,9,9,0,12,8,11,4,2,2,4,2,18,6,21,4,0,4,5,13,27,16,11,33,13,20,9,10,22,16,13,5,24,4,24,22,10,18,9,22,32,8,13,19,21,13,22,6,21,11,8,16,24,14,0,13,22,9,2,5,22,11,29,10,3,9,15,9,5,35,17,7,5,12,16,18,11,13,17	16,45,21,31,24,35,21,27,17,26,26,16,31,19,47,27,28,27,32,34,32,21,11,22,41,16,21,28,27,35,34,34,48,39,25,15,35,18,30,14,19,25,22,12,22,20,41,33,39,29,19,25,26,27,70,29,35,37,17,34,21,27,47,41,31,31,36,28,56,38,24,35,35,43,59,27,23,42,54,30,30,21,25,26,28,27,22,32,14,24,33,40,13,37,47,40,38,19,32,42,45,33,32,46,39,37,39,41,27,25,25,39,26	198	198	0	0	0.5,0.375,0.338,0.4,0.19,0.373,0.38,0.438,0.361,0.397,0.384,0.359,0.381,0.414,0.299,0.438,0.273,0.625,0.407,0.512,0.472,0.346,0.429,0.4,0.466,0.44,0.373,0.393,0.301,0.403,0.41,0.447,0.103,0.532,0.548,0.38,0.448,0.416,0.373,0.549,0.35,0.42,0.467,0.385,0.423,0.286,0.339,0.208,0.321,0.386,0.423,0.44,0.559,0.471,0.417,0.429,0.344,0.365,0.358,0.423,0.42,0.456,0.388,0.421,0.537,0.419,0.354,0.409,0.312,…	0.158,0.082,0.045,0.205,0.143,0.386,0.222,0.372,0.485,0.409,0.278,0.429,0.311,0.095,0.203,0.206,0.176,0.289,0.333,0.333,0.179,0.192,0.312,0.312,0.163,0.273,0.323,0.222,0.413,0.397,0.306,0.292,0.262,0.188,0.167,0.375,0.205,0.0,0.286,0.364,0.367,0.138,0.083,0.143,0.154,0.091,0.305,0.154,0.35,0.121,0.0,0.138,0.161,0.325,0.278,0.356,0.239,0.471,0.433,0.37,0.3,0.27,0.319,0.281,0.295,0.139,0.4,0.125,0.…	0.124	DCM vs. Control	MXE	60442415	60442545	60448847	60449841	60436142	60436227	60453602	60453784	1203
ENSG00000106034	CPED1	chr7	+							105,77,67,65,43,74,100,57,58,74,106,68,55,44,44,93,48,9,136,84,64,55,11,69,64,86,66,99,128,89,37,73,23,66,64,60,68,105,60,97,68,60,87,74,57,15,35,47,67,68,73,47,63,85,72,50,75,67,73,60,84,64,44,99,48,68,85,95,45,27,65,62,26,47,76,92,88,44,36,60,40,60,69,88,43,94,66,37,71,37,56,89,58,41,80,32,38,61,40,47,57,73,43,49,48,97,102,64,45,60,40,53,86,70,90,61,92,73,99,113,50,102,38,52,91,122,76,56,75,81,…	12,20,10,1,15,7,14,16,8,9,27,8,10,2,5,8,7,0,1,17,6,1,3,3,10,6,4,17,10,12,8,11,11,22,6,4,6,20,13,15,7,0,11,15,5,1,4,9,7,3,14,5,12,15,8,15,10,20,4,22,8,5,7,7,8,5,5,13,9,13,0,1,9,8,6,3,11,9,3,9,3,12,8,13,7,8,5,7,4,11,9,9,3,10,10,16,12,9,1,11,15,16,3,3,1,9,11,7,5,8,2,6,7,13,9,8,9,6,6,25,16,15,4,6,6,25,4,11,12,5,5,0,20,7,7,17,3,14,6,5,5,5,9,14,0,5,11,0	22,12,22,24,13,31,85,32,33,17,19,27,20,26,20,26,10,28,26,12,29,38,34,29,23,15,12,19,13,23,32,24,26,22,15,20,27,2,20,8,21,10,13,6,13,6,22,21,24,12,15,4,10,24,53,27,16,46,22,37,27,23,38,45,26,35,26,20,19,47,30,20,28,29,39,60,53,31,42,30,45,13,20,29,15,11,30,25,7,14,21,18,7,13,27,51,48,15,10,22,28,27,6,52,26,8,6,22,18,9,13,24,16	2,22,25,10,8,12,35,7,0,3,2,7,6,9,6,9,4,19,20,2,1,20,36,4,12,8,12,2,3,0,1,0,2,9,13,13,16,0,6,2,13,7,3,3,2,6,2,18,9,2,12,6,5,8,15,6,10,3,0,5,8,7,10,33,14,7,9,15,6,8,14,11,13,2,7,41,30,6,12,10,12,2,6,16,16,1,8,13,7,6,2,2,14,5,10,17,5,13,6,1,15,11,5,14,8,0,3,3,2,0,3,18,11	198	198	0	0	0.897,0.794,0.87,0.985,0.741,0.914,0.877,0.781,0.879,0.892,0.797,0.895,0.846,0.957,0.898,0.921,0.873,1.0,0.993,0.832,0.914,0.982,0.786,0.958,0.865,0.935,0.943,0.853,0.928,0.881,0.822,0.869,0.676,0.75,0.914,0.938,0.919,0.84,0.822,0.866,0.907,1.0,0.888,0.831,0.919,0.938,0.897,0.839,0.905,0.958,0.839,0.904,0.84,0.85,0.9,0.769,0.882,0.77,0.948,0.732,0.913,0.928,0.863,0.934,0.857,0.932,0.944,0.88,0.83…	0.917,0.353,0.468,0.706,0.619,0.721,0.708,0.821,1.0,0.85,0.905,0.794,0.769,0.743,0.769,0.743,0.714,0.596,0.565,0.857,0.967,0.655,0.486,0.879,0.657,0.652,0.5,0.905,0.812,1.0,0.97,1.0,0.929,0.71,0.536,0.606,0.628,1.0,0.769,0.8,0.618,0.588,0.812,0.667,0.867,0.5,0.917,0.538,0.727,0.857,0.556,0.4,0.667,0.75,0.779,0.818,0.615,0.939,1.0,0.881,0.771,0.767,0.792,0.577,0.65,0.833,0.743,0.571,0.76,0.855,0.6…	0.141	DCM vs. Control	MXE	121236713	121236831	121244201	121244338	121141972	121142141	121261631	121261799	1666
ENSG00000086758	HUWE1	chrX	-							37,202,140,121,133,250,231,209,191,197,189,115,176,150,186,196,141,71,197,155,190,236,83,145,205,201,185,225,390,247,107,164,44,209,162,220,203,259,167,197,150,156,182,181,178,53,146,63,174,173,151,192,229,149,228,188,172,253,181,155,200,275,173,194,192,240,245,243,94,134,158,176,190,156,153,215,171,202,114,55,144,164,195,192,185,182,127,146,148,134,227,244,93,182,161,107,151,257,188,169,189,261,…	16,155,116,106,92,165,137,153,155,123,151,92,115,139,157,153,112,43,123,100,138,185,55,93,166,134,147,167,232,215,51,108,36,136,148,129,146,202,128,118,142,143,140,127,153,41,118,58,144,99,131,106,144,114,151,149,156,149,137,108,180,201,137,127,96,184,153,153,65,96,121,146,129,115,110,151,158,155,85,38,122,151,126,121,150,149,105,88,126,112,190,137,62,106,109,78,112,160,124,89,143,203,95,106,101,…	12,2,9,10,1,99,9,169,98,33,17,24,23,5,8,3,9,29,4,42,94,4,3,57,16,15,7,24,54,46,35,45,17,6,3,6,3,2,9,3,57,3,4,3,6,4,19,2,18,13,1,6,33,33,62,25,30,112,60,28,32,55,91,33,66,63,101,3,59,147,52,9,11,38,75,54,79,55,44,51,88,4,16,231,3,27,69,28,6,7,49,4,0,0,67,34,66,4,1,3,31,8,8,88,74,10,4,13,24,13,8,14,5	17,7,7,14,0,87,13,161,108,50,30,35,26,5,9,11,8,27,14,42,98,6,12,40,24,15,7,24,72,64,54,75,31,18,0,12,6,1,15,5,76,2,11,1,12,2,27,7,35,9,4,1,29,55,50,28,60,101,66,50,38,38,50,39,61,76,83,6,92,140,75,19,17,52,91,63,107,47,36,63,93,11,30,206,14,38,97,31,8,18,66,6,3,5,50,32,61,10,3,9,58,5,19,73,72,14,5,25,32,18,9,8,7	198	198	0	0	0.698,0.566,0.547,0.533,0.591,0.602,0.628,0.577,0.552,0.616,0.556,0.556,0.605,0.519,0.542,0.562,0.557,0.623,0.616,0.608,0.579,0.561,0.601,0.609,0.553,0.6,0.557,0.574,0.627,0.535,0.677,0.603,0.55,0.606,0.523,0.63,0.582,0.562,0.566,0.625,0.514,0.522,0.565,0.588,0.538,0.564,0.553,0.521,0.547,0.636,0.535,0.644,0.614,0.567,0.602,0.558,0.524,0.629,0.569,0.589,0.526,0.578,0.558,0.604,0.667,0.566,0.616,0…	0.414,0.222,0.563,0.417,1.0,0.532,0.409,0.512,0.476,0.398,0.362,0.407,0.469,0.5,0.471,0.214,0.529,0.518,0.222,0.5,0.49,0.4,0.2,0.588,0.4,0.5,0.5,0.5,0.429,0.418,0.393,0.375,0.354,0.25,1.0,0.333,0.333,0.667,0.375,0.375,0.429,0.6,0.267,0.75,0.333,0.667,0.413,0.222,0.34,0.591,0.2,0.857,0.532,0.375,0.554,0.472,0.333,0.526,0.476,0.359,0.457,0.591,0.645,0.458,0.52,0.453,0.549,0.333,0.391,0.512,0.409,0.…	0.14	DCM vs. Control	MXE	53552637	53552893	53554632	53554920	53552310	53552441	53557381	53557427	1828
ENSG00000104613	INTS10	chr8	+							51,68,50,24,36,25,34,50,64,33,52,21,46,27,40,44,36,15,64,50,39,46,23,42,38,50,43,43,85,39,20,56,19,31,40,37,33,49,53,45,59,41,49,43,35,33,42,18,50,38,50,46,40,42,40,57,40,56,22,51,33,50,49,37,47,44,49,47,36,26,26,23,70,33,40,36,37,54,28,33,28,48,60,38,38,40,52,35,45,39,42,41,36,34,56,45,50,61,45,34,37,54,66,39,59,34,49,39,41,31,100,36,35,21,26,58,57,56,48,55,49,35,47,48,56,39,61,33,37,43,60,37,33…	55,78,93,59,42,60,59,72,80,41,53,33,77,47,56,84,44,14,55,63,45,58,13,47,57,59,56,44,93,55,30,47,39,50,53,54,56,79,70,45,62,33,72,62,54,48,54,25,47,44,29,61,63,76,48,68,61,64,40,59,55,71,73,57,62,44,69,63,70,48,43,42,84,45,71,47,39,74,47,39,47,56,68,62,46,34,58,36,53,53,78,58,42,64,66,91,78,67,68,59,60,76,73,52,95,61,78,36,53,39,111,33,54,64,53,93,40,56,78,75,52,68,47,66,70,29,61,53,54,59,55,66,37…	30,16,29,33,34,45,9,66,24,43,33,47,48,22,52,26,33,58,31,34,33,17,31,24,54,35,15,43,31,27,33,29,27,42,23,25,30,4,35,15,40,14,23,16,14,12,42,22,60,10,35,30,19,39,64,53,39,21,43,42,31,25,32,28,57,37,97,32,43,24,34,39,57,26,50,32,56,18,31,51,56,21,58,18,44,87,27,29,7,26,54,20,8,30,30,49,82,58,14,33,44,42,28,64,66,55,38,61,57,49,32,56,25	53,72,94,77,78,113,54,87,30,95,109,87,71,73,82,70,65,73,119,70,64,50,65,63,63,70,69,52,66,85,63,65,76,61,58,60,109,48,73,59,60,70,68,47,63,51,83,68,132,49,104,141,70,75,93,83,62,86,89,85,76,61,91,89,74,80,119,87,81,87,70,70,116,61,82,69,86,70,79,69,91,67,86,74,54,121,45,49,57,89,73,102,95,60,50,44,85,79,53,73,79,69,56,103,59,81,98,81,70,62,60,92,84	198	198	0	0	0.481,0.466,0.35,0.289,0.462,0.294,0.366,0.41,0.444,0.446,0.495,0.389,0.374,0.365,0.417,0.344,0.45,0.517,0.538,0.442,0.464,0.442,0.639,0.472,0.4,0.459,0.434,0.494,0.478,0.415,0.4,0.544,0.328,0.383,0.43,0.407,0.371,0.383,0.431,0.5,0.488,0.554,0.405,0.41,0.393,0.407,0.438,0.419,0.515,0.463,0.633,0.43,0.388,0.356,0.455,0.456,0.396,0.467,0.355,0.464,0.375,0.413,0.402,0.394,0.431,0.5,0.415,0.427,0.34,…	0.361,0.182,0.236,0.3,0.304,0.285,0.143,0.431,0.444,0.312,0.232,0.351,0.403,0.232,0.388,0.271,0.337,0.443,0.207,0.327,0.34,0.254,0.323,0.276,0.462,0.333,0.179,0.453,0.32,0.241,0.344,0.309,0.262,0.408,0.284,0.294,0.216,0.077,0.324,0.203,0.4,0.167,0.253,0.254,0.182,0.19,0.336,0.244,0.312,0.169,0.252,0.175,0.213,0.342,0.408,0.39,0.386,0.196,0.326,0.331,0.29,0.291,0.26,0.239,0.435,0.316,0.449,0.269,0…	0.112	DCM vs. Control	MXE	19819572	19819676	19837051	19837160	19818274	19818342	19842847	19842927	1959
ENSG00000166963	MAP1A	chr15	+							2,35,51,70,55,34,53,30,34,29,104,18,36,43,32,81,67,25,143,70,66,114,25,47,81,62,31,98,143,55,21,52,5,61,115,33,42,151,45,77,36,78,55,20,16,1,19,5,40,81,55,51,43,80,73,59,60,70,40,75,54,18,46,33,54,44,30,68,45,59,83,61,31,17,60,39,78,69,22,9,31,15,89,30,20,72,19,23,34,12,110,29,8,38,63,38,13,64,65,43,47,80,86,33,21,97,30,46,50,57,49,16,62,56,18,36,71,36,68,164,71,148,32,33,120,49,45,60,88,21,43,82…	18,49,123,121,109,45,78,39,47,46,154,38,77,49,48,111,93,22,115,71,127,137,36,59,130,71,44,140,248,75,24,84,52,86,164,69,52,260,85,82,60,129,71,31,25,24,37,22,54,123,88,78,91,151,81,76,142,87,68,196,60,20,57,38,75,64,37,131,158,87,76,58,63,23,74,47,107,79,100,16,62,26,81,62,43,103,42,38,99,11,159,53,14,52,94,210,28,65,123,91,62,91,195,56,29,93,69,59,60,78,59,48,91,79,37,102,87,76,83,165,81,212,72,…	6,0,0,0,0,9,0,7,6,0,0,0,0,0,2,0,0,1,0,0,17,0,0,2,0,0,0,0,0,0,0,11,0,0,0,0,0,0,0,0,0,0,0,0,1,1,0,0,0,1,0,0,2,0,0,4,0,40,0,0,1,10,13,4,6,2,8,0,2,38,1,0,0,1,2,0,0,0,3,1,1,0,0,42,0,0,16,0,0,0,1,0,0,0,7,0,0,0,0,0,1,0,0,0,1,0,0,0,0,0,0,0,0	90,52,68,79,80,82,12,140,81,79,238,101,60,41,89,103,69,311,40,60,99,45,33,38,101,118,52,67,67,191,78,26,31,76,32,44,95,3,68,52,94,43,66,52,86,15,141,109,169,26,39,48,89,157,140,185,87,90,46,140,83,111,101,224,117,56,120,178,132,167,214,69,151,108,63,53,110,83,55,215,121,50,55,112,50,33,86,61,18,64,127,94,47,30,64,76,52,69,24,49,64,40,265,41,125,207,44,89,104,98,107,127,96	198	198	0	0	0.1,0.417,0.293,0.366,0.335,0.43,0.405,0.435,0.42,0.387,0.403,0.321,0.319,0.467,0.4,0.422,0.419,0.532,0.554,0.496,0.342,0.454,0.41,0.443,0.384,0.466,0.413,0.412,0.366,0.423,0.467,0.382,0.088,0.415,0.412,0.324,0.447,0.367,0.346,0.484,0.375,0.377,0.437,0.392,0.39,0.04,0.339,0.185,0.426,0.397,0.385,0.395,0.321,0.346,0.474,0.437,0.297,0.446,0.37,0.277,0.474,0.474,0.447,0.465,0.419,0.407,0.448,0.342,0…	0.062,0.0,0.0,0.0,0.0,0.099,0.0,0.048,0.069,0.0,0.0,0.0,0.0,0.0,0.022,0.0,0.0,0.003,0.0,0.0,0.147,0.0,0.0,0.05,0.0,0.0,0.0,0.0,0.0,0.0,0.0,0.297,0.0,0.0,0.0,0.0,0.0,0.0,0.0,0.0,0.0,0.0,0.0,0.0,0.011,0.062,0.0,0.0,0.0,0.037,0.0,0.0,0.022,0.0,0.0,0.021,0.0,0.308,0.0,0.0,0.012,0.083,0.114,0.018,0.049,0.034,0.062,0.0,0.015,0.185,0.005,0.0,0.0,0.009,0.031,0.0,0.0,0.0,0.052,0.005,0.008,0.0,0.0,0.273,0.…	0.365	DCM vs. Control	MXE	43521323	43529508	43529649	43529870	43520971	43521112	43530068	43531611	1979
ENSG00000173681	BCLAF3	chrX	-							10,24,11,14,12,29,14,21,10,15,20,9,11,15,15,28,10,7,28,29,18,25,6,17,8,23,26,17,25,28,21,18,9,22,28,26,15,22,20,22,21,18,27,16,10,5,8,16,19,13,11,21,25,18,21,22,19,24,21,25,32,18,22,12,16,42,14,15,9,15,17,17,28,11,12,24,18,17,21,20,10,15,13,17,25,23,23,9,21,11,24,25,19,4,21,18,16,25,22,12,21,19,19,4,8,11,16,17,20,7,17,15,18,13,17,27,18,19,18,24,23,13,12,14,29,20,22,16,13,19,11,15,13,16,14,22,26,1…	7,5,7,13,2,7,13,8,2,3,12,4,5,6,5,14,10,0,4,8,13,15,2,9,6,6,5,5,7,8,6,10,9,8,9,6,6,17,8,14,11,9,10,5,5,6,10,4,6,16,7,10,10,18,11,12,2,16,7,8,10,10,5,21,8,11,10,9,6,12,6,5,16,4,4,3,4,11,10,6,3,14,19,16,11,8,10,7,9,4,7,12,9,1,12,13,6,5,15,13,9,3,17,4,9,13,11,8,5,4,13,4,4,3,0,7,10,13,3,7,5,9,9,3,9,13,8,9,8,12,6,10,3,8,2,8,5,12,13,6,13,7,9,9,11,7,7,14	4,5,5,3,6,22,12,12,12,5,16,10,9,8,14,13,16,7,9,22,12,8,10,9,13,11,7,12,6,17,16,12,12,9,17,8,13,2,7,10,15,1,6,2,8,2,10,18,8,15,5,4,11,7,15,15,3,15,17,7,4,5,13,16,8,16,14,7,15,27,20,10,13,12,13,5,19,18,6,13,12,8,11,13,9,11,6,7,5,4,10,20,4,15,16,14,18,10,9,11,14,15,9,13,15,15,9,8,7,7,11,9,3	5,5,3,8,7,10,6,5,2,11,7,5,11,8,15,11,9,6,2,9,5,0,6,8,7,10,5,8,6,3,9,13,10,9,10,10,17,3,1,8,9,4,3,2,10,0,8,8,10,6,4,7,4,3,14,7,8,10,12,9,3,10,10,11,9,6,8,11,3,7,12,8,11,10,7,2,9,6,12,3,11,10,3,7,3,3,6,8,3,5,6,4,3,10,10,4,13,7,5,8,7,10,10,7,8,10,10,13,6,11,15,11,9	198	198	5.80759e-08	4.13063e-07	0.588,0.828,0.611,0.519,0.857,0.806,0.519,0.724,0.833,0.833,0.625,0.692,0.688,0.714,0.75,0.667,0.5,1.0,0.875,0.784,0.581,0.625,0.75,0.654,0.571,0.793,0.839,0.773,0.781,0.778,0.778,0.643,0.5,0.733,0.757,0.812,0.714,0.564,0.714,0.611,0.656,0.667,0.73,0.762,0.667,0.455,0.444,0.8,0.76,0.448,0.611,0.677,0.714,0.5,0.656,0.647,0.905,0.6,0.75,0.758,0.762,0.643,0.815,0.364,0.667,0.792,0.583,0.625,0.6,0.55…	0.444,0.5,0.625,0.273,0.462,0.688,0.667,0.706,0.857,0.312,0.696,0.667,0.45,0.5,0.483,0.542,0.64,0.538,0.818,0.71,0.706,1.0,0.625,0.529,0.65,0.524,0.583,0.6,0.5,0.85,0.64,0.48,0.545,0.5,0.63,0.444,0.433,0.4,0.875,0.556,0.625,0.2,0.667,0.5,0.444,1.0,0.556,0.692,0.444,0.714,0.556,0.364,0.733,0.7,0.517,0.682,0.273,0.6,0.586,0.438,0.571,0.333,0.565,0.593,0.471,0.727,0.636,0.389,0.833,0.794,0.625,0.556…	0.101	DCM vs. Control	MXE	19929784	19929940	19950752	19950868	19912859	19917334	19952987	19953051	2001
ENSG00000129422	MTUS1	chr8	-							89,20,21,43,18,49,17,184,93,21,15,12,9,19,11,26,8,7,38,71,38,11,8,21,7,14,28,30,18,15,52,10,3,50,68,20,24,13,44,26,25,37,33,12,40,11,51,11,44,26,34,19,43,30,30,30,11,28,42,18,55,144,21,26,45,53,23,34,24,16,7,29,40,26,33,45,12,2,28,37,22,93,16,31,25,15,116,12,44,82,22,50,55,3,15,23,23,23,38,23,32,20,72,23,101,16,34,18,20,1,83,17,19,24,28,15,15,16,11,11,44,34,17,24,13,27,58,48,39,30,10,22,32,46,44,…	256,342,226,327,187,367,358,698,405,287,333,131,298,289,336,367,160,108,242,411,375,314,90,256,284,385,388,351,472,307,233,227,81,294,426,325,291,312,267,318,265,326,388,246,298,149,396,187,340,297,255,437,320,278,307,255,250,275,441,262,393,650,285,267,294,326,424,307,265,167,282,292,367,292,293,324,233,243,212,234,276,413,287,284,226,295,252,147,301,433,315,367,329,220,269,153,285,341,244,253,3…	26,15,21,33,36,104,30,67,89,243,19,16,52,88,56,59,51,29,47,25,46,88,93,25,23,12,30,44,27,62,37,59,88,39,34,13,27,2,35,18,72,44,9,15,63,10,67,33,101,17,85,120,8,78,130,131,24,84,110,110,26,42,85,150,76,47,318,55,208,114,18,52,90,51,87,22,62,69,99,27,37,13,76,40,46,89,41,75,1,16,32,34,25,18,26,19,111,63,18,19,57,20,30,121,26,8,20,23,82,26,4,35,8	31,98,72,100,44,367,57,218,274,433,116,142,264,80,188,145,125,163,90,147,236,127,61,205,204,109,50,157,212,280,182,204,297,156,69,80,94,7,107,70,110,8,58,45,77,12,190,67,185,113,28,36,116,184,298,208,148,252,251,176,120,150,335,141,289,156,401,82,332,427,217,150,196,265,315,88,149,359,286,241,250,34,242,239,181,172,270,178,30,55,221,113,5,87,317,218,367,156,47,130,200,122,144,188,300,98,66,154,16…	166	198	0	0	0.293,0.065,0.1,0.136,0.103,0.137,0.054,0.239,0.215,0.08,0.051,0.098,0.035,0.073,0.038,0.078,0.056,0.072,0.158,0.171,0.108,0.04,0.096,0.089,0.029,0.042,0.079,0.093,0.044,0.055,0.21,0.05,0.042,0.169,0.16,0.068,0.09,0.047,0.164,0.089,0.101,0.119,0.092,0.055,0.138,0.081,0.133,0.066,0.134,0.095,0.137,0.049,0.138,0.114,0.104,0.123,0.05,0.108,0.102,0.076,0.143,0.209,0.081,0.104,0.154,0.162,0.061,0.117,…	0.5,0.154,0.258,0.282,0.494,0.253,0.386,0.268,0.279,0.401,0.163,0.118,0.19,0.567,0.262,0.327,0.327,0.175,0.384,0.169,0.189,0.453,0.645,0.127,0.119,0.116,0.417,0.251,0.132,0.209,0.195,0.256,0.261,0.23,0.37,0.162,0.255,0.254,0.281,0.235,0.438,0.868,0.156,0.284,0.494,0.498,0.296,0.37,0.394,0.152,0.784,0.799,0.076,0.336,0.342,0.429,0.162,0.284,0.343,0.427,0.205,0.25,0.232,0.559,0.239,0.264,0.486,0.44…	-0.177	DCM vs. Control	MXE	17655862	17656065	17675185	17675252	17653424	17654666	17676275	17676414	2147
ENSG00000129422	MTUS1	chr8	-							88,153,47,107,69,101,148,132,152,110,127,66,134,124,162,155,62,43,108,152,99,161,34,77,97,132,152,138,225,166,51,77,39,106,129,106,91,152,65,108,104,120,113,110,108,38,153,58,155,95,79,198,132,67,136,100,91,141,139,97,125,228,103,150,111,150,184,129,36,54,136,108,93,82,120,169,121,98,68,54,110,135,145,118,77,115,107,44,110,109,143,139,111,110,110,32,115,158,109,77,100,141,80,102,124,150,105,70,90…	256,342,226,327,187,366,357,698,406,287,333,131,298,289,336,367,160,109,242,411,375,315,90,256,284,386,387,351,473,307,233,227,81,294,426,325,291,312,267,318,265,326,388,248,298,149,396,187,340,295,255,437,321,278,307,255,250,275,441,262,393,650,284,267,294,326,425,307,265,167,282,292,367,292,294,325,233,243,212,234,276,411,286,284,226,295,252,147,301,433,314,367,329,220,269,153,285,342,244,253,3…	8,8,3,11,4,54,7,71,34,36,11,19,28,6,25,33,26,25,2,49,32,4,7,72,31,20,15,49,46,41,37,64,35,36,9,6,12,0,15,12,39,3,8,6,3,2,33,8,22,32,0,4,20,40,45,41,34,51,61,14,22,27,52,25,79,42,48,9,30,90,35,19,33,50,52,15,22,47,14,62,88,3,38,44,27,33,50,19,1,12,67,11,0,14,86,39,83,28,7,18,62,17,47,60,114,16,6,42,22,21,20,21,22	31,98,72,100,44,367,57,218,274,433,116,142,261,80,188,145,125,163,90,147,236,127,61,205,204,109,50,157,212,280,182,204,296,156,68,80,94,7,106,70,110,8,58,45,77,12,189,67,183,113,28,36,116,184,296,208,148,252,251,176,120,150,335,141,289,156,398,82,331,427,217,150,196,265,314,88,149,358,286,241,250,34,242,239,180,172,270,178,30,55,221,113,5,87,317,218,366,156,47,130,200,122,144,188,300,98,66,154,16…	198	198	0	0	0.256,0.309,0.172,0.247,0.27,0.216,0.293,0.159,0.272,0.277,0.276,0.335,0.31,0.3,0.325,0.297,0.279,0.283,0.309,0.27,0.209,0.338,0.274,0.231,0.255,0.255,0.282,0.282,0.322,0.351,0.18,0.253,0.325,0.265,0.232,0.246,0.238,0.328,0.196,0.254,0.282,0.269,0.226,0.307,0.266,0.203,0.279,0.237,0.313,0.244,0.237,0.312,0.291,0.194,0.307,0.282,0.267,0.339,0.24,0.27,0.241,0.26,0.266,0.36,0.274,0.315,0.302,0.296,0…	0.205,0.075,0.04,0.099,0.083,0.128,0.109,0.246,0.11,0.077,0.087,0.118,0.097,0.07,0.117,0.185,0.172,0.133,0.022,0.25,0.119,0.031,0.103,0.26,0.132,0.155,0.231,0.238,0.178,0.128,0.169,0.239,0.106,0.188,0.117,0.07,0.113,0.0,0.124,0.146,0.262,0.273,0.121,0.118,0.037,0.143,0.149,0.107,0.107,0.221,0.0,0.1,0.147,0.179,0.132,0.165,0.187,0.168,0.196,0.074,0.155,0.153,0.134,0.151,0.215,0.212,0.108,0.099,0.0…	0.131	DCM vs. Control	MXE	17655862	17656065	17684327	17684542	17654560	17654666	17713213	17713252	2150
ENSG00000124279	FASTKD3	chr5	-							8,9,11,12,10,8,12,14,12,14,15,9,10,12,9,14,3,8,11,7,6,9,7,7,15,16,20,8,15,21,8,10,6,13,12,9,9,15,16,9,18,6,11,8,17,14,4,11,13,16,21,8,10,14,5,10,3,15,11,13,9,6,9,7,11,11,8,13,8,9,8,11,10,18,5,12,18,10,5,10,10,10,18,14,6,13,7,5,20,13,8,7,7,13,9,13,9,10,8,8,21,9,11,10,12,10,7,2,4,7,9,11,11,5,6,12,12,10,12,12,9,21,11,13,13,7,16,13,19,9,6,8,7,11,11,16,12,17,12,10,5,9,8,12,8,12,12,17	9,7,9,2,4,7,4,12,5,7,2,6,5,7,2,11,6,0,6,7,7,8,3,11,2,13,22,7,15,7,10,8,8,19,6,9,8,15,7,6,8,11,14,6,2,12,6,10,2,5,8,8,10,3,5,7,10,5,7,10,10,10,4,10,10,10,4,5,16,5,7,12,6,13,5,15,6,6,10,5,7,15,12,6,12,8,5,2,9,5,5,6,6,3,7,9,4,8,3,7,7,7,8,6,6,10,4,4,6,2,9,4,8,9,4,11,15,6,5,11,11,12,6,4,12,2,5,8,16,4,3,6,6,11,16,8,8,9,8,13,8,9,8,14,2,9,12,8	6,12,10,11,4,10,0,10,5,5,10,12,14,7,13,18,10,8,6,16,7,2,2,18,15,18,10,10,9,3,18,2,12,13,9,5,16,2,6,2,7,3,14,6,12,3,8,12,20,3,4,6,7,6,10,4,7,8,18,9,7,13,18,9,18,8,12,13,3,13,12,6,10,7,9,10,15,9,4,14,10,4,11,7,9,5,4,8,4,8,5,8,8,7,11,15,12,7,13,19,10,21,9,10,18,20,9,18,4,8,5,12,7	7,13,3,9,8,8,7,22,3,15,9,18,8,8,12,9,4,14,15,11,8,5,7,5,10,7,8,8,16,12,8,9,13,8,7,4,13,6,16,13,16,10,12,14,10,7,10,24,28,14,12,22,14,7,11,14,15,13,6,17,14,12,6,15,12,12,15,12,13,17,11,13,15,9,16,17,13,10,7,12,6,10,14,6,10,4,7,19,9,9,7,10,9,8,8,14,10,11,11,15,14,10,6,9,10,9,8,11,16,6,17,13,19	185	198	1.89548e-12	2.061e-11	0.488,0.579,0.567,0.865,0.728,0.55,0.763,0.555,0.72,0.682,0.889,0.616,0.682,0.647,0.828,0.577,0.349,1.0,0.662,0.517,0.478,0.546,0.714,0.405,0.889,0.568,0.493,0.55,0.517,0.763,0.461,0.572,0.445,0.423,0.682,0.517,0.546,0.517,0.71,0.616,0.707,0.369,0.457,0.588,0.901,0.555,0.416,0.541,0.874,0.774,0.737,0.517,0.517,0.833,0.517,0.605,0.243,0.763,0.627,0.582,0.491,0.391,0.707,0.428,0.541,0.541,0.682,0.7…	0.478,0.497,0.781,0.567,0.349,0.572,0.0,0.327,0.641,0.263,0.543,0.416,0.652,0.484,0.537,0.682,0.728,0.379,0.3,0.609,0.484,0.3,0.234,0.794,0.616,0.733,0.572,0.572,0.376,0.211,0.707,0.192,0.497,0.635,0.579,0.572,0.568,0.263,0.286,0.141,0.319,0.243,0.555,0.314,0.562,0.314,0.461,0.349,0.433,0.187,0.263,0.226,0.349,0.478,0.493,0.234,0.333,0.397,0.763,0.362,0.349,0.537,0.763,0.391,0.616,0.416,0.461,0.5…	0.14	DCM vs. Control	MXE	7862822	7862997	7865897	7865983	7861582	7861652	7866645	7867389	2412
ENSG00000122367	LDB3	chr10	+							1269,4690,3394,2734,3022,3868,3950,4242,2349,3715,2501,2474,2807,3736,3649,3962,2771,1621,3148,2337,3119,5936,1347,1904,3329,4009,3856,4573,5058,4589,2289,4334,2732,3288,4386,3418,4131,4382,2656,4037,3691,2871,3931,3479,2880,2598,3283,2495,3806,3543,3405,4050,3820,3546,5567,5836,4830,5439,4531,3539,5230,3261,2659,2916,2982,5975,4194,3712,2349,3225,3859,2996,1185,2664,1984,3328,3946,3196,3981,1201…	646,674,676,1815,741,1281,1317,1558,1205,1115,364,556,1158,678,1231,430,551,437,502,461,755,654,373,376,1478,1550,1409,1332,1286,1182,685,966,544,858,2063,1854,1371,699,758,818,957,616,896,661,1179,988,723,1204,1691,802,2008,1032,1121,908,1220,1278,688,1069,2206,811,2114,468,1695,734,795,1819,1262,1411,928,493,835,951,1078,905,665,659,776,646,925,919,920,1106,771,1054,3272,1898,1677,479,1134,148,…	1386,2245,886,3068,1585,2980,1809,1405,700,844,491,231,2355,2210,3510,3814,3357,3225,236,4077,1311,1914,1836,1926,6434,3779,1412,3231,1466,1946,2069,1208,3653,4066,2232,1935,3884,117,744,458,739,447,2786,751,2220,423,2505,2476,1231,341,316,949,474,3897,4113,2880,3580,2267,5987,1624,1268,1283,1951,1508,4711,3437,4102,3569,1438,5339,3655,2632,3441,2452,4681,332,581,1757,2751,3133,2552,670,3912,417,…	356,747,639,1504,485,2036,743,952,707,869,229,784,2103,953,3222,2358,2513,1230,138,3100,937,876,761,1217,1743,1186,993,1447,731,1265,1601,1011,1479,1762,1061,1093,2554,79,411,935,439,368,1146,337,817,221,1099,632,1983,590,254,387,1145,2372,2098,1817,1354,1396,2137,895,430,729,667,727,2772,704,1993,1573,1035,2093,1892,827,2500,1184,2988,133,214,3342,1325,1670,1543,591,1210,145,2029,550,1014,707,21…	198	122	0	0	0.548,0.811,0.756,0.481,0.715,0.65,0.649,0.627,0.546,0.672,0.809,0.733,0.599,0.772,0.646,0.85,0.756,0.696,0.794,0.757,0.718,0.848,0.69,0.757,0.581,0.614,0.628,0.679,0.708,0.705,0.673,0.734,0.756,0.702,0.567,0.532,0.65,0.794,0.683,0.753,0.704,0.742,0.73,0.764,0.601,0.618,0.737,0.561,0.581,0.731,0.511,0.707,0.677,0.706,0.738,0.738,0.812,0.758,0.559,0.729,0.604,0.811,0.492,0.71,0.698,0.669,0.672,0.6…	0.706,0.649,0.461,0.557,0.668,0.474,0.6,0.476,0.379,0.374,0.569,0.154,0.408,0.588,0.402,0.499,0.451,0.618,0.513,0.448,0.463,0.574,0.598,0.494,0.695,0.663,0.467,0.579,0.553,0.487,0.443,0.424,0.603,0.587,0.564,0.522,0.484,0.477,0.527,0.232,0.509,0.428,0.6,0.579,0.626,0.541,0.584,0.707,0.277,0.263,0.434,0.602,0.203,0.503,0.547,0.494,0.62,0.5,0.633,0.528,0.645,0.52,0.643,0.561,0.512,0.751,0.559,0.583…	0.147	DCM vs. Control	MXE	86681435	86681803	86685677	86685700	86680081	86680157	86687068	86687272	2540
ENSG00000122367	LDB3	chr10	+							371,479,494,1137,493,777,1005,942,757,658,345,516,725,501,761,373,374,271,384,344,591,464,259,303,938,1047,952,844,960,772,497,586,398,603,1289,1206,870,577,598,549,719,443,622,450,807,790,397,822,1083,585,1296,786,773,682,768,807,459,717,1326,617,1614,303,1101,484,485,1159,783,911,648,305,551,625,718,573,488,541,555,487,673,584,535,698,525,734,1925,1127,998,318,803,113,1563,1262,179,887,856,496,…	57,306,176,204,196,373,412,239,139,316,148,161,165,254,248,186,198,90,251,213,245,271,65,157,220,373,304,333,292,338,137,255,103,273,363,341,377,236,202,313,286,253,270,244,220,98,266,184,260,248,293,145,350,233,371,283,248,292,343,267,483,301,183,192,260,468,235,291,155,111,314,247,115,217,186,272,299,226,260,81,272,337,218,275,282,411,206,183,233,111,320,359,111,198,244,141,144,265,245,263,282,…	217,693,447,1269,389,1452,685,681,569,787,175,687,1431,814,2203,1654,1740,890,153,2596,1036,753,689,1177,1180,948,746,1039,664,1265,1496,921,1126,1292,842,742,2043,159,420,1127,272,576,974,286,692,496,704,552,2119,645,306,470,1258,1989,1375,1277,964,1119,1716,905,506,772,516,588,2052,499,1471,1286,998,1546,1376,781,1876,1318,1830,99,168,2400,1046,1291,1302,727,839,102,1416,372,744,686,304,941,297…	42,37,7,76,23,72,13,115,8,12,12,5,88,30,93,74,82,141,5,174,21,36,25,21,140,93,32,114,25,23,24,22,77,111,28,52,55,4,10,2,19,12,18,16,34,11,74,44,14,4,4,14,4,148,303,88,102,70,273,27,11,17,53,95,220,129,270,27,24,179,184,76,92,23,246,12,18,94,40,130,137,2,143,35,107,47,119,15,3,31,131,3,4,28,142,152,121,102,22,86,166,73,124,124,178,66,21,99,118,82,41,60,45	198	136	0	0	0.817,0.518,0.658,0.793,0.633,0.589,0.626,0.73,0.789,0.589,0.616,0.688,0.751,0.575,0.678,0.579,0.565,0.674,0.512,0.526,0.624,0.54,0.732,0.57,0.745,0.658,0.683,0.635,0.693,0.611,0.714,0.612,0.726,0.603,0.709,0.708,0.613,0.627,0.67,0.546,0.633,0.546,0.613,0.559,0.716,0.847,0.506,0.754,0.741,0.618,0.752,0.788,0.603,0.668,0.587,0.662,0.56,0.628,0.726,0.613,0.697,0.409,0.805,0.634,0.562,0.63,0.696,0.6…	0.78,0.928,0.978,0.92,0.921,0.933,0.973,0.803,0.98,0.978,0.909,0.99,0.918,0.949,0.942,0.939,0.936,0.813,0.955,0.911,0.971,0.935,0.95,0.975,0.853,0.875,0.941,0.862,0.948,0.974,0.977,0.966,0.909,0.889,0.954,0.907,0.962,0.965,0.966,0.997,0.908,0.971,0.974,0.925,0.933,0.969,0.867,0.896,0.99,0.991,0.981,0.958,0.995,0.902,0.757,0.909,0.867,0.917,0.812,0.958,0.969,0.969,0.87,0.81,0.865,0.727,0.789,0.97,…	-0.263	DCM vs. Control	MXE	86691895	86692065	86692534	86692571	86687068	86687272	86709904	86710050	2550
ENSG00000122367	LDB3	chr10	+							728,2259,1999,2133,1554,2177,2408,2190,1641,2100,1284,1430,1693,1957,2276,2034,1375,840,1462,1346,1801,2921,763,1082,2078,2664,2245,2639,2733,2537,1363,2248,2032,1921,2757,2315,2416,2034,1554,2284,1979,1696,2155,1912,1855,2078,1813,1826,2340,2007,2404,2556,2234,1988,2856,2865,2157,2810,2818,1908,3152,1791,1970,1648,1736,3321,2549,2212,1494,1727,2147,1693,934,1700,1328,1682,2050,1632,2186,1119,236…	163,671,471,479,491,865,797,620,244,704,398,286,295,579,439,495,455,243,610,444,531,604,156,338,405,884,695,749,729,721,342,581,196,694,927,754,828,699,465,674,718,636,740,548,554,281,591,358,549,486,719,230,705,589,816,806,611,817,830,626,1220,678,308,478,569,1117,477,542,322,271,663,616,218,494,382,667,708,495,645,140,727,931,508,693,617,789,550,462,480,306,727,895,197,493,520,413,329,585,524,6…	839,2265,887,2526,1255,2375,1800,963,864,1304,413,651,2122,1936,3209,3039,3103,1856,317,3686,1746,1654,1832,2575,3802,2243,1684,2378,1875,2538,2858,1541,2687,2892,2030,1764,3728,555,1120,1547,493,1254,2830,840,1961,1039,1804,1837,2447,1161,661,1213,1298,3118,2549,2393,2423,1895,3652,1857,1642,2033,1381,1267,3673,2286,2546,2687,1896,3683,2454,1818,2587,3072,3149,229,378,2476,2174,2000,1758,1469,23…	148,107,18,150,53,158,30,244,17,26,16,12,130,54,177,179,184,321,4,380,39,63,23,43,316,234,70,303,43,49,54,40,211,322,92,104,123,3,18,4,41,25,30,37,107,14,160,90,12,4,6,9,14,301,871,202,197,120,684,55,30,22,97,194,413,316,535,38,32,354,531,174,188,47,469,23,58,166,84,205,315,7,352,46,198,111,219,20,0,87,306,4,23,59,255,371,281,258,45,202,440,181,248,319,433,166,43,222,278,236,90,129,84	136	198	0	0	0.867,0.831,0.861,0.866,0.822,0.786,0.815,0.837,0.907,0.813,0.824,0.879,0.893,0.831,0.883,0.857,0.815,0.834,0.777,0.815,0.832,0.876,0.877,0.823,0.882,0.814,0.825,0.837,0.845,0.837,0.853,0.849,0.938,0.801,0.812,0.817,0.809,0.809,0.83,0.831,0.801,0.795,0.809,0.836,0.83,0.915,0.817,0.881,0.861,0.857,0.83,0.942,0.822,0.831,0.836,0.838,0.837,0.834,0.832,0.816,0.79,0.794,0.903,0.834,0.816,0.812,0.886,0…	0.892,0.969,0.986,0.961,0.972,0.956,0.989,0.852,0.987,0.986,0.974,0.987,0.96,0.981,0.963,0.961,0.961,0.894,0.991,0.934,0.985,0.975,0.991,0.989,0.946,0.933,0.972,0.92,0.984,0.987,0.987,0.982,0.949,0.929,0.97,0.961,0.978,0.996,0.989,0.998,0.946,0.986,0.993,0.971,0.964,0.991,0.943,0.967,0.997,0.998,0.994,0.995,0.993,0.938,0.81,0.945,0.947,0.958,0.886,0.98,0.988,0.993,0.954,0.905,0.928,0.913,0.874,0.…	-0.117	DCM vs. Control	MXE	86692534	86692571	86709904	86710050	86691895	86692065	86716326	86716771	2551
ENSG00000058668	ATP2B4	chr1	+							48,241,28,237,97,230,265,304,188,253,253,93,220,196,121,167,161,41,252,239,195,152,55,190,153,257,211,254,294,225,102,136,19,288,177,203,320,206,111,198,148,153,134,143,122,35,119,54,153,171,102,138,290,154,171,223,64,238,176,102,359,365,216,304,193,226,205,209,20,93,239,175,245,102,172,249,324,303,64,81,82,112,206,128,106,227,121,72,133,210,121,233,176,119,202,39,113,165,181,124,249,208,109,71,2…	58,298,94,257,114,272,225,368,200,281,296,160,333,190,137,161,186,37,197,260,220,138,58,195,177,322,207,296,319,167,109,194,52,274,146,174,311,244,148,231,144,183,145,127,119,44,131,75,115,202,112,166,380,156,168,227,117,278,211,147,397,319,246,301,134,222,244,237,46,92,257,173,257,95,195,242,433,315,79,79,123,156,206,162,110,288,114,124,185,208,129,183,155,138,134,68,178,177,158,120,258,184,164,…	24,0,42,6,6,112,27,99,238,46,82,48,21,7,18,12,6,39,50,27,128,9,4,24,13,17,0,3,21,15,15,38,11,15,5,8,6,0,16,1,70,1,14,0,7,0,13,19,32,4,7,3,23,14,16,11,26,74,37,40,23,42,61,70,43,49,126,11,55,121,46,4,10,16,54,48,77,8,26,60,70,2,16,293,17,30,66,12,2,0,79,4,4,1,30,35,33,7,1,9,28,10,11,114,72,25,6,13,18,8,71,38,5	29,20,162,19,30,214,76,145,426,100,229,123,63,45,32,33,36,110,155,52,195,57,70,33,19,41,14,34,38,49,37,46,24,35,18,16,24,15,54,17,179,33,62,13,15,26,43,80,82,16,49,90,54,45,49,54,89,146,91,139,63,91,78,228,69,55,270,56,116,183,181,23,36,50,86,153,242,58,101,173,192,10,38,419,32,127,103,45,12,16,115,36,59,14,27,93,92,30,14,26,43,22,35,192,133,61,61,64,61,24,136,109,40	198	198	0	0	0.453,0.447,0.23,0.48,0.46,0.458,0.541,0.452,0.485,0.474,0.461,0.368,0.398,0.508,0.469,0.509,0.464,0.526,0.561,0.479,0.47,0.524,0.487,0.494,0.464,0.444,0.505,0.462,0.48,0.574,0.483,0.412,0.268,0.512,0.548,0.538,0.507,0.458,0.429,0.462,0.507,0.455,0.48,0.53,0.506,0.443,0.476,0.419,0.571,0.458,0.477,0.454,0.433,0.497,0.504,0.496,0.354,0.461,0.455,0.41,0.475,0.534,0.468,0.502,0.59,0.504,0.457,0.469,…	0.453,0.0,0.206,0.24,0.167,0.344,0.262,0.406,0.358,0.315,0.264,0.281,0.25,0.135,0.36,0.267,0.143,0.262,0.244,0.342,0.396,0.136,0.054,0.421,0.406,0.293,0.0,0.081,0.356,0.234,0.288,0.452,0.314,0.3,0.217,0.333,0.2,0.0,0.229,0.056,0.281,0.029,0.184,0.0,0.318,0.0,0.232,0.192,0.281,0.2,0.125,0.032,0.299,0.237,0.246,0.169,0.226,0.336,0.289,0.223,0.267,0.316,0.439,0.235,0.384,0.471,0.318,0.164,0.322,0.39…	0.227	DCM vs. Control	MXE	203709300	203709542	203727394	203727571	203707861	203708104	203733222	203733400	2572
ENSG00000133030	MPRIP	chr17	+							96,389,338,206,210,223,300,313,212,242,369,179,354,248,272,368,217,71,347,275,270,386,105,208,357,282,220,261,534,322,159,275,126,251,280,233,276,417,299,235,305,225,329,310,327,113,198,141,254,191,162,309,270,317,298,352,364,385,328,213,257,311,267,220,243,285,326,335,259,250,206,206,348,247,229,251,315,390,194,98,177,185,301,257,247,290,201,195,262,195,388,264,193,204,206,275,248,402,222,189,23…	25,33,59,56,33,67,53,43,55,44,37,32,48,54,49,36,31,15,63,37,68,68,24,42,54,80,53,99,52,30,27,48,23,59,45,67,69,87,27,91,47,55,39,59,38,17,39,48,27,57,59,59,60,65,49,94,57,94,68,73,66,70,59,54,41,91,64,47,39,51,83,50,43,49,31,76,53,110,56,27,51,66,39,37,38,54,45,29,49,36,54,45,49,58,42,33,50,25,61,45,51,62,44,43,79,69,39,36,55,37,126,47,73,59,49,31,30,66,53,61,60,62,67,60,36,70,71,71,69,42,45,43,4…	129,78,228,95,84,241,89,397,196,91,403,309,219,132,191,149,147,299,316,219,148,123,126,91,193,197,80,127,114,102,143,57,157,138,69,105,149,18,96,41,668,30,85,54,67,20,142,122,139,58,40,85,45,167,151,146,170,189,247,92,116,84,170,196,242,131,270,128,147,236,323,101,232,82,185,549,829,148,123,275,551,39,147,436,126,237,172,64,35,127,285,106,31,112,171,303,225,167,30,141,220,148,147,327,272,272,119,…	25,20,51,38,30,77,24,183,64,69,254,273,117,32,50,56,40,106,220,55,62,30,25,54,98,22,19,46,113,43,42,22,46,42,22,34,33,3,73,19,278,8,45,17,34,6,64,52,61,44,20,21,24,39,48,95,72,100,51,74,43,45,72,103,104,50,80,45,49,80,80,51,91,38,112,576,657,55,88,128,164,26,61,272,58,71,80,35,9,42,94,44,10,22,82,34,100,98,20,35,60,39,85,86,79,72,42,79,81,27,198,83,83	198	156	0	0	0.752,0.903,0.819,0.743,0.834,0.724,0.817,0.852,0.752,0.813,0.887,0.815,0.853,0.783,0.814,0.89,0.847,0.789,0.813,0.854,0.758,0.817,0.775,0.796,0.839,0.735,0.766,0.675,0.89,0.894,0.823,0.819,0.812,0.77,0.831,0.733,0.759,0.791,0.897,0.67,0.836,0.763,0.869,0.805,0.871,0.84,0.8,0.698,0.881,0.725,0.684,0.805,0.78,0.793,0.827,0.747,0.834,0.763,0.792,0.697,0.754,0.778,0.781,0.762,0.824,0.712,0.801,0.849…	0.803,0.754,0.779,0.663,0.688,0.711,0.745,0.631,0.707,0.51,0.556,0.471,0.596,0.765,0.751,0.677,0.743,0.69,0.531,0.758,0.653,0.764,0.799,0.57,0.608,0.876,0.768,0.685,0.443,0.651,0.728,0.671,0.729,0.721,0.712,0.709,0.781,0.825,0.509,0.63,0.654,0.747,0.598,0.715,0.608,0.724,0.636,0.649,0.642,0.509,0.612,0.761,0.596,0.771,0.713,0.548,0.65,0.598,0.792,0.495,0.68,0.595,0.65,0.6,0.647,0.674,0.727,0.691,…	0.128	DCM vs. Control	MXE	17143555	17143669	17146035	17146092	17142626	17142765	17150143	17150233	2786
ENSG00000133030	MPRIP	chr17	+							96,389,339,206,210,223,300,314,212,242,369,179,354,248,272,368,218,71,347,275,270,386,105,208,357,282,220,261,534,322,159,275,126,251,280,233,276,417,299,235,305,225,329,310,327,113,198,141,254,191,162,309,270,317,298,352,364,385,328,213,257,311,267,220,243,285,326,335,259,250,206,206,348,247,229,251,315,390,194,98,177,185,301,257,247,290,201,195,262,195,388,264,193,204,206,276,249,402,222,189,23…	25,33,59,56,33,67,53,43,55,44,37,32,48,54,49,36,31,15,63,37,68,68,24,42,54,80,53,99,52,30,27,48,23,59,45,67,69,87,27,91,47,55,39,59,38,17,39,48,27,57,59,59,60,65,49,94,57,94,68,73,66,70,59,54,41,91,64,47,39,51,83,50,43,49,31,76,53,110,56,27,51,66,39,37,38,54,45,29,49,36,54,45,49,58,42,33,50,25,61,45,51,62,44,43,79,69,39,36,55,37,126,47,73,59,49,31,30,66,53,62,60,62,67,60,36,70,71,71,69,42,45,43,4…	129,78,228,95,84,241,89,397,196,91,403,309,219,132,191,149,147,299,316,219,148,123,126,91,193,197,80,127,114,102,143,57,157,138,69,105,149,18,96,41,668,30,85,54,67,20,142,122,139,58,40,85,45,167,151,146,170,190,248,92,116,84,170,196,242,131,270,129,147,236,323,101,233,82,185,549,829,148,123,275,551,39,147,436,126,237,172,64,35,127,285,106,31,112,171,303,225,167,30,141,220,148,147,327,272,272,119,…	25,20,51,38,30,77,24,183,64,69,254,273,117,32,50,56,40,106,220,55,62,30,25,54,98,22,19,45,113,43,42,22,46,42,22,34,33,3,73,19,278,8,45,17,34,6,64,52,61,44,20,21,24,39,48,95,72,100,51,74,43,45,72,103,104,50,80,45,49,80,80,51,91,38,112,576,657,55,88,128,164,26,61,272,58,71,80,35,9,42,94,44,10,22,82,34,100,98,20,35,60,39,85,86,79,72,42,79,81,27,198,83,83	198	156	0	0	0.752,0.903,0.819,0.743,0.834,0.724,0.817,0.852,0.752,0.813,0.887,0.815,0.853,0.783,0.814,0.89,0.847,0.789,0.813,0.854,0.758,0.817,0.775,0.796,0.839,0.735,0.766,0.675,0.89,0.894,0.823,0.819,0.812,0.77,0.831,0.733,0.759,0.791,0.897,0.67,0.836,0.763,0.869,0.805,0.871,0.84,0.8,0.698,0.881,0.725,0.684,0.805,0.78,0.793,0.827,0.747,0.834,0.763,0.792,0.697,0.754,0.778,0.781,0.762,0.824,0.712,0.801,0.849…	0.803,0.754,0.779,0.663,0.688,0.711,0.745,0.631,0.707,0.51,0.556,0.471,0.596,0.765,0.751,0.677,0.743,0.69,0.531,0.758,0.653,0.764,0.799,0.57,0.608,0.876,0.768,0.69,0.443,0.651,0.728,0.671,0.729,0.721,0.712,0.709,0.781,0.825,0.509,0.63,0.654,0.747,0.598,0.715,0.608,0.724,0.636,0.649,0.642,0.509,0.612,0.761,0.596,0.771,0.713,0.548,0.65,0.6,0.793,0.495,0.68,0.595,0.65,0.6,0.647,0.674,0.727,0.693,0.7…	0.128	DCM vs. Control	MXE	17143555	17143669	17146035	17146092	17142626	17142765	17154305	17154415	2788
ENSG00000009335	UBE3C	chr7	+							73,140,102,112,96,142,134,133,147,108,142,74,162,125,150,132,75,47,146,152,86,163,54,116,137,161,120,174,209,186,79,144,24,122,102,132,176,169,153,133,160,130,123,125,131,45,110,89,96,104,132,170,159,146,124,147,136,157,166,146,159,159,178,157,116,173,151,160,81,114,124,109,168,114,117,132,139,141,101,98,101,129,108,115,105,134,81,73,98,108,141,175,94,111,133,72,136,166,148,119,139,116,98,87,142,…	51,90,98,71,64,87,94,98,107,104,95,62,86,72,92,98,58,30,84,93,82,125,30,77,113,100,68,102,160,96,56,102,29,77,104,91,123,142,109,94,91,115,107,105,98,52,69,59,98,82,85,120,105,93,91,100,113,116,133,81,123,120,100,94,83,136,122,120,62,110,71,71,127,77,74,106,125,93,88,53,82,67,97,94,79,99,85,62,83,69,109,105,66,94,85,81,104,110,94,86,90,99,78,82,121,106,71,67,60,48,113,76,98,54,95,95,111,104,89,99…	30,14,37,31,28,153,41,110,89,107,79,103,93,19,54,48,44,51,44,80,93,27,20,85,67,61,21,60,108,118,118,84,94,56,10,26,41,3,71,25,92,13,24,16,16,8,61,45,116,24,11,19,52,85,90,46,67,116,90,81,64,64,127,63,123,74,99,26,117,141,119,52,57,68,117,97,123,87,102,106,158,18,85,157,46,86,99,78,6,36,106,31,5,18,76,85,123,36,20,37,82,49,53,78,121,39,21,74,71,35,60,56,31	47,36,39,40,47,104,42,115,66,109,84,105,86,36,74,53,48,71,54,88,72,23,20,77,79,69,30,66,79,104,92,62,76,47,22,44,54,6,43,29,113,9,25,23,23,6,83,45,99,32,18,29,46,86,77,51,76,89,85,82,57,44,71,53,118,77,73,53,101,99,109,42,80,106,114,66,88,89,97,101,129,27,75,97,80,91,77,60,17,57,116,60,14,43,80,93,106,76,22,52,83,38,53,75,85,56,35,68,87,51,63,83,65	198	198	0	0	0.589,0.609,0.51,0.612,0.6,0.62,0.588,0.576,0.579,0.509,0.599,0.544,0.653,0.635,0.62,0.574,0.564,0.61,0.635,0.62,0.512,0.566,0.643,0.601,0.548,0.617,0.638,0.63,0.566,0.66,0.585,0.585,0.453,0.613,0.495,0.592,0.589,0.543,0.584,0.586,0.637,0.531,0.535,0.543,0.572,0.464,0.615,0.601,0.495,0.559,0.608,0.586,0.602,0.611,0.577,0.595,0.546,0.575,0.555,0.643,0.564,0.57,0.64,0.625,0.583,0.56,0.553,0.571,0.5…	0.39,0.28,0.487,0.437,0.373,0.595,0.494,0.489,0.574,0.495,0.485,0.495,0.52,0.345,0.422,0.475,0.478,0.418,0.449,0.476,0.564,0.54,0.5,0.525,0.459,0.469,0.412,0.476,0.578,0.532,0.562,0.575,0.553,0.544,0.312,0.371,0.432,0.333,0.623,0.463,0.449,0.591,0.49,0.41,0.41,0.571,0.424,0.5,0.54,0.429,0.379,0.396,0.531,0.497,0.539,0.474,0.469,0.566,0.514,0.497,0.529,0.593,0.641,0.543,0.51,0.49,0.576,0.329,0.537…	0.103	DCM vs. Control	MXE	157216866	157216971	157231079	157231327	157207702	157207935	157248367	157248580	2836
ENSG00000009335	UBE3C	chr7	+							72,106,87,75,67,137,112,120,120,125,91,58,122,98,104,120,59,24,101,85,93,127,42,80,119,137,77,139,183,119,46,109,29,85,98,109,117,114,101,88,106,105,101,103,83,35,75,50,104,90,87,139,112,111,89,99,89,142,129,83,127,101,117,116,111,133,103,114,52,84,92,67,106,85,73,87,99,115,71,82,89,94,78,87,66,88,67,66,93,92,110,119,90,88,103,68,83,104,113,72,84,99,84,58,129,141,102,56,70,41,141,55,97,121,95,91,…	51,90,98,71,64,87,94,98,107,104,95,62,86,72,92,98,58,30,84,94,82,125,30,77,113,100,68,102,160,96,56,102,29,77,104,91,123,142,109,94,91,115,107,105,99,52,69,59,98,82,85,120,105,93,91,100,113,116,133,81,123,120,100,94,83,136,122,120,62,110,71,71,127,77,74,106,125,93,88,53,82,67,97,94,79,99,85,62,83,69,109,105,66,95,85,81,104,110,94,86,90,99,78,82,121,106,71,67,60,48,113,76,98,54,95,95,111,104,89,99…	13,19,28,30,27,54,11,110,31,48,21,47,95,32,55,54,31,44,28,66,29,27,18,55,52,59,19,67,57,62,58,48,34,62,20,22,42,3,38,14,84,3,24,12,16,4,64,31,58,12,10,18,24,95,72,64,72,39,100,50,41,43,42,59,122,57,94,30,49,50,99,39,61,48,101,71,112,33,30,98,146,17,68,55,47,68,62,35,3,33,93,30,4,18,83,56,113,38,8,35,77,41,52,85,105,27,19,64,87,41,49,49,34	47,36,39,40,47,104,42,115,66,109,84,105,86,36,74,53,48,71,54,88,72,23,20,77,79,69,30,66,79,104,92,62,76,47,22,44,54,6,43,29,113,9,25,23,23,6,83,45,99,32,18,29,46,86,77,51,76,89,85,82,57,44,71,54,118,77,73,53,101,99,109,42,80,106,115,66,88,89,97,101,129,27,75,97,80,91,77,60,17,57,116,60,14,43,80,93,106,76,22,52,83,38,53,75,85,56,35,68,87,51,63,85,64	197	198	0	0	0.587,0.542,0.472,0.515,0.513,0.613,0.545,0.552,0.53,0.547,0.491,0.485,0.588,0.578,0.532,0.552,0.506,0.446,0.547,0.476,0.533,0.505,0.585,0.511,0.514,0.579,0.532,0.578,0.535,0.555,0.452,0.518,0.501,0.526,0.486,0.546,0.489,0.447,0.482,0.485,0.539,0.479,0.487,0.496,0.457,0.404,0.522,0.46,0.516,0.525,0.507,0.538,0.517,0.545,0.496,0.499,0.442,0.552,0.494,0.507,0.509,0.458,0.54,0.554,0.573,0.496,0.459,…	0.218,0.347,0.419,0.43,0.366,0.343,0.208,0.49,0.321,0.307,0.201,0.31,0.526,0.472,0.428,0.506,0.394,0.384,0.343,0.43,0.288,0.541,0.475,0.418,0.398,0.462,0.389,0.505,0.42,0.375,0.388,0.438,0.31,0.57,0.477,0.334,0.439,0.334,0.47,0.327,0.428,0.251,0.491,0.344,0.411,0.401,0.437,0.409,0.371,0.274,0.358,0.384,0.344,0.526,0.484,0.558,0.488,0.306,0.542,0.38,0.42,0.496,0.373,0.523,0.51,0.427,0.564,0.363,0.…	0.101	DCM vs. Control	MXE	157223253	157223351	157231079	157231327	157220688	157220776	157248367	157248580	2840
ENSG00000196295	GARS1-DT	chr7	-							3,14,9,12,8,29,12,12,10,11,19,11,14,23,14,16,14,1,15,12,24,24,8,11,8,17,24,13,25,18,10,20,7,14,19,30,11,18,12,21,23,15,10,11,11,6,5,10,11,10,29,6,15,11,12,14,7,13,33,20,22,21,9,23,28,6,15,10,11,15,25,18,14,12,15,8,13,7,9,4,12,17,15,9,6,7,7,7,12,13,19,14,10,9,9,14,4,12,15,9,16,12,12,12,18,11,11,7,11,14,9,10,16,7,13,10,40,13,24,18,19,17,6,5,12,8,12,10,5,12,13,13,7,9,24,7,12,11,15,23,13,13,14,18,6,1…	2,21,10,18,11,19,13,24,5,15,13,1,4,18,1,11,6,1,16,4,3,13,7,7,3,18,15,17,13,23,3,13,14,4,10,7,17,21,4,19,12,14,25,6,15,6,16,7,14,11,8,9,15,6,15,13,14,6,29,13,22,10,9,14,21,8,13,17,8,8,18,8,10,6,16,16,19,13,7,10,4,14,12,13,13,8,13,2,8,13,19,19,13,2,13,14,0,10,8,11,19,15,15,12,8,14,11,6,7,3,13,12,10,12,20,7,8,12,7,8,6,12,9,4,7,6,15,15,16,6,4,16,12,18,12,6,8,18,12,20,4,24,1,21,8,13,8,10	4,2,4,2,5,7,1,5,11,2,1,9,5,3,9,11,5,9,8,7,9,3,4,7,6,8,5,12,5,6,3,13,4,4,2,6,4,0,9,1,5,0,3,3,2,1,3,5,8,1,6,3,7,8,14,5,3,7,6,4,8,5,7,15,2,9,10,1,10,9,7,4,2,5,14,7,4,4,5,7,10,6,3,8,4,10,13,4,4,8,6,3,7,3,4,4,8,10,1,7,11,5,2,13,8,2,1,3,4,1,3,6,6	2,11,1,4,13,9,6,6,2,9,8,9,6,11,10,1,17,13,4,4,11,3,6,10,6,9,4,6,10,9,6,5,7,12,7,3,7,3,6,2,5,17,4,14,21,9,9,7,8,1,9,5,9,4,23,10,13,12,13,4,9,9,8,8,9,3,18,2,8,11,6,4,11,11,12,5,2,9,7,7,16,7,6,8,10,3,6,12,3,6,11,5,7,2,11,16,5,18,4,12,12,8,9,17,5,4,2,12,11,2,6,11,2	198	198	1.67119e-10	1.52924e-09	0.6,0.4,0.474,0.4,0.421,0.604,0.48,0.333,0.667,0.423,0.594,0.917,0.778,0.561,0.933,0.593,0.7,0.5,0.484,0.75,0.889,0.649,0.533,0.611,0.727,0.486,0.615,0.433,0.658,0.439,0.769,0.606,0.333,0.778,0.655,0.811,0.393,0.462,0.75,0.525,0.657,0.517,0.286,0.647,0.423,0.5,0.238,0.588,0.44,0.476,0.784,0.4,0.5,0.647,0.444,0.519,0.333,0.684,0.532,0.606,0.5,0.677,0.5,0.622,0.571,0.429,0.536,0.37,0.579,0.652,0.58…	0.667,0.154,0.8,0.333,0.278,0.438,0.143,0.455,0.846,0.182,0.111,0.5,0.455,0.214,0.474,0.917,0.227,0.409,0.667,0.636,0.45,0.5,0.4,0.412,0.5,0.471,0.556,0.667,0.333,0.4,0.333,0.722,0.364,0.25,0.222,0.667,0.364,0.0,0.6,0.333,0.5,0.0,0.429,0.176,0.087,0.1,0.25,0.417,0.5,0.5,0.4,0.375,0.438,0.667,0.378,0.333,0.188,0.368,0.316,0.5,0.471,0.357,0.467,0.652,0.182,0.75,0.357,0.333,0.556,0.45,0.538,0.5,0.15…	0.134	DCM vs. Control	MXE	30579005	30579128	30585329	30585479	30577903	30578091	30594710	30594809	3110
ENSG00000009954	BAZ1B	chr7	-							34,44,11,49,26,71,52,50,55,50,52,25,31,32,59,61,27,11,52,78,45,63,18,54,50,65,55,65,72,86,35,43,8,46,66,51,59,61,73,44,58,40,67,56,47,8,43,31,41,39,43,50,66,53,42,40,43,49,56,44,68,70,52,73,47,59,63,68,13,25,60,38,74,36,54,67,36,40,33,27,43,44,56,46,43,32,35,18,49,52,64,55,53,26,45,23,51,51,70,30,54,47,40,38,65,58,44,25,47,23,40,48,53,43,55,29,35,37,69,58,45,66,42,23,59,34,54,58,63,47,49,23,37,55…	50,129,86,68,73,109,100,99,131,99,121,60,116,120,106,111,74,38,161,102,79,119,16,100,109,124,113,123,182,125,53,115,15,124,94,128,125,143,101,92,88,96,124,81,137,36,79,54,96,75,65,141,92,112,91,117,95,129,92,101,124,147,126,111,96,120,147,121,44,71,83,100,143,80,108,122,126,88,89,37,86,147,87,94,97,97,67,58,90,100,110,129,90,76,121,56,96,140,105,99,98,127,109,75,148,125,132,63,86,42,113,90,128,90…	2,2,1,3,1,32,4,25,24,25,4,9,12,0,3,1,0,3,1,9,28,0,2,35,5,5,4,6,18,21,27,32,11,5,1,1,0,0,3,2,2,0,1,2,1,2,7,1,16,4,0,1,14,11,26,10,12,34,29,19,5,21,27,10,42,23,37,1,29,32,22,6,2,23,28,2,10,23,15,6,24,0,9,34,0,1,38,7,0,3,24,2,1,0,44,10,41,3,0,3,14,0,7,31,26,2,1,2,13,1,0,6,4	12,25,6,20,12,81,20,75,43,49,28,37,57,13,33,24,13,21,26,56,73,12,8,80,30,38,11,29,76,61,41,64,28,34,8,14,18,1,25,11,39,5,25,14,13,2,32,18,30,33,9,7,58,53,45,52,31,94,50,25,37,45,68,28,86,83,55,14,59,84,71,24,29,61,72,28,62,54,42,48,77,10,46,77,29,26,60,35,10,13,37,22,5,12,64,37,94,30,15,14,49,18,18,85,71,13,7,27,34,27,15,19,22	198	198	0	0	0.405,0.254,0.113,0.419,0.263,0.394,0.342,0.336,0.296,0.336,0.301,0.294,0.211,0.211,0.358,0.355,0.267,0.224,0.244,0.433,0.363,0.346,0.529,0.351,0.314,0.344,0.327,0.346,0.283,0.408,0.398,0.272,0.348,0.271,0.412,0.285,0.321,0.299,0.42,0.324,0.397,0.294,0.351,0.409,0.255,0.182,0.352,0.365,0.299,0.342,0.398,0.262,0.418,0.321,0.316,0.255,0.312,0.275,0.378,0.303,0.354,0.323,0.292,0.397,0.329,0.33,0.3,0…	0.143,0.074,0.143,0.13,0.077,0.283,0.167,0.25,0.358,0.338,0.125,0.196,0.174,0.0,0.083,0.04,0.0,0.125,0.037,0.138,0.277,0.0,0.2,0.304,0.143,0.116,0.267,0.171,0.191,0.256,0.397,0.333,0.282,0.128,0.111,0.067,0.0,0.0,0.107,0.154,0.049,0.0,0.038,0.125,0.071,0.5,0.179,0.053,0.348,0.108,0.0,0.125,0.194,0.172,0.366,0.161,0.279,0.266,0.367,0.432,0.119,0.318,0.284,0.263,0.328,0.217,0.402,0.067,0.33,0.276,0…	0.139	DCM vs. Control	MXE	73476867	73478569	73489193	73489391	73470344	73470483	73492799	73492921	3203
ENSG00000127952	STYXL1	chr7	-							97,69,40,23,30,41,26,36,91,18,42,20,98,31,78,38,27,31,71,56,48,39,10,42,43,40,31,39,127,38,31,36,48,24,68,69,35,41,79,39,36,39,27,27,46,27,16,34,55,30,37,101,27,49,43,63,40,66,30,36,68,54,82,23,39,52,69,30,27,42,27,29,94,23,29,48,31,49,33,37,49,47,52,68,72,37,20,35,29,97,56,31,48,31,45,33,60,89,56,40,32,51,60,59,49,49,59,24,33,22,68,21,81,35,27,59,26,98,40,36,46,58,69,44,43,38,86,33,19,63,53,65,3…	12,29,5,4,2,13,11,16,23,5,13,8,26,11,29,13,14,6,12,16,10,21,11,11,16,9,10,16,36,10,10,15,29,5,11,14,12,18,14,7,8,8,11,11,19,23,8,12,15,6,7,37,15,10,8,37,11,19,14,10,11,18,29,8,10,28,39,8,2,15,9,7,37,8,23,11,6,13,16,11,10,8,15,11,15,18,16,5,3,18,29,16,16,17,9,13,20,31,11,13,13,20,28,9,16,9,10,12,15,6,14,11,28,8,11,15,5,18,13,14,18,18,26,7,14,10,10,6,18,9,11,18,8,17,14,19,10,9,6,38,7,7,18,16,4,19,9…	29,34,93,12,28,93,41,40,24,15,75,170,46,41,67,72,56,42,111,102,33,28,23,33,52,96,43,48,31,37,57,25,59,42,43,31,57,9,8,31,16,20,88,9,8,16,35,25,52,32,22,48,13,20,24,62,18,22,68,15,15,24,17,8,30,34,21,46,31,47,46,26,24,56,31,47,42,36,40,25,118,18,29,34,59,26,25,17,27,29,27,42,102,81,66,62,18,34,23,38,77,71,23,24,82,54,48,39,29,22,138,62,57	13,22,25,10,17,32,23,12,11,5,40,127,23,17,36,43,41,23,105,41,14,8,9,11,25,36,17,35,15,11,27,24,19,19,14,25,30,14,12,30,8,14,51,7,10,25,22,5,52,24,20,21,17,19,15,25,14,7,16,7,4,17,11,5,24,16,7,43,14,24,27,2,16,17,19,21,18,14,20,24,57,24,13,31,27,13,11,1,33,17,24,40,71,37,32,19,7,15,9,13,24,29,13,3,29,40,37,26,4,17,65,28,22	198	197	0	0	0.889,0.703,0.888,0.851,0.937,0.758,0.702,0.691,0.797,0.782,0.763,0.713,0.789,0.737,0.728,0.744,0.657,0.837,0.855,0.777,0.827,0.649,0.475,0.792,0.728,0.816,0.755,0.708,0.778,0.791,0.755,0.705,0.622,0.827,0.86,0.831,0.744,0.694,0.849,0.847,0.817,0.829,0.709,0.709,0.707,0.539,0.666,0.738,0.785,0.833,0.84,0.731,0.642,0.83,0.842,0.629,0.783,0.776,0.681,0.782,0.86,0.749,0.738,0.741,0.795,0.649,0.638,0…	0.689,0.606,0.787,0.544,0.621,0.743,0.639,0.768,0.685,0.749,0.651,0.571,0.666,0.706,0.649,0.625,0.576,0.645,0.513,0.712,0.701,0.777,0.718,0.749,0.674,0.726,0.716,0.577,0.673,0.77,0.677,0.509,0.755,0.687,0.753,0.552,0.654,0.39,0.399,0.507,0.666,0.587,0.632,0.561,0.443,0.389,0.613,0.833,0.499,0.57,0.523,0.695,0.432,0.512,0.614,0.712,0.561,0.758,0.809,0.681,0.789,0.584,0.606,0.614,0.554,0.679,0.749,…	0.113	DCM vs. Control	MXE	76003757	76003855	76005258	76005404	75996498	75996599	76013741	76013887	3445
ENSG00000197343	ZNF655	chr7	+							15,6,8,22,12,20,7,49,11,15,18,13,18,13,14,18,9,3,35,19,15,30,9,10,16,30,8,24,27,16,15,23,6,24,25,22,15,19,9,11,14,11,20,27,14,12,10,13,11,20,36,15,20,14,21,24,11,20,36,27,23,22,12,14,15,26,8,13,20,13,21,11,27,20,13,14,20,32,15,8,12,19,14,22,11,17,29,9,35,9,22,18,12,10,23,22,4,14,39,17,16,15,23,28,24,18,13,17,15,14,43,11,22,21,16,13,16,14,16,23,15,28,11,8,12,18,15,20,27,11,14,14,14,11,12,17,21,18,…	5,6,6,10,14,8,16,29,8,10,5,6,5,9,3,6,8,0,10,7,5,6,0,1,8,5,9,9,12,1,2,2,7,13,8,11,10,3,4,4,12,5,6,8,10,4,4,7,11,4,10,8,10,10,9,6,6,4,13,5,14,9,6,12,2,11,6,10,6,9,2,6,14,6,5,9,11,19,9,2,8,7,6,3,10,6,19,1,10,5,6,8,10,8,12,12,2,6,20,6,5,8,11,4,17,11,2,14,6,7,34,9,7,6,9,5,4,9,6,9,10,8,6,2,7,12,9,7,8,16,5,12,5,6,7,7,1,3,18,14,15,5,6,19,6,6,8,16	15,10,12,11,14,21,8,31,71,24,51,43,17,12,11,10,5,39,30,17,32,36,24,11,20,19,8,12,19,54,34,18,16,10,7,10,8,3,32,8,46,8,12,21,18,26,14,25,69,7,8,15,36,41,44,13,37,28,37,40,53,27,26,46,18,19,70,12,39,39,41,46,27,42,46,37,25,18,14,59,42,17,33,33,25,31,21,29,13,19,78,9,6,11,16,36,34,28,5,11,8,14,14,47,22,19,21,29,23,11,24,44,19	4,7,11,7,8,10,16,31,42,26,73,36,10,10,5,8,6,45,32,20,23,24,26,14,14,18,13,3,13,35,15,10,6,13,7,7,13,20,20,13,73,18,10,17,19,28,22,23,60,5,31,13,29,14,12,12,17,8,19,27,36,11,16,37,19,12,45,9,35,21,20,21,24,32,24,41,33,21,17,49,32,13,18,28,12,18,12,19,5,10,46,9,16,14,22,15,16,23,2,10,6,14,18,22,23,24,17,29,20,7,10,53,12	185	198	0	0	0.763,0.517,0.588,0.702,0.478,0.728,0.319,0.644,0.595,0.616,0.794,0.699,0.794,0.607,0.833,0.763,0.546,1.0,0.789,0.744,0.763,0.843,1.0,0.915,0.682,0.865,0.488,0.741,0.707,0.945,0.889,0.925,0.478,0.664,0.77,0.682,0.616,0.871,0.707,0.746,0.555,0.702,0.781,0.783,0.6,0.763,0.728,0.665,0.517,0.843,0.794,0.667,0.682,0.6,0.714,0.811,0.662,0.843,0.748,0.852,0.637,0.723,0.682,0.555,0.889,0.717,0.588,0.582,…	0.801,0.605,0.539,0.627,0.652,0.692,0.349,0.517,0.644,0.497,0.428,0.561,0.645,0.562,0.702,0.572,0.471,0.481,0.501,0.476,0.598,0.616,0.497,0.457,0.605,0.53,0.397,0.811,0.61,0.623,0.708,0.658,0.741,0.452,0.517,0.605,0.397,0.138,0.631,0.397,0.403,0.322,0.562,0.569,0.503,0.498,0.405,0.538,0.552,0.6,0.216,0.553,0.571,0.758,0.797,0.537,0.7,0.789,0.676,0.613,0.612,0.724,0.635,0.571,0.503,0.629,0.625,0.5…	0.133	DCM vs. Control	MXE	99561887	99561973	99562367	99562494	99560532	99560695	99563862	99564705	3476
ENSG00000197343	ZNF655	chr7	+							17,7,8,23,13,21,8,55,14,16,21,15,19,16,14,20,11,3,37,20,17,32,9,11,16,30,10,27,29,19,15,28,6,24,25,28,17,20,9,12,15,11,20,28,16,14,11,13,11,22,39,16,24,14,22,25,12,24,37,28,27,21,17,16,17,31,9,15,21,15,25,11,27,27,14,16,24,33,16,9,12,20,15,22,11,18,31,10,35,9,24,26,12,10,24,23,6,15,41,18,17,17,23,34,26,19,13,21,18,15,44,11,22,21,15,13,20,17,19,23,15,28,12,10,15,18,16,24,32,14,14,16,15,13,14,17,23…	11,20,6,4,11,14,40,10,8,17,29,18,9,10,11,24,9,8,22,27,15,33,10,6,14,10,11,28,38,26,13,22,9,14,16,19,15,21,23,17,22,27,15,10,16,4,9,6,21,24,15,17,20,16,24,9,15,20,11,18,25,18,7,19,26,12,15,23,6,17,12,14,12,8,25,9,17,7,12,9,7,25,21,17,11,13,20,6,15,24,16,15,14,11,24,4,3,10,22,12,22,17,12,14,21,19,9,13,13,7,6,9,21,15,22,13,23,10,29,35,10,28,8,7,22,12,24,23,16,24,8,18,23,10,19,7,12,18,24,8,17,10,7,23…	15,10,12,12,14,22,9,31,72,27,51,44,19,12,13,11,5,39,30,17,36,36,22,12,20,19,8,12,20,54,34,19,18,10,7,11,8,3,31,8,47,8,12,21,18,26,14,25,69,7,8,15,36,43,45,13,38,28,39,42,53,26,29,46,20,19,74,12,42,40,44,46,27,46,46,37,25,20,14,59,42,17,33,35,25,33,23,30,13,19,78,9,6,11,17,36,36,29,5,11,8,13,14,47,23,21,21,28,23,11,24,43,19	3,1,0,2,1,20,0,20,10,3,0,2,1,2,2,2,0,4,0,4,11,3,0,2,5,5,5,8,1,8,3,5,7,7,1,4,2,2,8,5,7,1,1,3,0,2,1,2,0,1,0,0,8,6,8,2,6,8,10,6,12,15,13,2,14,3,11,0,2,15,5,3,3,11,16,2,7,9,8,8,7,2,2,8,1,7,3,4,2,5,6,1,0,0,7,4,19,3,1,4,5,0,0,14,13,1,1,9,8,0,2,5,0	185	198	0	0	0.623,0.273,0.588,0.86,0.558,0.616,0.176,0.855,0.652,0.502,0.437,0.471,0.693,0.631,0.577,0.471,0.567,0.286,0.643,0.442,0.548,0.509,0.491,0.662,0.55,0.763,0.493,0.508,0.45,0.439,0.553,0.577,0.416,0.647,0.626,0.612,0.548,0.505,0.295,0.43,0.422,0.304,0.588,0.75,0.517,0.789,0.567,0.699,0.359,0.495,0.736,0.502,0.562,0.484,0.495,0.748,0.461,0.562,0.783,0.625,0.536,0.555,0.722,0.474,0.412,0.734,0.391,0.…	0.843,0.915,1.0,0.865,0.937,0.541,1.0,0.624,0.885,0.906,1.0,0.959,0.953,0.865,0.874,0.855,1.0,0.913,1.0,0.82,0.778,0.928,1.0,0.865,0.811,0.803,0.631,0.616,0.955,0.878,0.924,0.803,0.733,0.605,0.882,0.746,0.811,0.616,0.806,0.631,0.878,0.895,0.928,0.882,1.0,0.933,0.937,0.93,1.0,0.882,1.0,1.0,0.828,0.885,0.858,0.874,0.871,0.789,0.807,0.882,0.825,0.65,0.705,0.961,0.605,0.871,0.878,1.0,0.957,0.741,0.90…	-0.293	DCM vs. Control	MXE	99561887	99561973	99571259	99571379	99560532	99560695	99571687	99571792	3477
ENSG00000197343	ZNF655	chr7	+							5,6,6,10,14,8,16,29,8,10,5,6,5,9,3,6,8,0,10,7,5,6,0,1,8,5,9,9,12,1,2,2,7,13,8,11,10,3,4,4,12,5,6,8,10,4,4,7,11,4,10,8,10,10,9,6,6,4,13,5,14,9,6,12,2,11,6,10,6,9,2,6,14,6,5,9,11,19,9,2,8,7,6,3,10,6,19,1,10,5,6,8,10,8,12,12,2,6,20,6,5,8,11,4,17,11,2,14,6,7,34,9,7,6,9,5,4,9,6,9,10,8,6,2,7,12,9,7,8,16,5,12,5,6,7,7,1,3,18,14,15,5,6,19,6,6,8,16	0,7,7,7,7,15,3,9,4,7,3,7,7,6,1,4,9,5,2,3,6,8,2,2,1,2,2,7,3,3,4,10,3,4,2,10,6,14,8,3,8,7,5,4,4,1,7,3,11,1,8,2,7,5,7,5,10,5,8,4,11,4,2,2,6,11,1,6,4,4,1,3,7,4,2,6,7,5,11,3,4,3,2,7,6,5,7,11,2,4,5,8,4,5,4,7,2,6,17,3,2,5,5,2,7,2,4,6,5,2,3,2,14,9,6,21,6,3,11,11,9,1,4,6,7,6,10,5,17,6,8,3,7,2,8,8,4,3,4,2,5,2,6,7,2,8,3,7	4,7,11,7,8,10,16,31,42,26,73,36,10,10,5,8,6,45,32,20,23,24,26,14,14,18,13,3,13,35,15,10,6,13,7,7,13,20,20,13,73,18,10,17,19,28,22,23,60,5,31,13,29,14,12,12,17,8,19,27,36,11,16,37,19,12,45,9,35,21,20,21,24,32,24,41,33,21,17,49,32,13,18,28,12,18,12,19,5,10,46,9,16,14,22,15,16,23,2,10,6,14,18,22,23,24,17,29,20,7,10,53,12	5,9,13,3,15,7,5,4,33,8,16,10,7,13,4,6,6,19,12,4,7,29,15,9,2,6,4,5,2,12,9,7,7,12,4,5,6,2,3,2,14,14,6,9,4,1,7,9,24,0,5,7,5,14,13,11,12,6,7,11,18,15,4,15,2,4,13,6,10,8,6,7,7,7,7,9,13,7,5,7,7,3,8,12,8,13,6,3,12,3,21,0,3,4,4,18,4,6,7,2,9,7,4,6,6,6,3,10,14,6,12,6,5	198	178	1.02153e-07	7.08322e-07	1.0,0.435,0.435,0.562,0.643,0.324,0.827,0.743,0.643,0.562,0.6,0.435,0.391,0.574,0.73,0.574,0.444,0.0,0.818,0.677,0.428,0.403,0.0,0.31,0.878,0.692,0.802,0.536,0.782,0.231,0.31,0.152,0.677,0.745,0.782,0.497,0.6,0.162,0.31,0.545,0.574,0.391,0.519,0.643,0.692,0.782,0.339,0.677,0.473,0.782,0.529,0.782,0.562,0.643,0.536,0.519,0.35,0.418,0.594,0.529,0.534,0.669,0.73,0.844,0.231,0.473,0.844,0.6,0.574,0.6…	0.418,0.411,0.432,0.677,0.324,0.562,0.742,0.874,0.534,0.745,0.804,0.764,0.562,0.409,0.529,0.545,0.473,0.68,0.706,0.818,0.747,0.427,0.609,0.583,0.863,0.73,0.745,0.35,0.854,0.724,0.6,0.562,0.435,0.493,0.611,0.557,0.661,0.9,0.857,0.854,0.824,0.536,0.6,0.629,0.81,0.962,0.739,0.697,0.692,1.0,0.848,0.625,0.839,0.473,0.454,0.495,0.56,0.545,0.709,0.688,0.643,0.397,0.782,0.689,0.895,0.73,0.757,0.574,0.759…	-0.109	DCM vs. Control	MXE	99562367	99562494	99563187	99563266	99560532	99560695	99563862	99564705	3479
ENSG00000164631	ZNF12	chr7	-							20,20,13,12,12,26,22,17,12,17,9,12,28,13,8,16,8,3,23,13,11,20,3,12,22,17,16,15,18,19,9,9,3,21,18,24,12,23,12,19,7,8,10,18,23,3,19,6,18,13,8,12,20,14,14,15,18,19,16,12,12,27,15,14,12,17,13,21,3,5,23,6,24,5,16,21,23,14,10,12,9,15,14,16,16,13,14,7,12,20,12,19,22,16,10,6,9,15,14,6,11,12,11,20,16,27,10,16,10,9,14,11,8,5,20,5,15,17,17,13,17,9,4,11,14,13,19,13,15,22,13,5,12,7,13,18,13,13,16,25,30,21,6,1…	35,41,14,34,20,39,59,36,35,26,28,31,35,39,30,23,23,7,40,49,35,37,16,37,41,37,42,54,65,47,16,26,6,34,24,52,26,42,28,30,34,30,35,41,22,14,34,19,28,30,30,39,36,26,37,44,17,39,36,36,46,59,36,43,37,29,55,45,5,25,38,28,45,17,32,30,21,23,36,24,26,36,37,34,31,25,43,18,15,54,35,57,52,23,37,11,13,38,28,31,50,44,22,16,42,58,35,18,15,16,30,30,41,31,26,26,39,28,36,31,28,38,18,23,56,28,51,25,42,39,22,28,25,32,…	11,1,1,2,1,2,2,11,15,7,3,10,11,3,2,1,7,1,2,3,8,7,5,6,8,9,0,5,9,12,5,5,4,7,1,4,6,2,4,7,11,1,0,1,0,2,5,2,1,3,6,1,1,5,6,6,6,2,13,9,7,4,1,14,7,5,13,3,3,8,10,6,6,11,20,2,13,3,2,9,10,2,8,5,2,9,4,3,1,3,11,2,5,2,10,6,6,4,0,2,6,1,2,18,10,5,8,7,7,1,7,9,2	4,5,0,4,0,20,4,31,17,11,4,8,14,4,6,3,1,5,1,10,14,3,3,17,13,2,4,11,18,29,25,10,10,7,2,2,4,0,9,6,3,2,12,4,2,0,6,2,6,12,1,0,9,9,12,12,8,14,12,8,9,16,17,5,13,8,21,1,8,26,28,5,4,13,21,6,6,8,16,16,8,3,12,27,4,8,11,5,2,9,18,1,0,1,15,10,21,3,1,6,9,8,6,18,22,1,0,8,9,9,8,4,9	164	198	0.000543344	0.00230816	0.408,0.371,0.529,0.299,0.42,0.446,0.31,0.363,0.293,0.441,0.28,0.318,0.491,0.287,0.244,0.456,0.296,0.341,0.41,0.243,0.275,0.395,0.185,0.281,0.393,0.357,0.315,0.251,0.251,0.328,0.404,0.295,0.376,0.427,0.475,0.358,0.358,0.398,0.341,0.433,0.199,0.244,0.256,0.346,0.558,0.206,0.403,0.276,0.437,0.343,0.244,0.271,0.401,0.394,0.314,0.292,0.561,0.37,0.349,0.287,0.24,0.356,0.335,0.282,0.281,0.414,0.222,0.3…	0.769,0.194,1.0,0.376,1.0,0.108,0.376,0.3,0.516,0.434,0.475,0.601,0.487,0.475,0.287,0.287,0.894,0.194,0.707,0.266,0.408,0.738,0.668,0.299,0.426,0.845,0.0,0.354,0.376,0.333,0.194,0.376,0.326,0.547,0.376,0.707,0.644,1.0,0.349,0.585,0.816,0.376,0.0,0.232,0.0,1.0,0.502,0.547,0.168,0.232,0.879,1.0,0.118,0.401,0.376,0.376,0.475,0.147,0.567,0.576,0.484,0.232,0.066,0.772,0.394,0.43,0.428,0.784,0.312,0.27…	-0.113	DCM vs. Control	MXE	6697684	6697811	6705158	6705223	6697338	6697434	6706431	6706923	3586
ENSG00000142207	URB1	chr21	-							16,63,57,36,21,37,21,51,30,36,80,33,48,25,66,43,30,13,39,22,31,71,5,29,38,48,35,39,79,74,13,38,19,37,49,37,55,65,38,32,54,47,50,27,28,26,43,34,32,35,16,33,28,45,35,40,39,42,28,39,44,38,43,36,25,38,24,56,25,26,30,24,56,18,18,24,51,42,31,9,28,42,33,40,35,54,20,29,33,30,57,43,18,24,23,34,29,43,27,37,26,55,38,35,29,48,36,9,28,37,68,23,36,35,21,42,48,33,69,55,37,33,35,25,32,19,42,44,30,38,49,34,35,49,…	8,42,34,24,23,22,29,33,22,32,51,16,32,21,47,27,15,11,32,33,27,41,19,18,27,54,27,34,62,59,12,30,26,31,26,29,43,50,19,13,45,25,35,29,20,20,39,26,32,30,20,16,23,39,23,20,56,25,24,28,28,30,23,19,25,26,42,26,39,24,12,31,45,24,22,25,37,32,27,13,27,34,44,28,22,33,22,24,23,24,30,29,24,21,27,30,18,59,32,17,18,36,25,34,26,35,22,22,23,18,57,18,19,24,12,38,31,33,40,26,31,27,12,20,28,18,47,56,17,32,35,25,34,3…	25,9,34,19,21,17,9,56,41,12,40,86,47,29,27,28,28,19,46,19,34,20,12,26,49,28,15,23,41,38,22,27,26,29,6,8,29,3,13,12,76,3,12,10,7,3,31,17,38,27,5,7,13,25,33,8,30,14,26,22,23,15,21,42,27,28,32,19,22,19,33,12,24,38,40,74,100,21,17,27,48,13,10,71,27,52,24,11,8,31,51,28,3,12,47,37,62,27,6,25,37,30,26,79,53,31,17,31,32,13,63,29,18	29,27,62,27,38,28,16,32,39,15,79,67,58,24,38,38,25,50,30,32,27,28,10,33,40,54,28,32,29,25,23,18,24,32,13,14,41,3,18,17,68,14,20,17,20,10,27,14,25,23,11,18,16,26,32,22,40,14,20,20,21,12,16,54,44,30,33,32,17,28,31,26,26,17,28,83,133,30,25,41,52,16,21,70,29,45,19,18,15,43,35,28,18,12,45,46,57,38,11,27,46,33,33,64,50,42,20,36,27,15,95,39,39	198	198	1.11022e-16	1.63222e-15	0.667,0.6,0.626,0.6,0.477,0.627,0.42,0.607,0.577,0.529,0.611,0.673,0.6,0.543,0.584,0.614,0.667,0.542,0.549,0.4,0.534,0.634,0.208,0.617,0.585,0.471,0.565,0.534,0.56,0.556,0.52,0.559,0.422,0.544,0.653,0.561,0.561,0.565,0.667,0.711,0.545,0.653,0.588,0.482,0.583,0.565,0.524,0.567,0.5,0.538,0.444,0.673,0.549,0.536,0.603,0.667,0.411,0.627,0.538,0.582,0.611,0.559,0.652,0.655,0.5,0.594,0.364,0.683,0.391,…	0.463,0.25,0.354,0.413,0.356,0.378,0.36,0.636,0.513,0.444,0.336,0.562,0.448,0.547,0.415,0.424,0.528,0.275,0.605,0.373,0.557,0.417,0.545,0.441,0.551,0.341,0.349,0.418,0.586,0.603,0.489,0.6,0.52,0.475,0.316,0.364,0.414,0.5,0.419,0.414,0.528,0.176,0.375,0.37,0.259,0.231,0.534,0.548,0.603,0.54,0.312,0.28,0.448,0.49,0.508,0.267,0.429,0.5,0.565,0.524,0.523,0.556,0.568,0.438,0.38,0.483,0.492,0.373,0.564…	0.106	DCM vs. Control	MXE	32316465	32317065	32317675	32317917	32311017	32315099	32319216	32319414	3596
ENSG00000142207	URB1	chr21	-							9,69,66,56,46,39,40,79,36,70,72,30,62,41,74,28,21,18,71,30,63,67,22,40,50,50,44,56,72,72,27,38,24,36,54,59,63,67,39,32,54,42,55,47,30,20,55,43,31,32,23,28,58,58,56,37,69,48,44,66,59,47,41,45,36,45,43,59,40,36,31,42,68,39,43,37,64,56,28,18,29,51,60,53,35,49,30,32,27,23,52,36,29,39,34,38,32,65,31,51,40,53,42,46,27,64,45,13,36,38,65,27,36,34,31,56,61,44,63,69,33,54,32,44,52,27,66,77,33,44,42,45,81,5…	8,42,34,24,23,22,29,33,22,32,51,16,32,21,47,27,15,11,32,33,26,40,19,18,27,54,27,31,62,59,12,30,26,31,26,29,43,50,19,13,45,25,35,28,20,20,39,26,32,30,20,16,22,39,23,20,56,25,24,28,28,30,23,19,25,26,42,26,39,24,12,31,45,24,22,25,37,32,27,13,27,33,44,26,22,33,22,24,23,23,30,29,24,21,27,30,18,59,32,17,18,36,25,34,26,35,22,22,23,18,57,18,19,24,12,38,31,33,40,26,31,27,12,20,28,18,47,56,17,32,35,25,34,3…	34,7,36,17,19,53,18,56,64,24,76,82,50,26,41,25,21,40,49,26,31,11,9,35,65,21,16,45,47,40,16,13,28,28,12,16,16,4,20,21,81,5,9,9,13,7,41,18,38,17,4,24,12,29,39,24,30,33,36,30,28,23,33,43,42,25,22,19,22,46,42,29,28,21,48,84,118,29,23,30,51,6,8,107,18,62,34,29,12,40,57,29,6,19,54,54,65,41,9,19,36,27,31,77,40,32,30,37,23,9,77,28,13	29,27,62,27,38,28,16,32,39,15,79,67,58,24,38,38,25,50,30,32,27,25,10,33,40,53,28,32,29,25,23,18,23,32,13,14,41,3,18,17,67,14,20,16,20,9,27,12,25,23,11,18,16,26,32,20,40,14,20,20,21,12,16,52,43,30,31,32,17,28,31,25,26,17,28,80,131,29,25,41,52,16,21,69,29,45,19,17,15,43,35,28,18,12,45,46,56,38,11,27,46,33,33,64,50,42,20,36,27,15,95,40,39	198	198	0	0	0.529,0.622,0.66,0.7,0.667,0.639,0.58,0.705,0.621,0.686,0.585,0.652,0.66,0.661,0.612,0.509,0.583,0.621,0.689,0.476,0.708,0.626,0.537,0.69,0.649,0.481,0.62,0.644,0.537,0.55,0.692,0.559,0.48,0.537,0.675,0.67,0.594,0.573,0.672,0.711,0.545,0.627,0.611,0.627,0.6,0.5,0.585,0.623,0.492,0.516,0.535,0.636,0.725,0.598,0.709,0.649,0.552,0.658,0.647,0.702,0.678,0.61,0.641,0.703,0.59,0.634,0.506,0.694,0.506,0…	0.54,0.206,0.367,0.386,0.333,0.654,0.529,0.636,0.621,0.615,0.49,0.55,0.463,0.52,0.519,0.397,0.457,0.444,0.62,0.448,0.534,0.306,0.474,0.515,0.619,0.284,0.364,0.584,0.618,0.615,0.41,0.419,0.549,0.467,0.48,0.533,0.281,0.571,0.526,0.553,0.547,0.263,0.31,0.36,0.394,0.438,0.603,0.6,0.603,0.425,0.267,0.571,0.429,0.527,0.549,0.545,0.429,0.702,0.643,0.6,0.571,0.657,0.673,0.453,0.494,0.455,0.415,0.373,0.56…	0.119	DCM vs. Control	MXE	32316465	32317065	32319216	32319414	32311017	32315099	32320530	32320640	3597
ENSG00000184863	RBM33	chr7	+							20,28,12,14,19,16,17,27,15,14,30,8,28,17,14,16,11,8,21,15,18,23,7,17,11,32,16,8,29,27,8,11,18,18,19,25,20,36,11,19,16,19,27,12,23,10,16,7,15,9,20,19,22,12,22,30,15,31,20,18,20,40,16,15,18,27,25,16,13,17,22,15,31,13,14,28,27,26,5,8,8,17,31,12,29,32,20,13,9,23,21,24,12,19,17,16,17,23,33,24,18,30,18,17,20,28,16,15,18,14,30,16,19,15,16,17,27,20,20,19,21,19,13,14,27,13,20,18,17,24,18,6,12,27,19,16,19,…	6,31,12,25,18,40,36,62,40,24,48,14,25,44,37,25,23,8,52,33,46,59,12,39,29,38,30,36,65,49,27,35,8,40,51,43,50,51,40,31,36,48,32,21,37,9,36,24,26,20,31,36,33,23,36,39,39,41,30,22,43,76,37,40,43,38,51,33,13,14,42,34,42,34,36,26,31,51,18,9,29,47,30,34,43,27,23,20,42,45,48,35,21,30,51,17,28,47,30,33,41,46,23,38,34,42,38,25,22,25,38,23,36,42,40,44,46,51,50,41,31,46,26,18,35,7,43,41,34,42,45,36,35,43,41,…	6,3,12,4,2,6,2,17,14,9,4,26,11,16,14,13,7,8,18,10,4,10,12,7,8,13,4,8,12,12,10,8,6,7,9,3,21,0,3,3,19,1,13,1,3,0,3,6,26,4,1,10,7,6,11,0,10,8,5,8,11,12,6,11,21,14,21,8,11,11,10,4,6,10,13,25,14,1,1,18,28,2,7,4,5,7,19,11,0,4,17,6,6,4,11,14,8,6,3,10,16,4,3,15,14,12,1,11,12,5,14,27,1	5,1,2,0,1,17,3,23,12,9,0,5,10,2,3,3,2,3,3,4,10,2,2,13,4,3,2,6,10,9,10,10,3,6,0,1,0,2,7,4,15,0,2,2,2,2,4,2,6,5,2,0,7,3,12,6,5,21,4,10,8,9,13,5,12,9,27,1,13,24,10,1,0,5,6,7,13,8,5,6,6,0,4,21,0,7,5,9,1,2,13,2,0,2,11,6,14,3,0,3,4,2,5,15,13,2,0,0,4,1,4,4,1	178	198	0	0	0.788,0.501,0.527,0.384,0.54,0.308,0.344,0.326,0.294,0.394,0.41,0.389,0.555,0.301,0.296,0.416,0.347,0.527,0.31,0.336,0.303,0.302,0.394,0.327,0.297,0.484,0.372,0.198,0.332,0.38,0.248,0.259,0.715,0.334,0.293,0.393,0.308,0.44,0.234,0.405,0.331,0.306,0.484,0.389,0.409,0.553,0.331,0.245,0.391,0.334,0.418,0.37,0.426,0.367,0.405,0.461,0.3,0.457,0.426,0.476,0.341,0.369,0.325,0.294,0.318,0.441,0.353,0.35,…	0.572,0.769,0.87,1.0,0.69,0.282,0.426,0.451,0.565,0.527,1.0,0.853,0.55,0.899,0.838,0.828,0.796,0.748,0.87,0.736,0.308,0.848,0.87,0.375,0.69,0.828,0.69,0.597,0.572,0.597,0.527,0.471,0.69,0.565,1.0,0.769,1.0,0.0,0.323,0.455,0.585,1.0,0.878,0.357,0.625,0.0,0.455,0.769,0.828,0.471,0.357,1.0,0.527,0.69,0.505,0.0,0.69,0.298,0.582,0.471,0.605,0.597,0.339,0.71,0.661,0.634,0.464,0.899,0.485,0.338,0.527,0.…	-0.262	DCM vs. Control	MXE	155665174	155665253	155700772	155700944	155644660	155644919	155706859	155707068	3646
ENSG00000184863	RBM33	chr7	+							32,59,32,44,33,61,67,85,65,52,73,21,47,62,55,53,30,15,55,62,67,68,28,37,51,48,59,44,100,76,24,59,31,66,65,45,67,74,49,53,57,70,58,52,70,31,49,31,30,40,47,60,55,54,73,63,64,74,67,59,58,86,49,49,58,70,65,48,25,39,52,44,79,41,64,49,37,73,38,12,34,55,58,67,60,69,35,33,57,52,75,50,57,32,61,51,37,66,36,43,53,48,45,44,55,57,39,31,53,21,64,52,62,33,57,54,70,50,54,66,45,56,37,33,67,54,58,54,59,56,49,48,48…	6,31,12,25,18,40,36,62,40,24,48,14,25,44,37,25,23,8,52,33,46,59,12,39,29,38,30,36,65,49,27,35,8,40,51,43,50,51,40,31,36,48,32,21,37,9,36,24,26,20,31,36,33,23,36,39,39,41,30,22,43,76,37,40,43,38,51,33,13,14,42,34,42,34,36,26,31,51,18,9,29,47,30,34,43,27,23,20,42,45,48,35,21,30,51,17,28,47,30,33,41,46,23,38,34,42,38,25,22,25,38,23,36,42,40,44,46,51,50,41,33,46,26,18,35,7,43,41,34,42,45,36,35,43,41,…	9,13,27,7,10,44,33,32,33,32,33,83,17,15,16,22,14,27,56,25,24,21,14,22,20,30,5,7,29,19,22,22,19,19,17,11,19,5,10,18,49,2,37,5,8,9,12,17,103,23,10,11,22,6,17,24,23,45,18,19,25,44,38,27,29,21,64,11,42,50,32,10,3,24,46,45,65,15,16,22,47,6,12,50,13,19,51,24,6,11,35,22,12,12,25,36,24,20,13,17,26,14,11,36,28,15,9,19,12,11,29,54,9	5,1,2,0,1,17,3,23,12,9,0,5,10,2,3,3,2,3,3,4,10,2,2,13,4,3,2,6,10,9,10,10,3,6,0,1,0,2,7,4,15,0,2,2,2,2,4,2,6,5,2,0,7,3,12,6,5,21,4,10,8,9,13,5,12,9,27,1,13,24,10,1,0,5,6,7,13,8,5,6,6,0,4,21,0,7,5,9,1,2,13,2,0,2,11,6,13,3,0,3,4,2,5,15,13,2,0,0,4,1,4,4,1	198	198	0	0	0.842,0.656,0.727,0.638,0.647,0.604,0.65,0.578,0.619,0.684,0.603,0.6,0.653,0.585,0.598,0.679,0.566,0.652,0.514,0.653,0.593,0.535,0.7,0.487,0.637,0.558,0.663,0.55,0.606,0.608,0.471,0.628,0.795,0.623,0.56,0.511,0.573,0.592,0.551,0.631,0.613,0.593,0.644,0.712,0.654,0.775,0.576,0.564,0.536,0.667,0.603,0.625,0.625,0.701,0.67,0.618,0.621,0.643,0.691,0.728,0.574,0.531,0.57,0.551,0.574,0.648,0.56,0.593,0…	0.643,0.929,0.931,1.0,0.909,0.721,0.917,0.582,0.733,0.78,1.0,0.943,0.63,0.882,0.842,0.88,0.875,0.9,0.949,0.862,0.706,0.913,0.875,0.629,0.833,0.909,0.714,0.538,0.744,0.679,0.688,0.688,0.864,0.76,1.0,0.917,1.0,0.714,0.588,0.818,0.766,1.0,0.949,0.714,0.8,0.818,0.75,0.895,0.945,0.821,0.833,1.0,0.759,0.667,0.586,0.8,0.821,0.682,0.818,0.655,0.758,0.83,0.745,0.844,0.707,0.7,0.703,0.917,0.764,0.676,0.762…	-0.212	DCM vs. Control	MXE	155680589	155680908	155700772	155700944	155678607	155678684	155706859	155707068	3650
ENSG00000184863	RBM33	chr7	+							14,73,38,33,27,33,48,92,52,49,54,23,47,65,53,44,24,16,45,48,36,72,26,32,59,50,37,48,80,54,32,29,26,40,51,53,56,51,44,55,37,49,52,36,58,21,47,28,45,41,36,53,55,40,34,35,52,51,52,30,61,78,41,42,34,70,70,49,19,24,38,43,53,48,37,52,48,30,35,19,21,40,54,40,33,48,42,25,71,47,43,53,36,32,64,38,46,51,47,49,48,41,34,29,66,41,33,28,31,25,56,35,43,30,39,60,53,41,47,46,40,61,34,25,43,30,51,44,54,53,27,29,33,…	4,15,8,13,10,18,16,27,10,8,5,10,8,19,10,9,12,1,13,6,14,13,2,4,14,14,9,8,26,12,7,9,4,16,18,18,10,17,9,12,15,8,13,18,22,2,12,2,5,9,11,7,11,12,21,20,17,17,21,14,19,27,21,4,14,11,17,4,5,5,18,10,9,14,13,13,6,17,5,2,12,17,16,11,20,13,11,8,6,15,24,17,2,12,8,11,9,13,17,8,10,16,9,12,14,7,9,9,9,14,8,7,13,15,10,13,9,13,7,16,28,13,8,8,10,5,18,7,17,9,9,6,9,23,14,6,7,9,15,17,23,18,13,26,14,10,8,17	11,15,16,11,25,34,25,36,28,21,34,79,25,23,22,15,12,15,42,33,16,32,23,19,19,29,9,12,30,13,39,20,21,12,22,10,15,7,12,6,44,7,26,6,3,11,13,11,85,25,12,37,25,18,5,16,14,41,21,17,12,24,22,18,25,23,37,21,28,45,15,12,14,33,34,38,37,22,14,23,37,5,16,50,12,14,42,15,16,6,21,9,17,7,26,25,20,17,9,18,33,13,18,19,26,8,11,11,9,11,26,46,9	0,0,0,0,1,5,0,10,1,1,1,1,3,1,3,0,2,3,0,3,0,0,0,0,5,2,2,1,0,0,0,2,1,0,0,1,2,0,0,0,3,0,2,1,0,1,2,1,1,0,1,1,0,3,12,3,2,13,5,1,1,1,1,4,8,2,20,2,4,3,7,2,0,2,6,0,5,0,1,4,7,0,1,0,0,3,1,0,0,1,3,1,0,0,3,0,5,0,1,4,3,0,1,9,6,2,0,1,3,0,0,2,0	198	198	0	0	0.778,0.83,0.826,0.717,0.73,0.647,0.75,0.773,0.839,0.86,0.915,0.697,0.855,0.774,0.841,0.83,0.667,0.941,0.776,0.889,0.72,0.847,0.929,0.889,0.808,0.781,0.804,0.857,0.755,0.818,0.821,0.763,0.867,0.714,0.739,0.746,0.848,0.75,0.83,0.821,0.712,0.86,0.8,0.667,0.725,0.913,0.797,0.933,0.9,0.82,0.766,0.883,0.833,0.769,0.618,0.636,0.754,0.75,0.712,0.682,0.762,0.743,0.661,0.913,0.708,0.864,0.805,0.925,0.792,…	1.0,1.0,1.0,1.0,0.962,0.872,1.0,0.783,0.966,0.955,0.971,0.988,0.893,0.958,0.88,1.0,0.857,0.833,1.0,0.917,1.0,1.0,1.0,1.0,0.792,0.935,0.818,0.923,1.0,1.0,1.0,0.909,0.955,1.0,1.0,0.909,0.882,1.0,1.0,1.0,0.936,1.0,0.929,0.857,1.0,0.917,0.867,0.917,0.988,1.0,0.923,0.974,1.0,0.857,0.294,0.842,0.875,0.759,0.808,0.944,0.923,0.96,0.957,0.818,0.758,0.92,0.649,0.913,0.875,0.937,0.682,0.857,1.0,0.943,0.85,1…	-0.134	DCM vs. Control	MXE	155700772	155700944	155706859	155707068	155680589	155680908	155711202	155711455	3651
ENSG00000184863	RBM33	chr7	+							14,73,38,33,27,33,48,89,52,49,54,23,47,65,53,44,24,16,45,48,36,71,26,31,59,50,37,48,80,54,32,29,26,39,50,53,56,51,44,55,37,48,51,36,56,21,47,28,45,41,36,53,55,40,34,34,52,50,52,30,60,78,41,42,34,69,70,48,20,24,38,43,53,45,37,52,48,30,35,19,21,40,53,40,33,48,42,25,70,47,43,53,36,32,64,38,46,51,47,49,48,39,34,29,64,41,33,28,31,25,56,35,42,30,39,60,53,41,47,46,40,61,31,25,43,30,51,44,54,53,27,29,33,…	6,35,20,29,16,50,35,53,31,42,28,16,17,33,32,35,23,2,45,22,32,41,8,13,24,32,32,26,65,45,14,31,20,33,28,24,28,26,22,25,35,20,36,24,37,9,21,14,29,19,22,17,27,21,41,45,25,36,55,22,39,52,31,26,34,35,36,27,16,23,28,23,29,26,36,34,28,41,8,5,18,34,31,32,23,29,31,19,20,27,45,46,11,38,25,21,27,37,31,26,27,37,37,26,32,26,37,19,28,13,42,14,26,16,20,19,29,31,16,48,32,43,16,19,33,12,35,31,42,21,27,21,15,46,30,…	11,15,16,11,25,34,25,36,28,21,34,79,25,23,22,15,12,15,42,33,16,32,23,19,19,29,9,12,30,13,39,20,21,12,22,10,15,7,12,6,43,7,26,6,3,11,13,11,85,25,12,37,25,18,5,16,14,41,21,17,12,24,22,18,25,23,36,21,28,45,15,11,14,33,33,38,37,22,14,22,37,4,16,50,12,14,42,15,16,6,21,9,17,7,26,25,20,17,9,18,33,13,18,19,26,8,11,11,9,11,26,46,9	5,2,0,0,0,5,0,14,2,1,1,2,4,3,6,2,3,0,0,3,6,3,6,5,1,4,1,3,2,4,0,5,2,6,4,2,1,0,1,0,8,1,0,0,1,0,2,1,1,1,3,1,2,3,8,6,4,4,3,1,1,2,5,6,14,15,18,3,6,11,5,5,4,2,24,6,11,3,5,10,10,1,2,6,5,4,14,3,0,1,12,0,4,1,9,2,15,0,0,4,6,3,2,12,10,0,5,4,4,1,3,5,0	198	198	0	0	0.7,0.676,0.655,0.532,0.628,0.398,0.578,0.627,0.627,0.538,0.659,0.59,0.734,0.663,0.624,0.557,0.511,0.889,0.5,0.686,0.529,0.634,0.765,0.705,0.711,0.61,0.536,0.649,0.552,0.545,0.696,0.483,0.565,0.542,0.641,0.688,0.667,0.662,0.667,0.688,0.514,0.706,0.586,0.6,0.602,0.7,0.691,0.667,0.608,0.683,0.621,0.757,0.671,0.656,0.453,0.43,0.675,0.581,0.486,0.577,0.606,0.6,0.569,0.618,0.5,0.663,0.66,0.64,0.556,0.…	0.688,0.882,1.0,1.0,1.0,0.872,1.0,0.72,0.933,0.955,0.971,0.975,0.862,0.885,0.786,0.882,0.8,1.0,1.0,0.917,0.727,0.914,0.793,0.792,0.95,0.879,0.9,0.8,0.938,0.765,1.0,0.8,0.913,0.667,0.846,0.833,0.938,1.0,0.923,1.0,0.843,0.875,1.0,1.0,0.75,1.0,0.867,0.917,0.988,0.962,0.8,0.974,0.926,0.857,0.385,0.727,0.778,0.911,0.875,0.944,0.923,0.923,0.815,0.75,0.641,0.605,0.667,0.875,0.824,0.804,0.75,0.688,0.778,…	-0.238	DCM vs. Control	MXE	155700772	155700944	155711202	155711455	155680589	155680908	155718384	155718443	3652
ENSG00000184863	RBM33	chr7	+							14,73,38,33,27,33,48,89,52,49,54,23,47,65,53,44,24,16,45,48,36,71,26,31,59,50,37,48,80,54,32,29,26,39,50,53,56,51,44,55,37,48,51,36,56,21,47,28,45,41,36,53,55,40,34,34,52,50,52,30,60,78,41,42,34,69,70,48,20,24,38,43,53,45,37,52,48,30,35,19,21,40,53,40,33,48,42,25,70,47,43,53,36,32,64,38,46,51,47,49,48,39,34,29,64,41,33,28,31,25,56,35,42,30,39,60,53,41,47,46,40,61,31,25,43,30,51,44,54,53,27,29,33,…	6,35,20,29,16,50,35,53,31,42,28,16,17,33,32,35,23,2,45,22,32,41,8,13,24,32,32,26,65,45,14,31,20,33,28,23,28,26,22,25,35,20,36,24,37,9,21,14,29,19,22,17,27,21,41,45,25,36,55,22,39,52,31,26,34,35,36,27,16,23,28,23,29,26,36,34,28,41,8,5,18,34,31,32,23,29,31,19,20,27,45,46,11,38,25,21,27,37,31,26,27,37,37,26,32,26,37,19,28,13,42,14,26,16,20,19,29,31,16,48,32,43,16,19,33,12,35,31,42,21,27,21,15,46,30,…	11,15,16,11,25,34,25,36,28,21,34,79,25,23,22,15,12,15,42,33,16,32,23,19,19,29,9,12,30,13,39,20,21,12,22,10,15,7,12,6,43,7,26,6,3,11,13,11,85,25,12,37,25,18,5,16,14,41,21,17,12,24,22,18,25,23,36,21,28,45,15,11,14,33,33,38,37,22,14,22,37,4,16,50,12,14,42,15,16,6,21,9,17,7,26,25,20,17,9,18,33,13,18,19,26,8,11,11,9,11,26,46,9	5,2,0,0,0,5,0,14,2,1,1,2,4,3,6,2,3,0,0,3,6,3,6,5,1,4,1,3,2,4,0,5,2,6,4,2,1,0,1,0,8,1,0,0,1,0,2,1,1,1,3,1,2,3,8,6,4,4,3,1,1,2,5,6,14,15,18,3,6,11,5,5,4,1,24,6,11,3,5,10,10,1,2,6,5,4,14,3,0,1,12,0,4,1,9,2,15,0,0,4,6,3,2,12,10,0,5,4,4,1,3,5,0	198	198	0	0	0.7,0.676,0.655,0.532,0.628,0.398,0.578,0.627,0.627,0.538,0.659,0.59,0.734,0.663,0.624,0.557,0.511,0.889,0.5,0.686,0.529,0.634,0.765,0.705,0.711,0.61,0.536,0.649,0.552,0.545,0.696,0.483,0.565,0.542,0.641,0.697,0.667,0.662,0.667,0.688,0.514,0.706,0.586,0.6,0.602,0.7,0.691,0.667,0.608,0.683,0.621,0.757,0.671,0.656,0.453,0.43,0.675,0.581,0.486,0.577,0.606,0.6,0.569,0.618,0.5,0.663,0.66,0.64,0.556,0.…	0.688,0.882,1.0,1.0,1.0,0.872,1.0,0.72,0.933,0.955,0.971,0.975,0.862,0.885,0.786,0.882,0.8,1.0,1.0,0.917,0.727,0.914,0.793,0.792,0.95,0.879,0.9,0.8,0.938,0.765,1.0,0.8,0.913,0.667,0.846,0.833,0.938,1.0,0.923,1.0,0.843,0.875,1.0,1.0,0.75,1.0,0.867,0.917,0.988,0.962,0.8,0.974,0.926,0.857,0.385,0.727,0.778,0.911,0.875,0.944,0.923,0.923,0.815,0.75,0.641,0.605,0.667,0.875,0.824,0.804,0.75,0.688,0.778,…	-0.238	DCM vs. Control	MXE	155700772	155700944	155711172	155711455	155680668	155680908	155718384	155718443	3654
ENSG00000184863	RBM33	chr7	+							6,31,12,25,18,40,36,62,40,24,48,14,25,44,37,25,23,8,52,33,46,59,12,39,29,38,30,36,65,49,27,35,8,40,51,44,50,51,40,31,36,48,32,21,37,9,36,24,26,20,31,36,33,23,36,39,39,41,30,22,43,76,37,40,43,38,51,33,13,14,42,34,42,34,36,26,31,51,18,9,29,47,30,34,43,27,23,20,42,45,48,35,21,30,51,17,28,47,30,33,41,46,23,38,34,42,38,25,22,25,38,23,36,42,40,44,46,51,50,41,31,46,26,18,35,7,43,41,34,42,45,36,35,43,41,…	6,21,14,18,20,27,29,32,24,18,14,13,27,18,18,18,23,7,35,14,24,37,16,12,17,17,27,21,48,25,18,23,8,20,30,22,23,25,16,27,25,31,20,22,29,16,22,9,21,13,17,13,23,20,38,31,27,21,26,22,28,39,24,9,31,29,28,29,16,16,24,29,37,17,21,18,27,27,13,8,20,24,29,28,20,25,25,12,22,46,41,28,16,18,24,25,24,40,22,26,28,38,19,22,22,34,19,11,19,17,27,10,29,18,20,30,21,19,24,21,23,24,14,10,20,4,27,25,26,25,29,11,15,28,22,2…	5,1,2,0,1,17,3,23,12,9,0,5,10,2,3,3,2,3,3,4,10,2,2,13,4,3,2,6,10,9,10,10,3,6,0,1,0,2,7,4,15,0,2,2,2,2,4,2,6,5,2,0,7,3,12,6,5,21,4,10,8,9,13,5,12,9,27,1,13,24,10,1,0,5,6,7,13,8,5,6,6,0,4,21,0,7,5,9,1,2,13,2,0,2,11,6,13,3,0,3,4,2,5,15,13,2,0,0,4,1,4,4,1	7,7,10,4,1,20,4,9,4,7,5,8,17,5,7,5,8,5,6,7,6,5,6,11,10,10,5,8,17,7,6,20,11,3,2,12,3,1,7,5,9,5,1,0,5,2,4,8,8,3,3,3,9,13,15,10,15,12,12,2,8,6,7,16,18,12,26,3,7,17,12,8,9,6,14,12,15,5,5,14,12,2,6,23,4,10,13,4,3,3,6,2,1,2,12,5,8,4,3,5,15,5,6,14,16,7,6,8,6,4,3,10,10	198	198	0	0	0.5,0.596,0.462,0.581,0.474,0.597,0.554,0.66,0.625,0.571,0.774,0.519,0.481,0.71,0.673,0.581,0.5,0.533,0.598,0.702,0.657,0.615,0.429,0.765,0.63,0.691,0.526,0.632,0.575,0.662,0.6,0.603,0.5,0.667,0.63,0.667,0.685,0.671,0.714,0.534,0.59,0.608,0.615,0.488,0.561,0.36,0.621,0.727,0.553,0.606,0.646,0.735,0.589,0.535,0.486,0.557,0.591,0.661,0.536,0.5,0.606,0.661,0.607,0.816,0.581,0.567,0.646,0.532,0.448,0…	0.417,0.125,0.167,0.0,0.5,0.459,0.429,0.719,0.75,0.563,0.0,0.385,0.37,0.286,0.3,0.375,0.2,0.375,0.333,0.364,0.625,0.286,0.25,0.542,0.286,0.231,0.286,0.429,0.37,0.563,0.625,0.333,0.214,0.667,0.0,0.077,0.0,0.667,0.5,0.444,0.625,0.0,0.667,1.0,0.286,0.5,0.5,0.2,0.429,0.625,0.4,0.0,0.438,0.188,0.444,0.375,0.25,0.636,0.25,0.833,0.5,0.6,0.65,0.238,0.4,0.429,0.509,0.25,0.65,0.585,0.455,0.111,0.0,0.455,0.…	0.223	DCM vs. Control	MXE	155706859	155707068	155763808	155764018	155700890	155700944	155766466	155766896	3658
ENSG00000017260	ATP2C1	chr3	+							64,101,73,51,49,122,106,60,64,81,83,62,30,89,78,80,48,22,71,72,67,93,29,72,46,131,98,131,98,108,39,90,11,59,86,75,92,77,58,84,65,85,102,117,62,17,55,34,82,69,74,72,80,89,57,78,92,77,107,54,128,46,42,93,73,77,119,71,32,59,80,59,19,84,88,93,96,32,77,47,69,80,107,94,53,172,69,16,59,14,59,84,86,74,73,28,46,84,43,57,71,91,63,50,68,102,73,54,78,30,21,70,103,64,83,37,114,69,80,98,79,90,78,28,71,123,67,7…	109,141,89,71,73,140,135,95,90,116,111,78,99,128,141,102,83,32,113,136,109,113,44,97,73,137,96,142,203,134,68,110,23,90,118,120,110,143,105,123,107,103,144,132,101,37,91,55,122,93,108,132,92,108,84,138,106,123,109,83,158,101,94,116,103,123,157,117,33,71,100,92,111,110,106,124,128,101,73,56,117,86,115,125,94,178,94,54,82,82,128,114,122,88,97,70,84,127,113,78,82,123,98,79,157,130,112,78,89,41,90,83…	7,4,2,14,3,33,6,16,95,12,8,8,12,4,15,19,11,22,1,28,12,3,1,54,41,22,1,28,39,61,48,59,33,17,4,5,15,0,16,5,27,0,2,0,6,1,10,5,47,10,0,0,6,36,36,24,22,27,36,17,32,16,53,10,37,17,17,6,36,38,38,10,22,30,26,18,29,33,25,21,21,5,32,20,17,6,23,24,6,2,49,10,0,1,58,67,12,26,2,8,30,20,20,26,45,9,3,37,28,45,6,23,8	28,20,18,28,19,99,19,77,128,72,48,79,60,11,56,41,23,54,32,52,89,18,9,76,57,32,12,44,86,78,100,87,79,62,12,20,31,1,27,13,70,1,16,2,9,1,39,16,71,16,5,6,22,41,62,74,39,73,56,59,41,38,60,51,54,48,46,15,67,119,99,35,47,60,61,49,90,87,67,66,110,4,52,99,50,46,61,35,2,11,84,40,6,12,90,68,70,28,13,17,62,36,32,58,93,28,9,43,71,39,53,49,26	198	161	0	0	0.323,0.368,0.4,0.369,0.353,0.415,0.39,0.339,0.366,0.362,0.378,0.393,0.198,0.361,0.31,0.389,0.32,0.359,0.338,0.301,0.333,0.401,0.349,0.376,0.339,0.437,0.454,0.429,0.282,0.396,0.318,0.4,0.28,0.348,0.372,0.337,0.405,0.305,0.31,0.357,0.331,0.402,0.365,0.419,0.333,0.272,0.33,0.335,0.353,0.376,0.358,0.307,0.414,0.401,0.356,0.315,0.414,0.337,0.444,0.346,0.397,0.27,0.266,0.395,0.366,0.337,0.381,0.33,0.4…	0.169,0.14,0.083,0.289,0.114,0.213,0.204,0.145,0.376,0.119,0.119,0.076,0.14,0.228,0.179,0.274,0.28,0.249,0.025,0.305,0.099,0.119,0.083,0.366,0.369,0.359,0.063,0.341,0.269,0.389,0.281,0.355,0.254,0.182,0.213,0.169,0.282,0.0,0.325,0.238,0.239,0.0,0.092,0.0,0.352,0.448,0.173,0.203,0.35,0.337,0.0,0.0,0.182,0.417,0.321,0.209,0.314,0.231,0.343,0.19,0.388,0.255,0.418,0.138,0.358,0.224,0.231,0.245,0.304,…	0.116	DCM vs. Control	MXE	130930415	130930526	130940629	130940691	130850594	130850928	130941590	130941699	3730
ENSG00000165238	WNK2	chr9	+							14,174,236,160,130,207,227,145,214,200,109,68,164,235,165,189,136,69,221,105,212,195,102,106,123,139,243,181,306,270,107,147,26,168,241,243,267,201,213,108,166,181,221,153,175,64,236,88,198,154,208,157,263,140,221,245,182,205,259,217,240,294,128,152,194,256,245,180,96,228,125,198,86,129,167,157,128,72,211,55,177,243,185,134,194,161,172,116,144,166,190,271,68,201,183,133,136,229,188,171,226,306,16…	27,156,171,110,113,94,121,76,126,120,63,51,112,121,149,100,76,32,103,61,123,101,48,62,100,97,119,93,181,141,82,109,301,96,165,119,100,160,107,83,182,142,135,94,127,185,145,153,146,102,173,89,138,120,165,190,124,124,165,160,149,191,107,79,133,146,119,103,67,127,76,114,51,118,115,92,76,32,222,45,153,151,127,125,109,78,124,94,114,142,123,137,54,107,90,118,121,160,123,128,139,177,189,82,55,153,63,52,…	25,12,7,28,15,180,42,93,78,132,8,19,78,20,46,25,52,18,2,194,139,17,10,300,47,39,13,97,139,221,232,154,129,61,6,23,17,2,30,37,26,2,31,2,23,6,84,21,172,27,1,0,62,178,119,150,143,168,168,104,79,133,183,34,247,112,141,42,185,312,119,19,98,199,200,2,17,183,102,51,105,11,157,34,22,29,145,115,4,71,163,7,3,9,200,13,70,35,5,26,159,34,40,149,117,31,27,59,124,37,8,73,21	122,424,156,343,425,146,150,61,24,68,21,21,168,584,593,618,543,118,26,329,67,397,619,102,295,173,574,377,47,84,79,61,265,646,458,472,728,226,31,116,46,428,519,261,344,261,394,158,87,172,204,305,86,182,256,298,242,124,308,60,69,118,135,80,350,257,103,354,52,134,111,151,369,81,259,27,51,191,118,131,84,130,154,13,348,32,67,45,142,326,120,91,692,588,213,80,45,228,367,631,617,307,280,129,130,333,517,2…	198	198	0	0	0.341,0.527,0.58,0.593,0.535,0.688,0.652,0.656,0.629,0.625,0.634,0.571,0.594,0.66,0.525,0.654,0.642,0.683,0.682,0.633,0.633,0.659,0.68,0.631,0.552,0.589,0.671,0.661,0.628,0.657,0.566,0.574,0.08,0.636,0.594,0.671,0.728,0.557,0.666,0.565,0.477,0.56,0.621,0.619,0.579,0.257,0.619,0.365,0.576,0.602,0.546,0.638,0.656,0.538,0.573,0.563,0.595,0.623,0.611,0.576,0.617,0.606,0.545,0.658,0.593,0.637,0.673,0.…	0.17,0.028,0.043,0.075,0.034,0.552,0.219,0.604,0.765,0.66,0.276,0.475,0.317,0.033,0.072,0.039,0.087,0.132,0.071,0.371,0.675,0.041,0.016,0.746,0.137,0.184,0.022,0.205,0.747,0.725,0.746,0.716,0.327,0.086,0.013,0.046,0.023,0.009,0.492,0.242,0.361,0.005,0.056,0.008,0.063,0.022,0.176,0.117,0.664,0.136,0.005,0.0,0.419,0.494,0.317,0.335,0.371,0.575,0.353,0.634,0.534,0.53,0.575,0.298,0.414,0.304,0.578,0.…	0.296	DCM vs. Control	MXE	93239756	93239976	93317519	93317631	93238232	93238321	93320366	93320569	4144
ENSG00000165238	WNK2	chr9	+							14,161,211,150,150,181,187,131,209,154,90,71,150,171,174,133,140,47,184,84,176,177,81,103,165,152,199,139,265,189,132,168,75,156,205,196,181,171,185,118,167,134,218,162,188,89,190,108,198,112,185,124,207,193,194,216,175,197,216,188,204,320,131,141,197,227,186,178,94,231,128,204,104,162,147,154,112,56,186,71,175,216,201,132,156,157,172,134,154,126,187,204,55,179,154,152,100,200,172,198,190,239,178…	8,93,115,89,58,87,92,67,105,71,47,46,53,66,90,84,52,20,88,34,87,59,45,43,94,62,98,89,123,112,47,69,43,87,124,111,101,89,78,69,87,73,86,78,58,35,88,80,88,63,87,96,107,83,94,109,71,84,115,100,121,155,53,64,104,104,75,101,47,123,50,81,34,51,64,72,55,21,113,28,91,103,92,64,75,53,90,70,92,68,83,98,21,72,75,75,60,96,105,100,90,145,113,78,21,104,71,40,57,32,42,73,55,82,62,54,90,83,85,86,116,54,45,91,78,…	86,64,31,91,122,140,80,83,27,33,21,11,141,145,230,218,191,59,5,300,43,95,77,69,231,107,104,176,47,81,73,46,158,270,82,117,190,2,12,12,52,5,108,20,68,12,157,67,88,36,6,25,23,181,204,189,244,119,235,39,26,47,116,70,279,123,185,159,63,154,143,72,208,63,229,18,25,163,126,108,94,16,175,17,177,52,108,48,4,130,188,27,29,64,205,75,56,97,69,163,283,121,142,161,165,108,95,127,143,87,39,169,103	98,72,33,61,129,120,77,50,40,85,19,26,103,120,186,169,169,61,19,176,71,83,99,186,153,77,83,131,78,151,127,94,181,197,104,85,180,4,42,51,27,14,105,18,75,11,135,73,164,64,15,46,32,137,134,138,168,83,143,82,58,112,66,42,175,104,93,108,114,136,110,58,154,125,143,9,10,133,107,81,56,62,136,16,136,29,68,77,13,117,121,72,44,76,98,47,35,100,41,129,200,115,95,81,89,99,79,125,114,76,30,102,85	198	169	0	0	0.599,0.596,0.61,0.59,0.688,0.64,0.634,0.625,0.629,0.649,0.62,0.568,0.707,0.689,0.623,0.575,0.697,0.667,0.641,0.678,0.633,0.719,0.606,0.672,0.6,0.677,0.634,0.571,0.648,0.59,0.706,0.675,0.598,0.605,0.585,0.601,0.605,0.621,0.669,0.593,0.621,0.61,0.684,0.639,0.735,0.685,0.648,0.535,0.658,0.603,0.645,0.524,0.623,0.665,0.638,0.628,0.678,0.667,0.616,0.616,0.59,0.638,0.678,0.653,0.618,0.651,0.679,0.601,…	0.428,0.431,0.445,0.56,0.447,0.499,0.47,0.586,0.366,0.249,0.485,0.265,0.539,0.508,0.513,0.524,0.491,0.452,0.183,0.593,0.341,0.494,0.399,0.24,0.563,0.543,0.517,0.534,0.34,0.314,0.329,0.295,0.427,0.539,0.402,0.54,0.474,0.299,0.196,0.167,0.622,0.234,0.467,0.487,0.436,0.482,0.498,0.439,0.314,0.324,0.255,0.317,0.38,0.53,0.565,0.539,0.554,0.55,0.584,0.289,0.277,0.264,0.6,0.587,0.576,0.502,0.629,0.557,0…	0.174	DCM vs. Control	MXE	93288787	93289620	93289977	93290047	93268626	93268746	93292307	93292396	4155
ENSG00000087299	L2HGDH	chr14	-							22,20,18,21,12,35,25,37,35,27,20,11,11,24,17,22,21,7,30,36,17,24,10,17,21,20,30,33,47,38,19,22,10,26,40,26,25,25,23,19,26,22,34,35,33,9,26,16,33,27,17,30,27,23,24,25,23,25,25,29,40,34,17,30,26,21,33,21,7,33,20,25,21,13,24,27,32,7,29,29,22,18,31,23,21,29,22,14,12,18,24,38,17,24,27,7,21,25,28,23,22,41,10,16,32,23,27,16,19,14,29,18,23,12,21,12,28,19,36,31,34,25,18,10,19,18,22,38,33,22,20,34,25,33,11…	6,10,6,4,6,6,4,5,6,16,10,5,7,4,8,4,5,1,11,6,5,7,5,7,8,10,6,4,10,12,4,11,6,4,10,8,6,4,11,5,14,12,10,8,5,8,7,11,3,6,8,8,2,10,7,15,10,11,7,6,9,3,8,4,7,10,11,10,5,9,7,5,4,10,6,3,9,6,2,11,4,6,8,5,8,15,7,6,10,9,9,3,6,2,5,7,17,9,4,4,6,9,9,11,8,8,2,4,8,1,8,9,8,6,14,4,7,5,3,11,6,9,4,7,7,4,4,7,11,3,2,11,7,9,1,13,6,15,5,6,4,12,7,12,4,10,7,9	2,8,5,11,10,38,9,17,9,19,6,7,11,6,26,10,20,16,14,8,17,5,4,22,17,15,6,27,23,20,27,29,28,16,11,12,19,0,8,5,4,2,4,8,3,1,4,5,21,8,4,6,5,15,19,28,22,17,28,12,12,25,19,5,33,15,11,10,21,40,14,7,10,24,23,5,5,23,11,21,9,6,28,16,15,8,21,14,2,6,20,15,7,2,20,6,11,9,11,12,17,13,11,13,18,15,2,14,19,18,6,14,17	2,5,1,12,6,5,2,11,1,9,5,7,5,3,15,15,9,9,18,5,10,2,2,8,9,9,7,4,5,14,14,11,10,11,3,8,12,2,7,3,1,1,5,0,2,0,6,5,10,8,1,3,2,7,6,9,7,10,10,8,4,2,10,3,18,4,3,8,9,14,7,4,8,13,6,2,3,8,9,3,2,6,4,3,7,4,4,6,4,4,9,5,7,5,7,10,7,5,13,19,14,12,15,3,5,13,10,9,13,1,10,5,10	198	198	1.04694e-10	9.75678e-10	0.786,0.667,0.75,0.84,0.667,0.854,0.862,0.881,0.854,0.628,0.667,0.688,0.611,0.857,0.68,0.846,0.808,0.875,0.732,0.857,0.773,0.774,0.667,0.708,0.724,0.667,0.833,0.892,0.825,0.76,0.826,0.667,0.625,0.867,0.8,0.765,0.806,0.862,0.676,0.792,0.65,0.647,0.773,0.814,0.868,0.529,0.788,0.593,0.917,0.818,0.68,0.789,0.931,0.697,0.774,0.625,0.697,0.694,0.781,0.829,0.816,0.919,0.68,0.882,0.788,0.677,0.75,0.677,0…	0.5,0.615,0.833,0.478,0.625,0.884,0.818,0.607,0.9,0.679,0.545,0.5,0.688,0.667,0.634,0.4,0.69,0.64,0.438,0.615,0.63,0.714,0.667,0.733,0.654,0.625,0.462,0.871,0.821,0.588,0.659,0.725,0.737,0.593,0.786,0.6,0.613,0.0,0.533,0.625,0.8,0.667,0.444,1.0,0.6,1.0,0.4,0.5,0.677,0.5,0.8,0.667,0.714,0.682,0.76,0.757,0.759,0.63,0.737,0.6,0.75,0.926,0.655,0.625,0.647,0.789,0.786,0.556,0.7,0.741,0.667,0.636,0.556…	0.112	DCM vs. Control	MXE	50247040	50247253	50267752	50267910	50245650	50246120	50269162	50269330	4568
ENSG00000064393	HIPK2	chr7	-							59,247,110,133,130,191,267,229,175,288,203,97,205,181,209,220,167,79,269,214,161,483,72,120,328,295,203,300,541,347,85,229,87,198,229,198,199,276,136,307,168,160,160,186,180,63,97,58,174,136,154,294,185,213,243,204,237,339,200,93,302,220,217,161,154,245,269,207,83,166,233,134,198,140,139,191,235,386,74,62,138,146,320,192,188,262,101,93,129,76,209,188,108,217,158,82,162,239,176,148,197,284,114,105…	19,97,46,75,49,102,125,95,46,109,96,57,90,103,72,74,66,35,113,119,80,242,31,85,104,118,129,141,209,161,27,91,23,104,103,66,118,108,74,138,67,65,79,87,81,7,42,23,67,69,65,80,83,81,80,97,109,138,111,47,140,64,102,64,68,145,159,103,34,75,146,74,98,58,76,79,111,171,33,30,39,64,124,94,62,132,33,32,49,49,116,108,44,80,79,34,68,124,79,62,93,140,47,60,63,124,58,72,69,61,94,47,119,48,68,69,132,94,103,106,…	44,30,146,21,25,36,66,133,93,6,139,94,75,68,31,24,21,111,144,49,42,200,229,10,63,95,19,24,15,6,12,6,22,26,20,37,31,6,29,8,414,21,19,27,21,21,36,48,11,9,12,40,17,18,30,30,34,62,33,30,31,18,33,73,40,33,69,29,15,43,120,46,40,11,71,305,406,25,18,78,96,10,16,173,30,52,60,6,7,23,56,15,21,22,22,102,70,44,21,34,32,22,56,145,64,108,52,58,37,22,189,79,52	11,1,15,1,0,4,1,20,21,1,17,21,8,9,6,3,1,19,9,1,2,27,20,2,6,5,8,4,8,0,2,0,3,2,0,9,1,3,2,1,75,3,7,9,5,8,3,10,0,1,0,2,3,1,0,3,6,23,6,4,5,6,2,16,9,7,10,1,1,5,6,11,7,1,12,60,73,3,3,18,8,1,1,50,5,11,14,0,1,2,13,5,5,2,3,4,8,2,2,1,1,0,6,36,9,9,5,13,6,2,15,9,5	198	198	0	0	0.756,0.718,0.705,0.639,0.726,0.652,0.681,0.707,0.792,0.725,0.679,0.63,0.695,0.637,0.744,0.748,0.717,0.693,0.704,0.643,0.668,0.666,0.699,0.585,0.759,0.714,0.611,0.68,0.721,0.683,0.759,0.716,0.791,0.656,0.69,0.75,0.628,0.719,0.648,0.69,0.715,0.711,0.669,0.681,0.69,0.9,0.698,0.716,0.722,0.663,0.703,0.786,0.69,0.724,0.752,0.678,0.685,0.711,0.643,0.664,0.683,0.775,0.68,0.716,0.694,0.628,0.629,0.668,0…	0.8,0.968,0.907,0.955,1.0,0.9,0.985,0.869,0.816,0.857,0.891,0.817,0.904,0.883,0.838,0.889,0.955,0.854,0.941,0.98,0.955,0.881,0.92,0.833,0.913,0.95,0.704,0.857,0.652,1.0,0.857,1.0,0.88,0.929,1.0,0.804,0.969,0.667,0.935,0.889,0.847,0.875,0.731,0.75,0.808,0.724,0.923,0.828,1.0,0.9,1.0,0.952,0.85,0.947,1.0,0.909,0.85,0.729,0.846,0.882,0.861,0.75,0.943,0.82,0.816,0.825,0.873,0.967,0.938,0.896,0.952,0.…	-0.188	DCM vs. Control	MXE	139575127	139575288	139583816	139584064	139561569	139573397	139596716	139596998	4571
ENSG00000135218	CD36	chr7	+							4444,2717,2576,1765,643,3189,2762,2275,3514,2595,1273,1495,2459,2467,3234,2395,1952,588,1897,3262,2168,2261,664,1668,2114,2644,2896,3894,3527,2981,1860,3016,1218,1906,2385,2909,2895,2130,3369,2303,2652,1951,3384,2839,2462,1595,173,1912,1996,1842,2711,3223,2956,2243,2574,3053,2110,2820,3362,2140,2640,3884,2231,2552,2702,3455,2723,1957,1582,2284,2172,1879,1787,792,2380,2491,1958,2156,2245,2695,2683…	2264,1478,1622,937,370,1598,1356,1145,1642,1378,696,894,1555,1285,1691,1387,985,322,939,1811,1106,1240,355,1038,1185,1562,1491,1807,1611,1493,1181,1641,1503,964,1211,1731,1427,1159,1833,1183,1687,1032,1701,1578,1336,1780,101,1271,1120,1021,1486,1834,1556,1262,1256,1557,1171,1416,1786,1138,1337,2046,1177,1384,1417,1717,1462,1208,952,1232,1083,1022,881,473,1275,1378,1006,1192,1375,1673,1364,1320,11…	717,1211,700,1368,1129,1973,1120,1414,886,1506,656,835,1808,1232,2548,1450,813,1547,618,1579,1373,1186,887,2364,3290,2505,1081,1867,2840,2620,3025,2976,3066,2631,1106,1003,1566,108,1316,897,1039,116,892,612,434,105,985,1022,2077,1140,183,337,1468,1689,1791,1210,1632,1784,1447,1663,1931,1820,1593,1009,2179,1976,1412,748,1380,2533,2604,1396,2527,2197,3121,534,801,3788,2301,1485,2542,953,2031,482,20…	478,1900,909,1394,1403,1266,1612,748,525,978,561,592,1073,1819,1894,1507,831,922,644,1304,911,1516,1415,1284,2035,2002,1602,1379,1674,1578,1780,1757,2122,2009,1353,1214,1866,432,985,1308,668,774,1855,932,645,517,903,1329,1524,1942,805,1234,1196,1224,1181,841,1256,1221,975,1132,1324,1421,1075,984,1468,1632,786,1017,835,1582,1435,1100,1923,1388,1962,401,463,2375,1518,974,1730,1551,1237,271,1480,536…	198	154	0	0	0.604,0.588,0.553,0.594,0.575,0.608,0.613,0.607,0.625,0.594,0.587,0.565,0.552,0.599,0.598,0.573,0.607,0.587,0.611,0.583,0.604,0.586,0.593,0.556,0.581,0.568,0.602,0.626,0.63,0.608,0.551,0.588,0.387,0.606,0.605,0.567,0.612,0.588,0.588,0.602,0.55,0.595,0.607,0.583,0.589,0.411,0.571,0.539,0.581,0.584,0.587,0.577,0.596,0.58,0.614,0.604,0.584,0.608,0.594,0.594,0.606,0.596,0.596,0.589,0.597,0.61,0.592,0…	0.538,0.331,0.375,0.433,0.385,0.548,0.351,0.595,0.568,0.545,0.476,0.523,0.567,0.345,0.511,0.428,0.432,0.566,0.427,0.485,0.54,0.378,0.328,0.589,0.557,0.493,0.344,0.513,0.569,0.564,0.569,0.568,0.529,0.505,0.389,0.391,0.395,0.163,0.51,0.348,0.547,0.104,0.272,0.338,0.344,0.136,0.459,0.374,0.515,0.313,0.15,0.175,0.488,0.518,0.541,0.528,0.503,0.532,0.536,0.533,0.531,0.499,0.535,0.444,0.536,0.485,0.583,…	0.119	DCM vs. Control	MXE	80656539	80656700	80673354	80673409	80646445	80646860	80673982	80674119	4757
ENSG00000142733	MAP3K6	chr1	-							16,68,87,127,43,67,58,192,110,58,119,46,126,67,102,127,78,41,79,83,87,86,58,39,118,150,61,59,178,71,49,82,140,45,142,61,63,89,88,87,101,48,137,75,75,91,52,102,62,54,69,89,52,103,110,115,119,83,121,85,63,58,134,45,81,100,69,80,151,54,51,93,96,127,49,70,59,75,84,22,136,88,94,64,120,85,74,39,151,71,107,101,41,64,59,156,69,108,111,88,90,82,92,72,48,57,64,45,72,67,130,67,66,91,54,136,70,84,122,102,54,…	14,47,70,119,58,39,46,139,57,39,98,37,89,35,86,64,42,31,38,44,66,78,46,46,88,81,55,52,123,47,39,63,101,33,87,35,49,73,55,62,84,38,96,58,70,67,41,84,54,47,68,65,46,95,58,67,109,52,82,51,50,34,83,34,54,55,70,57,97,36,37,61,63,77,50,64,44,41,52,17,95,69,86,31,82,40,56,24,126,51,82,66,22,59,61,92,57,88,59,52,69,47,83,79,50,38,40,32,64,59,107,44,64,93,40,77,59,61,94,59,42,48,80,58,37,36,50,45,39,72,59…	50,244,252,53,64,102,52,183,52,60,103,89,263,194,121,74,54,133,110,104,71,376,273,25,194,131,75,110,73,111,31,70,54,69,59,82,133,45,38,65,190,120,184,187,115,163,139,134,42,95,101,184,90,97,182,110,139,81,82,58,57,51,89,119,176,91,186,71,60,139,89,184,210,90,258,159,230,123,133,213,228,52,180,129,234,165,79,45,45,110,176,83,82,101,141,157,168,277,26,89,81,83,228,189,205,215,278,115,99,70,193,181,…	52,282,297,57,60,116,60,133,118,124,100,216,216,216,136,85,71,158,239,149,146,327,375,58,233,124,76,99,147,177,51,59,55,96,43,85,169,75,113,119,172,161,242,223,146,233,167,122,88,210,103,239,144,103,166,108,159,99,108,120,103,133,50,162,177,90,161,91,122,135,79,245,197,191,232,132,169,95,141,196,178,120,163,112,229,140,91,88,90,118,128,128,129,104,142,154,171,277,45,69,108,79,205,168,179,231,329,…	198	198	0	0	0.533,0.591,0.554,0.516,0.426,0.632,0.558,0.58,0.659,0.598,0.548,0.554,0.586,0.657,0.543,0.665,0.65,0.569,0.675,0.654,0.569,0.524,0.558,0.459,0.573,0.649,0.526,0.532,0.591,0.602,0.557,0.566,0.581,0.577,0.62,0.635,0.562,0.549,0.615,0.584,0.546,0.558,0.588,0.564,0.517,0.576,0.559,0.548,0.534,0.535,0.504,0.578,0.531,0.52,0.655,0.632,0.522,0.615,0.596,0.625,0.558,0.63,0.618,0.57,0.6,0.645,0.496,0.584…	0.49,0.464,0.459,0.482,0.516,0.468,0.464,0.579,0.306,0.326,0.507,0.292,0.549,0.473,0.471,0.465,0.432,0.457,0.315,0.411,0.327,0.535,0.421,0.301,0.454,0.514,0.497,0.526,0.332,0.385,0.378,0.543,0.495,0.418,0.578,0.491,0.44,0.375,0.252,0.353,0.525,0.427,0.432,0.456,0.441,0.412,0.454,0.523,0.323,0.311,0.495,0.435,0.385,0.485,0.523,0.505,0.466,0.45,0.432,0.326,0.356,0.277,0.64,0.423,0.499,0.503,0.536,0…	0.121	DCM vs. Control	MXE	27357710	27357876	27358418	27358611	27357399	27357576	27358708	27358866	5092
ENSG00000147162	OGT	chrX	+							98,175,19,128,46,171,157,184,116,113,142,63,74,138,90,120,95,40,188,185,146,161,49,100,74,163,137,195,258,177,68,105,26,131,140,127,95,132,72,161,103,113,102,122,122,32,98,59,134,98,81,131,161,93,135,132,47,198,141,51,221,255,79,217,151,89,164,124,11,69,174,133,99,43,225,118,157,130,53,86,76,102,164,119,92,160,80,48,85,139,161,140,112,114,150,19,83,165,113,89,124,154,81,110,101,152,102,91,65,61,1…	127,265,73,177,69,213,230,262,162,150,324,126,121,217,150,247,130,48,264,250,215,226,56,126,158,239,216,265,344,219,113,161,121,216,180,188,137,211,115,248,219,180,165,177,173,123,144,100,190,156,167,148,236,139,201,187,99,245,192,114,313,368,135,321,187,169,255,184,57,89,220,190,179,88,327,205,219,195,90,134,131,178,218,171,165,274,185,74,146,253,209,246,212,136,170,60,108,204,155,167,204,187,16…	19,6,8,4,3,72,11,109,130,42,25,29,32,3,7,5,4,27,3,23,72,1,0,69,13,3,8,16,30,56,38,57,25,8,1,4,8,0,16,11,23,0,3,1,2,2,11,3,18,10,0,2,29,18,55,29,12,70,37,28,36,38,43,28,39,24,34,6,60,103,57,7,15,36,85,20,25,32,29,29,59,2,34,103,2,11,29,27,4,3,54,8,0,2,51,40,66,19,1,3,22,7,6,70,50,7,1,14,41,15,14,27,4	22,19,36,23,5,100,43,128,315,61,41,29,58,20,30,14,19,38,14,48,130,25,11,107,26,47,19,52,78,86,86,118,52,44,16,28,7,3,39,35,77,15,30,16,12,4,26,17,51,67,13,13,76,34,93,64,61,155,77,52,59,88,99,94,68,80,76,9,113,189,106,24,26,94,134,63,84,80,70,94,116,11,58,166,26,57,81,48,19,16,100,18,1,14,120,87,101,16,12,27,90,24,27,160,101,22,18,43,35,27,17,21,34	198	198	0	0	0.436,0.398,0.207,0.42,0.4,0.445,0.406,0.413,0.417,0.43,0.305,0.333,0.379,0.389,0.375,0.327,0.422,0.455,0.416,0.425,0.404,0.416,0.467,0.442,0.319,0.405,0.388,0.424,0.429,0.447,0.376,0.395,0.177,0.378,0.438,0.403,0.409,0.385,0.385,0.394,0.32,0.386,0.382,0.408,0.414,0.206,0.405,0.371,0.414,0.386,0.327,0.47,0.406,0.401,0.402,0.414,0.322,0.447,0.423,0.309,0.414,0.409,0.369,0.403,0.447,0.345,0.391,0.4…	0.463,0.24,0.182,0.148,0.375,0.419,0.204,0.46,0.292,0.408,0.379,0.5,0.356,0.13,0.189,0.263,0.174,0.415,0.176,0.324,0.356,0.038,0.0,0.392,0.333,0.06,0.296,0.235,0.278,0.394,0.306,0.326,0.325,0.154,0.059,0.125,0.533,0.0,0.291,0.239,0.23,0.0,0.091,0.059,0.143,0.333,0.297,0.15,0.261,0.13,0.0,0.133,0.276,0.346,0.372,0.312,0.164,0.311,0.325,0.35,0.379,0.302,0.303,0.23,0.364,0.231,0.309,0.4,0.347,0.353,…	0.122	DCM vs. Control	MXE	71537828	71538072	71544566	71548023	71536207	71536358	71554512	71554592	5125
ENSG00000106066	CPVL	chr7	-							817,590,478,309,426,555,416,716,570,779,433,386,495,494,797,623,388,132,608,925,244,602,120,272,640,589,711,524,535,695,258,361,279,630,643,499,473,570,505,579,427,490,698,569,497,249,483,377,523,367,355,375,355,275,591,741,588,740,291,289,596,829,548,439,528,681,620,479,221,289,412,356,697,509,343,462,526,198,305,531,532,370,318,611,466,531,355,274,540,570,420,593,838,312,236,434,431,721,537,369…	639,479,434,233,275,396,319,521,452,557,405,306,339,304,630,501,257,113,388,666,157,469,78,251,508,439,612,418,379,543,230,326,536,420,470,342,326,402,336,411,332,444,529,442,442,430,384,320,375,306,252,304,301,245,440,511,451,464,217,258,394,557,400,320,389,474,500,413,209,254,338,247,501,387,292,375,455,174,275,461,384,293,208,403,345,339,306,237,439,606,276,487,574,251,182,350,407,517,392,299,…	28,170,60,295,22,1000,450,495,404,605,298,265,822,395,270,550,524,404,654,493,517,299,294,308,650,420,149,344,360,503,560,303,442,315,244,199,507,13,390,93,381,36,469,78,213,15,305,380,551,131,80,191,209,407,462,568,416,485,471,453,416,228,440,249,431,575,563,304,587,793,640,362,382,478,537,209,220,288,722,481,1479,191,681,342,512,650,431,325,73,158,780,400,118,51,350,537,709,501,166,327,726,404,…	50,507,129,480,64,536,532,375,348,480,222,238,555,785,269,806,740,353,905,599,405,564,661,231,488,444,422,405,251,384,466,242,252,359,501,394,853,123,422,268,269,709,1164,240,435,311,427,532,550,256,539,1159,323,387,321,482,535,302,408,470,474,312,271,353,417,698,472,500,471,403,453,386,361,422,469,215,204,205,448,431,1115,471,610,200,455,508,419,258,381,357,622,401,785,91,344,543,528,451,476,517…	198	198	0	0	0.561,0.552,0.524,0.57,0.608,0.584,0.566,0.579,0.558,0.583,0.517,0.558,0.594,0.619,0.559,0.554,0.602,0.539,0.61,0.581,0.608,0.562,0.606,0.52,0.557,0.573,0.537,0.556,0.585,0.561,0.529,0.525,0.342,0.6,0.578,0.593,0.592,0.586,0.6,0.585,0.563,0.525,0.569,0.563,0.529,0.367,0.557,0.541,0.582,0.545,0.585,0.552,0.541,0.529,0.573,0.592,0.566,0.615,0.573,0.528,0.602,0.598,0.578,0.578,0.576,0.59,0.554,0.537…	0.359,0.251,0.317,0.381,0.256,0.651,0.458,0.569,0.537,0.558,0.573,0.527,0.597,0.335,0.501,0.406,0.415,0.534,0.419,0.451,0.561,0.346,0.308,0.571,0.571,0.486,0.261,0.459,0.589,0.567,0.546,0.556,0.637,0.467,0.328,0.336,0.373,0.096,0.48,0.258,0.586,0.048,0.287,0.245,0.329,0.046,0.417,0.417,0.5,0.339,0.129,0.141,0.393,0.513,0.59,0.541,0.437,0.616,0.536,0.491,0.467,0.422,0.619,0.414,0.508,0.452,0.544,0…	0.109	DCM vs. Control	MXE	29030576	29030759	29112703	29112822	28995234	28995882	29120892	29121071	5186
ENSG00000091073	DTX2	chr7	+							1,5,10,3,7,7,5,6,7,4,7,3,10,2,6,7,5,2,6,3,7,3,1,7,6,7,3,5,9,6,3,8,1,2,6,5,7,15,5,4,7,7,10,3,10,4,8,5,4,2,7,5,4,4,5,9,7,5,3,2,5,15,13,4,6,8,12,10,7,3,6,3,5,4,6,7,3,2,6,1,8,6,8,8,6,8,4,2,7,10,5,3,5,1,5,9,4,8,11,3,4,7,7,5,4,4,7,5,2,4,12,13,5,3,2,7,10,8,8,10,8,4,6,4,5,4,8,6,7,7,6,4,9,6,10,5,5,5,6,10,8,5,11,3,2,10,5,4	1,6,6,7,5,9,5,15,11,11,3,7,5,5,4,3,10,4,5,4,13,9,1,3,8,5,4,14,15,8,6,10,10,2,3,7,8,5,11,4,5,3,13,5,6,5,4,4,2,9,8,6,4,7,5,8,4,7,4,7,7,16,6,2,2,9,5,5,12,2,5,1,8,10,3,7,7,8,5,6,4,4,7,3,4,10,6,2,12,24,6,6,15,6,6,3,9,5,7,1,4,7,8,5,8,6,11,1,6,8,16,8,8,5,6,11,2,11,9,8,5,7,4,16,7,0,8,5,4,4,4,7,3,3,11,5,3,5,3,6,11,2,9,5,3,3,7,13	6,8,12,9,11,2,3,20,1,1,3,6,20,4,8,12,8,9,2,9,0,3,1,1,18,13,6,9,1,1,2,1,5,7,7,6,11,0,0,2,6,3,8,5,3,4,5,10,2,4,3,5,2,8,10,5,6,3,9,2,0,0,2,12,10,7,6,6,0,3,9,8,10,1,8,15,19,1,0,15,13,0,11,1,9,34,1,0,1,7,8,2,4,14,7,10,11,3,4,7,12,7,14,13,7,12,10,8,12,6,11,4,9	11,15,28,9,4,8,11,7,6,16,23,30,24,4,26,10,12,7,14,7,7,3,4,8,7,15,11,9,3,9,3,3,16,20,13,10,17,7,12,12,10,8,19,5,4,4,13,14,6,9,7,2,5,7,7,8,6,8,5,6,2,7,5,14,10,10,9,4,3,8,15,11,12,4,10,26,20,3,3,9,13,6,7,10,7,29,6,4,8,12,5,8,7,11,10,10,8,13,2,6,4,9,11,18,17,17,12,9,8,2,8,9,11	198	179	1.42984e-05	7.62288e-05	0.475,0.43,0.601,0.279,0.559,0.413,0.475,0.266,0.365,0.247,0.678,0.279,0.644,0.266,0.576,0.678,0.311,0.311,0.52,0.404,0.327,0.232,0.475,0.678,0.404,0.559,0.404,0.244,0.352,0.404,0.311,0.42,0.083,0.475,0.644,0.392,0.442,0.731,0.291,0.475,0.559,0.678,0.41,0.352,0.601,0.42,0.644,0.531,0.644,0.167,0.442,0.43,0.475,0.341,0.475,0.504,0.613,0.392,0.404,0.205,0.392,0.459,0.662,0.644,0.731,0.446,0.685,0.6…	0.33,0.325,0.279,0.475,0.713,0.184,0.198,0.721,0.131,0.053,0.105,0.153,0.43,0.475,0.218,0.52,0.376,0.538,0.114,0.538,0.0,0.475,0.184,0.102,0.699,0.439,0.33,0.475,0.232,0.091,0.376,0.232,0.22,0.24,0.327,0.352,0.369,0.0,0.0,0.131,0.352,0.253,0.276,0.475,0.404,0.475,0.258,0.392,0.232,0.287,0.279,0.693,0.266,0.508,0.564,0.361,0.475,0.253,0.619,0.232,0.0,0.0,0.266,0.437,0.475,0.388,0.376,0.576,0.0,0.2…	0.117	DCM vs. Control	MXE	76492152	76492253	76500440	76500520	76482507	76483147	76502297	76502456	5683
ENSG00000186951	PPARA	chr22	+							18,22,7,11,13,26,27,28,15,26,14,8,12,15,17,22,18,6,34,24,21,29,6,31,24,25,24,24,36,20,10,25,3,27,28,18,24,27,13,24,20,20,9,23,11,5,13,6,9,11,12,26,24,10,16,18,10,19,27,6,26,36,11,21,10,23,22,24,4,15,24,16,22,11,13,25,22,18,10,12,7,12,26,21,10,13,13,2,16,26,31,30,22,24,15,4,10,26,12,13,21,24,12,11,20,27,26,17,12,12,6,18,15,11,21,4,25,12,31,17,14,21,16,3,20,15,28,9,29,17,19,22,15,12,11,13,16,22,20,…	81,108,30,66,68,123,142,100,76,98,79,55,85,132,74,108,79,22,152,153,97,142,31,97,115,104,138,109,223,133,35,76,14,116,105,96,113,142,60,114,77,86,60,90,61,19,70,24,90,82,42,92,161,68,70,105,52,148,128,41,140,176,72,118,94,107,142,114,30,57,102,73,88,82,93,119,89,102,46,28,65,73,103,85,64,62,54,46,56,125,151,139,94,101,80,33,85,160,100,57,98,127,23,65,127,122,81,55,91,50,45,73,106,82,89,35,116,89,…	2,1,1,8,5,8,3,9,6,8,3,3,7,2,11,11,3,8,5,5,13,8,8,7,4,1,0,3,4,4,4,7,5,6,3,5,6,1,3,3,3,5,3,1,2,5,7,11,2,5,2,0,3,4,5,10,5,10,9,11,13,5,9,3,8,14,13,1,6,10,14,6,4,10,8,4,4,4,6,3,5,3,4,6,7,5,6,4,0,4,7,9,5,3,5,10,14,5,4,4,4,11,5,6,4,7,3,1,3,3,2,8,5	11,9,8,10,10,42,5,31,16,13,16,10,30,8,24,11,12,15,20,18,45,8,7,23,23,10,4,15,27,18,12,19,10,18,9,9,14,0,15,7,9,5,11,6,5,0,14,19,13,12,8,10,6,10,29,6,17,40,21,22,16,26,29,13,42,25,31,12,15,43,40,10,19,21,31,13,6,12,24,23,27,7,22,39,8,17,31,20,2,4,24,10,2,5,21,21,24,30,10,6,13,14,22,27,27,19,16,21,15,7,15,14,10	183	198	2.33881e-08	1.73209e-07	0.194,0.181,0.202,0.153,0.171,0.186,0.171,0.233,0.176,0.223,0.161,0.136,0.133,0.109,0.199,0.181,0.198,0.228,0.195,0.145,0.19,0.181,0.173,0.257,0.184,0.206,0.158,0.192,0.149,0.14,0.236,0.262,0.188,0.201,0.224,0.169,0.187,0.171,0.19,0.186,0.219,0.201,0.14,0.217,0.163,0.222,0.167,0.213,0.098,0.127,0.236,0.234,0.139,0.137,0.198,0.156,0.172,0.122,0.186,0.137,0.167,0.181,0.142,0.161,0.103,0.189,0.144,0…	0.164,0.107,0.119,0.464,0.351,0.171,0.394,0.239,0.289,0.4,0.169,0.245,0.202,0.213,0.332,0.52,0.213,0.366,0.213,0.231,0.238,0.52,0.553,0.248,0.158,0.098,0.0,0.178,0.138,0.194,0.265,0.285,0.351,0.265,0.265,0.375,0.317,1.0,0.178,0.317,0.265,0.52,0.228,0.153,0.302,1.0,0.351,0.385,0.143,0.311,0.213,0.0,0.351,0.302,0.157,0.643,0.241,0.213,0.317,0.351,0.468,0.172,0.251,0.2,0.171,0.377,0.312,0.083,0.302,…	-0.106	DCM vs. Control	MXE	46176752	46176836	46215172	46215333	46151887	46151970	46218262	46218401	5687
[truncated: 1,495 more rows]
