# Supplementary material for: RBM20 isoform regulation by independent transcription start sites adapts alternative splicing in development and disease
Source: Nat Commun. 2026 May 23;17:4607. doi: 10.1038/s41467-026-73230-w (PMC13198548; doi:10.1038/s41467-026-73230-w)
Supplement: Supplementary file 8 — Supplementary Data 6 [file 41467_2026_73230_MOESM8_ESM.xlsx]

## Sheet: Tabelle1
RBM20-responsive gene	Gregorich et al., 2024	Lennermann et al., 2020	Fochi et al., 2020	Maatz et al., 2014
APTX	Yes	Yes
CACNA1C	Yes	Yes	Yes
CAMK2D	Yes	Yes	Yes	Yes
CAMK2G	Yes	Yes	Yes
DAB1	Yes	Yes
DNM3	Yes	Yes
DST	Yes	Yes		Yes
DTNA	Yes	Yes
ENAH	Yes	Yes		Yes
FHOD3	Yes	Yes	Yes
FNBP1	Yes	Yes
GIT2	Yes	Yes
IMMT	Yes	Yes		Yes
KALRN	Yes	Yes
KCNIP2	Yes	Yes
LDB3	Yes	Yes	Yes	Yes
LMO7	Yes	Yes	Yes	Yes
LRRFIP1	Yes	Yes		Yes
MECP2	Yes	Yes
MLIP	Yes	Yes	Yes	Yes
MTMR1	Yes	Yes
MYH7	Yes	Yes		Yes
MYOM1	Yes	Yes		Yes
NEXN	Yes	Yes		Yes
NFIA	Yes	Yes
NPRL3	Yes	Yes
NTRK3	Yes	Yes
OBSCN	Yes	Yes		Yes
PDLIM3	Yes	Yes	Yes	Yes
PDLIM5	Yes	Yes
PLEKHA5	Yes	Yes
RALGPS1	Yes	Yes
RTN4	Yes	Yes	Yes	Yes
RYR2	Yes	Yes	Yes	Yes
SEMA6D	Yes	Yes
SH3KBP1	Yes	Yes	Yes
SLC38A10	Yes	Yes
SORBS1	Yes	Yes	Yes	Yes
SPEN	Yes	Yes
TNNT2	Yes	Yes		Yes
TPM1	Yes	Yes
TRDN	Yes	Yes	Yes
TTN	Yes	Yes	Yes	Yes
UBE2F	Yes	Yes
ZNF451	Yes	Yes
Gregorich et al., 2024:	https://pmc.ncbi.nlm.nih.gov/articles/PMC10923161/
Lennermann et al., 2020:	https://pmc.ncbi.nlm.nih.gov/articles/PMC7495990/
Fochi et al., 2020:	https://pmc.ncbi.nlm.nih.gov/articles/PMC7230170/#genes-11-00402-f002
Maatz et al., 2014:	https://pubmed.ncbi.nlm.nih.gov/24960161/
