# Supplementary material for: RBM20 isoform regulation by independent transcription start sites adapts alternative splicing in development and disease
Source: Nat Commun. 2026 May 23;17:4607. doi: 10.1038/s41467-026-73230-w (PMC13198548; doi:10.1038/s41467-026-73230-w)
Supplement: Supplementary file 11 — Source Data [file 41467_2026_73230_MOESM11_ESM.xlsx]

## Sheet: Fig1f+S1h
Figure 1f	& S1h		RBM20 Westernblot heart

## Sheet: Fig1i
Figure 1i	Titingel

## Sheet: Fig1g
Fig 1 g	Quantification of total RBM20 levels
Peak	Type	group	RBM20	Vincullin	RBM20 norm Vincullin
1	MGS-17728 RBM20BG wt/wt	WT	7.76719e+07	3.59469e+07	2.16074
1	MGS-17727 RBM20BG wt/wt	WT	1.01558e+08	2.71396e+07	3.74207
1	MGS-19143 RBM20BG wt/wt	WT	1.3898e+08	3.02719e+07	4.59105
1	MGS-19854 RBM20BG wt/wt	WT	9.5784e+07	2.66572e+07	3.59318
1	MGS-20088 RBM20BG wt/wt	WT	8.11233e+07	1.52957e+07	5.30365
1	MGS-17729 RBM20BG tg/tg	lacZ	5.1726e+07	3.27144e+07	1.58114
1	MGS-17726 RBM20BG tg/tg	lacZ	3.33601e+07	3.21955e+07	1.03617
1	MGS-19580 RBM20BG tg/tg	lacZ	5.13279e+07	3.55166e+07	1.44518
1	MGS-19853 RBM20BG tg/tg	lacZ	4.06866e+07	3.62162e+07	1.12344
1	MGS-17418 RBM20BG tg/tg	lacZ	7.09043e+07	4.03758e+07	1.75611
1	MGS-20087 RBM20BG tg/tg	lacZ	1.63002e+07	2.70831e+07	0.601861

## Sheet: Fig1k
Fig 1 k	RT-PCR analysis
		Ex8/9	E1			E1B			E2-3
Sample Name	Group	Average CT	Average CT	dCT	FC	Average CT	dCT	FC	Average CT	dCT	FC
17727-H	WT	21.1704	21.6304	0.459952	0.72701	27.1631	5.99264	0.015705	21.2169	0.046479	0.968297
17801-H	WT	20.4886	21.2494	0.76084	0.590152	26.8275	6.33889	0.0123539	20.4022	-0.086399	1.06172
19107-H	WT	23.2445	23.9198	0.721607	0.606421	28.0327	4.78819	0.036192	23.2373	-0.00717667	1.00499
19143-H	WT	21.1252	21.4159	0.448225	0.732944	26.5628	5.43756	0.0230744	20.847	-0.066699	1.04732
19147-H	WT	21.6638	22.4253	0.761482	0.58989	26.7074	5.04362	0.0303194	21.7159	0.0520797	0.964545
17416-LV	lacZ	22.373	32.2268	9.85192	0.00108212	24.4088	2.03576	0.243879	22.1928	-0.18023	1.13306
17418-LV	lacZ	21.76	41.7443	19.9697	9.73923e-07	24.0726	2.31251	0.201309	21.6349	-0.12519	1.09065
17726-LV	lacZ	21.7707	34.3272	12.5565	0.000166003	23.7246	1.95391	0.258116	21.5813	-0.189475	1.14035
17729-LV	lacZ	22.0223	36.9084	14.9881	3.07706e-05	24.3105	2.28824	0.204725	21.7932	-0.229125	1.17212
19580-LV	lacZ	23.5901	41.8679	18.268	3.16801e-06	25.0818	1.49169	0.355596	23.4105	-0.179601	1.13257
NTC		36.8861	32.693	-1.98762		#DIV/0!	#VALUE!		#DIV/0!	#VALUE!

## Sheet: Fig2d
Figure 2d	Ribo-Seq P-sites
Position	In-frame P-sites	Sample	Condition
Upstream	627	MGS-19143__wt_B_S1	WT
Downstream	1198	MGS-19143__wt_B_S1	WT
Upstream	502	MGS-20088__wt_B_S2	WT
Downstream	851	MGS-20088__wt_B_S2	WT
Upstream	417	MGS0-32791_wt_B_S3	WT
Downstream	787	MGS0-32791_wt_B_S3	WT
Upstream	88	MGS-19853__tg_B_S4	LacZ-HOM
Downstream	548	MGS-19853__tg_B_S4	LacZ-HOM
Upstream	83	MGS-20087__tg_B_S5	LacZ-HOM
Downstream	412	MGS-20087__tg_B_S5	LacZ-HOM
Upstream	49	MGS-20089__tg_B_S6	LacZ-HOM
Downstream	351	MGS-20089__tg_B_S6	LacZ-HOM

## Sheet: FigS2a
Figure S2a		RBM20 Western blot

## Sheet: FigS2f
Fig S 2 f	RT-PCR analysis
		Ex2-3	E1B
Sample Name	Group	Average CT	Average CT	dCT	ddCT	FC	average dCT heart	average ddCT	FC norm H	SEM	SE+s	SE-s
17727-H	H	19.6433	25.8034	6.16014	0.629699	0.646311	5.53044	0	1	0.42399	1.34163	0.74536
17801-H	H	19.343	25.7817	6.43868	0.908232	0.532838
19107-H	H	22.1451	26.1584	4.01332	-1.51712	2.86219
19143-H	H	19.4377	25.1476	5.70988	0.179433	0.88305
19147-H	H	20.3866	25.7168	5.3302	-0.200244	1.14889
17727-GA	GA	24.7721	29.4333	4.66125	-0.869194	1.82664		-0.613066	1.52951	0.222754	1.78487	1.31068
17801-GA	GA	25.9484	30.9895	5.04105	-0.489398	1.40386
19107-GA	GA	23.6328	28.4697	4.8369	-0.693545	1.61725
19143-GA	GA	26.1672	30.5269	4.35964	-1.17081	2.25137
19147-GA	GA	24.6516	30.3396	5.68806	0.157612	0.896508
17727-Q	Q	25.848	32.9745	7.12652	1.59608	0.330775		-0.160726	1.11785	0.460019	1.53767	0.812651
17801-Q	Q	25.1965	30.1221	4.92564	-0.604804	1.52077
19107-Q	Q	24.2579	28.6941	4.43615	-1.0943	2.13509
19143-Q	Q	25.4339	30.6657	5.23181	-0.298636	1.22998
19147-Q	Q	24.2628	29.3913	5.12847	-0.40197	1.32131
17727-TA	TA	23.0233	28.1363	5.11294	-0.4175	1.33561		0.886276	0.541009	0.478486	0.764608	0.393878
17801-TA	TA	21.399	29.0555	7.65651	2.12606	0.229082
19107-TA	TA	21.0953	28.36	7.26466	1.73422	0.300571
19143-TA	TA	22.3062	27.939	5.63277	0.102321	0.931533
19147-TA	TA	21.4629	27.7767	6.31381	0.783365	0.58101
NTC		#DIV/0!	#DIV/0!	#VALUE!	#VALUE!	#VALUE!

## Sheet: Fig3c
Fig3c	RBM20 expression
WT				RRM-HET				RRM-KO				BGAL-HET				BGAL-KO
270.816	251.582	283.71		253.099	211.552	275.714		248.837	226.207	213.695	273.303	256.991	249.765	274.032	241.922	214.471	214.917	227.199	229.774
Average
268.703				246.788				240.51				255.678				221.59
Fold change of WT
WT				RRM-HET				RRM-KO				BGAL-HET				BGAL-KO
1.00787	0.936282	1.05585		0.941927	0.78731	1.02609		0.926066	0.841848	0.795282	1.01712	0.956413	0.929522	1.01983	0.900334	0.798172	0.799834	0.845541	0.855123
WT				RRM-HET				RRM-KO				BGAL-HET				BGAL-KO
MEAN	SD	N		MEAN	SD	N		MEAN	SD	N		MEAN	SD	N		MEAN	SD	N
1	0.0491301	3		0.918444	0.0988877	3		0.895079	0.0846274	4		0.951526	0.0441439	4		0.824667	0.0258941	4

## Sheet: Fig4a
geneID	Sample	Developmental_stage	TPM
ENSMUSG00000043639	SRR21543699	postnatal	144.126
ENSMUSG00000043639	SRR21543700	postnatal	130.987
ENSMUSG00000043639	SRR21543701	postnatal	134.09
ENSMUSG00000043639	SRR21543702	postnatal	130.922
ENSMUSG00000043639	SRR21543703	postnatal	127.061
ENSMUSG00000043639	SRR21543704	postnatal	129.901
ENSMUSG00000043639	SRR21543705	postnatal	165.459
ENSMUSG00000043639	SRR21543706	postnatal	137.33
ENSMUSG00000043639	SRR21543707	postnatal	173.283
ENSMUSG00000043639	SRR21543708	postnatal	198.604
ENSMUSG00000043639	SRR21543709	postnatal	198.22
ENSMUSG00000043639	SRR21543710	postnatal	205.133
ENSMUSG00000043639	SRR21543711	birth	196.985
ENSMUSG00000043639	SRR21543712	birth	205.48
ENSMUSG00000043639	SRR21543713	birth	210.203
ENSMUSG00000043639	SRR21543714	prenatal	163.76
ENSMUSG00000043639	SRR21543715	prenatal	157.165
ENSMUSG00000043639	SRR21543716	prenatal	153.595
ENSMUSG00000043639	SRR21543717	prenatal	111.576
ENSMUSG00000043639	SRR21543718	prenatal	104.004
ENSMUSG00000043639	SRR21543719	prenatal	120.945
ENSMUSG00000043639	SRR21543720	prenatal	85.0938
ENSMUSG00000043639	SRR21543721	prenatal	82.9155
ENSMUSG00000043639	SRR21543722	prenatal	87.5166
ENSMUSG00000043639	SRR21543723	prenatal	44.4613
ENSMUSG00000043639	SRR21543724	prenatal	45.7741
ENSMUSG00000043639	SRR21543725	prenatal	46.3682
ENSMUSG00000043639	SRR21543726	prenatal	28.4908
ENSMUSG00000043639	SRR21543727	prenatal	13.3334
ENSMUSG00000043639	SRR21543728	prenatal	28.7475

## Sheet: Fig4b
Sample	group	canonical	alternativeB	alternativeA
SRR21543699	postnatal	143	78	11
SRR21543700	postnatal	118	83	10
SRR21543701	postnatal	99	60	8
SRR21543702	postnatal	148	62	18
SRR21543703	postnatal	158	80	8
SRR21543704	postnatal	101	71	20
SRR21543705	postnatal	84	65	16
SRR21543706	postnatal	60	53	16
SRR21543707	postnatal	105	100	14
SRR21543708	postnatal	194	244	41
SRR21543709	postnatal	230	183	35
SRR21543710	postnatal	177	145	40
SRR21543711	birth	231	115	46
SRR21543712	birth	209	119	35
SRR21543713	birth	215	124	48
SRR21543714	prenatal	157	160	32
SRR21543715	prenatal	153	144	41
SRR21543716	prenatal	116	120	28
SRR21543717	prenatal	110	71	22
SRR21543718	prenatal	151	132	27
SRR21543719	prenatal	165	110	26
SRR21543720	prenatal	129	56	22
SRR21543721	prenatal	102	57	8
SRR21543722	prenatal	148	51	16
SRR21543723	prenatal	90	26	3
SRR21543724	prenatal	87	48	5
SRR21543725	prenatal	91	15	8
SRR21543726	prenatal	47	4	1
SRR21543727	prenatal	27	1	0
SRR21543728	prenatal	31	0	0

[truncated: 20 more sheets: Fig4c, Fig4e, Fig4f, Fig4g, FigS4a, Fig5a, Fig5b, Fig5c, Fig5f, Fig5g, Fig5h, Fig5j, Fig5k, Fig5l, FigS5b, FigS5c, Fig6a, Fig6b, Fig6c, Fig6d]
